# Supplementary material for: Phosphoproteomics reveals rewiring of the insulin signaling network and multi-nodal defects in insulin resistance
Source: Nat Commun. 2023 Feb 18;14:923. doi: 10.1038/s41467-023-36549-2 (PMC9938909; doi:10.1038/s41467-023-36549-2)
Supplement: Supplementary file 4 — Supplementary Data 1 [file 41467_2023_36549_MOESM4_ESM.xlsx]

## Sheet: quantification
	Protein identity			LFQ data
Gene_Uniprot	Gene	Uniprot	CTRL_BASAL_1	CTRL_BASAL_2	CTRL_BASAL_3	CTRL_BASAL_4	CTRL_BASAL_5	CTRL_INS_1	CTRL_INS_2	CTRL_INS_3	CTRL_INS_4	CTRL_INS_5	CI_BASAL_1	CI_BASAL_2	CI_BASAL_3	CI_INS_1	CI_INS_2	CI_INS_3	CI_INS_4	DEX_BASAL_1	DEX_BASAL_2	DEX_BASAL_3	DEX_BASAL_4	DEX_INS_1	DEX_INS_2	DEX_INS_3	DEX_INS_4	TNF_BASAL_1	TNF_BASAL_2	TNF_BASAL_3	TNF_INS_1	TNF_INS_2	TNF_INS_3	TNF_INS_4	MPQ_BASAL_1	MPQ_BASAL_2	MPQ_BASAL_3	MPQ_BASAL_4	MPQ_INS_1	MPQ_INS_2	MPQ_INS_3	MPQ_INS_4	AA_BASAL_1	AA_BASAL_2	AA_BASAL_3	AA_BASAL_4	AA_INS_1	AA_INS_2	AA_INS_3
Srcap_A0A087WP63	Srcap	A0A087WP63	32.20955276	32.29723358	32.51507568	32.8144989	31.93022919	32.75352097	30.36254311	32.32074356	32.06352234	31.94300461	32.58524323	30.80208778	31.62169838	32.02610779	32.36293411	31.19894028	32.38838577	32.23274994	32.46173096	32.87432098	32.13888931	33.05310059	32.38599777	32.2772522	31.29734421	31.16913795	31.93599892	28.36210442	33.13528442	29.45236397	32.30397034	31.09672737	33.48279572	29.40076256	31.92305565	31.59241104	31.7283783	30.89829063	32.9340477	30.18801308	32.18523788	32.58129501	31.38149071	32.97882843	32.01138687	32.43181229	32.68843842
2700089E24Rik_E9Q3K4	2700089E24Rik	E9Q3K4	26.05715752	26.47379494	26.84792519	27.37434578	26.60554886	27.3225975	26.56453514	27.26051331	26.58017731	26.81090736	NA	26.00641632	26.72416306	NA	NA	26.45150375	26.60371017	25.98139572	NA	NA	25.51349258	NA	NA	NA	26.07126236	NA	NA	25.4980793	NA	NA	25.83963776	26.59818268	27.07683754	26.31347466	27.52275467	26.21352577	27.09275055	25.90736008	26.99464035	25.98773956	27.17445755	26.48305321	26.90724373	26.5310955	27.34705734	26.71803474	27.60780716
Ly6e_A0A087WNS9	Ly6e	A0A087WNS9	26.84876251	27.10109329	26.86502266	NA	27.29535294	27.1114769	NA	26.29759407	27.91410637	NA	27.06126404	NA	27.01743889	26.50115013	27.20825195	NA	27.22802544	26.31399345	27.75779915	NA	27.20545769	26.48448372	27.36936188	NA	27.70714569	28.55946732	NA	29.4171772	28.38521004	28.75690842	29.65744591	28.91786575	NA	27.76585007	27.27070618	27.96405602	NA	27.26820946	27.67714119	28.03574753	26.48176193	27.47080421	27.54649925	27.99830437	27.15199471	27.81598282	NA
Tceb1_A0A087WQE6	Tceb1	A0A087WQE6	32.75590897	32.90345383	32.97741318	32.75754166	32.72460175	32.61758804	32.79834366	33.0515976	33.17584229	33.09532928	33.80568695	33.70264435	33.57992554	33.47060776	33.85015106	33.87390137	33.80366516	33.11237717	33.10249329	33.20332336	32.88099289	33.1801796	33.03847504	33.30130386	33.07466507	32.96741486	33.18445587	33.04133224	32.95186996	32.86208344	33.0267334	33.0169754	32.85253525	32.80622482	32.802742	32.87849426	32.77156067	32.97064209	32.89251328	33.04478836	32.98612213	33.06963348	33.08344269	32.92348099	32.84339142	32.84864044	32.86890411
Agfg1_Q8K2K6	Agfg1	Q8K2K6	31.28658867	31.76045799	31.57583046	31.07239914	31.14266586	31.01624489	31.10973549	31.2962513	31.11941528	31.16740417	32.04348755	31.60849571	32.16218948	31.64928818	31.99523354	31.72203827	32.17235947	31.46021843	31.63391495	31.21847343	31.31840134	31.43479729	31.41523361	31.44652939	31.23094749	31.75170708	31.97770309	31.91213608	31.45723534	31.81821823	31.59614944	31.68916702	31.15810204	31.41089439	30.98549461	31.34720421	31.38823128	31.36275291	31.36604118	31.34873581	31.40410805	31.42712402	31.38123322	31.30525017	31.19565964	30.84213638	31.2380867
Ly6c1_A0A087WRP7	Ly6c1	A0A087WRP7	28.6693573	28.67232704	29.08210373	28.88739204	29.09037971	NA	28.76252747	29.00088501	29.47589493	28.87745094	29.54449272	28.41401291	28.14238548	28.65406799	29.08428383	28.52656555	28.52189445	28.7772789	29.24676323	28.35384369	27.77850151	28.86629105	29.0142231	28.43579102	27.82316971	28.88736343	29.69996834	27.88919258	28.7479763	28.36615562	29.22699356	28.20452499	28.29035187	30.55891991	29.19922066	30.07826424	29.10819054	29.02817917	29.24880028	29.8980732	28.79767227	29.68730736	29.4067955	28.91917419	28.91783714	30.01198578	28.63433075
Resf1_Q5DTW7	Resf1	Q5DTW7	NA	NA	NA	26.87748146	NA	25.90370941	NA	NA	24.79530907	26.39901161	NA	26.6102047	NA	25.56217766	NA	26.02161789	NA	25.85181427	NA	26.04916	NA	25.76197624	NA	25.8940258	NA	25.1995163	25.63552666	NA	NA	NA	NA	NA	25.86313438	NA	NA	NA	25.34340096	NA	NA	NA	25.71027565	NA	26.16903687	NA	25.4562912	NA	NA
Psmc3_A0A087WPH7	Psmc3	A0A087WPH7	NA	26.45458221	NA	NA	NA	NA	NA	26.65621948	27.42622375	26.51224136	NA	NA	NA	NA	NA	NA	NA	NA	NA	26.64512634	NA	NA	NA	27.24689865	NA	NA	27.21085358	NA	NA	26.96366882	26.98988533	NA	NA	NA	26.86620331	27.62338257	NA	NA	26.92184258	NA	26.07732773	NA	26.78793144	26.53546143	27.13261414	NA	NA
Abi2_P62484	Abi2	P62484	26.28112793	27.68832588	27.14559555	25.58500099	27.36519623	NA	26.76963806	26.40402412	NA	27.31129265	27.90655708	NA	27.35237122	26.85697556	27.72916603	27.64416504	27.69988441	NA	27.34595871	NA	26.83062363	26.80353546	27.46029663	26.93247032	NA	27.82614326	27.7813797	27.74778366	27.22370529	27.46653366	27.47459984	27.79470253	NA	26.60087967	NA	26.72572517	26.6790905	NA	27.25655937	26.45462799	27.06198502	26.94368935	26.51288986	28.28705215	NA	26.59718895	26.14757729
Ktn1_A0A087WPX0	Ktn1	A0A087WPX0	25.61138725	26.33924484	NA	26.07114029	26.61512375	NA	25.28351402	NA	24.63992119	26.07751083	NA	26.5363369	25.74167824	NA	26.28096962	NA	26.71738052	26.33423996	26.6224041	26.60752487	25.86131287	26.55106926	26.19289207	26.04955482	25.95480156	25.96155167	26.37406349	26.95260429	25.81396675	25.83706474	26.73492432	26.6654644	25.92247772	26.20110703	25.92027664	NA	25.62711716	NA	25.6511898	26.39414406	NA	26.25169182	26.13868141	27.13467216	NA	26.27079582	25.75307465
Pign_A0A087WS03	Pign	A0A087WS03	24.73608589	25.68519974	25.46485138	25.3728199	25.6724968	26.14037895	25.14724731	25.60639572	25.2149353	26.14230728	NA	25.98328781	NA	25.07757187	NA	26.10621452	23.33497238	NA	NA	NA	NA	25.5625267	NA	26.53461647	26.22392654	25.71735382	26.65047836	25.31934547	25.95752716	25.0848465	25.69985962	25.42694473	NA	25.2637043	25.59920502	25.3239212	25.63760185	25.3175869	25.08610344	26.19601059	NA	NA	25.93068886	25.08172226	NA	25.78016663	26.07169342
Dopey1_Q8BL99	Dopey1	Q8BL99	NA	NA	NA	NA	25.64987564	NA	NA	NA	25.64507103	25.5124073	NA	NA	NA	NA	NA	NA	NA	NA	NA	NA	NA	NA	NA	NA	25.7038765	NA	NA	NA	NA	NA	NA	NA	NA	NA	25.29998779	NA	NA	NA	NA	25.2991848	NA	NA	NA	25.11549187	NA	NA	25.94071388
Tmem237_A0A087WQC2	Tmem237	A0A087WQC2	25.86114693	NA	NA	NA	NA	NA	NA	NA	NA	NA	NA	NA	NA	NA	NA	NA	NA	NA	NA	NA	NA	NA	NA	NA	NA	26.03946495	NA	26.53439331	25.72790718	25.93719292	25.84292412	NA	NA	NA	NA	25.03816795	NA	NA	NA	25.09176254	NA	NA	NA	NA	NA	NA	NA
Clasp1_E9Q6L0	Clasp1	E9Q6L0	29.50616264	29.36632156	29.34276199	29.29432297	28.89801598	29.6950798	29.24386215	29.48807526	29.41645241	28.8031044	29.38426208	29.28504562	29.18763542	29.35011673	29.49299049	28.93446732	28.83195305	29.59386253	29.29390717	28.5937748	29.03627205	29.25822258	29.55442619	28.94832039	28.67892265	30.00798416	29.63108826	29.74172211	30.16662598	29.77420235	29.77958107	29.56403732	29.54535866	29.27112961	29.485466	29.1102829	29.6788044	29.37351608	29.50252533	29.1132679	29.55477333	29.24015808	29.15651131	29.12099838	29.41326714	29.30360603	29.407444
Slc35a4_A0A087WQH8	Slc35a4	A0A087WQH8	30.56674194	30.9468441	30.87386322	30.69353485	31.59472656	30.91384888	30.68954277	31.30149269	31.56551743	31.28939629	31.20431519	31.05400848	32.01886368	31.27974319	31.42387199	31.26857758	32.22839737	32.08812714	31.70648003	31.68390656	31.93001747	31.85091591	32.05135345	31.74663162	32.04631805	30.70396614	31.07131195	31.10437202	30.68979263	30.92323303	31.02604294	31.51291084	30.78589058	30.80177879	30.96554184	30.58486176	30.77517509	31.12034225	31.08112526	31.2667923	30.95663834	30.93740273	31.13772774	31.46051025	30.52980804	30.78947258	31.12614059
Xrn1_P97789	Xrn1	P97789	28.22084999	27.61147118	27.39876747	27.10918808	27.94402504	27.42806244	27.85566902	27.12819481	26.62839699	26.22151375	26.822258	26.29797745	27.92609215	28.1568718	28.13011169	28.37115097	28.26682472	27.86011696	28.33014107	26.66722679	27.27870178	27.70094299	27.98119926	27.98815155	27.98419189	28.49849701	27.35539818	28.30934334	28.18569946	28.00185013	26.98098183	28.70668411	27.40722084	28.03307152	NA	27.08222961	26.70859337	28.26579666	27.75868988	26.57094574	28.18513298	28.36398506	27.75754547	26.88762474	28.30817223	26.91752434	27.11584854
Ktn1_A0A087WQQ5	Ktn1	A0A087WQQ5	NA	NA	NA	NA	NA	NA	NA	NA	27.26918983	NA	NA	NA	NA	NA	NA	NA	NA	NA	NA	26.15354156	NA	NA	NA	25.82009315	NA	NA	26.41016769	NA	NA	NA	26.14765549	25.92856789	NA	NA	25.1890316	NA	25.07594109	NA	25.46032715	NA	NA	NA	NA	NA	NA	NA	NA
Tns1_E9Q0S6	Tns1	E9Q0S6	33.1150322	33.14564514	33.11200714	32.98983002	32.93116379	33.12055969	33.09425735	33.02222824	33.07424927	32.99992752	32.99851608	32.79983139	32.78596878	32.86885071	33.01599503	32.70355225	32.86851883	33.37139893	33.4299202	33.24487686	33.38045883	33.46258545	33.49821854	33.27988052	33.41953278	32.74605179	32.66532516	32.68204498	32.74522781	32.8506546	32.59790421	32.70126343	33.09383392	33.06777573	32.96806717	32.86668015	33.02453995	33.10733795	33.16160583	33.02463913	33.0266037	32.95315552	32.91566467	32.90093613	32.98151779	33.05828857	32.93005371
Bzw1_A0A087WQS2	Bzw1	A0A087WQS2	32.34746933	32.44163895	32.4127388	32.5460701	32.44717026	32.71337891	32.29430771	32.58964539	32.40651703	32.7413559	32.4960289	32.7277298	32.57136154	32.61109161	32.44773483	32.66418076	32.36640549	32.08831406	31.82240295	32.24124527	32.11268997	32.4603157	32.01564789	32.2447052	32.19548416	32.65823364	32.68962479	32.38311386	32.50415039	32.38019943	32.51857376	32.63981247	32.44067383	32.18266678	32.42449951	32.44541931	32.55739212	32.33479309	32.46985626	32.32902908	32.32804108	32.27269745	32.57061386	32.42289734	32.34151459	32.32353592	32.57841873
Atp5g2_A0A087WQS5	Atp5g2	A0A087WQS5	30.40192223	32.14117432	32.84093475	33.72842026	34.53502274	32.86289597	33.81009674	34.69545364	30.43459892	35.02655411	31.94475174	34.27967453	33.51582718	32.56515503	32.53813553	34.4272995	32.53771973	30.40385246	32.37617111	33.53774261	34.2935791	33.63687515	32.4945488	35.08717728	34.08187103	32.04055023	34.32113266	31.61065292	31.95088196	33.46270752	33.43824768	32.57837296	33.54097748	32.76481628	32.31950378	35.18844223	32.82382584	31.47889709	33.94401932	32.48347092	33.71681595	33.2407608	32.49814606	34.26521301	32.25138092	31.40090561	32.33546066
Casp8_O89110	Casp8	O89110	30.97732735	30.83137894	30.91498947	30.90289688	31.01158714	30.94914246	30.87876701	31.01524734	31.05678749	31.02676773	31.29925728	31.18736458	31.28118134	31.2060051	31.19677353	31.11978722	31.35562897	30.20839119	30.13907051	30.46587181	30.49933434	30.54130173	30.47981262	30.54194832	30.54921913	31.29592133	31.19765282	31.10168076	31.26762962	31.15255165	30.92655754	31.14187431	31.14254379	31.00785065	30.9201107	30.89070129	31.09553337	30.97582626	31.11972427	30.80069923	30.92966461	31.08904266	31.12927628	30.86267471	31.17432594	30.82653809	30.94956017
Mturn_A0A087WQV4	Mturn	A0A087WQV4	28.57859612	26.67546082	27.33483696	27.89295959	27.78325462	27.97628975	27.75569916	28.72582245	28.21845055	27.71122169	28.17336082	28.61813927	28.15990639	28.4016571	28.23379707	28.55384064	28.52630424	28.81259155	27.96013832	28.53941727	27.73078537	27.92076492	28.08785439	28.20908928	27.64979362	28.9006958	28.78453445	28.03081131	28.47436905	27.64931297	28.39664459	28.57152367	28.4804287	28.35657501	28.75334167	28.00426483	27.23516655	27.16461372	28.40080261	27.71783829	28.16619492	28.50601006	28.20349884	27.63457298	28.0487442	27.38903236	28.05806732
Edem3_A0A087WR24	Edem3	A0A087WR24	28.89596748	28.8787384	28.76205254	29.18032646	28.84116173	29.19886971	28.70401573	29.0414257	29.33966446	29.24812126	29.32890129	29.11951447	28.95443535	29.36122704	28.96925354	28.99997139	29.23929214	29.3055439	29.28725052	29.5442524	29.00466537	29.77879906	29.29937553	29.34386253	28.65307808	29.22474098	29.31129265	29.11684036	28.95983315	29.40114975	29.14133835	28.66458321	29.16420555	28.55405998	29.01722717	28.75906944	28.90624046	29.11750984	29.29351234	28.99526024	28.94449997	29.1763134	29.27277565	29.1108799	29.23198891	29.33921814	29.15781212
Fn1_A0A087WR50	Fn1	A0A087WR50	36.24811554	36.24081421	36.29465866	36.54538727	36.36985779	36.32624817	36.31705856	36.50635529	36.61981964	36.72428131	36.66738892	36.89982986	36.52523804	36.63693237	36.63382339	36.79495621	36.82974625	35.49890137	35.5371933	35.4382782	35.68859482	35.43880463	35.38978195	35.44794464	35.53583145	37.25146866	37.07347488	37.06396866	37.12164307	37.26873779	37.11555099	37.09033585	36.35258102	36.56084061	36.61283493	36.31642151	36.50505447	36.5943222	36.89046097	36.28487015	36.48578262	36.5033226	36.57359314	36.38952637	36.51473999	36.32027435	36.50685501
Adhfe1_Q8R0N6	Adhfe1	Q8R0N6	34.55744934	34.45653915	34.53507996	34.79667282	34.85684586	34.8886261	34.74173737	34.91576385	34.97732925	34.92914581	34.81320953	35.05128098	35.08646393	34.83596802	34.89292908	34.97864914	35.12966919	35.0850029	34.74965286	35.19446945	35.197258	35.13770676	35.04526901	35.39371872	35.29176331	34.82538986	34.79076385	34.30884552	34.51512146	34.44158936	34.64215851	34.60233688	34.86424637	34.66172028	34.95098495	34.84740067	34.92525864	34.79686737	34.78317261	34.82297134	34.9995079	34.66664886	34.93653488	34.92242432	34.80751038	34.62771988	34.84132004
Agap1_Q8BXK8	Agap1	Q8BXK8	26.23086739	27.34468842	27.62832832	NA	28.0350132	NA	25.86643791	NA	NA	26.99690437	25.41786385	NA	27.3631916	NA	27.35220337	NA	27.23269844	26.8133564	27.32268333	25.73995399	27.86932564	26.49918938	27.65184784	25.75044441	27.7940197	NA	NA	25.1021347	25.7743206	NA	NA	24.18790054	NA	25.73063087	25.7906189	NA	NA	27.2007885	25.80516052	27.04322624	NA	25.85984421	NA	NA	NA	26.31288719	NA
Faim_A0A087WRH2	Faim	A0A087WRH2	27.17683601	27.4835453	27.67519188	27.63533401	27.74816895	27.38738823	26.82989693	27.50332069	27.91439056	NA	NA	NA	NA	NA	27.20321846	27.14899254	26.30959511	NA	27.25700951	NA	26.41338348	27.27453232	NA	27.24554062	26.83629417	27.62846565	27.56419945	NA	NA	NA	27.3012104	27.54082108	27.50453377	27.56536293	28.33159447	27.43467903	NA	26.51379395	27.55142212	27.52282906	26.89017868	27.33909035	26.92002678	27.45049667	26.84947777	26.76824951	NA
2310022A10Rik_Q8R3Y5	2310022A10Rik	Q8R3Y5	25.46774673	NA	NA	NA	NA	25.05895424	25.35836983	24.98023987	25.12399864	NA	25.0134201	NA	25.36942863	NA	25.25605583	NA	25.37481117	NA	NA	NA	25.01013565	NA	NA	NA	NA	25.2275486	NA	NA	NA	25.53712273	NA	25.08176231	NA	25.93544006	25.43115997	24.9841156	NA	NA	NA	NA	25.08322525	25.44034576	25.2824192	NA	NA	NA	NA
Cdv3_A0A087WRM0	Cdv3	A0A087WRM0	25.56801987	NA	NA	NA	25.92118454	NA	NA	NA	NA	NA	26.2777462	25.85868263	NA	NA	26.54333115	NA	26.61792946	26.05583382	26.33195305	26.33766365	26.08101082	NA	NA	NA	25.30817223	25.91508675	26.0166111	26.05973816	25.91090775	26.10041046	26.24785995	26.70793533	NA	26.58992195	NA	NA	25.60283279	NA	25.92632866	NA	NA	NA	25.99722672	25.82478523	25.52324867	NA	25.31087685
Fat1_F2Z4A3	Fat1	F2Z4A3	32.05685425	32.37412262	32.34056091	32.10892487	32.15345764	31.86156654	32.01939774	31.87092781	32.1243248	32.05604553	31.7769413	31.94328499	31.86603355	31.59062767	31.69950485	31.87371635	31.85719681	29.30018425	28.90066719	29.22227859	30.07864571	27.8730278	29.69361877	30.39110184	29.0824337	32.32752991	32.29679871	32.45606232	32.23131943	32.28258896	32.38063812	32.35804367	32.22325897	32.33997726	32.2196579	32.26385498	31.9896965	32.35916901	32.36108017	31.91206551	32.27741623	32.3217659	32.34257507	32.38262558	32.2161026	32.13381577	32.16533661
Myl1_A0A087WRZ7	Myl1	A0A087WRZ7	30.2437706	30.80069923	31.08315659	30.82774925	31.08416939	30.29537392	30.45503235	30.92209816	31.5405159	30.26102829	31.52547264	31.38009834	31.83834648	31.24201012	31.34302711	31.31872368	31.72720337	31.46431351	30.78526878	30.65420532	30.93248367	30.78034782	30.22112656	30.2337513	30.65232658	31.32168388	31.34641266	31.81004143	31.10836601	31.47870445	31.24360085	31.91577339	31.00811768	31.09980202	31.39212608	31.16614723	31.02577782	30.72622871	31.35468483	31.34064102	30.65411949	31.16206932	31.21604538	31.20594597	31.0861969	30.76864433	30.98359299
Fn1_A0A087WSN6	Fn1	A0A087WSN6	NA	NA	NA	NA	NA	NA	NA	27.20936775	NA	26.97048759	26.95038033	NA	26.74906349	26.9671917	NA	27.24327087	27.47714996	NA	NA	NA	NA	NA	NA	NA	NA	27.84403801	NA	26.89492798	NA	27.5697155	NA	NA	NA	NA	27.32911491	26.36364365	NA	NA	27.52484703	26.52563858	NA	27.11237335	27.06845665	27.11177635	NA	NA	NA
Stat1_Q8C3V4	Stat1	Q8C3V4	33.3369751	32.9329071	32.95729828	33.02161407	33.27544785	33.24982834	33.22977448	33.21985626	33.19694901	33.08166504	32.50616074	32.657341	32.76085663	32.95802307	32.74406815	32.8577919	32.8492775	32.43581772	32.23854065	32.47462463	32.280159	32.34262848	32.1660881	32.46207428	32.53076172	33.98413849	33.66267395	33.75930786	33.98829269	33.61071777	33.84221268	33.94506454	33.26332474	33.20874023	33.25236893	33.12171555	33.11054611	33.23091888	33.08720779	32.93144608	33.04854584	32.88115692	33.0309639	33.11172485	32.86029053	33.04809189	33.13196182
Gcdh_A0A0A0MQ68	Gcdh	A0A0A0MQ68	32.92144012	32.85951233	32.80823898	33.15629578	32.97758484	33.10340118	32.90854263	32.7383194	32.85355759	33.07377243	31.82509804	32.38450623	32.29523849	32.60622406	31.89710045	32.36481476	32.46579742	33.33989716	33.01108551	33.09831238	33.43054199	33.35139847	33.29241562	33.37139893	33.4272995	32.61833191	32.13182449	32.18748093	32.43442535	32.3591156	32.36710739	32.38252258	33.16710281	32.80896759	32.95523453	32.89955139	33.00046539	32.56932449	32.88439941	32.84700012	32.89361572	32.62069321	32.80526352	33.00019455	33.02300262	32.67627716	33.10246277
Kmt2d_Q6PDK2	Kmt2d	Q6PDK2	NA	26.59832573	26.77580261	26.60413551	26.01699257	NA	27.58348083	25.37467766	NA	26.49442101	26.90242195	26.38671494	27.25493813	NA	26.72637367	26.7167263	28.46415901	NA	27.36344147	26.8730278	27.50377655	NA	NA	NA	27.41223717	NA	27.61090851	27.54686737	25.87229919	26.41265678	27.56311035	27.11545181	NA	28.07653236	NA	26.85079002	NA	NA	NA	27.24608421	28.27817154	26.89330673	NA	NA	NA	NA	NA
Prrc2c_Q3TLH4	Prrc2c	Q3TLH4	32.81743622	33.3441391	33.32012558	32.89115524	33.09780884	32.58030701	33.12006378	32.82933807	32.73878098	32.78491592	33.5086441	33.41424942	33.62962341	33.18699646	33.5602417	33.53889847	33.1779213	33.55796051	33.73721313	33.49440765	33.44751358	33.43315887	33.37748718	33.17633438	33.26723862	33.33017731	33.78653336	33.76831055	33.52577591	33.65416336	33.66765213	33.71374893	33.15999603	33.44208527	33.08015823	33.34003067	33.20486832	33.21110535	32.8939209	33.51629639	33.27974319	33.51206207	33.27002716	33.17526245	33.10724258	33.18509293	32.95495987
Spata5_Q3UMC0	Spata5	Q3UMC0	31.94670486	31.87239647	31.74169922	31.9834919	31.4194088	31.93663216	31.67942619	31.72630882	31.56229019	31.92138863	31.73646545	31.82266808	31.33276749	31.93195534	31.85723495	31.71382904	31.69320297	31.84018707	31.38463402	31.78822708	31.43559265	32.18070984	31.92326736	31.90895653	31.59832573	31.41367149	31.90138626	31.67202377	31.79106522	31.93037033	31.9114933	31.58441353	31.95438766	31.5801506	30.02722931	31.4682045	30.94083786	31.58091545	31.85218239	31.72748566	32.06913757	31.07092857	31.91890335	31.28791046	32.01315308	31.65463257	31.99903679
Actr5_A0A0A0MQ89	Actr5	A0A0A0MQ89	NA	NA	NA	NA	27.19694901	NA	26.93730545	NA	NA	NA	26.71934128	26.86832428	NA	NA	NA	26.61764908	NA	NA	NA	NA	NA	NA	NA	NA	NA	NA	NA	NA	NA	NA	NA	NA	NA	NA	NA	26.04383087	NA	NA	NA	26.77416992	NA	26.65989685	NA	NA	NA	26.94010925	NA
S100a13_P97352	S100a13	P97352	33.81774139	34.14588928	34.37107468	34.03886795	33.62342072	33.44677734	33.89002991	33.48038864	33.80077744	33.80741501	34.59978867	33.97877884	34.19923401	34.29495239	34.69897842	34.3275032	34.39751816	34.04896927	34.20281219	33.66532516	33.79275131	33.59568405	33.90526581	33.63903427	33.6289711	33.77725601	33.84174347	34.07925034	33.79768753	34.11861038	33.95462799	34.04742432	33.99546814	34.41953278	33.93991089	33.97297287	34.10555649	34.06975937	33.95124435	34.13652039	34.14064026	34.56819153	34.27399063	34.07239914	34.45482254	34.05164337	33.77539063
Swi5_Q8K3D3-2	Swi5	Q8K3D3-2	29.48108292	29.99536896	29.92025375	29.28107071	29.50017166	29.69454765	29.26143265	29.94489098	30.14746475	29.62834549	30.29197693	29.61626434	30.60452461	30.0348568	30.14406586	30.25372124	30.42462349	29.47593498	29.40981293	28.5822258	29.46921349	29.81520462	29.39958191	29.59995651	29.34301567	29.6196785	30.24308968	30.25157928	30.43300819	29.94321442	30.37513351	30.54931068	29.89495659	29.50888443	29.9622364	29.64881706	30.23008919	29.65882492	30.139925	30.04035378	30.08701897	28.99528694	30.57857704	29.34377861	29.69864464	29.47917557	29.91498947
Mapkbp1_Q6NS57	Mapkbp1	Q6NS57	25.85350418	26.78905106	NA	27.20237732	27.08871269	27.24054527	NA	26.84792519	27.68445015	28.21303558	27.49632835	27.96565247	27.68016434	28.175457	27.28859329	28.02263451	27.80082321	28.19121742	NA	27.74014664	27.85287476	28.02104568	NA	27.76635551	27.28903198	28.61445808	28.16614723	NA	NA	NA	27.08375168	27.77862549	27.72669983	NA	27.60547829	27.00560379	26.97081757	NA	27.28233147	27.44071007	27.91553116	26.69298744	27.56361771	26.96024895	27.92286301	26.72533417	27.6069603
Tuba4a_P68368	Tuba4a	P68368	28.61712265	28.22421265	28.53567696	28.70724487	28.77020454	28.88843918	28.72738075	28.61813927	28.75522232	28.91065025	29.08742332	29.261343	29.09418678	29.3441391	29.04187012	29.44462585	28.98695946	28.96576309	29.01041412	29.50797653	29.06270599	29.02022362	29.08425903	29.35739326	29.08858681	28.92654419	29.3195858	28.71973228	28.82313919	28.86082649	29.18633652	29.15935326	28.87387848	28.93117332	28.52682686	28.91721153	28.58473587	28.98446274	29.07380295	29.00937271	28.83692551	28.88294029	28.85373688	28.98318481	28.97519684	28.52585602	28.72543144
Meis1_Q60954	Meis1	Q60954	NA	NA	NA	25.62906456	26.15744209	NA	NA	26.36934471	24.37378311	NA	26.39551735	25.68816566	NA	24.94837761	25.40914917	25.99625778	NA	26.96576309	NA	26.87888336	NA	24.87502098	NA	25.65149117	25.83277321	26.45519257	27.07643127	NA	NA	NA	26.04266167	26.03460503	26.53338432	NA	NA	NA	26.39486313	NA	NA	NA	25.21623039	NA	NA	NA	25.32302666	NA	25.96333885
Plekhg5_Q66T02	Plekhg5	Q66T02	27.55508423	27.63830566	26.9866333	26.70780373	27.0039959	27.30782509	27.52984428	26.55212593	27.3214798	27.58785057	26.36659622	26.36377716	26.66343117	27.09002686	26.79859924	NA	26.00861931	26.8292923	26.67667198	26.63408852	27.09012794	26.91627121	26.90724373	26.4762249	25.88539314	26.75021553	NA	27.789114	27.03380585	27.50688171	26.03525543	26.06593323	26.93954849	26.82140732	27.45450401	NA	26.91353607	27.24871063	27.11793137	26.70160484	28.06394005	27.10609436	27.01552582	26.37686539	27.81170273	27.3479023	26.84409904
Tdrd7_Q8K1H1	Tdrd7	Q8K1H1	NA	27.9218998	26.75289536	25.4126091	27.29421425	25.85927582	27.10579491	27.25997353	24.81597137	27.58262062	26.78494072	NA	NA	NA	26.76926041	NA	26.65744591	26.48270035	28.24658203	26.36527824	27.82408142	27.95986176	28.02554131	26.71082878	27.50210762	27.47413635	NA	27.61351013	26.0535984	NA	27.42838287	28.03669167	27.006567	27.58942223	NA	27.0713253	NA	27.98500633	26.81787491	27.12790108	28.84026146	26.72012329	NA	27.82590103	25.74365616	26.08314323	NA
Shank3_Q4ACU6	Shank3	Q4ACU6	31.76517105	31.45620918	31.76813126	31.58651733	32.20189285	31.60257912	32.18615341	31.82190895	31.25636864	28.20415115	32.61929321	32.32798767	32.54130173	32.49242783	32.30660629	32.61774063	32.41175461	31.34255028	32.53730392	32.6459198	29.3035202	32.25957108	32.7821846	32.39611435	NA	31.72975731	32.18992996	32.32125473	31.79149246	28.69912338	32.03979874	32.28887177	32.13203812	31.92160225	31.54310036	28.16072464	32.36160278	31.80566597	NA	28.43575096	31.88150406	32.05135345	32.10340118	27.9909668	31.96254539	32.74414825	31.72537422
Ralgapa2_A3KGS3	Ralgapa2	A3KGS3	31.10836601	30.88721848	30.98637581	31.1204052	31.03111267	31.12527847	31.15273285	30.85259056	30.99994469	30.86540604	29.92067909	30.175457	30.17973328	30.29646873	28.69842911	29.63070679	29.79679108	30.60222435	29.99131775	30.35289764	30.60133934	30.11507988	30.21951103	30.39795113	30.61605453	30.68185616	29.84790993	30.30116653	30.77053642	30.49199677	30.36244011	30.49590874	31.13955879	31.02683449	30.98237038	30.88780022	31.01185226	30.92938232	30.70890617	30.86356163	31.1493454	30.8756218	30.8080864	30.94111824	31.27758408	31.05866051	30.98596954
Camsap1_A2AHC3	Camsap1	A2AHC3	27.54030418	26.49278831	27.27825928	NA	27.32928658	NA	27.11644363	NA	NA	NA	27.31492805	NA	26.93954849	NA	27.19065285	NA	26.80722618	NA	NA	NA	27.06537819	NA	NA	NA	27.16614723	NA	NA	26.98000145	27.46730995	26.87161827	NA	26.37708092	NA	27.47459984	NA	26.96422005	NA	27.12415695	NA	27.33133698	NA	27.25880623	NA	27.39296532	NA	27.11137772	NA
Macf1_A0A0A0MQH5	Macf1	A0A0A0MQH5	26.09399986	NA	NA	NA	26.99959373	NA	26.46492958	NA	27.01765251	27.08344841	NA	26.85388565	26.6426506	27.42678452	NA	26.4005909	26.9550457	26.30087852	NA	27.28029633	NA	NA	NA	27.8649044	26.52453423	26.32044601	27.23608017	26.37704659	NA	26.97191238	27.13251686	27.32680321	27.2026577	26.59348869	27.76566124	26.85245705	NA	26.45909309	28.09113693	27.97803688	28.23274422	27.14238548	27.40867996	27.08648872	28.56121635	26.44297409	NA
Tmem53_A0A0A0MQK8	Tmem53	A0A0A0MQK8	29.26364899	28.79119682	29.11363983	29.25042725	29.32322121	29.04210472	29.10656929	28.79686928	29.05452538	28.87323189	28.49148178	28.85165405	28.42069435	28.94324303	28.62428856	28.66322708	28.1423378	28.29780388	28.143116	27.86064911	28.31799126	27.14423561	28.39848137	27.76357269	28.58849335	28.54841232	28.03070641	28.44114494	28.66084862	28.77715302	28.27119637	28.5018425	28.91533089	28.87264633	28.65836525	28.79029465	28.37281227	29.01153374	27.53281975	28.72913361	28.65492249	29.13574791	28.69541168	28.7790966	29.09898758	29.17300415	29.06219101
Matn2_A0A0A0MQM7	Matn2	A0A0A0MQM7	27.20555115	26.95304871	27.30399895	27.10309601	27.18243599	27.77517509	26.02552986	27.84284019	27.36327553	26.78194237	27.52447319	27.12010765	27.77020454	28.43288803	27.12346649	26.66302299	26.470541	27.34036446	26.84792519	26.76217842	26.2452507	27.28850555	26.49817085	29.07666016	27.41530418	27.84098244	25.96234512	27.13457298	27.66431236	27.92076492	26.5588398	27.6919899	27.80845451	27.02041054	27.87114716	26.70437813	27.28938484	27.20209694	27.96862221	26.2020607	26.33905792	27.00024033	27.51344681	26.90138626	26.7398243	27.5956955	26.88692856
Krtcap2_A0A0A0MQN1	Krtcap2	A0A0A0MQN1	27.84535599	28.24993134	28.71345329	28.24888992	28.05299759	27.40494919	28.10214424	27.30399895	28.04426956	27.82517433	26.66180038	26.8203125	NA	27.3744297	27.117733	27.47057152	26.6102047	27.45622826	27.60688972	26.87384796	27.2026577	26.88564873	27.92665672	27.08790398	27.50809097	29.09461403	27.09597206	27.99069595	27.92840958	28.33641243	28.12134361	28.31324196	27.18489647	27.70028305	28.89434814	27.38038635	28.20811081	28.10329628	28.35392761	27.84822464	28.47312927	27.2624855	27.85096741	28.31566238	28.12129402	28.42558479	28.61305237
Atg7_Q9D906	Atg7	Q9D906	32.21401978	32.13745499	32.10261917	32.30179214	31.98254013	32.47947693	32.19436646	32.15179443	32.1762886	32.13882828	31.10143089	31.66114616	31.19013405	31.9622364	31.38432503	31.50559425	31.14303017	31.9987011	31.50776863	31.63789177	31.64941597	31.74446869	31.62553406	31.78721619	31.7066021	32.12718582	31.5602417	31.46805954	31.9557724	31.71419907	31.81287384	31.79606438	32.30693436	31.94122314	32.33234024	32.14913177	32.19677353	32.0022583	32.05843353	31.82415009	32.2326088	32.01088715	31.94262123	32.00353241	32.11150742	32.16521835	32.19762421
Ttc28_Q80XJ3	Ttc28	Q80XJ3	28.43328667	NA	NA	28.14068031	28.29123116	NA	28.42614365	28.17016411	28.12632561	28.27684021	28.78565788	28.47475433	NA	27.81372261	28.60243797	28.7766819	NA	NA	NA	28.56793976	NA	28.66573715	28.72266579	28.59484291	28.34227371	NA	28.55724144	NA	28.24640083	28.58290672	28.44403267	28.57470322	NA	28.34231758	28.28515625	28.71767426	28.22296906	NA	28.18848419	NA	26.41149521	28.34278297	27.95326996	28.30042458	28.27932358	28.51265526	28.16178131
Surf1_P09925	Surf1	P09925	30.34815407	29.8782711	29.68842506	30.75015068	30.97985077	30.79614258	29.33219147	30.75382042	30.73602295	30.84550476	29.20074272	30.31937027	30.55937576	29.87692451	28.80498123	30.27319908	30.29438972	30.83695602	30.72500992	31.55032158	31.43698311	30.32388687	30.66670227	31.46907806	31.33223534	29.31572723	30.73626518	30.01903152	29.32551575	28.9814167	30.55453491	30.48337364	30.3936615	30.20943642	30.60098457	31.04394341	30.47517967	30.29417038	30.56238174	31.03623199	30.45326805	29.92761803	30.73618317	31.14564514	30.80977249	29.72199821	30.71644783
Tmco1_A0A0A6YVS2	Tmco1	A0A0A6YVS2	32.05540085	31.79722404	31.85612106	32.00135422	31.68549538	31.96715736	31.60452461	31.49147224	31.64791679	31.52421188	30.64761543	30.96030426	30.32452965	31.27608681	30.79087067	30.87883949	29.96251106	31.10512161	30.87195587	30.82464218	30.67724228	31.00778198	30.84513092	30.81558609	30.70931625	31.54097748	30.6197319	31.04009247	31.44667625	31.31116295	30.91135025	30.9878006	31.6379776	31.70210838	31.64723015	31.68983269	31.41810226	31.35136986	31.45606041	31.14898109	31.31511116	31.46016884	31.51356888	31.09616089	31.81753159	31.4930954	31.70053864
Adrm1_Q9JKV1	Adrm1	Q9JKV1	31.10929871	31.18257713	31.41114616	31.22337151	31.06772614	31.14497757	31.17872429	30.9729538	31.11755943	31.12386131	31.12404633	31.15091896	30.72346306	31.25721169	30.99016953	30.85660362	30.94823837	31.19847298	31.19636345	30.85080528	31.09326744	31.16596603	31.17694283	31.38406754	31.01777077	30.90117073	31.17456436	30.99388504	30.6073494	30.8567524	31.02048874	31.04237747	30.5657444	30.9117794	31.16877937	31.29619598	30.84213638	31.09729195	31.23962402	31.12034225	30.8167305	30.76864433	31.15894318	31.21239662	31.05924034	30.88917923	31.09534454
Map9_Q3TRR0	Map9	Q3TRR0	NA	NA	NA	NA	26.5260582	NA	NA	NA	NA	NA	26.80820847	NA	26.66098595	NA	26.91798019	NA	26.42393494	NA	27.05289459	NA	26.74816895	NA	28.10594559	NA	26.96576309	NA	NA	26.91877556	NA	26.75595474	NA	NA	NA	NA	NA	NA	NA	NA	NA	26.50359344	NA	26.78406715	NA	26.60087967	NA	26.87560654	NA
Mbnl1_A0A0A6YWB0	Mbnl1	A0A0A6YWB0	31.67450905	32.06368256	31.99351311	31.68244362	31.67976189	31.73343849	31.74999046	31.75461769	31.56438255	31.82797623	32.44206238	32.16026688	32.53501129	32.18497467	32.24291992	32.09150314	32.38794708	31.8562336	31.97545052	31.84104919	31.83947372	32.08992767	32.04423523	31.80193329	32.09181976	31.79195786	31.98383141	31.96216583	31.77893829	31.90490723	31.86839104	31.76596069	31.61579132	31.84277344	31.65919113	31.92821884	31.51130867	32.02788925	31.62875366	32.00407028	31.80677986	31.99253464	31.78799438	31.8617878	31.90802574	31.84296036	31.64572906
Enah_A0A0A6YW06	Enah	A0A0A6YW06	29.69423294	30.01185226	29.88471794	29.6689682	30.0131855	28.23617172	29.66322708	29.8102932	29.29083443	29.39976501	30.71751213	30.33383369	30.75270462	30.36807251	30.5379734	30.20373154	30.73020172	30.45189285	30.02841568	29.984272	29.7161541	30.03170586	29.93831635	29.83733177	29.880373	30.80200958	30.92422295	31.22233582	30.26584244	30.803936	30.81398201	31.025383	30.09999084	29.99523354	29.81964111	29.86330986	30.05969238	29.95282555	29.7551899	29.99860001	30.18257713	30.08916855	30.11793137	30.54406929	29.5457077	30.07163048	29.57493782
Usp4_P35123	Usp4	P35123	30.88721848	30.55755043	30.76493263	30.73376083	30.74205971	30.70264626	30.87584114	30.59334755	30.50474167	30.60919952	30.45464134	30.5243988	30.0867672	30.74599075	30.2967968	30.25146675	30.23626137	30.29898262	29.92394066	30.22561455	30.37295723	30.23226357	30.51163864	30.47130966	30.38946152	30.55013847	30.56492805	30.58019638	30.35909081	30.66814041	30.5524292	30.49333382	30.61122513	30.7598629	30.54517365	30.69095802	30.76730347	30.68244362	30.39682961	30.81772232	30.8096962	30.78612518	30.66161346	30.67413139	30.89699173	31.00885201	30.70413017
Map4k4_E9PVG7	Map4k4	E9PVG7	30.66432953	30.49447823	29.82117844	30.60434723	30.26237297	30.50833702	30.60717201	30.3319149	30.44894218	30.33958054	29.98495102	29.74090195	26.79810524	29.96416473	29.67214203	29.52213669	29.16851616	29.73395538	29.59580231	29.41661263	29.15983391	28.51009178	29.29109764	29.32907295	29.65853691	30.52355766	30.66271782	30.50899696	30.7989254	30.7791748	30.88583755	30.4954319	30.56347275	30.50975227	30.39417267	30.42031288	30.30399895	30.56547165	30.27741814	30.22722244	30.56973267	30.29010963	30.20022774	30.21835709	30.53713989	30.53852844	30.47101784
Cnih4_A0A0A6YW87	Cnih4	A0A0A6YW87	28.30612946	27.48531342	27.37625313	27.97967339	27.83647346	27.93224525	27.62275314	27.53860283	27.47823143	27.90558243	27.10759163	27.32018852	27.61154175	27.10169411	27.36553001	27.24988556	28.17607498	27.11376381	27.11356544	27.43880844	28.53307915	26.65294075	27.32448769	26.81396675	28.30630302	27.5458374	26.33698273	26.91147995	27.34341812	27.48108292	27.5411911	28.26954651	27.57347488	27.58405495	27.84242058	28.05672455	27.68143845	27.22875977	27.92603493	27.25916672	27.23635292	28.04681969	28.051651	28.06896973	27.31941414	27.79277992	27.94776344
Rapgef2_Q8CHG7	Rapgef2	Q8CHG7	NA	NA	NA	NA	NA	NA	NA	NA	NA	26.241745	NA	25.80484009	25.65151787	26.01120186	NA	26.89735222	NA	25.57519341	NA	25.72653008	NA	25.80798721	NA	25.707304	NA	25.33456421	25.28971863	NA	24.76602745	NA	25.41396523	NA	NA	NA	NA	NA	NA	NA	NA	NA	NA	NA	NA	24.76298904	NA	NA	NA
Rab3gap2_Q8BMG7	Rab3gap2	Q8BMG7	31.40866852	31.31770134	31.51088524	31.56633377	31.41624069	31.58024025	31.45307159	31.37482262	31.47121239	31.51403999	30.6655159	31.24371338	30.77399826	31.33670998	30.72110176	30.95227051	30.79985046	31.47445488	31.25174904	31.33431435	31.31942368	31.38525009	31.1055584	31.45287514	31.46747589	31.2057724	30.78120804	31.15984535	31.2536087	31.16374969	30.86452103	31.0483017	31.65676498	31.40263367	31.62169838	31.27002716	31.52864265	31.30666161	31.29460907	31.21962738	31.57348442	31.18529701	31.17057037	31.20542336	31.43305779	31.3540535	31.40882111
Usp19_A0A0A6YWX1	Usp19	A0A0A6YWX1	30.599123	30.41306496	30.10985947	30.61876869	30.5883503	30.65189743	30.64452553	30.57992554	30.37004852	30.43519592	29.66424561	30.43459892	29.71302605	30.29548454	29.67477036	30.16518784	29.57419777	30.0142498	29.74514198	29.54914665	29.93213272	30.03012657	30.03564262	29.96609306	29.91613007	30.63624954	30.20244789	30.14698029	30.34382057	30.32410049	30.2536087	29.86577606	30.7722683	30.42442322	30.58522034	30.50208855	30.54701424	30.27186394	30.2918663	30.165308	30.48270035	30.30877876	30.27353287	30.64693069	30.67825127	30.47711182	30.65001488
Mast4_Q811L6	Mast4	Q811L6	27.11008453	NA	27.28991127	26.92512894	27.17474174	27.30990601	27.06763649	26.79339981	26.92184258	26.8206768	27.07520676	26.71973228	27.6749897	26.94748497	NA	27.30973244	27.25475883	NA	26.74868011	NA	26.73363304	26.01548386	26.6685791	26.47582245	26.60144615	NA	NA	NA	NA	NA	NA	27.36135101	26.82687187	28.19826126	26.83593178	26.84923935	26.96113205	NA	26.85400391	NA	26.73130417	27.45615005	26.5923481	28.12598038	26.86773491	27.14326286	26.71711922
Larp1b_A0A0A6YXJ7	Larp1b	A0A0A6YXJ7	26.33333588	NA	NA	26.51389885	26.72663498	25.72340775	25.53694344	26.72520447	25.96455193	26.20655632	27.32740211	25.94596863	27.28453827	26.81616592	26.23022652	26.71463203	27.0674324	26.61946869	27.04531097	27.19929123	27.2331562	26.98370171	27.07673645	26.91843414	26.90563965	26.55218506	26.02347946	26.87373161	25.71706772	26.98511505	26.07017899	26.56988907	26.79191017	26.63214684	26.01782227	26.09579086	NA	27.10019112	26.68498611	26.14885712	27.25934601	27.30843163	27.02664948	NA	26.2400341	26.9153595	27.07510567
Lrba_E9Q3Y4	Lrba	E9Q3Y4	26.00646019	NA	26.62909126	25.13198662	NA	NA	26.19738007	25.6439724	25.68380928	26.69750023	27.34705734	26.42346954	NA	NA	27.15141487	26.61203384	27.65601349	26.77391815	NA	NA	27.28956032	NA	27.69125748	NA	NA	26.25423622	25.75618362	NA	25.45942116	28.01611137	25.97059631	25.89270592	NA	26.40880966	27.09496689	NA	NA	26.66979599	NA	27.14170456	26.69895935	26.5609684	25.79069328	25.56714821	25.82345009	26.67128181	26.74046898
Rcor3_A0A0A6YXM5	Rcor3	A0A0A6YXM5	NA	NA	NA	26.51448631	NA	25.72411156	NA	26.12397957	26.51654625	NA	26.71476364	26.46447754	NA	27.08881378	26.57758713	26.47711945	NA	26.70503807	26.28418541	26.98554802	NA	26.5659008	NA	26.63145256	NA	NA	25.81758118	NA	NA	26.02780914	NA	26.38885117	26.4187336	26.05628967	25.53424454	26.61890984	26.75976944	26.83038139	NA	26.49510765	27.25376701	26.70133972	25.47552872	26.11322784	27.46489906	26.13282967	25.34654999
Cyb561d2_A0A0A6YY22	Cyb561d2	A0A0A6YY22	25.47224617	26.53033638	NA	NA	26.45535088	NA	25.71719742	NA	NA	25.3303299	NA	25.1510849	NA	NA	NA	25.39522362	NA	25.94360161	NA	NA	26.07291985	NA	26.35544968	27.08557701	26.64608955	25.90781784	NA	NA	25.41947365	25.43364525	25.89300728	26.01729012	NA	NA	NA	26.11185646	NA	26.17287445	NA	26.39571381	26.27120399	25.42914963	25.26112366	26.95748329	NA	NA	26.54517365
Ncam1_A0A0A6YY47	Ncam1	A0A0A6YY47	27.48975945	27.47684288	28.10414696	27.61351013	27.35017967	27.37550735	27.41924858	27.52559471	27.37873459	27.48293114	28.03967476	27.78444099	27.79717827	27.89804459	27.97771072	27.63443375	27.97579956	NA	NA	27.1023941	NA	26.5504818	NA	26.78269386	NA	26.78581429	27.57231903	27.58383942	27.76698685	27.7688179	27.60066605	27.82626534	27.57693863	27.78456688	27.41021729	27.64003181	27.59042358	27.77461052	27.92699623	27.41635132	27.14491653	27.87648582	27.67155075	27.47545052	27.58319473	27.84373856	27.94346619
Camsap2_Q8C1B1	Camsap2	Q8C1B1	NA	27.11802864	26.43374062	NA	NA	25.24782372	NA	25.63621902	26.93427086	NA	NA	NA	NA	NA	NA	NA	24.56709099	NA	NA	24.85865974	25.14584923	24.96335983	23.8901329	27.47969627	27.17340851	NA	27.20676231	27.11048317	24.79738808	26.74059677	NA	26.56328392	27.27213097	NA	25.78464127	NA	NA	25.50636673	NA	NA	26.17877388	25.30127907	NA	25.64474106	NA	NA	25.82861519
Snw1_Q9CSN1	Snw1	Q9CSN1	31.91342163	32.18254852	32.37293243	31.91552353	32.59695053	31.70886421	31.76148987	31.84886551	31.97271347	31.90852547	32.45858002	32.31510925	32.52217865	32.2549324	32.59701538	32.50237274	32.74589157	32.67858505	32.51121521	32.79561996	32.63629532	32.56932449	32.34762573	32.52582169	32.4643631	32.44062424	32.71395111	32.58340454	32.39733887	32.67551804	32.50807571	32.78886795	32.20122147	32.339077	32.03515244	32.3767128	32.43203735	31.99253464	32.43601608	32.64480591	32.27653122	32.39700699	32.52453995	32.24770737	32.13357162	31.92312622	32.06275177
Kpna4_O35343	Kpna4	O35343	31.36322212	31.29586792	31.28460503	31.45297241	31.67071724	31.48697281	31.31505775	31.85002136	31.85682678	31.73262978	31.64138412	31.86842728	32.03121185	31.6782093	31.38066483	31.66509247	31.93922615	31.48797798	30.89793015	31.35935211	31.35368538	31.47329521	31.16853905	31.55178833	31.4930954	31.88848877	31.84602928	31.70697212	31.29367638	31.5114975	31.89623451	32.18948746	31.6317482	31.39069366	31.6079216	32.15924454	31.59156418	31.26332474	31.5945034	31.65620995	31.74013138	31.57181358	31.63525581	31.7001667	31.62614441	31.28471565	31.58723259
Itga11_A0A0B4J1F0	Itga11	A0A0B4J1F0	26.96278763	NA	26.69909096	25.83026123	26.57657814	26.87020683	27.06455612	26.66261673	25.75865173	26.9055233	27.28815269	27.45505142	26.41423988	NA	NA	25.59687614	NA	26.90540886	NA	NA	26.44843483	26.38136101	NA	27.63713264	NA	NA	26.89319229	26.32209778	27.07183647	NA	26.71581078	26.94010925	27.34485817	27.07234764	26.5994606	27.28956032	26.46372986	27.28656769	27.27613068	27.01786423	27.5458374	26.97037697	26.45000839	26.88785744	26.85245705	26.60780716	26.39840698
Adgre5_Q9Z0M6	Adgre5	Q9Z0M6	NA	NA	NA	NA	NA	27.98516846	NA	27.63927269	27.81329346	NA	NA	NA	NA	NA	NA	NA	NA	27.74149704	NA	NA	NA	NA	NA	NA	NA	27.90109825	NA	NA	NA	NA	NA	NA	27.56238174	NA	27.55625343	NA	27.50665474	NA	NA	NA	NA	NA	NA	NA	NA	NA	NA
NA_A0A0F6AIX5	NA	A0A0F6AIX5	30.74663162	30.62618828	30.54857635	30.75158882	30.49018097	30.49495506	30.39682961	30.36692619	30.13736153	30.25889587	29.53789902	29.83722687	29.08987427	30.05387878	29.31937027	29.73164368	29.12630081	30.15617371	30.10186958	30.25270653	30.00611115	30.38463402	30.35089684	30.38792229	30.0824585	29.97007561	29.66239548	29.69781494	30.13955879	30.22997475	30.02960014	29.74664688	30.55992317	30.50379562	30.37046432	30.45660019	30.41003418	30.34815407	30.23134804	30.34910393	30.81985474	30.45982742	30.39744186	30.37150383	30.70668411	30.57749748	30.61500168
Anapc5_A0A0G2JE03	Anapc5	A0A0G2JE03	29.44886398	29.17906952	29.04199982	29.51361656	29.06622505	29.18935776	28.66847801	28.98620033	28.84203148	28.87739182	27.03096962	26.79004669	27.08911705	28.28894424	26.62909126	25.60359764	26.99010086	28.17512321	26.52541542	28.40121078	28.16096497	26.86797142	25.89323807	27.97322845	28.40287781	29.39782906	28.19192314	28.26959229	28.83306885	28.91644287	28.92104912	28.77661896	28.86797142	28.94968605	28.8497467	28.92218399	28.43888664	28.82514381	28.44636154	28.30778122	29.33713531	27.87560654	28.64354515	28.99561119	28.66224289	29.09196854	29.30186462
Mapkapk5_A0A0G2JDU2	Mapkapk5	A0A0G2JDU2	NA	NA	27.41820335	26.76078415	26.41762352	27.44671631	27.25502777	NA	NA	27.20704079	NA	26.62435913	NA	26.74791145	NA	26.44915962	NA	26.86029434	NA	26.17136765	NA	26.60597229	26.6378231	26.44687462	26.49248314	27.29587746	26.1241169	NA	NA	26.67033577	26.14973068	27.11743546	26.75684547	27.08719635	NA	25.32378387	26.67882156	27.46660995	26.99765778	NA	27.46902084	27.06876373	26.79104042	26.83761787	26.91968536	NA	27.22609711
Gbp6_A0A0G2JDV3	Gbp6	A0A0G2JDV3	32.20466614	31.9597168	32.04846573	31.97086525	32.21818542	32.46402359	32.35121155	32.54807281	32.21094513	32.69083405	31.46143913	31.8497982	31.46674728	31.84048653	31.54503632	31.67988777	31.64383698	28.90184784	27.13359451	29.3993988	27.35447502	29.30014038	29.42187881	28.55800819	29.20282173	33.897892	33.78214645	33.63363266	33.58261871	33.66001892	33.62679672	33.77980042	32.23163605	32.0042038	32.47118759	31.95456123	32.14946747	32.24700165	31.91270828	31.94747162	32.18954468	31.99728775	31.79625702	32.37267303	32.16617584	32.22874451	32.16575623
Rps27_Q6ZWU9	Rps27	Q6ZWU9	32.13283539	32.63085938	32.62429428	32.10230637	31.85181046	32.54623413	32.24604034	32.69830322	32.46540833	31.84430885	31.19278145	31.47817421	31.65799904	31.62758064	31.34090614	31.19407463	31.80632019	31.64504051	31.82809067	31.30378151	32.34178162	31.51695442	32.0567894	31.38951302	32.57706833	31.78811073	30.80524254	32.14603806	31.95240974	32.4311409	31.13222122	32.47542191	32.2756424	31.92574501	32.50002289	31.56755829	32.29249954	32.24221039	32.02607346	32.03738022	32.47576141	31.75278473	32.26374435	31.54305458	32.23243713	32.17741776	32.3020668
Myl10_A0A0G2JDZ4	Myl10	A0A0G2JDZ4	NA	NA	NA	NA	NA	NA	26.04084587	25.87006569	26.84350014	26.57390976	NA	26.77530098	26.64361382	26.21222878	NA	NA	27.09707832	NA	NA	26.47921944	NA	25.74939728	NA	NA	NA	25.89126968	27.58534431	26.49229813	26.63464165	NA	NA	26.94703865	26.77203178	26.32755661	NA	26.41193008	26.59903526	NA	NA	NA	27.34654999	25.55514336	NA	26.35437393	25.90437698	NA	26.66180038
Antxr2_A0A0G2JE26	Antxr2	A0A0G2JE26	NA	26.15096855	NA	NA	25.49295616	25.54182625	NA	26.31679344	26.26330948	25.3898201	25.17877388	26.02219009	NA	NA	NA	NA	NA	NA	25.35097313	NA	NA	NA	NA	25.54371452	NA	25.42758369	NA	25.96765518	NA	26.17738724	NA	25.87039566	NA	25.82203865	26.09936714	NA	25.43529892	26.06245804	NA	NA	25.38613892	26.00523949	NA	25.76098633	26.49009705	26.00964546	NA
Nme6_A0A0G2JE30	Nme6	A0A0G2JE30	NA	NA	25.92807007	NA	25.15158844	25.63505745	NA	25.57178497	25.73482132	25.23910713	NA	NA	NA	NA	NA	25.61644363	NA	NA	NA	NA	NA	27.0506134	26.60710144	26.72832298	25.46478844	26.31293869	NA	NA	NA	NA	27.59149361	26.03470993	NA	NA	25.53097534	25.70022964	NA	NA	NA	NA	NA	NA	25.52548981	NA	25.4307766	NA	NA
Ube2d3_A0A0G2JE32	Ube2d3	A0A0G2JE32	31.09540749	31.63261604	31.76915741	31.38499451	31.67463493	31.67614937	31.4543457	32.07629013	32.03777313	31.98223305	32.05284119	31.82502174	32.15611267	31.77893829	31.95954323	31.97093391	31.97951126	31.77846909	31.54213142	31.94447327	31.84912682	31.62082481	31.92779541	31.97842026	31.45459175	31.64004898	32.19275284	31.8096199	31.06637955	31.62771034	31.7669487	31.7207756	32.01111984	31.34450912	32.0186348	31.80470467	32.00470734	31.68824959	31.91819191	31.74695206	31.93234253	31.69311905	32.04201889	31.71280479	31.72411537	31.63711548	31.92652321
Alg14_A0A0G2JEH5	Alg14	A0A0G2JEH5	26.5889225	NA	NA	26.52991867	NA	NA	26.25544357	NA	25.80980301	26.85922813	NA	NA	NA	NA	NA	NA	NA	NA	NA	NA	NA	NA	NA	NA	NA	24.90614319	NA	NA	NA	25.99020958	NA	NA	NA	25.91225624	25.31260872	25.89827538	25.32395554	25.57533836	25.42981911	NA	NA	NA	NA	NA	24.91054153	25.4425621	25.91772842
Crip1_P63254	Crip1	P63254	32.57084274	32.88830948	31.84569168	31.74514961	31.49347687	31.55787086	32.12148666	31.75019073	31.63555908	32.0429306	33.04340363	32.14533997	31.52425957	31.98474693	32.85951233	32.00868607	31.71665382	31.00269508	31.69494629	30.84281158	30.53148079	31.59823608	31.88332748	31.18328857	30.24886894	32.06336212	32.10530853	31.98308372	32.43918991	31.80766296	32.44682312	31.00557709	31.9860363	32.89987564	31.63991928	33.20323563	31.678545	32.4692955	32.44477844	32.49990463	32.00323105	32.92911911	32.07140732	31.06033707	32.0212822	33.02889252	31.88278008
Lrrfip2_E9QN52	Lrrfip2	E9QN52	29.93100548	30.1900177	29.64253044	29.84069633	30.0905571	29.74225235	30.02048874	29.87449265	29.85052109	29.73054314	30.803936	30.5298996	30.67219353	30.37958145	30.48337364	30.54673767	30.85778999	29.02006531	30.12077522	29.60135651	29.75219345	30.21477318	29.37185669	29.45228577	29.58842278	29.9333992	30.23283577	30.40436172	30.38936043	30.2395668	30.22653389	30.10499573	30.11941528	30.19307518	30.0622673	30.1171875	30.02907372	30.01411629	30.21280289	30.43061638	30.01371765	30.4034462	30.36869621	30.09370804	29.8773632	29.83799362	29.86067963
Tdrkh_A0A0G2JFB2	Tdrkh	A0A0G2JFB2	28.8169899	28.95493507	29.20261192	28.79069901	28.95803642	28.90558243	28.95146561	29.21704102	29.46915627	28.77881432	28.89353943	28.73950386	29.10943604	28.74480438	29.14007187	28.69178963	29.12671852	28.50748634	28.68301201	27.70516968	28.73937416	28.78175545	28.67626762	28.39754295	28.77843857	29.09665108	28.90331268	28.99916458	29.2234993	29.30264854	29.02432632	29.20618057	28.9631176	28.82265282	28.78715324	29.20960045	29.01177406	28.93334198	28.98649788	28.97820091	28.96046829	29.03669167	29.47925377	29.38882637	28.78500366	29.03587914	28.86393166
Atg4a_A0A0G2JFS9	Atg4a	A0A0G2JFS9	25.10297585	25.89312172	24.42156029	NA	NA	25.48483658	25.16890335	25.46818161	25.24481392	NA	NA	26.20838165	25.51908302	25.46391678	25.52438354	25.75976944	25.65236664	NA	NA	25.95300293	25.24564934	25.02854729	NA	NA	25.67694092	25.70144653	25.28022575	25.66324043	25.84744835	26.1181488	NA	25.5345726	24.8514328	25.09836388	NA	25.79042053	NA	NA	24.9858532	NA	25.96097755	NA	25.92478943	NA	25.93959427	NA	25.36289024
Rufy3_Q9D394-2	Rufy3	Q9D394-2	28.59754372	28.43543434	28.64602089	28.79525948	28.3470993	29.00351334	28.6674633	28.48803711	28.98766518	28.85201073	28.58845901	28.57387352	29.25642395	28.40499115	28.99269676	29.01169395	28.97754669	28.51303291	27.65225792	28.8595829	28.82914162	28.83125687	28.95684624	29.00873184	28.37856865	28.34202003	28.55039406	28.34070396	28.62836266	28.86670494	28.5099411	27.76553345	28.44521713	28.40055847	28.38562012	28.53564072	28.4050312	27.82444572	28.87627983	26.59576607	28.64185905	28.71194458	28.47664833	28.50438309	28.91837692	28.60416985	28.66996574
Tsc22d2_E9Q7M2	Tsc22d2	E9Q7M2	30.48634911	30.37596321	30.48826599	30.09773064	30.71759224	30.59299088	30.60284424	30.06907272	30.1208992	30.26941299	31.50923347	30.84251022	31.21297646	30.86053085	31.56469917	31.37139893	31.35804367	30.55937576	30.9112072	30.35184479	30.64254761	30.78916168	30.46187782	30.25214386	30.3319149	30.07711792	31.30584717	30.68795776	30.69635773	30.80432129	31.08049011	30.59352493	30.90533829	30.99826241	30.35793877	30.69826317	30.51915932	30.63027382	30.63953209	30.81207085	30.56110764	30.94125748	30.60717201	30.67967796	30.63754654	30.50701332	30.15713692
Crybg1_E9PVP1	Crybg1	E9PVP1	26.38005638	NA	27.00420952	NA	29.34081078	NA	NA	NA	28.3855381	NA	26.490448	28.97760201	29.57036591	NA	NA	29.28918648	29.46179962	29.79262543	29.26275444	29.87531471	28.58974457	29.67301941	29.3234787	28.61319351	28.72305679	28.5243988	28.57596588	27.85721207	27.13702011	27.14569283	28.90075302	27.79624939	26.19571114	NA	NA	29.00530815	27.6953125	25.80503654	NA	27.21113205	26.3211174	NA	29.15593147	29.4932003	26.88878632	NA	28.5056324
S100a4_A0A0G2JGD2	S100a4	A0A0G2JGD2	35.53699112	35.81523895	35.79809952	35.7971344	35.95200729	35.66394806	35.56092453	35.95059586	35.83599091	35.74827576	36.25053406	36.14088821	36.10311508	35.60826874	35.89048386	36.2238884	36.14286804	35.81518936	35.48051071	35.6451416	35.62641525	35.51694107	35.31574631	35.46419907	35.05516434	36.35742188	36.89532089	36.69215775	35.77379608	36.4228096	36.67240524	36.27650452	36.1234169	35.9481163	35.78891754	36.23347473	36.2150383	35.87733078	36.22489548	36.21675491	36.1019249	35.98638535	36.2010231	35.94876862	36.17427826	35.77654266	35.81592941
Dhx30_A0A0G2JGL8	Dhx30	A0A0G2JGL8	28.38586807	29.79623413	29.9077034	30.0142498	29.7347641	30.09206963	29.55202675	29.50669098	29.48021698	29.62378311	28.52219391	28.44817543	28.07178497	28.89547539	28.56147194	29.05930519	26.34094238	29.46082306	29.23594284	29.45201111	29.23936081	29.51527214	30.18706894	29.37469864	28.93775368	28.96554184	28.36214638	28.57004166	29.05690384	29.40709877	29.31382561	29.84341049	29.5541687	29.38300705	29.33483696	29.6601696	29.42404366	29.68175697	29.10359573	29.52492142	30.02181244	31.18305016	29.87477112	29.94419289	30.01597786	30.05930519	29.27126312
Nras_A0A0G2JGP4	Nras	A0A0G2JGP4	27.54244614	25.73778915	27.18565178	27.34426498	25.53130341	27.02252769	26.42337418	26.89307594	NA	27.28188896	28.31224632	27.29438972	28.11436081	27.12307167	27.8365345	27.4089222	27.82705307	27.73110962	27.80654907	27.58906555	27.76490211	28.01781082	27.54980659	27.44197655	28.66800499	27.84744835	27.29105377	28.24172783	27.78836823	27.44742584	27.59420204	27.91786575	26.1548748	27.46808815	27.1861248	27.08952141	27.17540932	26.41984177	27.38294411	27.14899254	27.5095253	27.44403267	27.48830414	27.36794662	27.32954216	28.141119	27.58649063
Nub1_A0A0G2JGQ4	Nub1	A0A0G2JGQ4	31.0181694	30.99906921	30.73060799	31.09540749	31.01464844	31.28972435	30.83288765	30.90734482	31.08929443	30.81924629	30.653265	30.81367683	30.63382721	30.8096962	30.54065514	30.79691505	30.54692268	30.33798599	30.7612915	30.83349228	30.75891113	30.53945351	30.65206909	30.73392296	30.87408257	31.08651352	30.90705872	31.11433601	31.4057312	31.05711174	31.14175224	31.32152176	31.1539402	30.65744591	30.83560181	30.74903107	30.89893913	30.67673874	30.69875908	30.77619553	30.83733177	30.2191658	30.92238235	30.99415398	30.8637104	30.97172165	31.2562561
Dclk1_Q9JLM8	Dclk1	Q9JLM8	29.63683891	30.25844765	29.99577332	29.90138626	29.62231827	30.23443604	29.91698265	30.23865509	30.28559685	30.47363281	30.54194832	30.30029297	30.78947258	30.49980927	30.67648697	30.49666977	30.72833824	29.74464417	29.57011223	29.03002167	29.46865082	29.24653625	29.75786209	29.55592537	29.3390274	31.49828911	31.58472633	31.69195557	31.50445747	31.70824814	31.58852959	31.47638893	29.93789482	30.13821602	30.00517464	29.59908867	30.26349258	29.90984917	30.09408569	30.03839302	29.92832375	30.28427505	29.85251617	29.71689034	30.1171875	30.07788277	29.96113205
Ints1_Q6P4S8	Ints1	Q6P4S8	29.41876602	29.60703087	29.19258118	29.2856636	29.82098198	29.12304688	28.97981071	28.69524574	28.82781029	28.96722031	26.91866112	27.12750626	27.40876007	28.44442749	27.39427567	25.59479904	24.99152946	28.97043228	29.00396919	28.47587585	29.4682045	28.38075829	29.11681557	28.72871208	29.40377235	29.20704079	27.75117302	29.63275337	29.20741463	28.41114616	28.80415154	29.46419716	29.2019577	28.99975586	28.99472046	28.97048759	29.09453964	29.0500679	28.02770424	28.11103058	29.49726105	28.37592125	28.68029785	28.7781868	29.33992004	29.26521492	29.43091583
Ehmt1_Q5DW34	Ehmt1	Q5DW34	NA	28.23936081	27.56318283	27.13467216	27.4719677	NA	27.63934135	NA	28.41433525	27.17045021	NA	27.58204651	NA	NA	NA	27.49739456	28.71253395	NA	NA	28.30617332	27.80298042	26.50580597	NA	28.38018036	28.53989792	NA	28.18153572	27.3891964	NA	NA	27.86272049	27.38985252	NA	NA	NA	NA	NA	27.70780373	NA	NA	NA	26.73376083	NA	NA	NA	27.63457298	NA
NA_A0A0J9YTR2	NA	A0A0J9YTR2	NA	26.70990944	27.25205231	26.73350334	26.64842224	26.21289635	26.44509125	26.27357292	26.37158966	NA	27.25592995	NA	27.03527641	26.34302902	27.11247253	NA	NA	NA	27.40186119	NA	27.95332527	26.80624199	NA	27.68284416	NA	NA	NA	NA	27.06712341	26.74791145	NA	26.33761215	25.99448967	26.61470413	26.4151268	26.6502037	26.47426033	26.43668175	26.12756538	26.49107552	26.67303467	26.79711533	25.98065567	27.34316444	26.78394127	27.65771866	26.98901939
Sep-11_A0A0J9YTY0	Sep-11	A0A0J9YTY0	32.13806534	32.04680634	32.05649948	32.06358719	32.16928482	31.99610901	31.88358116	32.30258179	32.23063278	32.34957886	32.65219879	32.28211975	32.6792984	32.21231079	32.67694855	32.53517151	32.48766708	31.60120583	31.8903389	31.63841057	31.72842026	31.49242592	31.73839951	31.74671173	31.80877686	32.53229523	32.78435135	32.65040207	32.77313232	32.5977478	32.67986679	32.79799652	31.86326599	32.12688065	32.06432724	32.01118851	32.14141846	32.17280579	32.43397903	31.90253639	32.25470734	32.13931656	32.20757675	32.21749115	32.02346802	31.947855	32.27331161
Clock_O08785	Clock	O08785	NA	NA	NA	NA	26.11342621	NA	25.39250755	25.77776146	NA	26.36966133	25.15166664	NA	25.86474037	25.88145447	NA	NA	26.00107765	26.82868767	NA	26.55897141	26.56870079	25.95832443	NA	NA	26.33243179	25.48962212	NA	NA	25.72808838	25.12927628	NA	NA	NA	25.69543076	NA	25.85481262	NA	NA	NA	NA	NA	25.36185455	NA	NA	NA	NA	NA
Gm16429_J3QMM8	Gm16429	J3QMM8	28.29180145	NA	NA	28.13843727	27.96977425	NA	28.51686859	NA	28.80919075	28.8560257	27.46567726	28.76553345	27.67835236	28.15928078	27.62853622	28.72712135	27.31915474	27.12839127	27.24581146	27.89954376	27.85733032	NA	27.31337166	28.11008453	27.58484268	26.96212578	28.11227417	26.92206955	NA	27.18366623	26.03816795	27.57224655	NA	27.33381271	NA	28.20597076	NA	27.81304932	28.83300972	28.23557663	25.77519989	27.5737648	28.33440971	27.34840775	27.79184914	28.14413834	28.25947952
Wbscr27_A0A0J9YUG5	Wbscr27	A0A0J9YUG5	29.40762711	29.78869438	29.71159935	29.82213593	29.76146507	30.37088013	29.35720444	29.9942894	29.96567917	29.9814167	30.048563	29.94069672	29.90540886	29.98400116	30.24422455	30.04674149	29.9819622	28.33018494	27.50967789	29.12220764	28.73250008	28.7326622	27.86212921	29.10427094	28.83852005	29.87774467	30.03406906	29.81685257	29.39356041	29.47014618	29.76106834	29.62582207	30.24138641	29.29267883	29.78701401	29.7895813	29.89100456	29.62084961	29.74438858	30.05775642	30.2983284	29.67330551	29.55065155	29.98495102	29.94670486	29.34973717	30.02009201
Ube2a_A0A0J9YUN2	Ube2a	A0A0J9YUN2	28.28709602	28.24390793	28.76897621	28.90867615	29.01696205	29.01510048	NA	28.40226746	28.53189087	28.54763985	29.68279457	29.53524971	29.7374897	28.20508385	29.47382736	29.61885643	29.90368652	29.02464294	29.21974182	29.94083786	29.75203514	28.8922081	28.87411308	29.48121834	29.61294746	28.56830215	29.49921989	28.4543457	28.50233459	28.49792671	29.16235733	29.49855423	29.20417404	26.20065689	28.66566849	29.3184433	29.0867672	28.77868843	29.104496	29.75914955	28.79958916	29.14969635	28.74688721	29.16614723	29.16057968	28.75439453	28.91299248
NA_A0A0J9YUQ8	NA	A0A0J9YUQ8	28.40194321	27.99738884	28.50335884	28.43936348	27.96916962	28.58193779	28.96292496	27.95010185	28.47285843	28.42674446	28.15054321	28.28938484	28.25376701	28.22163391	27.87900162	28.11743546	28.18735313	28.4198513	27.98636246	28.02009201	28.23420715	28.54605675	28.82186317	28.7526722	28.87481499	28.23940659	27.95221519	26.32416153	27.96993828	28.0515995	27.68304634	28.32126427	28.36013794	28.62128639	28.65143585	28.3942337	28.44027519	28.19455528	28.53434181	28.25390244	28.85736084	28.47525787	28.86038399	28.45191193	28.65338516	28.57528114	28.80719566
Specc1_Q5SXY1	Specc1	Q5SXY1	28.64698219	27.56267357	29.73241997	29.57304192	29.68662262	27.64099693	28.11569977	28.16815758	28.99015617	28.63339424	30.23272133	29.931427	30.02062225	29.87802124	30.43599129	30.23637581	30.11569977	29.34064102	29.57222939	29.11125374	29.62076187	29.65422249	29.50621796	29.66210747	29.32074738	30.59725952	30.61876869	30.63053322	30.31029701	30.21430969	30.63304901	30.63538551	29.0505619	29.29843712	29.31960678	29.81311035	29.09156609	28.93853951	29.34288979	30.08486748	29.10656929	29.63536835	29.70916939	28.76290703	29.26528358	29.60316277	28.75117302
Tcf4_Q60722	Tcf4	Q60722	NA	NA	24.80828285	NA	NA	NA	NA	24.25335312	23.69721031	NA	NA	NA	NA	NA	NA	NA	24.38837433	NA	NA	NA	NA	NA	NA	NA	NA	NA	NA	NA	NA	NA	NA	NA	NA	NA	NA	NA	24.80626678	NA	25.06414604	24.81763077	24.85357666	NA	NA	NA	NA	NA	NA
Zeb2_Q9R0G7	Zeb2	Q9R0G7	29.49659348	29.8993721	29.90999222	29.07214355	29.79545975	29.40494919	29.50432587	28.98269653	29.5357132	29.64041138	29.98237038	29.59204674	29.54226112	29.40163803	29.95129776	29.61001015	29.71061516	28.55563354	28.02754593	27.59170723	27.11068153	29.06180382	28.60992241	28.59757996	27.28709602	30.10686874	30.15363884	30.26483536	30.17890358	30.32678223	30.21349907	30.17902184	29.40803146	29.80088425	29.77748108	29.77697945	29.96911621	29.91812134	29.84212112	29.6097641	30.04726219	29.86110878	30.06830406	29.51429367	29.91384888	29.6597271	29.67789841
Kiaa0020_A0A0N4SUH4	Kiaa0020	A0A0N4SUH4	26.42571259	27.93421555	28.09612274	27.77542686	27.08040047	27.82353401	27.10669327	27.91153717	27.76742935	27.716465	26.26547432	27.74284744	27.67182159	27.72338295	26.74188232	28.2238903	26.87981987	28.35963631	28.16293335	28.29727936	28.50710869	28.71914482	28.26660156	28.73802185	28.5259304	28.71682549	27.89209175	26.64402771	28.8552227	28.46948624	28.07341957	28.34625435	27.47398186	26.78743362	27.60151672	27.42918015	28.02923203	27.81683731	27.35329628	27.0713253	NA	27.75372505	27.56949806	26.75200272	28.11132813	27.61301804	27.98060036
Nfu1_Q9QZ23	Nfu1	Q9QZ23	33.52962112	33.75453949	33.59312439	33.58374023	33.46550751	33.82913208	33.56229019	33.59934616	33.53426743	33.31121826	34.28278351	33.81659698	34.0472641	33.77725601	34.34102631	34.02622223	33.94863892	34.72973633	34.83059311	34.53768539	34.47580719	34.62472916	34.38612366	34.3512001	34.18179321	33.78331757	33.99748993	33.84370804	33.59501648	33.59734726	33.79149246	33.69633484	34.00026321	33.91607666	33.79226685	33.70645905	34.12170029	33.61203766	33.9939537	34.08456802	34.13307953	34.02043915	34.37256622	33.51005936	33.98472977	33.75234604	33.80405045
NA_A0A0N4SUI7	NA	A0A0N4SUI7	28.00817108	29.08904266	28.62093735	28.25579453	28.48792076	NA	27.95842361	28.4718895	28.0287056	NA	28.68294525	28.12745667	28.36602974	28.1668644	28.63644028	27.98234177	28.79699326	29.00388908	28.94083786	28.33811378	28.28802109	NA	28.35119247	NA	27.55010033	27.96598244	28.67040443	29.20249367	28.24190903	28.35169792	28.54822731	28.07111931	28.60823059	28.74316788	27.89504242	28.33658218	28.56256294	28.63571358	28.75910187	29.20004082	28.29863358	28.78805542	28.82143784	28.29981232	27.86082649	NA	28.38804626
NA_A0A0N4SUN5	NA	A0A0N4SUN5	NA	22.43885612	NA	NA	NA	24.24132729	NA	NA	NA	NA	23.0648365	25.61778831	23.18577003	NA	22.91199684	22.57429314	NA	NA	NA	NA	NA	NA	NA	22.16763306	22.91120911	22.86151123	23.85148048	23.95455742	23.25522614	23.78316689	25.15796089	NA	NA	NA	NA	NA	NA	NA	25.09703827	NA	22.18204498	NA	24.81499481	NA	NA	NA	NA
Brpf1_B2RRD7	Brpf1	B2RRD7	NA	26.29955101	26.51231766	NA	NA	25.45942116	26.97158432	NA	NA	NA	26.30598259	NA	NA	26.33533096	26.12581253	NA	NA	26.57643509	25.25013924	NA	NA	26.25228882	NA	NA	25.85906219	26.28757095	NA	25.94610214	25.97381973	NA	26.19424629	26.30405045	25.57276726	NA	26.07183647	NA	NA	25.75750732	26.18226433	25.58637619	24.77620506	NA	NA	NA	25.28510284	26.30234337	NA
Etnk1_A0A0N4SV10	Etnk1	A0A0N4SV10	27.31224632	26.195467	26.37158966	26.86832428	26.99280548	27.02633286	26.77618027	27.62540436	26.9903183	26.666008	NA	NA	25.28873253	26.52762413	NA	26.2810936	25.93510246	NA	25.54034805	26.16426849	NA	26.33677864	NA	26.83219337	26.6477356	26.08824921	26.67922401	24.39362144	26.76711464	NA	26.96455193	26.10820961	25.99668884	26.58520126	26.48331451	27.34807014	26.27422905	26.90322685	26.78680992	27.06033707	NA	26.40564728	26.31516838	26.88098717	26.63214684	NA	27.29377556
Tra2a_Q6PFR5	Tra2a	Q6PFR5	30.02472115	29.83190727	30.12927628	29.89980316	30.00074959	30.34117126	29.85177231	30.70132446	30.4010067	30.20221519	30.57533455	30.37430573	30.43876839	30.35647011	30.36942482	30.45757866	29.93985748	30.14016914	30.21870422	30.32902908	30.16626549	30.59103012	30.26214981	30.48000526	30.4022274	30.37947845	30.52309036	30.56619835	30.31321907	30.20734406	30.42362213	30.86805916	30.01690865	29.80802345	30.32913589	29.65558815	30.42462349	30.07940865	30.30280113	30.21731758	30.25383568	29.93410301	30.23340797	29.87787628	30.11272049	29.83534431	30.10337067
Eif4g3_Q80XI3	Eif4g3	Q80XI3	30.02524948	30.1208992	30.06072235	30.19037056	30.16614723	30.00517464	30.12312126	30.08195114	29.83609772	30.07188797	30.08701897	30.19084167	30.13283539	30.28746986	30.11805344	30.13173103	30.31105614	30.542593	30.2074604	30.28217697	30.49381065	30.41003418	30.35258102	30.0240612	30.39048767	30.31840134	30.10586929	30.37534142	30.0111866	30.20885658	29.98807144	30.07048035	29.88317299	30.0622673	29.85953903	29.96278763	29.66517639	30.17724037	30.04739189	30.12890816	29.87955666	30.10512161	30.19812012	29.85915375	30.26125336	29.8816433	29.97445869
Gng12_Q9DAS9	Gng12	Q9DAS9	30.16122818	30.35971832	30.46480179	30.05284309	30.96547318	30.25923347	30.63832283	30.81367683	31.09408569	30.2756424	31.69120789	31.02834892	32.22515488	31.42557335	31.8001976	31.30220222	32.36536407	31.44977951	31.34841919	30.89713669	31.99267006	31.18411636	31.50937462	31.29164696	31.75090981	31.39565468	32.74895096	31.71050835	31.8028965	31.73936653	31.8495369	32.13059616	30.46596909	30.85497093	30.25811005	31.2186451	31.19858932	30.20932007	31.02412796	30.565382	30.9848156	31.2720871	31.55233765	30.38040733	30.2123394	30.68118668	31.20821571
NA_A0A0N4SVV4	NA	A0A0N4SVV4	26.65621948	26.77730942	NA	25.24550438	NA	NA	26.90207672	NA	26.26869011	NA	26.72974777	26.71907997	26.25093269	26.88855362	27.20340538	26.3724041	26.3428421	NA	NA	NA	NA	NA	25.13516045	NA	25.17123413	NA	27.04458046	27.44094849	25.99165916	27.47041702	25.97563553	26.36966133	NA	26.86017609	NA	NA	NA	26.18393135	NA	NA	NA	26.5388546	NA	25.31136322	NA	26.1487999	NA
Dysf_Q9ESD7-2	Dysf	Q9ESD7-2	31.82786369	32.03196716	32.05969238	31.96054459	32.14837646	31.99091339	31.89728165	31.9974556	31.91989899	31.8154335	31.78853798	31.92645264	31.81199455	31.89182472	31.89627075	31.78007507	31.62086868	32.17155457	32.1294899	32.05060577	32.1171875	32.04371643	32.14376068	32.15249252	32.16402054	31.60080719	31.13864326	31.42822266	31.68068314	31.66526222	31.48893738	31.50540543	31.98556137	31.76232147	31.80904388	31.9040451	31.93382072	31.79536819	31.74069405	31.88939667	32.03134537	31.78698158	31.87254333	32.04914856	32.12801743	31.98287964	31.86042023
Itfg2_Q91WI7	Itfg2	Q91WI7	26.26067352	NA	27.9609108	27.78624916	NA	26.556036	NA	26.73311615	26.93719292	27.68625641	NA	27.36844635	NA	27.04416466	NA	27.025383	NA	27.41118813	NA	26.54121971	NA	27.2314167	NA	26.85483742	27.95493507	27.26302338	27.25340652	26.87806511	28.07408333	27.41586876	26.93831635	27.97929192	27.68712425	27.77096176	27.49312401	27.49602318	27.36652946	27.56361771	27.5889225	NA	28.27061653	NA	26.81286621	26.69816399	27.88040352	NA	26.99625778
Rab11fip5_Q8R361	Rab11fip5	Q8R361	28.7479763	29.00053406	29.06347656	29.08590508	29.40348816	28.30956078	29.25642395	28.87727547	29.0695076	28.77501869	29.17963791	29.38389206	30.08372688	28.78487778	29.24886894	29.65022087	30.25799751	27.33849716	28.26651192	27.48185349	26.36919594	26.75951385	26.94324303	26.5352993	28.0065136	29.46131134	30.1213932	29.91441917	30.08803177	29.47427177	29.72888947	29.96993828	29.41441727	28.49552727	28.71076202	28.5905304	29.03669167	28.56594467	29.08075714	29.43173409	29.69660568	29.01235962	29.23876953	29.1848011	28.70513725	28.96961021	28.61985397
Foxj2_Q9ES18	Foxj2	Q9ES18	26.97628975	27.11852455	27.0799942	27.09043121	27.63899612	NA	27.46544266	27.28991127	26.35120773	27.49083138	27.79662132	26.94156456	27.44892311	26.79141426	27.51043129	26.86855888	26.27845383	27.89116478	27.7205143	27.42101479	27.68204117	27.12376213	27.69544411	27.002388	26.59690475	26.86820602	27.53638077	27.29727936	26.70793533	27.11505508	27.15392876	27.49098396	26.47900391	27.40381241	27.00420952	27.46769905	27.43324661	27.39819527	26.99237251	27.68190765	27.28568649	27.66220856	27.66458321	27.29675293	27.0378952	27.52619171	27.09456444
Rfc1_Q5U4B1	Rfc1	Q5U4B1	28.92158699	28.99004745	29.10721779	28.98103523	28.69537926	28.70355415	29.02062225	28.77360535	28.78687286	28.61870003	28.60342789	28.5172081	28.80245781	28.50445747	28.6112957	28.06059456	27.66220856	28.71486092	28.33283234	27.86543655	28.3799324	28.43388367	28.57733536	28.48427582	28.5956955	29.37154388	28.75260925	29.03671837	29.08749962	29.0008564	28.70054626	28.61227989	28.76768112	28.63747787	28.98676872	28.67401314	28.32208061	28.67697334	28.45963287	28.71437073	29.12890816	28.95215988	28.63072395	28.68518639	29.20741463	28.8552227	28.72968483
Smim4_A0A0R3P9C4	Smim4	A0A0R3P9C4	27.52760887	NA	27.34832382	26.97268105	NA	26.94715118	27.30068588	27.06012917	26.72806168	NA	NA	NA	NA	26.50973701	26.26615524	26.18576622	27.47467804	27.6182785	27.97443199	26.41736603	NA	27.62526512	27.82462692	27.24544907	27.43252945	26.58935165	26.46525574	NA	NA	NA	26.61245537	NA	26.75136375	27.12109756	26.99668884	NA	27.42278099	27.3583374	27.31725883	27.14773178	27.35481071	27.21224594	27.46482086	26.95560074	27.71803474	27.30051231	27.26436615
Ndufa9_A0A0R3P9C8	Ndufa9	A0A0R3P9C8	34.20266724	34.08076096	34.06959915	34.23013306	34.20281219	34.45470047	34.02630615	34.05924225	34.01753998	34.06197739	33.02594376	33.7562294	33.14297104	33.62385559	33.17790985	33.46818161	33.15966415	33.92601013	33.82714462	33.89969635	34.11690903	33.85406113	33.96928787	34.04302979	34.20863724	33.7233429	33.07329178	33.467453	33.44776154	33.42567444	33.40666962	33.75791931	33.91009903	33.74384689	34.08060074	34.14982986	33.86636353	33.78487778	33.7243576	33.90176392	34.00143814	33.71077347	33.94113541	34.10860062	34.03370667	34.08107758	34.15594864
Repin1_A0A0R3P9D3	Repin1	A0A0R3P9D3	NA	25.2724514	26.32572174	NA	25.67497635	24.32601357	26.0119915	NA	NA	NA	25.55449867	NA	26.26329231	26.25574875	25.94585609	NA	26.29216194	25.84543991	26.18852234	NA	24.95522308	26.52124214	26.17453384	NA	NA	25.35494423	NA	25.48265457	26.38205338	NA	26.33960152	NA	NA	25.49856567	24.93651962	25.87222862	NA	26.06929779	NA	25.8702774	NA	25.83161354	NA	25.57346153	NA	25.87773705	NA
Capns1_A0A0R4IZW8	Capns1	A0A0R4IZW8	33.12012482	32.92232895	33.07012939	33.71845245	33.73529434	33.4444313	32.94206238	33.70212936	33.82979202	33.74234009	33.72150803	34.12200928	34.20820236	33.63752365	33.67335129	34.08946991	34.29645538	33.28471375	33.15740967	33.60939789	33.79129791	33.26974869	33.28554153	33.59823608	33.85424423	33.54685211	33.88248825	33.10177612	32.8571434	33.175354	33.51194382	33.65277481	33.5659256	33.1677475	33.61456299	33.48927307	33.59033966	33.01012039	33.53716278	33.4341507	33.77362442	33.21103287	33.76525116	33.74985123	33.47894669	33.1114006	33.73822021
Sdf2_A0A0R4IZW9	Sdf2	A0A0R4IZW9	31.45464134	31.46494675	31.56119919	31.50535774	31.73848152	31.70635605	32.01215363	31.83616638	32.20795441	31.78974342	32.65320206	31.91790771	32.24450684	31.99910355	32.51003647	32.0405159	32.10330963	31.79826736	31.9435997	31.68394852	31.54673767	31.75107002	31.89865112	31.55050468	31.41553497	31.84262276	32.04006195	32.34733582	31.95414352	32.18275452	32.07606888	31.66775894	31.73928642	31.82877159	31.92737198	31.83932304	31.77607727	32.02214432	31.85730934	32.04417038	31.69295311	32.14925385	32.04430008	31.8352623	32.01843262	31.91530991	31.80100822
Thop1_A0A0R4IZY0	Thop1	A0A0R4IZY0	32.3096199	32.25329971	32.2328949	32.17610931	31.93410301	32.31486893	32.29249954	32.43211365	32.42028809	32.42249298	32.33880997	32.26018906	32.37417603	32.41366959	32.46672058	32.38337326	32.40166855	32.37038803	32.2024498	32.22055054	32.14661789	32.47053528	32.41149902	32.39325333	32.27561569	32.34268188	32.12083817	32.04840088	32.21772385	32.2579155	32.14306259	32.07412338	32.11017227	32.09367752	32.34530258	32.30187607	32.39614105	32.22837067	32.37782669	32.14287949	32.12823105	32.36024094	32.3225975	32.29638672	32.37743759	32.16665649	32.34506607
Tead4_A0A0R4J1U4	Tead4	A0A0R4J1U4	28.376791	NA	NA	28.52428818	28.85355759	29.44478226	28.73686028	NA	28.90873337	28.38759422	28.25763893	28.54616737	29.35144424	29.20932007	28.32023239	28.46334076	29.21849632	29.80035973	29.20412827	29.27561951	30.50720215	29.5005703	29.55709457	NA	30.54379272	29.00862503	NA	NA	29.32635307	NA	NA	NA	29.06224251	NA	28.30103493	28.57747841	29.27630806	28.63114166	28.49819374	NA	28.83424568	26.47824669	28.21447182	29.06761169	28.46754456	28.14511108	28.40088463
Dus3l_Q91XI1	Dus3l	Q91XI1	29.48968315	29.54653549	29.47800064	29.1993618	29.36141396	29.65114594	29.6776123	29.59729576	29.45556259	29.24404335	30.0131855	29.22002029	29.58436012	29.39717674	29.96237373	29.32407951	29.71169853	29.51553535	29.32450867	29.64469719	29.34104347	29.71564674	29.39650154	29.42977905	29.37225151	29.69400024	29.49302864	29.83077431	29.60337448	29.78609467	29.80957413	29.53510284	29.69667244	29.51827621	29.35342216	29.1391449	29.54808044	29.3788166	29.32367134	29.14391899	29.51545906	29.65382957	29.24839401	29.47925377	29.48327637	29.45369911	28.76995277
Fnbp4_Q6ZQ03	Fnbp4	Q6ZQ03	27.9156456	28.78687286	28.78787041	28.57018471	28.18465996	NA	28.38187218	27.98353958	27.27150726	28.32825851	29.48067856	28.28506851	29.11331749	28.2863903	29.32205963	28.62634468	29.429739	28.4855442	29.15315628	28.60554886	28.77997208	27.87777328	27.83346176	27.86767578	27.71397781	28.8461628	29.13030815	29.56243706	28.21340561	29.2739315	29.27865791	29.09981537	28.28696442	28.86159706	28.47165871	28.81246758	28.29171371	28.61901474	28.86322212	28.59924698	28.95191002	28.97831154	28.84837341	28.67367554	28.03370094	28.52230453	28.43201256
Kctd5_A0A0R4J000	Kctd5	A0A0R4J000	29.08387947	28.68515205	28.87105942	28.23311043	27.20973969	27.78936386	29.25822258	27.15170479	28.61715889	NA	NA	27.95310402	29.57546043	28.53378487	27.28250694	29.12042999	29.14707756	30.2671814	28.43348503	27.67572975	29.09911156	NA	NA	28.73663521	29.22552299	NA	29.86412239	NA	29.769701	29.08283806	29.40993309	28.26700401	27.20116234	29.60252571	28.4037323	28.6494503	27.51668167	NA	28.6258564	28.40247154	28.00447845	29.66078186	27.89394379	28.94603539	27.61498451	27.57065582	29.11254692
Mfsd3_A0A0R4J004	Mfsd3	A0A0R4J004	26.89342308	NA	NA	25.95502281	NA	26.70833015	26.29289818	26.30752945	26.34338379	26.78119278	NA	NA	NA	NA	NA	NA	NA	NA	NA	NA	NA	24.8910141	NA	26.49315453	NA	26.16148376	26.47670364	NA	26.01769447	NA	26.21711922	NA	26.24881744	26.95282555	26.52151108	NA	27.00206566	NA	26.99485588	NA	26.14454651	26.36054802	26.62142754	NA	NA	26.37605286	26.46510124
NA_A0A0R4J005	NA	A0A0R4J005	25.23688316	NA	NA	26.27526093	26.16595459	NA	NA	25.60065269	25.95322609	26.01339722	NA	25.65951538	26.43982315	NA	NA	NA	26.71174812	24.8146019	NA	26.05678558	26.5937748	NA	NA	NA	26.57097435	25.58359528	25.81704521	NA	NA	NA	25.92709923	NA	NA	NA	NA	25.50169754	NA	NA	26.60526657	25.73332214	26.03804207	NA	26.23503876	NA	NA	NA	26.95693016
Pald1_A0A0R4J007	Pald1	A0A0R4J007	30.72687721	30.38360405	30.27453232	30.79567719	30.61903191	31.05743408	30.82228851	30.84961128	30.45796967	30.39998817	30.26080513	30.45963287	29.96113205	30.73602295	29.87026596	30.33180809	30.08929443	29.07681274	29.14698029	29.77520752	29.61873436	29.7960186	29.03959656	29.97746468	29.76780891	30.29417038	29.93311691	29.14068031	30.29362106	29.23872375	30.07393074	30.12410736	30.61473846	30.63157463	30.887146	30.61859512	30.79931068	30.51286316	30.53500938	30.42302132	30.766119	30.72362709	30.20034409	30.48548508	30.67816734	30.63746071	30.58852959
Hdac2_P70288	Hdac2	P70288	29.60149956	29.77901649	29.78674889	29.39284325	29.82230377	29.85568237	29.67381096	29.61675453	29.65987968	29.57598305	29.30478096	29.65557098	29.34950638	29.5739994	29.06966209	28.60070229	29.32367134	29.5715065	29.89821815	29.34259224	29.85383987	29.66290474	29.47165871	28.9700489	29.31421471	29.57562256	28.83044243	29.20885658	29.91470528	29.35516739	29.15665627	29.45812607	29.55283356	29.90626907	29.60229492	29.55433464	29.37939644	29.30393219	29.28129196	28.94611931	29.61261368	29.77264595	29.41147041	29.57450485	29.28226471	29.44381523	29.73272705
Abcc3_B2RX12	Abcc3	B2RX12	27.29026413	25.91417503	NA	27.32808685	26.6511631	27.83460617	27.16863441	25.69436836	27.45246315	NA	26.47633171	NA	25.48034477	27.1677742	26.24677277	NA	25.34363937	28.66434669	29.80111694	26.76875496	27.55924797	27.88401794	28.55592537	27.4815464	29.22997475	27.19225311	25.93885422	25.82167435	27.52260399	26.74727249	26.72220993	NA	25.43268967	26.02894783	27.28498077	26.84038162	25.52629662	27.2099247	27.05971718	26.52901077	26.05738449	27.44805717	26.95171547	25.69858742	25.27820587	27.42061424	26.60893631
Tpmt_O55060	Tpmt	O55060	30.73481178	30.56492805	30.54784203	30.62636185	30.65667915	30.99435616	30.73932648	30.66906929	31.0157795	30.79807472	30.65616798	30.74663162	30.87927818	30.89142609	30.68252754	30.75078964	30.71636772	30.68854141	30.60620308	30.57081795	30.8040905	30.65360832	30.76224136	30.7115345	30.59004784	30.47556686	30.57407188	30.32313347	30.38278008	30.37761879	30.37440872	30.19636345	30.91541672	30.33212852	30.66873169	30.53630638	30.73012161	30.71930885	30.86908913	30.78628159	30.64340782	30.67413139	30.55673027	30.69635773	30.73763466	30.86989784	30.74991035
Auh_A0A0R4J023	Auh	A0A0R4J023	32.7243576	32.92952347	32.97199631	32.71102142	32.67115784	33.04478836	32.83533859	33.07474518	33.04014206	32.85577011	32.81667328	32.71032333	32.99770737	32.66386414	32.94276047	32.64261246	32.80137634	33.51817322	33.48795319	33.40970612	33.49905014	33.41739655	33.67387772	33.42229462	33.69228745	32.59474945	32.51997757	32.60342026	32.65684891	32.76424026	32.60668945	32.72378922	32.97148132	32.73024368	32.7104454	32.70810318	32.68991852	33.04136658	32.96947479	32.61348724	32.83301926	32.73044586	32.74288177	32.57792664	32.59823608	32.84963226	32.74250031
Fst_A0A0R4J026	Fst	A0A0R4J026	25.96397781	26.50609398	26.31549835	26.07422638	26.75557327	NA	26.18330574	26.17848969	NA	NA	NA	NA	NA	NA	27.02517128	25.18430901	26.20843697	NA	NA	NA	26.10910797	NA	NA	NA	NA	26.96035957	27.45622826	27.21224594	27.14355469	27.32061958	27.25934601	27.42342186	NA	26.57541084	26.21363831	26.54663086	26.47941971	26.7624321	26.80094719	26.93853951	25.91638565	27.27967644	27.04009247	26.64938164	26.71960258	26.71502495	26.27581215
Atg10_A0A0R4J029	Atg10	A0A0R4J029	25.22673988	26.93663216	24.72671127	NA	26.44262505	27.4355526	26.71803474	27.41053963	NA	27.12583351	25.30813599	25.89790726	27.77266121	NA	NA	26.13770294	27.61379051	NA	NA	NA	NA	26.77718353	NA	25.20052719	NA	27.20144272	26.75059891	NA	26.74957466	NA	26.04820442	25.1735611	27.03956985	25.73373604	26.74291039	26.95015907	26.76963806	26.70173645	26.83954048	26.78544044	26.2767334	NA	26.56946945	26.65989685	27.28020859	26.40958595	NA
Pdxdc1_Q99K01	Pdxdc1	Q99K01	32.24951935	32.04315948	32.16755295	32.22147369	32.32956314	32.45660019	32.26074982	32.43390274	32.18231201	32.15972519	32.06531906	32.09732437	32.21123886	32.20763397	32.10976791	32.02121735	32.02825165	32.17973328	32.15891266	32.07823181	32.22793961	32.35297775	32.26550674	32.08007813	32.22750854	32.41319275	32.08261871	32.30639267	32.57126999	32.43631363	32.35292435	32.3767395	32.28807449	32.27965927	32.30037689	32.14245224	31.9918251	32.34056091	32.25518799	32.28305817	32.2071991	32.12783432	32.09506226	32.22207642	32.14643478	32.36658859	32.10895538
Bfar_A0A0R4J040	Bfar	A0A0R4J040	26.67397881	26.76951218	26.82481003	26.39958191	27.13770294	NA	NA	26.59448624	26.64113426	26.07081223	NA	26.56881714	26.97443199	NA	NA	26.79637337	NA	NA	NA	27.60625458	25.60896492	NA	NA	NA	25.9239521	26.86973763	NA	NA	NA	26.70990944	NA	26.24856567	NA	NA	26.79736328	26.59249115	26.07510567	NA	25.90380096	NA	26.36573029	26.38528442	26.18072891	27.0914402	26.52248573	26.93618202	26.6257515
Mettl3_Q8C3P7	Mettl3	Q8C3P7	26.01911545	26.23443604	26.50057411	26.26697731	26.3667469	26.06550217	NA	25.58003426	26.18213272	26.55748177	NA	26.42646408	26.58405495	NA	26.68458557	25.0910759	25.60085106	26.18287086	26.46051407	25.26927948	25.46982765	26.48591232	25.86587334	25.40213776	26.60738373	26.36907959	25.51707268	26.89006233	25.86893654	26.68056679	25.10940742	26.83146858	25.86478615	NA	23.84718513	24.47233963	25.71636009	26.50183487	25.20788002	26.04886818	26.21676826	26.84134102	25.49880981	26.02802086	26.15537643	24.84852219	26.07966805
Jmjd8_F6Q269	Jmjd8	F6Q269	NA	NA	NA	NA	NA	24.34292793	NA	NA	NA	NA	25.61994553	26.46699905	NA	NA	NA	26.24726105	NA	NA	NA	NA	NA	NA	NA	24.77811241	NA	NA	25.61904907	NA	NA	NA	NA	NA	NA	NA	25.72517776	NA	25.28132248	NA	25.15418053	NA	NA	NA	NA	NA	NA	NA	NA
Sap130_A0A0R4J060	Sap130	A0A0R4J060	26.74329567	27.11475754	26.78693581	26.24499512	25.17092896	26.33138847	26.05637169	26.83026123	25.30539131	25.92361259	27.3658638	26.72181892	27.02917862	26.45385933	27.00710106	26.56957054	26.70107651	26.53761101	NA	27.11802864	26.93809128	26.78144264	NA	26.72819138	25.96366882	26.97421265	27.34418106	28.04228592	27.06373405	27.45230484	26.87794876	27.0489521	26.53812981	NA	26.65676498	NA	26.72181892	26.54024506	27.19018173	26.10485649	27.13290787	NA	27.02210426	NA	26.4607029	NA	26.84541512
Coq10b_A0A0R4J066	Coq10b	A0A0R4J066	26.02540398	25.34780121	NA	26.62491608	26.77127647	27.37956047	26.85970116	26.6044178	26.76913261	27.79748726	NA	26.83050156	27.51231766	27.79699326	NA	27.50990295	NA	NA	NA	NA	25.4478035	26.9814167	NA	25.1997776	26.29545784	NA	26.14875984	NA	27.46590996	NA	27.06712341	NA	26.57425499	25.94221497	26.3915081	25.70295334	26.17565727	NA	25.48677063	NA	27.14053535	25.97162819	23.9419899	25.95089149	NA	26.01756668	25.23994446
Uimc1_Q5U5Q9	Uimc1	Q5U5Q9	NA	28.18001747	27.38005638	28.07014656	27.45199013	28.52103233	28.30773735	27.76268578	27.28911972	27.61470413	NA	28.00635147	28.49411583	27.95742798	28.1213932	28.69919014	27.99366951	27.8495369	29.03896904	27.590065	28.66790199	28.12878609	28.72877693	27.29105377	28.27097321	27.43976021	28.47270393	NA	28.53612137	28.22673988	28.72608185	28.24036217	28.25858307	27.13192749	27.84020042	28.34912491	28.12839127	27.90081024	27.90265274	27.44221497	28.56510925	NA	28.09128761	29.34764862	28.1899929	27.421978	27.88279533
Ubxn4_A0A0R4J078	Ubxn4	A0A0R4J078	31.04270363	31.34026909	31.48337364	31.00262833	31.16026688	31.21876144	31.08588028	31.37797928	31.06759834	31.30405235	31.93571854	31.84093666	32.02101898	31.47817421	31.64705849	31.71165657	31.61214828	31.5452652	32.14661789	31.59374809	31.8296032	31.85017014	32.09992599	31.47513199	31.88907051	31.65706253	31.70577812	31.90594673	31.75760078	31.70029068	31.74575043	31.93065262	31.13056564	31.19184113	31.42882156	31.14570618	31.15261269	31.19237137	30.82441521	31.45938683	31.29564857	31.27197456	31.27680779	31.33154106	31.27253151	31.30557632	31.06682968
Acbd3_A0A0R4J079	Acbd3	A0A0R4J079	31.69482231	31.76576233	31.7141571	31.84968567	31.99947357	31.88161469	31.7146492	31.91281509	31.87686539	31.77509689	32.01025391	31.96736336	31.88532829	31.81505203	31.984375	31.81272125	32.02174759	31.4245224	31.95147133	31.60359573	31.74851227	31.64392281	31.64594269	31.70763206	31.74077415	31.8600502	31.9568119	31.96185684	31.78456688	31.99489594	31.7951355	32.00951767	31.74474907	31.86758041	31.89131737	31.80097008	31.82479477	31.90913391	31.80647278	31.9720974	31.45228577	31.67812538	31.86038399	32.00567627	31.54439163	31.80139351	31.83311462
Ndufaf1_A2AQ17	Ndufaf1	A2AQ17	30.69461441	30.59432602	30.76982689	30.89453697	30.59956741	30.73852158	30.7546978	30.95539284	30.81863594	30.73690987	30.81932259	30.89562035	31.03282166	30.86356163	30.87254333	30.8016243	30.78316116	31.05225945	31.23534966	31.058918	31.23443604	31.28692055	31.18901634	31.1582222	31.58964539	30.30007553	30.42932129	30.2337513	30.35573578	30.22526932	30.2646122	30.63035965	30.40161705	30.44213486	30.69104004	30.9264164	30.30454254	30.70577812	30.86260223	30.81367683	30.58073425	30.47585678	30.6055851	30.54019356	30.66898537	30.67160225	30.66814041
F3_A0A0R4J088	F3	A0A0R4J088	29.5808239	30.2121067	30.11346626	29.79496574	30.03288841	29.68827438	29.81904793	29.81066132	29.70221519	29.79456139	30.15061569	29.85838318	30.15182686	29.88492203	30.13491631	29.80653381	29.85177231	29.75021553	29.94475174	29.81231499	30.18044472	29.82008362	29.83092499	29.6258049	29.48064041	29.58772469	29.5950737	29.8816433	29.96677971	30.16830063	29.72936058	30.17152596	29.86602592	30.11445999	29.7994957	29.97418594	29.76284409	30.0494709	29.84465218	29.83065414	29.77723122	30.04192162	29.54174423	29.49505043	29.74360085	29.95560074	29.84705925
Cd1d1_A0A0R4J090	Cd1d1	A0A0R4J090	31.68950081	31.8627491	31.50545311	31.8224411	31.65484619	32.04950333	31.51008224	31.45046806	31.93301201	31.72171402	31.90393829	31.66868973	32.01766968	31.76465607	31.97137833	31.53445244	32.2194252	29.82461166	30.18931007	30.05569077	30.5062561	29.92790031	29.62284088	29.64681053	30.16314888	31.67274094	32.06548309	31.8296032	31.78206825	31.99016953	31.69249725	31.99206161	32.21769333	32.01498032	31.69137383	31.34048271	31.84277344	32.0599823	31.98620605	31.88750839	31.98800278	31.90099144	31.99010086	31.98247147	31.88201523	31.93578911	31.86710167
Pole3_A0A0R4J091	Pole3	A0A0R4J091	28.19760513	NA	28.38590813	28.76929092	29.07232094	28.86570168	29.07278252	28.84481621	28.76005363	28.6968708	29.84867287	29.31060028	28.29758453	29.81599808	29.46956253	29.63002968	29.53176117	30.10961151	30.49885941	29.99846458	30.35846329	30.52747917	29.41076279	30.31570435	30.20256424	29.61117172	29.96457863	29.58564949	29.65483665	30.05530167	29.48377609	30.3502636	29.4454937	29.08618355	28.4636898	29.85802841	28.99167061	28.73521614	28.82883835	29.28746986	29.45512962	29.39752197	29.09083366	27.42366219	29.38292313	29.14197159	28.76182938
Tgfbr3_A0A0R4J097	Tgfbr3	A0A0R4J097	28.87323189	27.85691452	28.90506554	28.81644058	29.04393005	28.3750515	28.02353287	27.70905495	28.39329338	28.71871948	27.90736008	29.43940353	29.55842781	29.19074631	28.01377106	29.20622635	28.79361725	29.2586937	28.84236145	29.18274307	28.57484818	28.89925575	28.5280571	28.77618027	28.60002899	30.21164322	29.87952614	29.8087616	29.46618271	29.95823097	29.93199158	29.52971458	28.4925518	27.94296265	28.28016472	28.70809937	27.93943596	28.37476158	28.29885292	28.21507454	28.39284325	28.82899094	28.56452751	28.83926964	27.79209709	28.79411316	29.07765388
Znf326_A0A0R4J098	Znf326	A0A0R4J098	30.40993309	30.81955147	30.78175545	30.46645546	30.71938896	30.48749924	30.48912811	30.56201744	30.68076706	30.48375702	30.50351143	30.68177223	30.74013138	30.5857563	30.73610306	30.68679047	30.79389572	30.45767593	30.50436401	30.27963257	30.41235924	30.38915443	30.43091583	30.40243149	30.40080261	30.76232147	30.56746864	30.73698997	30.6173687	30.72061348	30.58378601	30.65369225	30.44578934	30.37854767	30.29252625	30.46099854	30.66526222	30.78667068	30.54065514	30.65821266	30.45287514	30.41679382	30.33872986	30.52682686	30.53333855	30.60248947	30.55288696
NA_A0A0R4J099	NA	A0A0R4J099	28.07117081	28.28982353	28.26158905	28.07035255	27.8274765	NA	27.89827538	27.31509972	26.82796097	27.61820984	29.06781578	28.32070541	28.31902504	28.20848465	28.36022186	27.88599777	28.50005722	28.76645088	27.88965797	28.05237579	28.11574936	27.91655731	26.97628975	27.82043266	27.70806694	28.64278793	28.96683502	29.16485214	28.66830826	28.99012947	28.85807228	29.10719299	28.17102432	28.20629692	28.12509346	28.04192162	25.54630852	26.80992699	28.56285477	28.15170479	28.61414146	28.66224289	28.76002312	28.24081802	27.94010925	27.99733543	27.53615952
Ulk1_O70405	Ulk1	O70405	27.61708832	NA	NA	26.32625389	25.77349091	26.98348427	26.0430584	26.65539932	26.12614822	NA	NA	25.87142944	27.18905067	NA	25.63732529	26.91798019	NA	NA	NA	NA	NA	NA	NA	26.47464752	NA	NA	26.14234734	25.67292786	25.91800308	NA	25.57366371	25.93624878	25.86700439	26.63297844	26.40447807	26.89919853	26.36044884	NA	26.24613762	25.71936607	26.28718376	25.72288704	26.33798599	27.15257645	26.29887009	NA	26.59832573
Cmas_A0A0R4J0B4	Cmas	A0A0R4J0B4	30.53621483	30.57551575	30.50928116	30.81245232	30.63252831	30.64984512	30.49733734	30.40760612	30.47421265	30.57641602	29.66185188	29.67116356	29.53647423	30.00971985	29.60148048	29.92549706	29.26405334	30.22204781	30.26259804	30.17605209	30.18269539	29.9468441	30.65403366	30.45591354	30.19659805	30.33724213	29.75421906	29.92507362	30.21569824	30.40942764	30.0163765	30.15496635	30.83718109	30.50805283	30.58118439	30.43499756	30.3876152	30.3761692	30.15942574	30.22882843	30.69735146	30.44904137	30.50037956	30.42512321	30.35478973	30.40942764	30.64804459
Abcg2_Q7TMS5	Abcg2	Q7TMS5	28.12000847	27.92365646	27.89954376	27.66295624	27.79853821	27.81958199	27.81549454	26.8914547	27.85138512	27.0199852	27.32070541	26.63975525	25.88978577	27.42294121	26.92127609	27.46099854	25.78226852	27.94542122	27.48960686	26.2743187	25.7837429	27.53941727	27.70951462	26.66736221	27.22379875	27.86879539	26.80427361	26.96730232	27.84649086	27.56019592	27.54517365	27.13692284	27.10379601	27.96911621	27.92710876	27.74220467	NA	28.1495266	27.42981911	27.46863174	27.97163963	28.10669327	27.47977448	27.83689499	28.2541275	28.94664955	27.70279312
Eri1_A0A0R4J0C8	Eri1	A0A0R4J0C8	28.06501961	26.35528183	26.88588142	NA	25.82257462	24.99468231	NA	NA	NA	NA	26.96895027	NA	27.56070709	26.61946869	27.96460533	NA	27.25934601	27.18328857	27.0589962	26.06231499	27.24843788	26.29775047	27.19488525	25.53557968	27.31397629	26.54003716	25.37105942	27.36268997	26.64223671	27.01924324	26.77341652	NA	NA	26.60498428	NA	25.2347641	26.94044495	26.153368	NA	NA	NA	26.09331512	26.84649086	26.05587578	NA	26.58276367	NA
Saraf_A0A0R4J0D1	Saraf	A0A0R4J0D1	30.07533455	30.23911095	30.12065125	30.13638496	30.28162384	30.43985939	30.17533684	30.29745293	30.36306572	30.11780739	29.91384888	29.8490448	29.65160751	29.65587807	29.86752892	29.79634285	29.93382072	29.30775833	29.49653816	29.52198792	29.4750843	29.42526436	29.53723335	29.27148628	29.36757278	30.20501518	30.18824959	30.22066498	30.16098785	30.18895721	30.11569977	30.37803078	30.12015724	30.22986031	30.19788742	30.2191658	30.43191338	30.14224052	30.51399231	30.35121346	30.43300819	30.10136795	30.26941299	30.16758347	30.43340492	30.2962513	30.2822876
Stt3b_Q3TDQ1	Stt3b	Q3TDQ1	31.81882668	31.80100822	31.8378582	31.93445396	31.91677094	31.85882759	31.73622322	31.64099693	31.65608215	31.70689011	30.92103386	31.26517105	30.96057892	31.44104576	31.01949501	31.12755585	30.85778999	31.03813171	30.97698784	31.13791084	31.20413971	31.11669159	31.19078255	31.34752083	31.55714035	31.74915123	31.14782906	31.36525917	31.66649055	31.60058594	31.67749405	31.62322426	31.48029327	31.45591354	31.84228706	31.57059288	31.60518646	31.66602325	31.43151474	31.5737114	31.68970871	31.26181221	31.17057037	31.75930786	31.71223068	32.04596329	31.9100647
Ints7_A0A0R4J0E4	Ints7	A0A0R4J0E4	29.46624184	29.82765961	29.6860218	29.25475883	29.81980896	29.62545586	29.67714119	28.79624939	28.4991436	29.32412148	29.08288956	28.3412571	28.99083138	28.79371071	29.0056572	28.24861908	28.87522697	28.59185028	29.21798706	28.61628151	29.43817329	28.83584213	29.22096443	29.31607246	29.34011078	29.23242378	29.21842575	28.30164528	29.45671654	29.1114769	29.27648544	29.83946609	29.16925621	29.62971687	29.44496155	29.73756981	29.26586342	29.46339798	28.50043678	29.03128433	29.06727791	28.99720001	29.01696205	29.71656418	29.66436386	29.56403732	29.38740921
Gak_Q99KY4	Gak	Q99KY4	30.75086975	30.51803398	30.70619011	30.26304626	30.21094704	30.47363281	30.34498596	30.22768211	30.2428627	30.21141052	30.58091545	30.15339661	29.8677063	30.42001152	29.6724968	30.01504707	28.80830002	30.5120163	30.37803078	30.29164696	30.16350937	30.39325333	30.46431351	30.12743378	30.09017754	30.31581306	30.21754837	30.36567497	30.20466423	30.23626137	30.23363686	30.22239304	30.5891552	30.51107407	30.34477425	30.09936333	30.19683266	30.26985931	30.2853775	30.25934601	30.18624306	30.04387856	30.07316399	30.10287094	30.17426682	30.48356438	30.08625984
Pck2_Q8BH04	Pck2	Q8BH04	34.75777054	34.66744232	34.60559464	34.75199509	34.59100723	34.85047913	34.73257065	34.71221161	34.6879158	34.76613998	34.82510757	34.76737213	34.83026505	34.78794479	34.75915909	34.81459427	34.84178925	35.86595154	35.61776733	35.76114273	35.68669128	35.77022934	35.85319901	35.85895157	35.83935165	34.75826645	34.70692062	34.59545898	34.61308289	34.69737244	34.61286163	34.68901062	34.6301651	34.60802078	34.77588272	34.53658676	34.71972656	34.75642776	34.59334564	34.5868187	34.57728195	34.64785385	34.66182709	34.61571503	34.72831726	34.5570488	34.78160858
Gnptg_A0A0R4J0H5	Gnptg	A0A0R4J0H5	NA	NA	NA	NA	24.90820694	NA	26.81787491	25.83479881	27.50301743	26.98174286	26.57026482	24.57922935	27.94748497	27.59156418	26.58103943	27.8262043	NA	26.04593468	NA	26.55810928	27.49487877	25.82206345	26.56827927	27.67687225	NA	28.00442505	28.23031807	28.57087326	28.00939941	27.35178185	28.06645775	27.88215446	26.29356575	NA	26.67411423	28.24209023	27.87865067	26.52061272	NA	27.31561852	NA	27.4836235	27.33645439	26.47334671	27.8904686	NA	26.75174713
NA_A0A0R4J0H7	NA	A0A0R4J0H7	NA	25.22387123	25.36098289	25.56819344	25.3240242	NA	25.26194763	NA	NA	24.95823669	NA	NA	25.856287	25.50363922	NA	25.572855	25.59681892	24.51622963	NA	25.16518784	25.56392479	NA	NA	NA	25.51011467	26.53277397	25.72731018	24.79114151	24.7489357	26.02100372	NA	25.90214539	NA	NA	NA	26.00459671	NA	NA	25.55189133	25.18203735	25.34072113	NA	25.55558205	24.80242729	25.19257355	NA	25.41186523
Fndc3b_Q6NWW9	Fndc3b	Q6NWW9	29.14537811	29.18399811	29.24852943	28.62275314	28.8092823	30.23043251	28.54969788	29.11589813	28.48488998	28.96325684	28.7973938	28.83104706	28.92860603	29.56772232	28.63526535	29.0940361	28.89304733	26.78793144	27.71992874	26.66966057	27.98500633	27.44986725	27.79017067	27.51374817	26.51322174	29.98915482	30.14770889	29.99374962	30.07839203	30.78230286	29.75988007	29.76820374	29.03020668	28.01632309	30.09169197	29.25227928	28.10524559	27.76597595	28.96019363	28.50574493	28.64801025	28.65088844	28.8099575	28.54281425	28.81363106	27.81360054	29.03894234
Erf_P70459	Erf	P70459	NA	NA	NA	NA	NA	NA	NA	NA	25.14242554	NA	25.90602875	NA	NA	25.06315804	26.22339249	26.15740204	26.42527962	NA	NA	24.990448	NA	NA	NA	NA	NA	NA	NA	25.8038559	NA	NA	NA	NA	NA	NA	25.32089424	NA	NA	NA	NA	NA	NA	NA	NA	NA	24.55713081	NA	NA
Acad11_Q80XL6	Acad11	Q80XL6	32.86958694	32.60739517	32.7263298	32.77102661	32.6551857	33.04148102	32.63127136	32.66506958	32.62160873	32.5434227	31.51990891	31.87000847	31.46441078	32.36885071	31.70685005	31.92581558	31.11669159	30.6260128	30.57587624	30.55919456	30.55114746	30.887146	30.80869865	30.78698158	30.73868179	31.88128662	31.33569908	31.23990822	31.87147903	31.67231941	31.44569016	31.3766861	32.81017685	32.59508133	32.63588333	32.43081665	32.58539963	32.52108002	32.25555038	32.31575775	32.76194382	32.49326324	32.27027893	32.49809647	32.72981644	32.73511505	32.74390793
Lrp1_Q91ZX7	Lrp1	Q91ZX7	34.90477371	35.02135086	35.05839539	34.91954422	34.96791458	34.82387543	34.89739609	34.7768631	34.88698959	34.78351212	35.06872177	34.87897873	35.01741409	34.772789	35.07231903	34.92729187	35.11869049	34.60465622	34.66839218	34.5206337	34.61527634	34.611763	34.62951279	34.56285858	34.62625122	35.35323715	35.47876358	35.59498596	35.42097855	35.53536987	35.48855209	35.58175278	35.14364624	35.24728394	35.06394958	35.05940247	35.05358887	35.13058853	35.2722168	35.06964111	35.01504898	35.17964554	35.1056366	35.01255417	34.9631424	35.07028198	34.94916153
Ints9_A0A0R4J0J5	Ints9	A0A0R4J0J5	27.76824951	27.4343605	27.97229576	27.64999962	27.83954048	27.94592476	26.22361374	27.8646698	27.31302452	27.72552872	NA	26.96895027	26.66709137	27.21586037	27.35841942	26.94145393	26.18218994	28.2501564	27.55953979	27.30016327	27.31363106	27.76388931	27.64958763	27.30286598	27.6159668	27.84810448	26.89157104	27.40770721	27.84685135	27.33372879	27.62700653	27.56325531	27.54899979	24.45970154	27.52783203	27.81207085	27.99593353	27.31449509	26.78842926	27.39868546	27.35051727	27.62030792	27.12750626	27.69411659	27.89671707	27.77133942	27.25691986
Specc1l_Q2KN98	Specc1l	Q2KN98	29.48540878	30.34223175	30.42342186	29.91954231	30.47130966	29.61321068	29.30288696	30.30704308	29.9333992	30.41910744	31.27869225	30.67396164	31.27575302	31.15237045	31.49061012	31.12632561	31.31132507	28.08451271	28.79122734	27.15692139	27.65669632	28.93083572	27.58441353	27.61988831	28.85750961	30.60911179	30.90160179	31.11990929	30.55618095	30.99172401	31.01058578	30.80008316	30.47836685	30.80770111	30.33894348	30.65710449	30.03564262	30.18091965	30.37430573	30.5472908	30.62914467	30.27841377	30.55964851	30.56329155	29.80450439	30.5796566	30.05297279
Sep-15_A0A0R4J0K1	Sep-15	A0A0R4J0K1	30.72224236	31.08436012	31.06220436	30.62705803	31.07143974	30.77564621	30.87503624	30.66475296	30.75047112	30.87701225	31.41250992	31.07009697	31.43618965	30.90138626	31.26220512	31.2822876	31.56047058	30.67892265	30.74101448	30.94593811	30.28559685	30.62435913	30.68001366	30.81030846	30.20652962	31.10674286	31.55439758	31.61183929	31.32560158	31.26449966	31.47033882	31.33601761	31.17759705	31.15073776	31.21604538	31.33601761	31.19835472	31.1578598	31.26394081	31.24756622	31.13949776	30.78386307	31.32667351	30.97801018	31.0520649	31.04504967	30.97158432
Ckap5_A0A0R4J0K2	Ckap5	A0A0R4J0K2	31.11091805	30.99246788	31.214077	31.19372177	30.96760559	31.40725136	31.05517197	30.99273682	31.10036659	30.95615387	30.28073883	30.89691925	30.55270386	30.85355759	30.42131615	30.49171066	30.57235527	30.35237122	30.73497391	30.28195572	30.89836311	29.84483147	30.65429115	30.5657444	30.88496399	31.19958496	30.62401009	30.77092934	31.01504707	31.06779099	30.91320801	31.02637291	31.24858475	30.96044159	31.1593647	30.93015862	30.96911621	30.99947357	31.04498482	30.67252922	31.25163651	30.89258385	30.97117233	31.02940369	31.13907051	31.06843185	30.99199486
Tm7sf3_A0A0R4J0K4	Tm7sf3	A0A0R4J0K4	26.52763939	25.5573349	26.28906822	26.68002892	26.52128792	27.07326698	26.21100235	26.64333916	26.42871857	26.6079483	NA	25.89189529	NA	25.99843216	NA	25.28068542	NA	NA	NA	NA	NA	NA	25.13088799	NA	NA	26.78954887	25.10477638	NA	26.40760994	NA	26.0135479	26.57179832	27.35169792	26.59605217	26.20504761	26.57845116	26.97224236	26.02734566	NA	NA	NA	NA	26.50483704	26.31529045	26.69338608	27.11713791	25.93028259
Mrps35_A0A0R4J0L6	Mrps35	A0A0R4J0L6	31.26214981	31.26086044	31.32163048	31.22279739	31.33148766	31.59628296	31.30378151	31.7951355	31.88245201	31.63789177	31.72768974	31.63404465	32.06381226	31.75613022	32.00007629	31.88150406	31.92507362	32.11523438	32.05546188	32.14455032	31.90196228	32.07801056	32.11873627	32.06461334	32.07163239	31.54600143	31.5796566	31.46494675	31.46021843	31.34910393	31.39922523	31.5478878	31.6964817	31.44342041	31.38056183	31.52971458	31.53017998	31.99465942	31.55531311	31.47421265	31.65065765	31.560606	31.76603889	31.57992554	31.50937462	31.35042191	31.55714035
Ccdc174_Q3U155	Ccdc174	Q3U155	28.24590302	28.51795769	28.65376091	27.80679512	28.36151886	27.31812096	27.98462486	27.32208061	27.2331562	27.23013496	28.5857029	28.30395508	28.64845657	28.26811981	28.67751122	28.60597229	28.65557098	28.51622963	29.15935326	28.82844543	28.4805069	28.4186039	28.71345329	28.55983162	28.17150116	28.1213932	28.19605827	28.86882401	28.72494507	28.10634422	28.81252861	28.63561058	28.57354736	28.42077446	27.26945877	28.54841232	27.76483727	28.20018005	27.56775856	28.66003418	28.26046753	28.74043655	28.44391441	28.32813072	27.55171585	28.39108276	27.832798
Tbcc_A0A0R4J0M1	Tbcc	A0A0R4J0M1	30.08853722	29.82534027	29.89560699	29.62315559	29.73884392	29.46735001	30.02022362	29.99199486	29.7304287	29.88213921	30.30367088	30.35047531	30.49705124	30.0494709	29.88248825	30.38401604	30.38319206	29.67722511	29.28034019	29.69029236	29.76290703	29.93705368	29.57036591	29.80671883	29.9860363	29.96609306	29.86493492	29.99307442	30.15255165	29.61387825	29.81587601	30.13760567	29.58597183	29.57434273	29.6512146	29.71222305	29.68445015	29.74291039	29.89641571	29.97391129	29.53469467	29.55736923	29.73361588	30.07775497	29.81204033	29.74090195	29.47479439
Vcpip1_Q8CDG3	Vcpip1	Q8CDG3	29.61768341	30.07227135	30.09421158	29.88988876	29.86233521	29.75053406	29.70069504	29.82114792	29.53482437	29.68369865	29.46154594	29.54294395	29.66631126	29.74258995	30.01504707	29.36001205	29.06144333	29.13777733	29.82424736	28.86587906	28.95557213	29.04283524	29.70163727	28.82971573	29.60418892	30.06136703	29.74506187	30.13955879	30.07009697	30.27974319	29.71469688	29.5703125	29.38199615	29.89836311	29.61043358	29.88521194	29.65246201	29.63559341	29.58675957	29.8314991	29.69935608	29.48348808	29.31205177	29.62256241	29.77052116	29.40000916	29.8162117
Pdcd2_A0A0R4J0N5	Pdcd2	A0A0R4J0N5	NA	26.90976334	26.76179886	26.76610374	25.93746185	25.78409195	26.34636307	25.55309296	26.59647751	26.25761986	27.24090767	26.62909126	26.98511505	26.85816193	27.13702011	26.51292038	27.444664	27.30269241	26.77467346	26.06350708	26.9583683	27.3674469	27.31276512	26.73298645	27.40486908	27.49747086	27.32783127	27.25826836	26.87584114	27.48316193	27.08942032	27.16489983	26.6235218	26.84708977	25.77218246	26.40177917	NA	26.16620445	26.46757507	26.747015	26.39726639	26.83942032	26.40321159	26.17428589	25.84472084	26.47238541	26.68792534
Acad8_A0A0R4J0P1	Acad8	A0A0R4J0P1	32.47660446	32.31554413	32.28881836	32.33052444	32.4733429	32.6575737	32.3621788	32.27386475	32.31422043	32.18070984	31.25152206	31.61052132	31.33218193	31.8060894	31.60257912	31.62740517	31.44351959	32.60501099	32.60935593	32.4693222	32.4272995	32.55373383	32.73360062	32.60856247	32.5413475	31.70685005	31.54489708	31.4408493	31.85919762	31.74623108	31.69224739	31.61425591	32.25999069	32.33209991	32.48361206	32.17420578	32.10518265	32.18701172	32.14309311	32.06509781	32.13259125	32.10568237	32.2273674	32.27505875	32.14767838	32.2744751	32.21390533
Parn_Q8VDG3	Parn	Q8VDG3	29.4034462	29.0499382	29.23036385	29.48502541	29.19507217	29.16492462	29.36769676	29.08734894	28.18352509	29.40859795	29.72871208	29.101017	29.01948166	29.32392883	29.66565132	28.55512047	28.91826439	29.48617744	29.18954468	28.89484024	29.40407753	29.44464493	29.38825226	29.6870575	29.38706017	29.46583176	29.30562973	29.28841591	29.72312164	29.32251167	29.6060257	29.51094055	29.15071297	29.15831757	28.96237373	29.1249218	29.23235512	29.23441315	28.74784851	28.78995323	29.48004341	29.4090023	28.74140167	29.58301544	29.24907112	29.44164085	29.14681053
Loxl1_A0A0R4J0Q4	Loxl1	A0A0R4J0Q4	29.37755585	28.58652687	28.68892479	29.53447151	29.28944969	29.51450157	29.28942871	29.06586647	29.56699562	29.80760956	29.75444221	30.11867332	29.84738731	29.39163589	29.66720963	29.61805153	29.89793015	29.8435154	29.52050781	29.63656235	29.51962662	29.49550819	29.38368607	29.47921562	30.08144188	29.99104881	29.93269539	29.56619835	29.38267708	29.40547752	29.9770546	29.69701958	29.66631126	29.42652321	29.56676102	29.36542511	29.51194	29.37152481	29.84782219	29.63353348	29.18706894	29.60960579	29.82609749	29.62742233	29.84870148	29.46735001	29.68932533
Cog7_A0A0R4J0Q9	Cog7	A0A0R4J0Q9	29.50390816	28.72556114	29.18331146	29.8590641	29.64135933	29.86599731	30.01903152	29.22598267	29.68720818	29.41959	26.62002945	29.15940094	27.6159668	28.40823364	27.89087486	28.13001442	28.47340012	27.96779633	27.21549034	29.01664352	28.5597229	29.0956459	28.88049126	28.55292511	27.14802361	29.35051727	28.98478889	28.53664017	30.041399	28.4760685	29.47063065	29.77410698	29.82114792	28.98489761	29.0480423	29.24900436	28.69514656	28.94355011	28.39611435	29.27066231	28.93783951	29.26264191	29.13530731	29.4053154	30.09973907	29.04434776	29.42786407
Vamp8_O70404	Vamp8	O70404	32.64924622	33.09677505	33.01612854	32.54233932	33.03401947	32.19864655	32.73817825	32.64295578	32.71632767	32.44334412	33.52320862	33.01516342	33.36541367	32.80441666	33.37139893	33.21468735	33.68478394	32.91906357	33.52332306	33.30592728	33.29556656	32.94724655	33.12446213	32.60639954	32.83154678	32.89189529	33.29870987	33.32321548	32.75521469	33.16215897	33.01490021	33.097435	32.78296661	33.03303528	32.7652092	32.85380173	32.7083931	32.74921036	32.97110367	32.92795563	32.8723793	33.26234436	33.06411743	32.89464569	32.84292221	33.08608627	32.60056305
Rtn4ip1_A0A0R4J0S3	Rtn4ip1	A0A0R4J0S3	30.62810135	30.34931564	30.56891823	30.92457771	30.93283653	30.79482651	30.69378471	30.3670311	30.53991508	30.77721596	29.16801262	30.00798416	29.79341507	30.00664711	29.48874474	29.90052414	30.05581856	30.77289772	30.64159966	31.12083626	31.04986	30.64658737	30.28394318	30.88132286	31.12958336	30.16362953	30.05530167	29.67271614	29.76233673	30.11122894	30.22285461	30.02287102	30.62078094	30.5657444	30.61508942	30.71473122	30.65539932	30.36963272	30.44756317	30.48558235	30.4700489	30.20034409	30.42342186	30.77729416	30.63702774	30.38946152	30.71947098
Llgl1_Q80Y17	Llgl1	Q80Y17	NA	NA	25.91659164	NA	26.32699203	NA	26.39461899	25.77858925	NA	NA	26.85376549	NA	26.56019592	26.760149	26.80501175	NA	26.70977783	NA	26.47402763	NA	25.47354889	25.59633636	NA	NA	NA	26.24907112	NA	26.80131721	26.04257965	26.33565331	NA	NA	NA	26.93449593	NA	26.54253387	25.63386536	NA	NA	26.87525558	26.02146912	26.41304588	NA	26.46206093	25.93849564	26.91342163	NA
Uaca_Q8CGB3	Uaca	Q8CGB3	29.55944824	29.84695435	29.73803711	29.28977966	29.52971458	29.25266266	28.70701408	29.21840286	29.33144379	29.54421616	29.40371132	29.80392075	30.2153511	29.79654312	29.959198	29.85208511	30.24308968	29.7827549	29.62041283	30.61579132	29.60179901	29.75840378	29.93015862	29.48366165	27.57981873	29.92917061	29.60316277	29.86643791	29.57423401	30.18577003	29.62940407	28.7092514	29.90712929	29.83651924	29.32748795	29.7990799	30.09898758	29.53304291	30.21129608	30.13760567	29.84200096	29.984272	29.84174728	29.93072319	28.38780022	29.41633034	29.323843
NA_A0A0R4J0T0	NA	A0A0R4J0T0	30.85845757	31.15581131	31.19331169	30.93065262	31.30296326	30.85430145	31.18275452	31.02696609	31.10674286	31.04400826	31.19624519	31.30606461	31.29827309	30.88634682	31.19142914	31.33724213	31.62278938	31.71918488	31.4010582	31.73638535	31.5769577	31.73174095	31.1734333	31.55896568	31.39284325	31.13730049	31.36504936	31.22314262	31.06586647	31.10337067	31.26913452	31.2315197	31.34646606	31.25169182	31.18346596	31.58928871	31.36160278	31.32678223	31.49928665	31.62401009	31.34810257	31.46747589	31.61920738	31.41900635	31.15810204	31.21847343	30.99658012
Ikbkb_O88351	Ikbkb	O88351	28.95288086	29.42594337	28.78715324	29.38607407	29.42502403	30.58647346	30.33009911	28.13104439	30.02656937	29.60493088	29.64125633	29.4984417	28.63152313	29.64414787	29.74557495	28.95988846	28.90187645	27.75283241	29.27881432	28.76249504	28.84959602	29.88266373	29.66685295	28.65799141	29.32618141	29.82433891	29.33257675	29.28647995	29.87082481	29.45828247	30.03865433	29.56092453	29.23810959	29.76103783	29.77520752	29.61032677	28.39668655	29.11679077	28.94993591	28.86853027	29.25705338	28.69809723	30.30454254	29.63214684	29.62562943	30.35605049	28.84971619
Gas1_A0A0R4J0T7	Gas1	A0A0R4J0T7	29.64526367	29.83104706	29.8385334	29.56650734	29.83865356	29.41510201	29.56245422	29.50273323	29.2489357	28.77784157	29.98901939	29.45949554	29.97568893	29.5583725	30.13784981	29.58522034	29.96801758	29.61735153	29.64972496	29.29937553	29.70373535	29.02112579	29.25074387	29.20980835	29.59313202	29.51099777	29.7495594	29.95338058	29.55431557	29.9381752	29.6015873	30.08613396	30.07622719	30.33031273	29.92266464	30.37098312	29.73335838	29.84593964	29.88483429	30.4543457	30.12176323	30.37274933	30.35678482	30.19729996	29.90239334	30.26494789	29.83041191
Arfgap3_Q9D8S3	Arfgap3	Q9D8S3	31.88776398	31.5994339	31.56615257	31.62644958	31.48726082	31.79996681	31.75162697	31.38056183	31.50861931	31.59534836	31.91762352	31.80428123	31.79633522	31.66275978	32.15034485	31.69440651	31.54784203	31.77952576	31.88004494	31.49357224	31.57781219	31.81936073	31.92365646	31.49781227	31.58633804	31.92450714	31.99933815	32.04550552	31.93845558	32.0022583	31.87265205	31.66301537	31.6947403	31.77427292	31.6048336	31.55352974	31.4552784	31.76303482	31.57380104	31.74599075	31.80324364	31.7669487	31.6009407	31.44667625	31.67992973	31.61850739	31.5258007
Per2_O54943	Per2	O54943	25.26667213	NA	NA	26.61062622	NA	27.76976395	NA	27.0163765	27.46730995	27.06208801	26.50948143	27.23553276	NA	27.29105377	24.9227047	26.5817585	NA	26.3069725	NA	26.59462929	NA	26.67882156	NA	NA	NA	25.65501785	25.77552795	NA	NA	NA	26.14474106	NA	27.46684456	25.41586876	27.2129879	25.94971275	27.28515625	NA	26.86112213	25.79225922	26.75493622	NA	26.74560547	25.95486832	27.29096603	26.87911797	26.81457901
Commd5_A0A0R4J0U7	Commd5	A0A0R4J0U7	29.91027832	30.13821602	29.51808929	29.40902328	29.35314941	29.81618118	29.40878105	29.96347618	29.89557648	29.85712242	30.19331169	30.22204781	30.54885292	29.70785332	30.10349655	29.96085548	30.33394051	30.02048874	29.90684319	29.85863495	29.8932209	29.89230919	29.95407486	29.4454937	30.06020737	30.24081802	30.09395981	30.12915421	29.84320068	29.68780708	30.16254997	30.33617783	29.71744537	29.9671917	29.96526718	29.76319313	29.52022743	29.84197235	29.73398781	29.84928322	29.7227478	29.6971035	29.78838348	29.96320152	29.54248238	29.59526825	29.52822495
Trmt1l_A0A0R4J0U8	Trmt1l	A0A0R4J0U8	NA	26.79810524	NA	NA	26.44956779	27.11902046	25.22655678	26.11715698	NA	26.29573822	NA	NA	NA	NA	NA	NA	NA	NA	NA	NA	26.48939133	NA	26.33698273	NA	27.5467205	NA	NA	NA	26.76824951	NA	26.26402664	25.88014603	NA	NA	NA	26.75021553	25.41073418	NA	NA	NA	NA	26.69085693	NA	27.33202171	26.76812363	26.13903236	25.98032761
Ints10_Q8K2A7	Ints10	Q8K2A7	27.54988098	27.37492752	25.71093369	27.72604942	26.81531143	27.37914848	27.0980835	27.3801384	27.25763893	27.30686951	25.69853401	26.24894524	26.12427521	27.01966858	NA	26.21671104	25.56057549	27.19441605	26.44306755	26.66152954	26.93853951	26.40616608	26.25895119	27.06507111	27.70391655	26.92411041	26.28384972	26.13731384	26.82043266	27.10369682	26.26608276	26.98315811	27.3346653	27.69571114	27.27346611	27.23105049	27.31648254	26.652668	26.81811905	27.00303078	27.75945091	26.69338608	26.92987633	27.15218925	27.53267097	27.18215179	27.73026657
Lpin1_Q91ZP3	Lpin1	Q91ZP3	31.92142487	31.65846825	31.5857563	31.69195557	31.69228935	31.90551758	31.8471489	31.75740242	31.64877319	31.62409592	31.47058105	31.47513199	31.06708527	31.67871284	31.32678223	31.14691925	31.0349884	33.31864166	33.01260376	33.04244232	33.12301254	33.13998413	33.3760643	33.1035881	33.23919678	31.42201805	31.17510033	31.00014496	31.29323769	31.28073883	30.96099472	31.20647049	31.94377327	31.6710968	31.70318222	31.71755219	31.74113655	31.77936935	31.53500938	31.52663994	31.80862236	31.62996864	31.66492271	31.99452591	31.79795837	31.79106522	31.69536209
Polr2a_P08775	Polr2a	P08775	29.93086433	29.89336586	30.07762718	29.95906067	30.11916733	30.21523476	29.25435257	29.424263	29.95351982	29.83412552	29.90655708	28.66135979	28.95933723	29.27242088	28.58039284	28.76610374	28.73169136	29.71976471	29.42199898	29.59931946	29.73731232	30.09785652	29.91627121	29.52211761	29.7503109	29.8645649	29.20922852	29.3980732	29.95018578	29.81500626	29.72570801	29.75733757	29.67596436	29.84099579	29.93072319	29.7669239	29.75959396	29.58990479	29.59955025	29.54011917	29.37815475	29.80210304	29.37776184	29.56837463	30.06316757	29.61059189	29.76293945
Lrrc40_Q9CRC8	Lrrc40	Q9CRC8	30.91762352	31.14096069	30.96161461	30.68870926	30.77376175	31.0061779	30.83522415	30.93908691	30.8096962	30.83770752	30.77352524	30.82426262	30.59717178	31.11953926	30.78939438	30.76335144	30.45914268	30.97329521	30.8154335	30.9550457	30.67724228	30.92804146	30.7005806	30.73295403	30.56311035	31.01717377	30.8179512	30.98935699	30.81306458	31.06097984	30.8386097	30.66712379	30.96057892	30.71930885	30.74350548	30.69461441	30.93936729	30.99933815	30.5986805	30.44756317	30.90167427	30.77956581	30.58351707	31.00684738	30.87063408	30.85169792	30.71210861
Alas1_A0A0R4J0X2	Alas1	A0A0R4J0X2	29.99873352	29.29987907	29.3878212	29.55850029	29.70338821	29.87315941	29.84759712	29.76498032	29.72209549	29.55526733	30.26941299	30.68361473	30.61903191	30.68394852	30.7306881	30.73908424	30.28824043	29.91027832	29.87144089	29.7952137	29.62294579	29.79257774	29.86372375	29.63592148	29.74568558	28.88669586	29.01741219	28.62561226	28.67094421	28.5676136	28.71158409	28.25957108	29.75956154	29.7594986	29.88238716	29.54065514	29.50438309	29.71987915	29.87412643	29.34731102	29.56643486	29.68276024	29.89481163	29.54912758	29.66317558	29.93677139	29.4966507
Arhgef7_Q9ES28	Arhgef7	Q9ES28	31.227911	31.239851	31.23335075	30.97541618	31.04198647	31.09804535	31.24087524	31.25270653	31.35463142	31.1887207	31.64521217	31.31072998	31.46099854	31.64004898	31.46280289	31.44672585	31.53329277	31.05536652	30.7724247	31.06117439	31.05859566	31.2978363	31.11625862	31.1758728	31.16242981	31.47542191	31.16411018	31.23990822	31.20606232	31.27658653	31.14479446	31.07616234	31.14406586	31.27619743	31.29974747	30.92337418	31.14776802	31.38663864	31.22590256	31.0686245	31.09270096	31.26349258	31.10262108	31.01365089	31.24388504	31.22647667	31.13173103
Helz_Q6DFV5	Helz	Q6DFV5	27.89463806	27.78313065	27.3658638	27.2795887	26.64361382	27.71711922	27.893713	27.73576355	27.41013527	27.54730797	28.14336014	27.90081024	26.43631554	30.02670097	27.8727932	28.13682365	26.55862045	28.44256973	28.04780769	28.15291405	26.96774292	27.645401	28.06609726	28.21669388	27.22398186	28.00056267	27.85537148	28.09174347	28.30129623	NA	27.98234177	NA	28.04077148	27.71312523	27.78581429	NA	28.28281784	28.16920853	27.96256638	NA	27.25736809	27.76357269	27.77624321	NA	27.47351646	27.83466721	27.3176899
Gtpbp6_A0A0R4J0Z0	Gtpbp6	A0A0R4J0Z0	29.14892006	29.48939514	29.48037148	28.99091339	29.2861042	29.63233757	29.18345261	28.95249367	29.06571198	28.34844971	27.55230141	27.59149361	28.45446396	28.45571899	27.72871208	27.64313316	28.28034019	29.83386803	29.84039688	29.26212692	29.89003372	29.67902374	29.74936676	29.58584595	29.83793259	28.90075302	28.47888756	29.23299599	29.14051056	29.27402115	28.76717758	29.11187553	28.9324131	28.88497925	29.05778313	28.84604263	28.73753738	29.02377129	28.93466568	29.01459503	28.94327164	28.39042664	28.86997223	28.84164238	29.05860901	29.08621025	29.02303123
Pdia4_A0A0R4J0Z1	Pdia4	A0A0R4J0Z1	37.22755432	37.15361023	37.14499664	37.20687485	37.17932892	37.29985428	37.14442444	37.51918411	37.48096085	37.39743805	37.5137558	37.47674561	37.52590942	37.38221741	37.45232391	37.48028564	37.57457733	37.23381424	37.15766144	37.29515457	37.37081528	37.29335785	37.34087753	37.37971878	37.37073517	37.43465042	37.60194778	37.50549698	37.48988342	37.37818527	37.46066284	37.41115952	37.20432663	37.10309601	37.28295517	37.0980072	37.25138092	37.27941513	37.38261795	37.31393814	37.27074051	37.15831757	37.31562805	37.17487335	37.25111771	37.18994904	37.29934311
Dab2_P98078	Dab2	P98078	27.31561852	28.93623924	28.18782425	28.11594772	28.66101837	28.14782906	28.37235451	28.3411293	28.01786423	28.42874146	28.65027237	28.4991436	28.96463394	28.67192268	28.6292305	29.36448669	29.23226357	29.09813309	29.29182243	28.91632843	29.46483994	29.295681	29.11214828	29.06609726	29.14262962	29.18413925	29.95213127	30.01251984	29.52391434	29.61890984	29.84038162	29.7364254	28.4562664	28.35523033	27.05951118	28.66705704	28.36264801	28.02332115	28.68096924	28.84011078	28.03317642	28.75002289	27.47961998	29.00185013	28.41651154	24.78676033	28.18503761
Apeh_Q8R146	Apeh	Q8R146	32.1528244	31.85121346	31.96092415	31.83921051	31.84569168	32.05530167	31.83488655	31.77423286	31.99691772	31.85804939	31.44987679	31.31877899	31.73557854	31.7753334	31.28653336	31.61517715	31.41028786	31.81447983	31.38138771	31.63529968	31.84311104	31.25653648	31.67971992	31.5396843	31.87243271	31.64662933	31.23871231	31.39907265	31.59330177	31.48467064	31.26086044	31.59486008	31.84303474	31.79443932	32.06287766	31.74835205	31.75023079	32.01021957	31.6879158	31.80351257	31.70841217	31.73767471	31.53227043	31.83447075	31.69237137	31.93480492	31.69058228
Eif4g3_Z4YKC4	Eif4g3	Z4YKC4	NA	26.17757797	26.66519356	NA	25.12099838	NA	NA	NA	NA	NA	NA	NA	NA	NA	NA	NA	NA	NA	26.37762642	NA	25.55256462	NA	NA	25.58216095	NA	NA	26.05940819	NA	NA	25.72759438	26.12986565	25.65777397	NA	NA	NA	25.42630386	25.61394501	NA	NA	NA	NA	26.45111084	NA	24.2831974	NA	25.55405998	NA
Myo7a_A0A0U1RPX7	Myo7a	A0A0U1RPX7	27.89006233	27.0511322	27.62631035	27.49678421	27.79246902	28.59502029	27.91866112	26.21482277	27.84565544	NA	28.39864349	NA	27.15971375	NA	NA	NA	28.90921974	27.55384064	28.04671669	27.79544449	28.06522369	29.03909874	26.78381729	27.48707771	27.57751465	NA	27.53645515	26.43537903	28.10704422	27.43372345	28.08451271	NA	28.06522369	NA	27.74624634	26.94078064	27.16720009	NA	27.90397453	28.04541397	NA	28.30103493	28.34388351	27.86608505	27.39484787	NA	27.43045807
Srpk2_O54781	Srpk2	O54781	27.09999084	NA	27.09103584	26.02991676	25.29673576	25.99948692	25.61546135	25.43170166	24.71696281	25.68490601	26.78656197	25.01081848	NA	NA	NA	24.79689407	25.00842667	NA	23.84680176	24.06956291	NA	NA	26.79699326	26.91752434	NA	26.22166061	25.31917191	NA	25.20620346	NA	NA	25.83670235	27.10579491	NA	26.48601913	25.98058891	NA	NA	25.49887085	25.16157913	24.46905136	26.73647308	26.54148674	26.60399437	NA	NA	24.82905197
Btd_A0A0R4J131	Btd	A0A0R4J131	30.4279232	30.30312729	30.46771812	30.60434723	30.36817551	30.47740173	30.0846138	30.55919456	30.08372688	30.45620918	30.76485443	30.39519501	30.25451088	29.97787476	30.34095955	30.15146255	30.41185379	29.59117126	29.39735985	29.31993103	29.66961098	29.30168915	29.25119591	29.10908699	29.75989532	30.22882843	30.15388107	30.02498627	29.58366013	30.01025391	30.10512161	30.38308907	30.33777428	30.37885857	30.39927673	30.38843727	30.32377815	30.34074783	30.42422295	30.11408615	30.45796967	30.5926342	30.36369324	30.63226891	30.32463646	30.49638557	30.66720963
Arsb_A0A0R4J138	Arsb	A0A0R4J138	31.59463692	31.64915848	31.63395691	31.54097748	31.54328537	31.352108	31.56891823	31.53718758	31.37637711	31.44134331	31.80781746	31.44519806	31.49404907	31.60067558	31.78822708	31.41028786	31.60023117	31.47402	31.35971832	31.28818512	31.37072372	31.32232857	31.17996979	31.33239365	31.34852409	31.77411461	31.77729416	31.82532501	31.55055046	31.87891388	31.75027084	31.70861816	31.53496361	31.61175156	31.44608498	31.67290878	31.69174767	31.40151596	31.61157608	31.41422462	31.62217712	31.86842728	31.61311531	31.64650154	31.38535309	31.63832283	31.38195419
Msrb3_Q8BU85	Msrb3	Q8BU85	29.65056419	30.1171875	29.9626503	29.29670906	30.08929443	29.31939125	29.76192474	29.4585762	29.0940609	28.99757767	29.9949646	29.09541893	29.56692314	29.32543182	29.38677216	29.35665894	30.00771523	29.76704979	29.60041809	29.46464539	29.72273064	29.60819626	29.42644501	29.88356781	29.67915726	29.98019218	30.14698029	30.68745804	30.5707283	30.71538544	30.55041313	30.34804916	29.99374962	29.77651024	29.63561058	29.76312828	29.64886856	30.10074234	29.86311913	30.18470764	29.47643661	30.35709953	29.85817528	30.12878609	29.66295624	29.86164093	29.30447769
Cluh_Q5SW19	Cluh	Q5SW19	33.91758728	33.63514709	33.87078094	33.93359375	33.98634338	34.01463318	33.9161644	33.63482285	33.75463867	33.75990295	33.09523392	33.40818787	33.15008545	33.54109192	33.08512115	33.30524826	33.12712479	33.74444962	33.71548843	33.5959053	33.67829132	33.57305527	33.73630524	33.66701889	33.84558105	33.28870773	32.86855698	33.07869339	33.27711105	33.36606598	33.04537582	33.12866211	33.73811722	33.81850433	33.92309189	33.8668251	33.79788208	33.67440414	33.79119873	33.76762009	33.5860939	33.84968567	33.80183792	33.80827713	33.86912537	33.8696785	33.95324326
Rnls_A0A0R4J156	Rnls	A0A0R4J156	NA	NA	NA	26.25511932	26.60059547	26.66559982	25.03275681	25.53365135	26.51609612	NA	NA	NA	NA	NA	NA	NA	NA	NA	NA	NA	26.38223457	25.90269852	NA	27.25502777	NA	25.04818344	NA	NA	NA	NA	26.85126686	NA	25.44483757	25.69649315	NA	25.86081505	25.00577354	NA	NA	25.54117584	NA	27.35152817	26.6776123	26.3907547	NA	NA	26.1791172
Gm4477_E0CYR6	Gm4477	E0CYR6	NA	27.79116631	27.51705742	27.13936424	27.34045029	28.07668495	NA	27.74772072	NA	NA	NA	26.43152618	27.27426529	NA	26.02905273	NA	NA	NA	NA	NA	NA	NA	NA	NA	NA	NA	NA	27.36761284	NA	27.47823143	NA	27.53993416	27.69730186	NA	NA	NA	27.52163124	27.41948891	NA	27.36135101	27.5954113	27.30851936	27.17664528	27.18309784	NA	27.76559639	NA
Mbd1_Q9Z2E2	Mbd1	Q9Z2E2	NA	26.19306183	NA	NA	NA	NA	NA	25.71306038	NA	NA	NA	25.96166229	26.52625084	NA	NA	25.84347534	25.73863983	25.89075851	27.03977966	NA	26.95071411	27.04103279	NA	NA	26.48386955	26.88611412	26.63145256	NA	NA	26.82481003	NA	26.53572845	NA	NA	24.48548126	NA	NA	NA	24.38541603	26.25821304	24.84785461	NA	NA	26.61484337	NA	NA	NA
Smarca4_Q3TKT4	Smarca4	Q3TKT4	29.78774452	30.06612396	30.24115944	29.85896111	30.08853722	30.12126923	30.20804214	29.99158859	29.67209053	30.06958389	28.92235374	29.5248661	29.12553787	29.77542686	28.91638565	29.20743752	29.050951	29.20911217	28.60201263	29.32360649	29.26704788	29.50618172	28.9546299	29.47719002	28.77871895	29.97609901	29.73238754	29.52030182	29.90784645	29.92082024	30.17747688	29.75340652	29.7891922	29.959198	29.94013786	29.76141739	29.56412697	29.75361443	29.4486084	29.79771996	29.76219559	29.8899765	29.57538795	29.83630943	29.83778191	29.80929756	30.04726219
Brd9_Q3UQU0	Brd9	Q3UQU0	26.27996063	NA	NA	NA	NA	NA	NA	NA	NA	NA	25.76958656	NA	NA	NA	NA	NA	NA	26.85400391	26.8727932	25.70677757	24.822258	NA	26.12949371	NA	NA	NA	24.6936512	24.67723656	NA	NA	27.35169792	NA	NA	NA	25.25979424	26.30772018	NA	NA	NA	NA	NA	NA	NA	NA	NA	NA	NA
Nudt6_A0A0R4J176	Nudt6	A0A0R4J176	NA	26.81689835	NA	NA	25.84230042	25.43872833	26.23048401	26.73711967	26.73750496	26.15203476	26.19807434	NA	27.47784615	26.33425713	26.64512634	NA	26.50524521	NA	27.41183281	26.9216156	26.94190025	27.56572533	27.31518555	27.3479023	27.56862831	NA	26.30070305	25.25810623	NA	26.18112755	27.07377815	26.36689758	NA	NA	NA	NA	25.7551136	26.55521584	26.19268608	26.40164948	NA	NA	26.20962715	25.75174713	25.27870178	25.78648758	25.03707886
Xrcc6_A0A0R4J187	Xrcc6	A0A0R4J187	27.97792816	28.68016434	28.71505737	29.06340027	29.13001442	28.73663521	28.54730797	28.61666679	28.87014771	28.95085335	27.80464363	27.71338654	28.42133713	28.1614933	28.22779655	27.16997337	28.80482864	27.70206642	27.98478889	28.78241158	28.9082756	27.80427361	28.61866379	28.15624619	28.25750351	28.1743145	28.57322311	27.53793716	29.00305748	28.75690842	29.04270363	28.99410057	28.7405014	28.50119591	28.76717758	28.0484314	28.14753914	28.74602318	28.26158905	28.09873581	28.16538048	29.02281952	28.57773209	27.8254776	28.51848412	27.9262619	28.30795479
Rprd1b_Q9CSU0	Rprd1b	Q9CSU0	30.78441048	30.59717178	30.85956955	30.57018471	30.95351982	30.65232658	30.82880974	30.90490723	30.85296249	30.88932419	31.39335442	31.22095299	31.40699768	31.00162315	31.38097572	31.28895569	31.4939537	31.51493263	31.26007462	31.38858986	31.49614716	31.33196831	31.31516457	31.40237999	31.26690292	31.23876953	31.5243988	31.52234268	31.36989212	31.35457993	31.19078255	31.4507618	30.76675034	30.8282795	30.71210861	30.82357979	30.8040123	31.11408615	31.04472542	30.78105164	30.85690117	30.67959404	30.95469856	30.8489399	30.69428253	30.94865608	30.69311905
Dennd5a_Q6PAL8	Dennd5a	Q6PAL8	26.6092186	NA	NA	26.56938171	26.13345718	25.67613411	NA	NA	NA	26.27737236	NA	26.19206429	NA	NA	NA	NA	NA	26.57701111	NA	26.16566658	NA	26.50997925	NA	NA	NA	26.57474709	NA	26.35737991	26.67774773	NA	26.17461014	NA	NA	NA	26.05506897	NA	NA	NA	NA	NA	25.71035576	NA	NA	NA	NA	NA	NA
Atpaf2_A0A0R4J1C5	Atpaf2	A0A0R4J1C5	31.95892143	31.6888752	31.55558777	32.37792969	32.45218658	32.18986893	31.93075752	32.46582413	32.41923141	32.47317505	31.45777512	31.91993332	31.679636	31.51690674	31.47406769	32.02161407	31.72085762	31.98979759	31.78795433	32.41724777	32.50341415	31.89392281	32.16068649	32.48514938	32.49065781	31.37539291	31.82578087	31.21315002	31.44815445	31.32993889	31.74819183	31.91202927	32.06432724	31.71395302	32.45039368	32.32356262	32.17715073	31.86293411	32.23589325	32.31064987	32.08742905	31.66242027	32.24229431	32.50346375	32.18151093	31.96468163	32.58071136
Mfap3_Q922T2	Mfap3	Q922T2	28.41832352	28.38088226	28.41377068	28.41433525	28.22508621	28.12336731	27.84313965	28.19746399	28.10464668	27.7165966	28.6234169	28.37989235	28.86183357	28.27195358	28.6224041	28.69766617	28.76922798	27.72624397	28.47610855	28.28259659	28.09058189	28.18574715	28.40645027	27.86673355	28.11872292	28.31993103	28.33679581	28.20443153	28.32838821	28.17178726	28.3563652	28.09022903	28.11852455	28.65205193	28.53912163	28.56438255	28.47305298	28.17792892	28.52234268	28.54384804	28.29184532	28.64797592	28.49937248	28.45583534	28.31012344	28.47498703	28.02532959
Cpne2_A0A0R4J1D0	Cpne2	A0A0R4J1D0	28.83650398	28.91047859	28.61256027	28.50411797	27.46948624	28.64890289	28.06738091	28.83514977	28.42109489	28.62637901	27.13398552	27.66952515	26.79389572	28.62669182	28.17835617	27.92891693	26.27799416	NA	NA	NA	25.74452972	NA	NA	26.38677979	26.00658798	29.51970291	28.75410843	28.47192955	29.38278008	28.80057716	29.23471069	29.11587334	28.71728325	28.48619652	28.02421951	28.53244781	28.24812126	28.68775749	28.66607475	28.69255447	28.69092369	28.98560333	28.53552818	28.58071709	29.28802109	28.68495178	29.00093842
Psen2_Q61144	Psen2	Q61144	26.48142242	25.95342636	26.62477684	27.66769981	27.9216156	27.24653625	26.91968536	27.03663826	27.66932297	28.15199471	27.23471069	28.1614933	27.37434578	27.17968559	26.98076439	28.11708832	27.86985397	26.87067795	26.45603943	27.31553268	27.40121078	27.06095505	26.53061867	27.41207695	27.82389832	27.81793594	28.68548775	27.29640388	24.5844574	26.92558289	28.02997017	28.3316803	27.30582619	26.78967476	27.13750839	26.92173004	27.91598701	26.72650337	27.1662426	27.39083672	27.26552963	26.96796227	27.78979874	27.62142754	27.56637955	27.02991676	27.33440971
Erlin1_A0A0R4J1G5	Erlin1	A0A0R4J1G5	28.52084541	28.73208046	28.48335457	28.52548218	28.66471863	29.02453613	28.6458149	28.91279411	28.79485703	28.49461174	28.10564613	27.69783211	27.59099388	28.30064201	28.11654282	28.05574226	27.862957	28.53741837	28.58459282	27.42958069	28.86593819	28.34929466	28.40888214	28.7914753	29.21375275	29.22862244	28.3411293	28.82082939	28.7943306	29.15699387	28.84789658	28.47919655	28.70951462	27.85037231	29.11314392	27.73330879	28.75276947	28.05961418	28.32281303	28.37413979	28.62264824	27.3792305	28.55391312	28.81176376	28.37964439	28.76224136	28.6505127
Foxp1_P58462	Foxp1	P58462	26.61076736	NA	NA	NA	NA	NA	NA	NA	25.370327	NA	NA	27.42077446	NA	25.70083809	NA	25.69800377	27.06599426	26.44488525	NA	26.53636551	NA	26.05870628	NA	26.39775467	27.22775078	26.2624855	25.80249977	NA	26.80820847	NA	25.51866341	26.52526665	NA	NA	NA	NA	NA	NA	NA	NA	NA	NA	NA	NA	26.24345398	NA	NA
Pnkd_A0A0R4J1J1	Pnkd	A0A0R4J1J1	28.39439774	27.84427834	27.94575691	28.01775742	28.13863182	27.78525162	28.78559494	28.20022774	28.2777729	28.32945633	29.40086365	29.13001442	28.83734703	28.7768383	29.50445747	28.50899696	29.25437546	28.85738945	29.35814857	28.6426506	28.56139946	28.30882263	28.98847771	28.18905067	28.41812134	27.67155075	27.85210037	28.41041946	28.06394005	28.27025986	27.65458107	27.99345207	28.39998817	27.9105072	28.22508621	28.19605827	28.27719498	28.96881294	28.20284462	28.77972221	28.17897415	28.5593586	28.23128128	27.89272881	28.33602905	28.50945091	28.10344505
Cnot4_Q8BT14	Cnot4	Q8BT14	27.01860619	27.76122856	27.04051208	27.01605797	NA	26.85388565	26.75340652	26.12135315	27.06363106	27.03915215	27.15276909	27.15286636	29.8711338	27.38500404	NA	27.10759163	NA	26.99042702	26.33125305	27.0586853	27.10379601	27.37608719	26.54433441	27.30068588	NA	27.30426025	26.71476364	27.03370094	27.67895508	27.53882408	27.5192337	NA	26.82055473	27.1403389	26.76534462	27.30721664	26.93427086	26.99193954	26.91809273	30.2536087	26.87619209	NA	26.92614746	26.90529442	26.67006683	NA	26.35561752
Zkscan3_Q91VW9	Zkscan3	Q91VW9	27.30799866	27.55946732	26.30039024	27.34807014	26.54113197	NA	27.54944038	25.83470345	25.4240303	25.92168427	26.83207321	26.26416969	26.39584541	26.11680031	27.81139755	26.79921722	27.15576363	26.72624397	28.006567	27.88349342	28.32637405	27.29902649	27.06126404	26.17769241	27.70622444	25.94429398	26.53866196	26.44124794	25.55727768	27.14189911	27.25385666	27.71973228	25.63286781	26.52643013	26.56296349	27.2314167	NA	27.32474518	26.46276283	27.59277725	26.69975281	27.11654282	26.85507393	26.81518936	26.91056442	27.59227753	26.7092514
Rdh12_A0A0R4J1M3	Rdh12	A0A0R4J1M3	27.96521187	28.10054207	28.29583359	27.76325607	27.77215767	28.32126427	27.64657021	28.00704765	28.17849922	27.92394066	27.53319168	27.67734337	27.17683601	27.81988525	27.6798954	27.24644661	26.716465	27.90046501	27.55661964	27.71999359	26.85281372	27.79779625	27.5268631	27.61435318	27.13467216	27.64938164	27.051548	27.74483681	27.9690609	27.92382622	27.00260162	24.8263855	27.81170273	27.59924698	27.88197899	27.58003426	28.41373062	27.88733482	27.55888367	27.23004341	27.9052372	27.53704834	27.40234947	27.34950638	28.18598366	27.79265594	27.48608017
Tfam_A0A0R4J1N9	Tfam	A0A0R4J1N9	31.94698334	32.43678284	31.91495323	32.1170311	32.12490845	31.24218178	31.97845459	32.17414856	32.15951538	32.16518784	32.98532486	32.43280792	32.31718826	32.43006897	32.7156105	32.62468338	32.35166168	32.79956055	33.04310989	33.22819901	32.83435822	33.0863533	32.98141861	33.15338135	32.72330093	32.1395607	32.68436813	32.34598923	31.89023018	32.53255081	32.52573013	32.23962402	32.04901505	32.01651001	32.31972122	32.37152863	32.23206329	32.53737259	32.40859222	32.42901993	32.12484741	32.55499268	32.39169312	32.22977448	32.10387039	32.21425247	32.10736847
Enpp1_G3X9S2	Enpp1	G3X9S2	30.46917534	28.41989136	28.24331665	29.83303833	28.42334175	30.59708214	27.29360008	27.75773621	28.11926651	30.09295273	27.99641991	27.95243835	29.21794128	28.15600395	28.38989258	28.27368736	29.30290985	NA	NA	24.76111412	28.7235775	26.28633881	NA	28.22825623	27.46131134	26.78144264	28.34015274	26.45191193	27.33951569	28.03967476	26.95537758	27.86325073	28.765028	28.08080673	28.07433891	28.60565567	28.07699203	30.08347321	30.18458939	28.82162094	27.67700768	29.73374557	28.41687393	28.32281303	26.79339981	28.90340042	28.4139328
Pcbd2_A0A0R4J1R7	Pcbd2	A0A0R4J1R7	30.9103508	31.43499756	31.37103653	31.269804	31.30997276	31.30677032	30.94621658	31.59788132	31.56242752	31.36338043	31.76406288	31.63879776	32.16761398	31.04028893	31.50398445	31.62230873	32.17214966	31.70882416	32.18399811	32.18399811	32.6126976	31.78269386	31.93870163	32.01548004	32.61693192	31.09628677	31.60416985	31.62396622	30.84123611	31.51342773	31.39947891	31.85812378	31.37368202	31.07565308	31.20693588	31.22595978	31.39023209	31.11885834	31.31586647	31.48941422	31.33777428	31.25056267	31.40146446	31.55878258	31.40390396	31.06220436	31.48476601
Pdzk1_Q9JIL4	Pdzk1	Q9JIL4	25.55911636	NA	24.67777443	25.54383278	NA	NA	25.9005127	NA	NA	NA	NA	25.46182632	NA	NA	26.88495064	NA	NA	26.22226906	27.66037369	26.77730942	26.61624718	27.10908699	27.34155273	28.52869034	27.00045395	NA	26.05065536	27.49411583	NA	24.52354622	NA	NA	NA	NA	NA	NA	27.66797066	26.58118439	30.95968246	26.02341652	NA	25.84943008	NA	25.70614433	27.46785545	26.8256588	NA
Slc39a14_A0A0R4J1V1	Slc39a14	A0A0R4J1V1	25.35477638	27.88011169	27.09133911	26.14695549	26.51693726	25.66142082	26.11052132	25.33391571	25.70305824	24.85623932	26.7091198	24.36599731	26.93584442	26.82541656	24.92284012	26.46227837	NA	28.78593826	29.25063133	29.85857582	28.53159332	29.30556488	29.43736076	29.13841248	29.23876953	29.11209869	29.55079842	30.41064072	29.78048897	29.79918671	30.38843727	28.92795753	26.55664825	26.14703369	26.43853951	24.63478088	25.14926529	27.05558586	25.42114449	26.78705978	NA	27.36736298	25.97587585	24.25774574	26.95759392	26.75034332	26.22002029
Cdc23_Q8BGZ4	Cdc23	Q8BGZ4	29.90411758	29.67480469	29.02812576	30.19225311	30.11681557	29.93943596	29.97964668	29.85314178	29.63410568	29.87263107	27.22526932	28.99458694	28.63744354	29.15013123	28.08055305	29.19685555	28.77357292	28.54550552	28.58749199	29.11048317	28.94444466	28.58584595	28.68869209	28.4022274	28.11227417	29.76434708	29.5924015	29.17452812	29.95850754	29.30083847	29.09423637	29.06889343	29.69167328	29.58838654	30.06996918	29.49020004	29.30825806	29.75775146	29.22745323	29.58258438	29.40039635	29.57389069	29.24637794	29.81460953	29.56148911	29.47769165	29.61813927
Adck2_A0A0R4J1X6	Adck2	A0A0R4J1X6	28.38590813	27.79915619	28.46668816	28.64753151	28.24477005	28.97404861	28.69102478	27.78125572	28.05450058	27.64244461	NA	27.3960743	27.05424118	27.97103691	NA	25.87011337	25.41270638	29.06579018	27.97465134	28.40774727	28.26869965	28.35426331	27.93938065	28.47254944	28.52734756	27.72396851	25.93143272	26.66451645	26.93764305	27.80648804	27.91410637	27.79253197	28.21918869	27.90753174	28.61936378	28.24186325	28.06620026	27.58792114	26.87853241	27.79730225	27.62359047	27.49503136	27.32928658	27.82523346	27.4487648	28.0121727	27.98451614
Nfya_P23708	Nfya	P23708	NA	26.90609741	26.75989532	NA	26.95825768	NA	NA	26.01537704	26.92150307	26.86017609	27.28312683	26.41438484	27.47761345	27.18518066	27.28824043	26.83617401	27.99058914	27.76084709	27.5042305	27.145401	27.80353546	26.66343117	27.43865013	NA	26.90667152	27.13692284	27.56637955	27.12888336	27.76350975	27.23553276	27.59498405	27.86017609	26.54751396	NA	26.57081604	27.82128525	27.10709381	NA	27.12533951	27.5042305	26.76988983	27.07734871	26.3873558	27.79556847	26.98576546	NA	26.51463699
Tmem33_A0A0R4J1Z3	Tmem33	A0A0R4J1Z3	31.00684738	30.69453239	30.9581604	30.81314087	30.71456718	30.94642639	30.70972824	30.44490051	30.44154167	30.48394966	29.64783859	30.19190025	29.67776299	30.21117973	29.98820686	30.0823307	29.52799988	30.57298851	30.91142273	30.43599129	30.59299088	30.46382713	30.74101448	30.48481369	30.73052597	30.58450317	29.51416206	30.06907272	30.42882156	30.35499954	30.22331429	30.33404732	30.57172394	30.80131721	30.89785767	30.75413895	30.63884163	30.66365051	30.31990814	30.32806587	30.74895287	30.49790764	30.32785225	30.33543205	30.92301941	30.61069679	31.0393734
Pou2f1_A0A0R4J1Z4	Pou2f1	A0A0R4J1Z4	NA	26.32189178	NA	NA	NA	NA	NA	NA	NA	NA	NA	NA	NA	NA	NA	NA	25.03598976	27.04447746	25.9628315	NA	NA	25.9706192	26.43474197	26.60243797	NA	NA	26.46252823	25.4464798	25.43163681	25.19621849	NA	24.63050842	NA	NA	NA	NA	25.36969566	24.74862862	25.66524887	NA	NA	NA	25.14748001	NA	NA	25.28901482	NA
Trmt10a_A0A0R4J205	Trmt10a	A0A0R4J205	26.86832428	26.22607994	26.6224041	NA	NA	25.70530128	26.2123394	24.96824837	NA	NA	NA	NA	27.43491745	27.80538177	27.23553276	26.64718819	26.25499344	NA	27.27949905	25.77173042	27.17321777	26.96895027	26.98685074	26.74650383	26.30330086	26.63491821	26.94391441	27.97721863	27.56070709	27.69935608	27.67976189	26.50780296	NA	27.21178246	27.0377903	25.8574028	26.81897163	26.97650909	NA	25.99640846	27.05330849	27.95908737	26.03820992	26.99312973	NA	26.91342163	25.72027969
Mocs2_Q9Z223	Mocs2	Q9Z223	27.31924057	27.06074905	27.0485363	27.83545113	27.61904907	28.33977127	27.48223877	28.31937027	27.88448524	28.10059166	28.24748802	28.73524857	28.40442085	28.70490646	28.07963753	28.52234268	28.23050117	28.49132729	28.13540649	27.97125626	27.64278793	28.34074783	27.21465683	28.09017754	27.73233986	NA	27.5697155	27.09446335	27.75601768	27.5721035	27.87607574	27.13574791	28.09471512	27.04676819	28.14525604	27.97147369	28.40665436	27.98147202	27.66614342	27.89556313	28.59992218	27.75506401	28.2428627	27.69404984	28.09778214	27.73227501	28.12652206
Sept10_Q8C650	Sept10	Q8C650	28.15566635	28.11847496	28.45391464	27.81653214	28.16853905	28.35064316	28.33206367	28.05976868	27.76363564	27.65246201	27.53096008	26.57528114	27.80955887	27.55090904	27.35531425	27.7856884	28.22885132	26.29624557	26.41218948	26.31428719	26.82844543	26.62825775	NA	NA	26.90035057	28.59462929	29.10424614	28.26382828	28.55742264	28.71702003	29.16427803	28.91695595	28.22241592	27.77968979	28.44505882	28.17816734	27.89683342	27.24871063	28.09526825	27.51758194	28.41049957	28.12405777	28.03081131	28.03679657	28.04687309	27.92019653	28.59690475
Senp8_A0A0R4J234	Senp8	A0A0R4J234	27.60978127	27.22545433	27.32962799	27.7558918	28.17350388	27.70173645	27.51261902	27.6959095	27.72637367	27.46256065	28.29692841	28.03107452	28.27159691	27.77347946	27.91119385	28.12691689	28.2014904	27.20517731	27.77240944	27.94044495	28.09264946	27.8748455	27.9413414	27.77649307	28.1964798	27.96173859	27.96284294	26.87255669	27.75735474	27.30513	27.78256798	27.89867973	27.82796097	27.71829605	27.70371819	28.03081131	28.01536751	27.35396957	28.0972805	27.91695595	28.04207802	27.70351982	27.58727837	28.44193649	27.09737968	27.79612541	27.76641846
Chid1_A0A0R4J242	Chid1	A0A0R4J242	29.37229156	28.92662811	29.13415718	29.24256706	29.12689209	29.49350548	29.07180977	28.84589386	29.14612961	28.98709488	27.98777199	28.19314575	28.36981964	28.50320816	27.85857582	28.34515381	28.30964661	28.49933434	28.65167618	28.49899292	28.70464134	28.45179367	28.65222359	28.37314415	28.78562737	28.73059082	28.49331474	28.70464134	28.83773804	28.73243523	28.58236885	28.60102081	28.70365143	28.77658844	28.9542408	29.0812912	28.97048759	28.84643173	28.78544044	28.52559471	29.04014587	28.67562866	29.00273514	28.98899269	28.9825325	28.7657547	29.31764603
Ei24_Q61070	Ei24	Q61070	25.96038055	25.96051407	NA	27.06445313	26.3064518	26.68471909	NA	27.19403839	26.78917694	26.61287689	NA	26.00111961	26.36439514	NA	NA	25.72119331	26.83713531	NA	NA	25.31906891	27.15064049	26.13104439	NA	NA	NA	26.12786102	NA	NA	NA	NA	NA	NA	26.44610023	NA	26.45241547	25.79302788	26.09649467	NA	26.22370529	25.7824688	26.23520279	NA	26.40820885	25.71811295	26.52357674	NA	26.66614342
Xpo4_Q9ESJ0	Xpo4	Q9ESJ0	27.85899162	26.64278793	27.56703186	26.74059677	27.22875977	26.41168785	27.2945652	25.72920418	NA	26.73634529	28.0412426	27.01701355	26.78905106	27.33960152	27.11971283	27.07673645	26.98750114	26.87103081	26.96851158	26.81041718	26.45398521	27.27150726	26.55246353	27.07704163	26.8707943	26.76622963	26.5544548	27.36644745	26.84720802	26.99787331	26.18672943	27.52634048	26.2238903	26.61498451	26.90919113	27.63089752	NA	27.48000526	26.57974625	26.69869423	NA	26.00356674	NA	27.80673409	26.70345497	27.45755959	27.23799515
NA_A0A0R4J256	NA	A0A0R4J256	NA	NA	NA	NA	NA	NA	NA	NA	NA	25.32491684	NA	NA	NA	NA	NA	25.67710114	NA	NA	NA	NA	NA	NA	NA	NA	NA	27.97421265	27.81659317	27.61449242	27.67640305	27.52238083	27.9791832	27.89151192	NA	NA	NA	NA	NA	NA	NA	NA	NA	NA	NA	NA	NA	NA	NA
Otud4_B2RRE7	Otud4	B2RRE7	29.6409111	29.35268593	29.40811157	29.12605476	29.2776165	29.51116753	29.45569801	29.46135139	29.47550964	29.27054977	29.62950897	29.53409958	28.04223442	29.45605087	29.64657021	29.58668709	29.40997505	29.27890205	29.72346306	29.65376091	29.46175957	29.61808586	29.66360092	29.60491371	29.8980732	29.80389023	29.92053795	29.80561256	29.63623238	30.01956177	29.49402046	29.76105309	29.73233986	29.34225273	29.34939957	29.40303993	28.56409073	29.71025276	29.43328667	29.8108139	29.56492805	29.63093185	29.17147827	29.29232788	29.50030327	29.39380455	29.0622673
Agpat1_A0A0R4J263	Agpat1	A0A0R4J263	30.00637817	30.17271805	30.07788277	30.25934601	30.45532608	30.2074604	29.9878006	30.11421204	30.21835709	29.87122154	28.74695206	29.47854042	29.32255363	29.5256691	29.13293266	29.35388565	28.97363853	29.79744148	29.51775169	29.70393181	30.02788925	29.35623932	29.49560356	29.66859627	29.91085052	30.051548	29.13376617	29.25304604	29.75881577	29.46234512	29.55116463	30.02854729	30.10661888	30.11060715	30.04648209	29.88342094	29.79419136	29.53577042	30.00410271	29.80588913	30.06419754	29.924366	29.652771	30.3589859	29.76922798	30.00329971	30.14795113
Osmr_A0A0R4J268	Osmr	A0A0R4J268	28.4986496	29.13890076	28.86472893	28.93069458	29.19819069	28.15552139	28.67882156	28.89530182	28.75728989	28.62763214	29.53630638	29.77264595	30.16973495	30.48864937	30.34318542	29.94726181	30.14053535	28.24631119	27.6444397	27.89388657	27.84044075	26.70358658	27.01563263	28.91165161	28.37604523	30.88197899	31.32753181	30.80416679	30.82486916	30.47604942	31.30850792	30.87151527	28.63141823	29.2967968	28.75244904	28.76262283	27.01456833	28.7235775	28.82823372	28.79890823	28.46446991	27.94999123	27.98266792	27.65054703	28.98712158	29.16401291	28.03343964
Tmem70_A0A0R4J272	Tmem70	A0A0R4J272	28.23022652	28.24576569	28.13192749	28.24435997	28.69932365	28.32031822	27.61918831	28.01494217	28.09662628	28.12829399	26.37595367	27.52932358	27.3639431	27.51660538	25.78723526	27.56514549	26.87009048	28.36994553	27.75429916	28.50824165	28.95933723	28.19905853	28.63121033	28.35409546	29.06884193	28.15499115	26.47199821	27.03338623	27.90196228	28.11252213	27.65047836	27.87044334	28.42033195	27.605196	28.21368408	28.54333115	27.81872749	28.01110649	28.01807594	27.84762764	28.26284409	27.75346947	28.3512764	28.40880013	28.03800011	27.75302315	28.63543701
Dxo_A0A0R4J288	Dxo	A0A0R4J288	26.11420059	NA	26.28765869	27.22398186	25.37964439	25.93526077	26.28956032	NA	27.0589962	NA	27.27914619	26.42095184	26.62811852	NA	26.07159042	26.43174934	26.3531456	27.032547	25.96009445	26.64292526	27.76869202	NA	NA	25.65031433	27.46878624	NA	25.51044655	24.66286087	NA	25.58943748	NA	26.88075256	26.12632561	26.14767456	NA	26.89191818	NA	27.98114395	26.50197029	26.00658798	NA	NA	NA	26.2715435	26.28445053	25.25638008	27.35481071
Fastkd5_A0A0R4J291	Fastkd5	A0A0R4J291	27.69829559	27.94999123	27.84367943	27.0413475	27.94592476	27.67290115	27.29430199	27.14170456	26.88669586	NA	27.25268555	NA	25.95144844	26.67195702	NA	26.8154335	26.57518005	27.28859329	27.51975822	27.15942574	27.83821869	26.65389824	27.8164711	27.62163734	27.54524803	NA	27.02970505	27.28073883	27.13045502	27.27391052	26.26382828	27.38311005	26.06087303	27.7993412	26.99808884	26.79897118	27.43944168	27.29307365	26.0214901	27.52395058	NA	27.91724014	26.72168922	27.57917023	26.97607231	26.83074379	27.44007683
Spcs1_A0A0R4J2A1	Spcs1	A0A0R4J2A1	29.86208344	29.58319473	29.60549545	28.59402275	29.86919212	29.42955971	29.97568893	29.36896706	29.70437813	29.83432007	28.79268646	29.08585548	29.28084946	28.61558151	28.8021183	29.35795975	29.35944748	NA	28.88785744	29.29703712	29.62044907	29.06522369	28.98296738	29.32489395	29.73298645	29.60000992	29.39672661	29.31999588	29.79301262	29.69990158	28.40989304	30.02181244	29.40192223	29.43209267	29.78852272	29.50328255	29.45028114	29.73232269	29.36680031	29.33180809	28.97686386	29.36890411	28.78671646	29.68384933	29.21870422	29.63599014	29.54520988
Rbbp5_A0A0R4J2B6	Rbbp5	A0A0R4J2B6	27.77699661	27.83171082	27.56077957	27.52887535	27.80513573	27.70892334	27.87619209	27.37517548	26.85150528	27.76236916	28.2606926	26.90850449	27.00966644	26.89064407	28.23799515	27.39050865	27.28868103	26.66573715	27.37077522	27.25871658	27.79971123	27.44971085	27.34874535	27.16643333	27.5351944	27.33654022	26.91547394	26.71999359	27.17378998	27.53400803	27.84661102	27.49258995	27.96653175	26.73634529	26.51107979	28.04009247	NA	27.72448921	27.37757683	27.760149	27.76603889	27.65314674	27.47305298	27.95886612	27.57361984	27.97465134	27.48385429
Tm2d3_A0A0U1RNE7	Tm2d3	A0A0U1RNE7	27.72643852	28.9082756	28.75117302	28.32937241	28.31163979	28.48619652	NA	27.5773716	28.96584511	28.09687805	27.5731144	28.07806015	27.98239708	28.43021774	27.80882263	28.40381241	28.07485008	27.83243561	27.29184532	28.05470657	28.2428627	28.03794861	27.20508385	28.40782928	28.29697227	27.56034279	28.03847122	27.87355423	27.77410698	NA	27.60978127	28.62999535	28.7790966	27.02601624	27.92976379	28.43129539	28.21437836	27.31906891	28.09209633	27.54988098	27.12238121	NA	27.05620766	27.93505859	27.56906319	28.06907272	27.95659828
C1qtnf5_A0A0U1RNV1	C1qtnf5	A0A0U1RNV1	25.81450462	NA	NA	NA	25.49905396	NA	NA	NA	NA	NA	NA	NA	25.55602074	25.20321846	NA	NA	25.00478935	NA	NA	NA	25.86230659	NA	NA	NA	NA	NA	NA	NA	25.90359497	26.00538826	NA	26.08875465	NA	25.64600563	NA	25.94625854	NA	25.00217247	NA	24.99334526	NA	NA	NA	25.43342209	NA	NA	NA
Ctf1_A0A0U1RNJ2	Ctf1	A0A0U1RNJ2	28.25507355	25.81426048	25.70606613	NA	25.72769928	26.73156166	28.31773186	26.79191017	NA	26.19938469	26.27794075	26.25995636	NA	NA	28.531147	25.46759033	27.12799835	27.38927841	26.5889225	26.61638641	26.27746201	26.58075333	26.74983025	26.36711311	26.69803047	26.91718292	26.85804176	26.77906418	26.23434448	26.02728271	26.4882431	25.91577148	NA	26.00780678	NA	26.3321743	NA	NA	NA	26.50213814	NA	26.1635952	26.57045364	26.66397285	26.84888077	28.33223534	NA
Dock7_Q8R1A4	Dock7	Q8R1A4	30.43896675	30.20548058	30.31861687	30.14382172	30.33031273	30.17474174	30.28977966	29.89648628	29.91441917	30.10086823	29.29085732	29.54166985	29.40663338	29.96788025	29.46086311	29.52816772	28.90558243	29.36218834	28.89107704	29.21576881	29.13222122	29.30118752	29.17897415	29.10679436	29.60219002	30.19260597	29.48108292	29.70757294	30.34889412	30.39274025	30.04635239	30.21454048	30.01385117	30.20151329	30.08410645	30.11346626	30.13894844	29.94754028	29.69576073	29.91570282	30.16590691	30.04296494	29.87447929	30.14382172	29.99050713	30.07252693	29.98413658
Maz_A0A0U1RNL1	Maz	A0A0U1RNL1	NA	NA	26.18733406	25.71688461	NA	25.73662949	26.09190369	NA	NA	26.06755447	NA	25.92338562	NA	NA	NA	NA	NA	NA	26.80143929	26.02677536	26.69205475	25.9724617	NA	26.05017662	NA	26.64141083	26.52059746	26.77291298	NA	NA	26.5929184	NA	25.99230766	NA	25.79850197	NA	25.94534302	25.50799942	25.79872322	NA	25.85642815	NA	26.19869232	NA	26.45550728	NA	26.88133621
NA_A0A0U1RNQ6	NA	A0A0U1RNQ6	NA	NA	NA	NA	NA	NA	25.2115593	25.41315842	NA	NA	NA	NA	26.47165871	NA	NA	NA	26.52454948	NA	NA	25.41934395	26.83990097	NA	26.31440926	25.61321449	27.1513176	NA	NA	NA	NA	NA	NA	NA	NA	NA	NA	NA	NA	NA	25.50014877	NA	NA	25.4963131	NA	NA	NA	NA	NA
Cdipt_A0A0U1RP13	Cdipt	A0A0U1RP13	28.99814224	28.35300255	28.70816612	28.83668518	28.60971069	29.03545952	28.6764698	27.96801758	28.22784233	28.57636261	27.54111671	27.54988098	27.64161682	28.53460121	27.64299393	28.21308136	27.22131157	28.22673988	28.33052635	28.20513153	28.54384804	28.17678833	28.242136	27.89394379	27.9063282	28.67320442	27.14501381	28.87199974	28.45728493	28.22687912	27.93218803	28.05925369	29.01804924	27.92382622	28.24843788	28.50168991	28.53627014	28.46909714	28.35030746	27.03726768	28.55596161	27.34129906	28.48439217	28.34840775	28.74226952	28.52731133	28.8348484
Vimp_A0A0U1RP62	Vimp	A0A0U1RP62	NA	26.54297638	26.51343155	NA	25.93197441	NA	NA	NA	NA	NA	26.88611412	NA	25.18718338	NA	26.56121635	27.05413818	NA	NA	26.08515167	26.38474083	NA	NA	26.07050514	NA	25.94015312	26.25250435	27.31535912	27.15112495	NA	26.40657234	26.74445152	25.49075508	27.87946892	NA	26.58777809	NA	25.87518501	NA	NA	NA	28.25516319	NA	28.16892242	NA	NA	25.52094269	NA
Gtf3c1_Q8K284	Gtf3c1	Q8K284	26.39543533	NA	NA	26.78369141	24.95526695	26.15038872	26.26481247	25.70374489	NA	25.87225151	NA	NA	NA	NA	NA	NA	NA	25.57117653	NA	25.93125343	NA	NA	NA	24.55748177	NA	NA	26.46176338	NA	26.83677483	NA	24.73422623	NA	26.71174812	NA	24.85495567	26.37650108	25.15884781	24.29495049	NA	NA	25.30403328	26.64622688	NA	24.51995277	25.89767647	NA	25.73745346
Fxyd1_Q9Z239	Fxyd1	Q9Z239	29.80097771	31.01843452	30.82198524	30.17961502	30.61780548	29.57380104	30.07137489	29.90325546	29.81133652	29.72212982	30.70619011	29.47187042	30.9149189	29.69701958	30.69552803	30.34403229	30.65855217	30.55983162	30.83137894	30.25923347	30.91563034	30.46256065	30.4424324	30.41971016	30.50984764	30.00101852	30.62409592	30.65386391	30.21627617	30.31850815	30.47672653	30.70396614	30.58459282	30.48462105	30.43886757	31.09697723	30.23272133	30.41155052	29.97555351	31.20460701	30.16374969	30.60071945	30.80885315	30.74559021	30.1940155	30.41013527	30.27775002
Emsy_Q8BMB0	Emsy	Q8BMB0	29.07632828	29.23167038	29.22743034	28.87337875	28.85910988	28.27692986	29.33683777	28.33696556	28.50578308	28.3799324	28.81424141	28.09148979	28.38290405	28.35682678	28.78702927	28.33219147	28.20461845	28.42842293	28.61410713	28.2908783	28.2976284	28.19577599	28.76436424	28.47312927	28.62714577	28.25561333	28.14846039	29.10001564	28.49503136	29.21004105	28.11579895	28.66319275	27.84989548	29.00702095	27.90253639	28.14014435	29.24190903	29.09136391	28.95338058	28.38730621	28.55731392	28.8016243	28.66532898	28.30234337	28.21789551	28.90509415	29.5607605
Nelfb_Q8C4Y3	Nelfb	Q8C4Y3	28.95886612	29.03236198	28.80029869	28.9371376	28.93548012	29.23541832	29.21096992	29.08643723	28.88331985	29.20887947	29.13047981	29.08491707	28.9479599	29.06584167	28.99369621	28.83650398	28.91553116	28.91607285	29.02773094	29.17873573	28.65560532	29.07145309	29.0377903	29.12354088	28.62006378	29.20559692	28.72168922	29.06720161	28.87475777	28.94542122	28.85329056	28.73149681	28.93514252	28.97981071	28.93856812	29.0040493	28.9304409	29.19417953	28.64904022	29.11003494	29.29653549	28.98128128	28.87818336	28.95654106	29.08139229	28.97527885	28.59786415
Emc10_A0A0X1KG66	Emc10	A0A0X1KG66	29.41052055	30.48308372	29.77512932	30.25754929	30.51182747	29.31960678	28.92606354	30.17080879	30.3619175	30.25856018	30.47662926	30.54120827	30.85697556	29.54143143	30.73190308	30.49132729	30.95296478	30.41246033	30.03865433	30.54977036	30.89778519	30.19601059	30.4729557	30.64185905	30.57830811	29.45108604	30.42442322	29.93354034	29.75018311	30.3502636	30.55681992	30.80731773	29.57014847	29.87431717	30.13760567	30.28614807	30.18954468	29.95185471	30.49199677	30.79009438	30.14892006	29.9546299	29.01935005	31.11873436	30.28372192	29.75577927	30.35647011
Bub3_A0A140LHA2	Bub3	A0A140LHA2	31.276474	31.09049416	31.01657677	31.05575371	31.10898781	31.38694763	31.17884254	31.60805511	31.43852043	31.32635307	31.54439163	31.45233536	31.20652962	31.33068657	31.38334656	30.99994469	31.14631271	31.62222099	31.35814857	31.3502636	31.20839119	31.33761406	31.46776772	31.35105515	31.33867645	31.52836418	31.43792534	31.36290932	31.22538567	31.45189285	31.22245216	31.58481598	31.18765831	31.21858788	31.17878342	30.93824577	31.12890816	31.05400848	31.17367172	31.08765221	31.17902184	31.32694244	31.12903023	30.99239922	31.08695602	31.04518127	31.09616089
Med25_A0A140LHG7	Med25	A0A140LHG7	29.74610329	30.25406075	26.77655602	29.22437286	26.23936081	29.85879898	30.43091583	30.95892143	31.07578087	26.32747078	28.74554253	27.7993412	26.64993095	31.01371765	29.20564461	30.56547165	26.97640038	32.02805328	30.11284447	NA	27.88803101	NA	26.62477684	26.81897163	28.03826141	NA	27.2703495	26.91319275	28.05310249	28.60956955	30.57036591	31.41558647	29.92592239	28.31686974	29.9434948	27.95471382	29.65415382	29.43821335	29.72856522	28.1282444	29.93001747	30.26651192	28.72867966	29.51825905	30.29471779	29.37604523	29.67271614
Spcs2_A0A140LHG8	Spcs2	A0A140LHG8	31.78534508	31.26740456	31.62265778	31.57731628	31.44040298	31.59160995	31.59734917	31.06875229	31.49113655	31.3676033	30.44055176	30.69809723	30.70355415	31.12256622	30.50351143	30.69503021	30.42342186	30.99967575	30.77940941	30.74775314	31.32249069	30.95011711	31.05038071	31.10911179	31.23043251	31.29712486	31.0157795	31.34514427	31.65727615	31.42111588	31.26276588	31.51154518	31.33260727	31.60699654	31.39100075	31.08087158	31.32302666	31.29876518	31.13907051	31.24847221	31.12761688	31.12281227	31.14661598	31.46411896	31.39861298	31.55174255	31.0625248
Adam9_A0A140LHU0	Adam9	A0A140LHU0	29.44509888	29.29734421	28.93061066	28.82055473	28.53575134	29.1582222	29.33140182	28.78134918	28.61013412	28.60427666	28.76179886	28.66671753	28.36051559	28.85970116	29.01257324	28.55427933	28.92164421	29.51850128	29.33219147	29.38302612	29.38306808	29.42824173	29.50644493	29.13016129	29.36988258	29.45953369	28.72214508	28.99121094	29.12474823	28.83569145	28.75560379	29.27998734	28.84352875	29.34851456	29.11356544	28.92198372	29.09670258	29.00763512	28.8612709	28.02495956	29.07324219	29.13980293	28.77454758	29.00193024	28.96391678	29.23482323	28.97877502
Zfp654_A0A140LI34	Zfp654	A0A140LI34	27.43499756	27.54473114	27.6823082	26.79958916	NA	27.03443718	26.99787331	26.68632317	27.63006401	27.1578846	27.78718376	27.62177658	27.63713264	27.35716248	28.27581978	27.64196205	27.7813797	26.93325806	27.65198326	27.32971382	27.4856205	26.91262245	27.50794029	27.02612114	27.03580093	26.93753052	27.02780914	28.11406136	26.76799774	27.32113457	26.67895508	NA	27.38895035	27.5435524	27.56703186	NA	27.19215965	26.82043266	27.1818676	NA	27.31337166	27.54554176	27.48308372	27.17987633	27.4486084	27.07019806	27.34028053
Pnpla6_Q3TRM4	Pnpla6	Q3TRM4	29.11780739	28.40993309	28.27604294	29.1502285	28.39202499	29.03343964	28.97765541	27.9819622	28.49316216	28.07520676	27.08141708	27.65799141	26.55018806	27.36494446	26.21737671	28.06655884	26.78481483	28.95850754	27.48769188	28.24372482	28.1407299	28.59761429	27.29684067	28.46334076	27.02009201	28.60148048	27.18016052	27.11406136	27.95115852	28.14705276	26.54219437	27.25205231	28.5760746	28.88570595	28.46014023	27.70411491	28.39091873	28.25466919	28.00758171	27.79649734	28.81347847	28.46170235	27.89966011	28.49910736	29.06542969	28.46998978	28.39831734
Pigq_A0A140LIE2	Pigq	A0A140LIE2	26.03512955	26.25803375	NA	NA	26.68445015	NA	26.58734894	NA	26.56672859	NA	NA	NA	26.2760601	NA	26.42697525	NA	25.44205666	NA	26.06282806	NA	26.44072533	NA	26.24327087	27.0131855	26.47498703	NA	NA	26.1947155	NA	26.20428276	NA	NA	NA	26.48068237	NA	26.48080635	NA	26.97716522	NA	26.6768055	NA	26.14162636	NA	NA	NA	26.3687458	NA
Fam168a_A0A140LIJ1	Fam168a	A0A140LIJ1	26.52737045	26.83255577	26.86348724	NA	NA	26.40256119	NA	26.449049	26.44799423	25.95233727	NA	26.55195045	26.9770546	26.74188232	26.15975189	26.84864235	28.0521698	NA	26.8493576	NA	27.25466919	27.0481205	NA	NA	26.23430824	26.39775467	26.85305214	27.53408241	27.51231766	27.44482231	27.0972805	27.6496563	26.59832573	26.40088463	NA	26.43122292	26.80390549	26.57902718	NA	NA	26.93999672	26.57600212	26.17293167	26.47055626	26.57701111	26.10996437	NA
Tmem147_A0A140LIQ8	Tmem147	A0A140LIQ8	25.37381554	NA	NA	27.12957191	26.28755379	25.68348694	NA	26.47187424	26.36332512	26.94436073	NA	NA	NA	NA	NA	26.46039009	NA	NA	NA	26.21209717	25.35460854	NA	NA	25.90646553	25.42226791	NA	25.83867645	NA	NA	NA	25.60772324	24.47667122	25.39348984	NA	25.90327263	25.73060417	25.19091606	25.1722641	26.07983208	25.8649292	25.41744614	NA	26.33060265	26.32829285	25.81369781	NA	27.09778214
Pet100_A0A140LIS7	Pet100	A0A140LIS7	NA	27.52589226	27.19779205	NA	NA	NA	NA	NA	NA	NA	27.36602974	NA	27.31285286	NA	NA	NA	26.91182327	NA	27.89261246	NA	27.45340538	NA	27.73382568	NA	28.51829529	NA	NA	27.15566635	NA	27.01563263	NA	NA	NA	NA	NA	NA	NA	NA	NA	NA	NA	NA	NA	NA	NA	26.93820381	NA
Dhcr7_A0A140LIT2	Dhcr7	A0A140LIT2	32.12111664	32.11932373	32.13262177	31.99256897	32.09298325	32.19042969	31.91449165	31.86134529	31.9540062	31.67804146	31.31024361	31.36583138	31.18553352	31.65001488	31.23483467	31.31559753	30.95850754	30.00329971	30.03420067	29.73819923	30.16602707	29.83101654	30.05736923	29.85523796	30.27086258	31.25338364	30.58253098	31.0499897	31.26779556	31.47193909	30.72736549	31.25681877	31.92521477	31.60355186	31.96368408	31.95254898	31.84658813	31.76148987	31.42822266	31.72195816	31.73178101	31.69958687	31.28774452	31.78667068	31.7605381	32.1306572	31.91031456
Cox7a1_A0A140LIU4	Cox7a1	A0A140LIU4	32.45037079	31.82733345	31.8627491	32.38643265	32.05656052	32.58095932	32.47206116	31.74430656	32.19416428	32.68120575	31.63014221	32.27932739	31.66763306	32.36921692	31.98036194	32.42031097	31.17943764	31.59147453	31.20711136	31.91242218	31.52337074	31.76311302	31.05491447	31.71779823	31.08784103	31.92797089	31.5438385	31.50621033	31.96278763	31.69900894	31.28702927	30.77580261	32.33239365	32.0175705	32.09942627	32.0773735	32.51831436	31.73271179	32.34910583	29.23242378	31.92114067	29.93396187	31.91627121	31.91559601	32.34910583	30.03917885	32.28026962
NA_A0A140LIX7	NA	A0A140LIX7	27.35682678	26.87349701	26.8493576	26.24695396	26.11062241	26.39411163	26.8942337	26.19902992	25.8154335	26.11586952	26.3239727	NA	NA	25.68800545	25.9023304	NA	NA	NA	27.44474411	26.21341515	NA	26.10996437	NA	25.88427544	NA	26.98630905	26.29344177	26.6624794	26.0089817	NA	25.89970589	29.18768311	25.78209305	26.90621185	26.16857719	26.9197979	NA	26.47503281	NA	26.99819565	NA	26.8604126	NA	26.65799141	26.62491608	26.49766922	26.70490646
Zzef1_Q5SSH7	Zzef1	Q5SSH7	29.57038498	29.31630898	29.54220581	29.69453239	29.95961189	28.3808403	29.41100502	28.31185722	28.8743763	29.77987862	29.11277008	30.39038467	29.45203018	29.24975014	29.61545753	28.58774376	28.42201805	28.50725937	28.79618835	28.4836235	29.79499626	28.55083466	28.56470871	28.67539406	28.98505974	29.38851929	28.60233116	29.65983009	29.58258438	28.1662426	28.6317997	29.76586533	28.2202034	29.7746582	29.73051071	28.85869408	29.61099625	28.54303551	27.80156326	29.96993828	28.15436363	29.79710007	29.75555611	29.01656342	29.58487892	29.53937912	29.99334526
NA_A0A140LJ36	NA	A0A140LJ36	28.11639404	26.77906418	27.66593933	26.94558907	27.0083847	26.26527786	28.42958069	29.80459785	27.14141273	28.83924103	NA	29.64010048	NA	27.17178726	NA	28.50100708	NA	29.69798088	NA	28.61575699	NA	27.76167107	27.14443016	26.71332169	NA	27.56354523	27.38294411	26.76988983	28.39222908	NA	NA	27.71881866	27.55771637	26.92263603	29.68734169	27.55318069	26.91239357	28.47958183	29.28160095	27.60618401	27.56695938	27.02453613	27.68585396	27.50354958	26.35136032	27.46287155	27.14821815
Akap13_E9Q394	Akap13	E9Q394	29.30495644	28.7988472	28.17083359	28.2424984	28.84535599	27.43579102	29.0481472	28.09788322	28.31682777	27.68899155	29.05385208	28.30626106	29.02530289	28.08009529	28.86832428	27.89960098	28.97459602	28.70444489	29.14685822	28.92829704	29.11212349	28.76626015	29.29292107	28.2753315	28.61147118	28.10124397	27.64333916	27.43396378	28.30604362	28.88721848	28.78842926	28.36598778	27.91786575	29.14627647	28.30604362	28.48231506	28.4911747	28.99547577	28.54800797	28.52999306	27.48323822	29.03671837	28.33615685	28.638134	26.81641006	28.64999962	27.63747787
Hebp1_Q9R257	Hebp1	Q9R257	34.56513214	34.59640503	34.75652695	34.71251678	34.86618042	34.53066635	34.59468079	34.54829025	34.68770599	34.50876236	34.9403038	34.84169769	34.85680008	34.62967682	34.92193985	34.98180008	34.79735184	35.08127594	34.98939133	35.48696518	34.86746979	34.8387413	34.71374893	34.87801743	34.71727753	34.60106277	34.82894135	34.48411942	34.30844116	34.55898666	34.86216736	34.73736191	35.2245369	35.04868317	34.75234604	34.8597641	35.03329849	34.82211685	35.04193115	34.83662796	35.06358719	35.15122986	35.34918976	35.0306282	34.7579689	34.77833176	34.97528076
Rpl36_Q6ZWZ4	Rpl36	Q6ZWZ4	32.28623199	32.57273865	32.70701599	32.50389099	32.67476273	32.52330017	32.63387299	32.30783081	32.60931015	32.42008591	31.96475029	32.41061783	32.35604858	31.7988472	32.21688461	32.38391113	31.77108765	32.70475006	32.34981537	32.63761139	32.74530792	32.05170822	32.2389679	31.91563034	32.26223373	32.44220734	32.02307129	32.40052414	32.51443863	32.55471802	32.21931076	32.74408722	32.62753677	32.54673767	32.64774323	32.5839653	32.48577499	32.46672058	31.551651	32.3620491	32.34326553	32.35100174	32.07278061	32.61438751	32.4488678	32.37578201	32.64336395
Rpl23a_A0A140T8M7	Rpl23a	A0A140T8M7	33.48579788	33.77852631	34.0328064	33.99091339	33.67408752	33.99057388	33.70933914	34.25996399	33.82344818	34.48141479	33.4162674	33.94576263	33.21268845	34.04523087	33.42191696	34.00160599	32.64446259	34.07048035	33.66267395	34.42754745	33.55442047	33.80568695	33.75990295	34.24919128	33.43041611	34.31081009	34.47345352	33.79149246	33.90266418	33.79042435	34.38766479	33.46575165	33.95843887	33.37942505	34.30966187	33.83855438	34.1064949	33.63395691	33.57068253	33.45169449	33.95341492	33.53206253	34.04376221	33.69633484	34.18822098	33.86921692	34.16188812
Champ1_Q8K327	Champ1	Q8K327	24.69104385	27.228302	27.15450859	27.2992897	26.21909714	26.56820679	NA	26.71384621	26.21508217	26.8436203	27.64437103	27.46380806	28.13868141	27.40446281	27.02273941	26.63325691	27.92371368	26.80624199	26.15740204	25.35689354	27.84607315	28.00415611	27.18196106	27.18754196	27.6315918	27.77737236	27.89700699	28.15392876	27.4511261	27.81598282	26.87138367	27.70345497	27.37227249	NA	27.09083366	26.01013565	27.16307831	27.13035774	27.69597626	26.67344093	27.04019737	NA	27.61498451	27.24907112	26.67087746	27.33705139	26.64705086
Col6a5_A6H584	Col6a5	A6H584	29.09863472	30.16422844	30.1541214	29.13084793	30.48173904	26.52034378	NA	25.69842911	28.63758087	28.41049957	28.40588379	29.06136703	NA	29.67984581	28.34646606	28.58827972	31.21858788	28.91059303	28.80627251	28.89359665	29.7617836	28.98446274	29.2556591	28.45720673	31.19970131	NA	28.52768326	29.2920208	29.47554779	29.83868408	28.11847496	NA	NA	30.60893631	28.70540047	NA	NA	30.34731102	29.57170486	29.23040962	29.75217819	28.13975334	28.49986649	NA	29.20494461	29.83290291	29.21847343
Vdac3_A0A140T8V3	Vdac3	A0A140T8V3	33.82363892	33.79294586	33.77705765	34.42379761	33.8580513	34.26647186	33.52822495	34.4149437	34.36795425	34.23278046	33.31702805	33.9641304	33.45304489	33.81564331	33.28319931	34.01438141	33.41802597	34.14641953	33.75274277	34.60017776	34.22345734	34.3323822	33.86350632	34.62003708	34.36619568	33.94550323	33.58776855	33.04488754	33.82040787	33.17015076	33.69820023	33.61280823	34.35356903	33.6883316	34.30395889	33.66352463	34.10867691	33.66150665	34.00780106	33.61159897	34.31155777	33.73135757	34.14451981	33.658638	34.24310303	33.77784348	34.25764847
Rap1gap2_Q5SVL6	Rap1gap2	Q5SVL6	NA	26.0669384	25.70893478	25.71098518	25.71769524	25.92650986	NA	26.25533485	26.54039192	26.24321747	26.62561226	25.7856636	NA	26.13510323	NA	25.77182961	NA	NA	25.96734619	26.96642303	26.11549187	26.60597229	27.27550888	NA	NA	26.04963684	26.37505913	NA	26.36054802	25.68669701	NA	NA	NA	NA	26.5124836	25.73611259	26.42601585	NA	26.2128582	26.83581161	25.26000977	NA	26.03990555	25.19786835	26.23875999	26.45937347	25.28957748
Rnf213_E9Q555	Rnf213	E9Q555	30.27253151	30.28680992	30.20244789	30.46674728	30.43728065	29.93733406	30.37534142	29.24563026	29.89980316	29.21405411	27.14889717	29.37395287	27.52178192	29.1224308	26.35593605	28.19704247	27.41820335	28.06958389	27.14647102	27.07663536	28.06558418	27.13035774	28.59480667	26.34759712	26.96939087	33.22345734	32.17988205	32.41185379	33.09976959	32.72748566	32.79842377	32.74024963	30.35152817	30.32934952	30.12052727	29.7479763	29.85227776	30.10998535	28.74970245	29.10948563	29.79215813	28.28722763	29.18155861	30.34783745	30.53982353	29.40685654	29.38473701
Klhl2_A0A1B0GQV2	Klhl2	A0A1B0GQV2	25.63353348	NA	NA	25.56278992	25.65856361	NA	25.2933712	24.92079926	NA	25.40158463	NA	NA	NA	NA	NA	NA	NA	NA	24.98641777	NA	NA	NA	NA	NA	24.590065	NA	NA	NA	NA	24.91738701	NA	NA	25.14716911	NA	24.59440041	25.1534462	NA	NA	NA	NA	NA	NA	NA	NA	NA	NA	25.0980835
NA_A0A1B0GQZ3	NA	A0A1B0GQZ3	26.02641678	26.97147369	26.79637337	NA	26.56012344	NA	25.70806694	25.91035843	26.04462242	NA	27.51224136	NA	NA	NA	27.76742935	NA	26.10627365	NA	27.45505142	26.6205883	24.95863342	NA	27.51735687	NA	27.08151817	NA	NA	27.26633263	27.40770721	27.1023941	NA	NA	26.00889778	27.1861248	25.16088676	26.01565361	NA	27.10609436	25.2992897	25.67624092	25.68784523	27.10389519	NA	NA	NA	26.75875282	NA
Tubgcp2_A0A1B0GR08	Tubgcp2	A0A1B0GR08	28.5131073	27.94642639	27.78263092	28.0505619	27.01339722	27.91467667	28.3001194	28.19079399	28.33615685	27.75919724	27.15769196	26.57064247	26.76255989	28.07811165	25.7505722	26.05918121	26.34963989	26.86691093	26.29260063	26.64650154	26.68632317	26.857687	27.95121574	26.43750763	25.69601631	28.51333427	25.9591217	27.16987801	27.88460159	28.12657166	27.9631176	26.67303467	27.64244461	28.54679298	28.24707985	26.95693016	28.11634445	27.30434608	27.06825256	27.81848526	26.6477356	27.20657539	27.02865219	27.18688011	28.02199936	26.97901917	25.03376389
Mob2_A0A1B0GR18	Mob2	A0A1B0GR18	28.51807022	28.23128128	28.5467205	27.97087097	27.89336586	27.45041847	27.87677765	27.96317291	28.13129044	28.23210335	28.46948624	27.67188835	28.90178871	27.77875137	28.37218857	27.53948975	28.19267654	28.03117943	29.17856979	28.24036217	28.60133934	28.20008659	28.30543327	27.91769409	28.88701439	27.70938301	27.96515656	28.06625175	27.91945839	28.28837204	27.34798622	28.48289299	27.2017231	28.1932869	27.64883423	27.97120094	26.89689064	28.17555237	27.5903511	28.13330078	28.08856201	28.82183266	26.93032837	27.52118301	28.14593697	28.29368782	28.23899651
Rnf170_A0A1B0GR51	Rnf170	A0A1B0GR51	27.14326286	27.01051903	26.92150307	27.06455612	26.92512894	26.71881866	26.87607574	26.76369858	26.85269547	26.5713501	26.13531876	26.54871941	26.16482353	NA	26.11237335	26.17256927	NA	26.16513062	26.20415115	NA	26.33652306	26.15149307	26.53146744	26.116642	25.69691849	26.70780373	26.12384224	26.6511631	26.93021584	26.61371994	26.71017075	27.10039139	26.50081635	26.54935265	26.81689835	26.99150848	26.92705345	26.55517197	26.5903511	26.08626556	26.91684151	26.29068565	26.33943176	26.82650757	26.64595222	26.30197716	26.72598457
Bpnt1_A0A1B0GRV0	Bpnt1	A0A1B0GRV0	32.65209198	32.29024887	32.43611526	32.50246811	32.5641098	32.74747086	32.75172806	32.55471802	32.45194244	32.44235611	32.29449844	32.17780304	32.02383041	32.18869019	32.22570038	32.22788239	31.95067215	32.46229172	32.15533066	32.00651169	32.22132874	32.56762695	32.25664902	32.24564362	32.20836258	31.98624039	31.89616203	31.90573311	32.15457535	32.0520668	32.01395035	32.00865173	32.63955307	32.53292084	32.59794617	32.51502609	32.5251236	32.50260925	32.52761841	32.40327072	32.43148804	32.55599976	32.6686058	32.61909866	32.39161301	32.43661118	32.43690872
Rfx1_P48377	Rfx1	P48377	26.38947487	NA	26.14437103	26.59063721	26.56608963	25.7824173	NA	26.02390289	26.25309944	25.75343132	NA	NA	NA	NA	NA	NA	25.67470741	NA	NA	NA	26.23726463	NA	NA	NA	NA	NA	NA	NA	NA	NA	NA	26.42563248	NA	NA	26.1339283	NA	NA	26.07879448	26.17913628	NA	NA	NA	25.90297508	NA	NA	NA	NA
Gab1_Q9QYY0	Gab1	Q9QYY0	28.82213593	29.34680367	28.86248398	28.21715546	28.48692513	28.24504089	28.98008347	28.68361473	28.33402634	28.80648804	29.3179493	28.88334846	29.27330971	28.40673447	29.16753578	28.41369057	29.00520134	28.05817032	29.02054214	28.49728012	28.69643974	28.5668869	28.40612602	28.37331009	28.58688545	28.5138607	28.78899002	29.30033684	28.59899902	28.9705143	28.79082298	28.65112877	28.8049202	28.98831558	28.74381065	29.04572678	28.82055473	29.3334713	28.93427086	29.18437576	28.71725082	28.95767784	28.98592949	29.2292881	28.79383469	29.16906548	28.78084755
Arfip2_Q8K221	Arfip2	Q8K221	27.34384155	26.91763878	28.14433289	27.90724373	27.93196297	27.94915581	27.69272041	28.29657936	27.81286621	27.78712273	28.24916267	28.39570618	28.21771049	27.44569016	27.5362339	28.03028488	28.63114166	27.67505646	28.08937073	28.82650757	28.65901184	27.25475883	28.28806496	28.39843941	28.63173103	28.67043686	28.41598892	27.77768517	27.63975525	28.36473656	28.5195713	28.70859337	27.92722321	27.78550148	28.19966698	27.82481003	27.98929024	27.90063858	28.23557663	28.20368576	27.82917213	27.64718819	28.3972168	27.92365646	27.90758896	27.79575539	28.22600555
Arntl_Q9WTL8-4	Arntl	Q9WTL8-4	NA	27.8595829	NA	25.8903656	26.84565544	NA	NA	NA	NA	NA	27.43173409	NA	NA	NA	27.01552582	NA	26.81506729	NA	27.28100395	NA	NA	NA	26.98804283	NA	NA	NA	NA	NA	NA	NA	NA	NA	NA	NA	NA	NA	NA	NA	NA	NA	NA	26.86973763	NA	NA	NA	NA	NA
Svil_Q8K4L3	Svil	Q8K4L3	31.38499451	31.63935852	31.51573181	31.3589344	31.60633469	31.30459595	31.53811264	31.26326942	31.21876144	31.09754372	31.60911179	31.28543282	31.45517921	31.26545143	31.79857635	31.04192162	31.54305458	31.39038467	31.56401825	31.17146492	31.34598923	31.37554741	31.3391552	31.13430405	31.29290962	31.82581711	31.74458885	31.83733177	31.82505989	31.91701889	31.66949272	31.7712841	31.5913868	31.66432953	31.49304771	31.72699928	31.48476601	31.58839607	31.63655281	31.51451111	31.59445953	31.52915573	31.37207413	31.4603653	31.399786	31.58861923	31.33500671
NA_A0A1B0GSC1	NA	A0A1B0GSC1	25.72478867	NA	NA	NA	NA	NA	NA	NA	NA	NA	26.46925354	NA	NA	NA	26.11761284	NA	NA	NA	NA	NA	NA	NA	NA	NA	NA	NA	NA	NA	NA	NA	NA	NA	NA	25.89612961	25.97602844	NA	26.0520649	26.05515289	NA	NA	NA	26.53809929	25.6648407	NA	NA	NA	25.28079224
Prrg2_A0A1B0GSY3	Prrg2	A0A1B0GSY3	NA	25.14643097	NA	25.73396873	25.01733398	25.40740013	25.3302269	25.30959511	25.49057007	25.37957764	26.05117416	NA	25.66768646	NA	26.01184273	NA	25.90216827	NA	NA	26.22808075	26.0859623	NA	NA	25.69306755	NA	NA	25.32577324	25.61073875	NA	NA	25.00889778	24.45299721	25.81880188	25.39021301	NA	25.68244362	25.41657639	NA	25.31444359	25.95967293	25.76420593	NA	26.03848267	25.84086227	NA	25.98778343	25.57302856
Aldh16a1_A0A1B0GSU0	Aldh16a1	A0A1B0GSU0	30.24943352	29.96856689	30.47894478	30.18624306	30.51587296	30.01518059	30.27364349	30.06894493	29.88423729	30.05336189	29.83498383	30.14722252	30.2354641	30.02326775	29.74414635	30.01942825	30.06368256	29.51312637	28.68321228	29.62801361	30.13381577	29.77497101	29.96113205	29.79906273	30.26684761	29.7134037	29.97923851	29.83797836	30.24785042	30.10161781	30.00034714	30.21454048	29.93915749	30.19577599	30.18115616	30.26136589	29.90124321	30.05102921	29.82424736	30.19507217	30.00504112	29.88875771	29.73613548	30.12595558	29.93733406	30.04635239	30.32388687
Nup98_Q6PFD9	Nup98	Q6PFD9	31.62104225	31.66466904	31.62200356	31.55545044	31.7428627	31.59677124	31.80831528	31.61688614	31.54885292	31.56488228	31.79424477	31.64607239	31.87232208	31.48529434	31.61192894	31.57938766	31.62536049	32.02111816	32.03629684	31.91705513	32.0874939	32.00463867	32.14315414	31.90748787	32.08445358	31.71247673	31.75525475	31.71955299	31.8295269	31.65791512	31.55595207	31.85177231	31.39315033	31.53783417	31.5604248	31.65586853	31.53547287	31.59792519	31.62522888	31.56941605	31.46834946	31.83793259	31.55727768	31.72175407	31.44035339	31.53463936	31.42196846
Bet1l_O35153	Bet1l	O35153	28.55094528	29.23822212	29.57025719	29.20690155	29.79790497	28.73644257	28.93862343	28.9583683	28.67020226	29.01789093	29.5300312	29.32169533	30.31116295	29.04723549	29.57818031	29.52026367	30.73416519	29.44829369	29.75962639	29.73054314	29.68473434	29.27960968	29.19175911	29.23198891	29.79135132	29.7346344	30.40171814	29.96760559	29.5538578	29.80445862	29.92761803	30.3203392	29.5800705	29.30749893	29.24186325	29.75260925	29.08793068	29.09466553	29.22018051	29.29808807	29.28135872	29.6911068	29.44939613	29.63999748	28.77457809	29.30569458	28.44071007
Tmem143_A0A1B0GT63	Tmem143	A0A1B0GT63	30.10836601	30.22158813	30.2238903	30.28040695	30.12595558	30.14443016	30.05659485	30.10236931	30.13882637	29.96636772	28.7269268	29.34570503	28.95551682	29.50197411	29.12000847	29.42292023	29.36475754	30.14600945	29.97842026	29.94767952	30.00061607	29.5769577	30.23260689	29.80465889	29.79932594	29.79886246	29.01698875	29.52874565	29.63758087	29.69153976	29.43674469	29.65287209	29.6926384	29.83412552	29.79906273	30.16134834	29.79685402	29.95864487	29.78183365	30.02115059	29.88082695	29.58437729	29.61600113	30.00865173	30.08347321	30.17759705	29.94921303
Bax_A0A1B0GT81	Bax	A0A1B0GT81	29.42033195	29.68440056	29.50370026	29.86323738	30.0163765	30.01371765	29.79504204	30.05994987	30.03157425	29.70716286	29.54301834	29.63394928	30.20687866	29.48366165	29.5316124	29.81438065	29.91826439	29.57674026	29.38051033	29.55470085	29.77793694	29.77220535	29.57076454	29.31809998	29.9457283	29.96113205	29.73832703	29.58557701	29.88502312	29.76151276	29.97130966	30.07902718	29.90181923	29.75905418	30.48356438	29.97213173	29.90066719	29.5894413	29.72076035	29.98087311	30.13943672	29.75574684	29.98372841	29.96623039	29.7691803	29.77018929	30.10636902
Fam160a2_Q3U2I3	Fam160a2	Q3U2I3	28.80365944	29.52939796	28.03459358	29.41983032	26.23503876	NA	28.85406303	NA	26.91945839	30.25180435	NA	30.46626091	NA	30.12275124	29.79824448	30.29657936	NA	27.01765251	28.6804657	NA	28.09541893	NA	29.30582619	30.26584244	NA	26.84732819	29.44787979	NA	29.90181923	29.09677696	NA	NA	NA	NA	NA	29.73086548	NA	29.45285416	29.55870056	29.15554619	NA	NA	NA	25.71596718	NA	26.22918129	NA
Pls3_Q99K51	Pls3	Q99K51	33.38226318	33.29980087	33.37852097	33.18779373	33.2617836	33.49201965	33.22805405	33.43116379	33.59945679	33.46623611	33.75831604	33.58407593	33.65522766	33.66786575	33.82202148	33.61203766	33.74945068	33.00826645	32.9873085	32.87230301	32.84670258	33.05278015	33.05893326	32.90772247	32.92395782	33.69176865	33.64226913	33.83498001	33.6170845	33.80799103	33.59357071	33.7103653	33.40121078	33.50533295	33.43738174	33.18771744	33.33404922	33.51394653	33.37826538	33.36384964	33.3680191	33.45819092	33.36410904	33.28554153	33.28167725	33.54374695	33.35940552
Cherp_Q8CGZ0	Cherp	Q8CGZ0	30.61043358	30.51906395	30.4921875	30.24547195	30.48298836	30.376894	30.47826958	30.5641098	30.20524788	30.60319901	31.00758171	30.6197319	30.81741714	30.86311913	30.9819622	30.71996117	30.72232437	30.68720818	30.5648365	30.57497406	30.50663567	30.91847801	30.83303833	30.65454674	30.72549629	30.689291	30.63157463	30.96257973	30.5635643	30.84318542	30.66050911	30.71677589	30.58593559	30.59076118	30.41508293	30.25777245	30.56474495	30.67606544	30.68879128	30.55517578	30.85333443	30.43857002	30.64718819	30.52729225	30.4311161	30.69361877	30.57731628
NA_A0A1D5RLC6	NA	A0A1D5RLC6	NA	26.43047333	25.49344444	25.82199097	25.40603638	25.02110863	25.97158432	25.43545723	25.38373566	NA	26.55759811	26.36451149	26.59348869	25.72837448	26.52142143	25.33565331	26.10854912	25.81928825	26.4090023	25.62953758	25.78917694	NA	NA	NA	NA	25.85585785	26.28494453	26.26920891	NA	26.45338821	NA	25.65888977	26.41594887	25.32357597	26.14297104	NA	26.26002884	26.10858917	26.5092392	26.66709137	25.77645683	25.83504105	26.19554138	NA	26.37237167	26.3880291	26.26024437
Efr3a_Q8BG67	Efr3a	Q8BG67	29.60812569	29.4705143	29.77907944	29.89513016	29.43740082	29.68562126	29.61957359	29.44537544	29.32716751	29.59590912	27.99258804	29.20202827	27.54973412	29.13838768	28.4777298	28.91792297	27.01105309	29.25383568	28.56666946	29.30382347	28.98690605	29.10179329	27.19300461	29.22432709	29.17166901	29.30491257	29.43244934	28.75238609	29.08813286	29.03078461	29.36076546	29.21625328	29.76959038	29.41477966	29.47913742	29.2363987	29.48091125	29.18737602	29.3275528	28.94366264	29.86486053	29.44505882	29.27622032	29.27168655	29.86549568	29.48019791	29.88916397
Trrap_A0A1D5RLL4	Trrap	A0A1D5RLL4	26.95338058	26.00380325	27.86791229	28.54859543	27.77737236	27.63567924	26.70411491	26.88110352	26.24936104	27.48523712	NA	NA	NA	NA	NA	NA	NA	27.60031128	27.22554588	26.43502808	NA	27.91273689	26.5912075	26.52332306	27.30904007	26.39597511	26.53818893	25.76701355	26.20260239	25.9442482	26.31939697	27.74579811	27.03275681	26.78094292	27.10399628	26.46216965	26.88133621	26.17390442	27.95521164	26.21452713	26.47901917	26.67087746	27.42478371	27.38286209	28.2513752	27.71260071	26.66776848
Rbm34_Q8C5L7	Rbm34	Q8C5L7	NA	28.92456436	28.91370583	28.26266479	27.63270187	28.22015762	27.44592667	28.61575699	25.79111671	NA	NA	29.88327599	29.32266235	NA	NA	NA	28.77288055	NA	29.45967102	30.20303154	28.77486229	29.97076225	29.60773659	29.70704651	NA	29.02514458	NA	NA	NA	NA	27.46917534	28.19008827	NA	NA	29.55804443	28.05992317	NA	26.16380692	NA	28.12025642	27.89769936	NA	27.55683899	28.3646946	NA	NA	28.19027519
Mau2_A0A1D5RLR7	Mau2	A0A1D5RLR7	NA	NA	NA	28.38335609	NA	NA	NA	NA	NA	28.47177505	NA	28.32263947	NA	27.54532051	NA	27.6467762	NA	29.63982391	NA	27.94246101	NA	NA	NA	28.10004044	NA	NA	27.68163872	NA	NA	NA	27.13594437	NA	NA	NA	NA	NA	25.92987633	NA	NA	NA	NA	NA	25.80933762	NA	27.98750114	NA	28.06820107
Gramd1b_Q80TI0	Gramd1b	Q80TI0	29.8011322	29.88614273	29.94321442	29.65370941	29.61573792	30.0730381	29.59380913	29.49193954	29.69775009	29.60117912	29.2819767	29.41836357	29.33052635	29.59523392	29.59955025	29.25153351	29.451931	29.58665276	29.43049812	29.56068802	29.33577347	29.21004105	29.47063065	29.44154167	29.74403381	29.60595512	29.31425667	29.34986305	29.17569542	29.27366638	29.39819527	29.17880821	29.94125748	29.46142769	29.83192253	29.43969917	29.58983421	29.56828308	29.48393059	29.52509117	29.96347618	29.59903526	29.56634331	30.10873795	29.63626862	29.82265282	29.78520584
Wdfy3_Q6VNB8	Wdfy3	Q6VNB8	27.73414993	26.96862221	26.49306297	27.38993454	27.62693596	28.09758186	26.98565674	26.75200272	26.96851158	26.44205666	27.82584	27.67969513	26.29991722	27.87061882	28.12809753	26.50081635	27.46263885	27.37077522	26.16953468	26.6288147	26.54431915	26.96245575	27.0413475	26.49432945	26.71227264	27.22646523	26.35017967	26.60823059	26.92002678	26.69922256	26.76812363	26.36839676	27.80341148	27.47830963	27.24145508	26.5798893	27.14228821	25.80614471	27.01839447	25.83270073	27.44355774	27.78874016	27.17607498	27.66966057	27.81256104	27.83285713	27.03977966
Slc38a7_A0A1D5RLX9	Slc38a7	A0A1D5RLX9	28.21891212	28.69158936	28.77291298	28.51031876	28.34028053	28.15961838	28.2619915	28.022686	27.8052578	27.60526657	27.33909035	28.09968948	27.53333855	28.01908493	27.37368202	27.37972641	27.54635239	27.11644363	NA	27.63726997	28.14991379	26.88448524	NA	27.81464005	27.72968483	28.54705048	27.73479652	27.86584854	28.15257645	28.02744102	28.18423462	28.43448067	28.63187027	28.08876419	27.73421478	28.14306831	28.16346169	26.2400341	27.98961449	NA	28.18518066	28.38290405	28.09436226	28.24408913	28.12711334	28.3424015	28.2275219
Sipa1l2_Q80TE4	Sipa1l2	Q80TE4	28.25173759	28.34650803	28.31906891	28.49861145	28.7604351	28.68140411	27.24218178	29.4233017	27.59590912	29.10139275	29.10916328	28.86091614	29.54216957	28.7592926	29.18439865	29.06128883	28.96016502	27.30634689	NA	27.129179	27.88267899	26.70859337	24.84009361	NA	27.67821693	27.61111832	28.39451981	28.79751778	27.55552292	28.21576881	28.10389519	28.53619576	28.45802879	28.68645668	28.56496429	28.09913635	28.77925301	NA	28.66356659	27.99841118	28.98294067	27.95554543	28.54041481	28.13168335	28.86375427	27.70285988	28.59949684
NA_A0A1D5RLZ3	NA	A0A1D5RLZ3	28.22871399	NA	NA	28.41365051	NA	28.86593819	NA	28.16547585	27.84840393	28.30916977	NA	28.18598366	NA	28.20396423	NA	27.67707443	NA	28.59626389	25.1862011	28.05025101	NA	28.65621948	NA	28.48512077	NA	27.46224785	NA	NA	27.70997429	NA	27.75894356	NA	28.5796032	28.32838821	28.8960247	28.7798481	28.27932358	NA	28.35535622	NA	28.52166939	24.47605324	28.16853905	NA	28.0212574	NA	28.35157013
Rpl18a_P62717	Rpl18a	P62717	33.84735489	33.30796432	33.41701889	33.47097015	33.29911804	33.50344086	33.33258057	33.06681442	33.29706955	33.02457428	32.56479263	32.86117935	31.99664879	32.94155502	32.39115524	32.38540649	31.95115852	32.33971405	32.52061081	32.83584595	32.58893204	32.66057205	32.8806839	32.61728287	32.90818787	32.92964935	32.60893631	33.07907486	32.80802917	33.37373352	32.82033157	32.9743576	33.33071136	33.62799454	33.23648834	32.91001129	33.12950897	33.03971863	33.00733185	32.92876434	33.14973831	32.90208817	32.78134537	33.34307861	33.15554047	33.50817108	33.45415115
Mast3_Q3U214	Mast3	Q3U214	NA	NA	29.66722679	NA	29.06414604	NA	NA	NA	NA	NA	NA	NA	NA	NA	NA	NA	NA	NA	NA	NA	28.43714142	NA	NA	NA	28.69700432	NA	NA	NA	28.08840942	28.95549011	27.88983154	29.3750515	NA	NA	NA	29.26259804	NA	28.76711464	NA	29.7459259	NA	NA	27.89446449	NA	NA	NA	28.46174049
Psd3_Q2PFD7	Psd3	Q2PFD7	NA	NA	NA	26.57098961	NA	NA	NA	27.10479546	26.97443199	26.86372375	26.57974625	26.61133003	26.61287689	26.8649044	26.57023621	26.59633636	26.45575714	26.79302788	NA	26.32640839	26.73840904	26.40534019	26.64814758	26.79253197	26.4597187	26.06369209	26.01748085	NA	26.81164169	NA	26.18672943	26.40096664	26.29631615	NA	26.403162	27.08040047	26.19540977	26.92546844	26.5889225	NA	25.95739555	NA	26.38594246	27.23562241	26.80722618	25.93325806	26.09936714
Dock9_Q8BIK4	Dock9	Q8BIK4	28.41522408	27.83490753	26.76572418	27.72598457	27.97940063	27.56085205	28.47838593	26.76913261	27.29175758	25.78351784	26.64746284	23.69848251	NA	25.23914337	25.27660942	23.67798805	NA	27.10079193	NA	23.71198273	25.16472816	27.65027237	23.95712852	25.91449356	26.13014221	29.71523857	28.43384361	27.15585899	29.59750748	28.81099892	29.68785858	29.07344627	27.00517464	27.83116722	27.15528107	27.79042053	26.44733238	26.87806511	27.82481003	27.46590996	26.10966492	28.02606773	27.44434929	28.3646946	27.24825668	26.39659691	26.72195053
Ate1_A0A1L1SQ41	Ate1	A0A1L1SQ41	26.49542809	26.04061508	26.65880775	NA	25.82604599	NA	26.71279716	26.30265617	26.65799141	NA	25.90822983	NA	25.73722267	26.54657364	26.15257645	NA	NA	27.03349113	26.87138367	26.95393562	NA	NA	26.36365891	26.78718376	26.41486931	26.11802864	NA	NA	26.69736862	26.39440536	26.09573174	25.92202377	NA	26.55908775	NA	26.31219482	NA	26.73440742	NA	26.63657951	NA	26.54613113	NA	26.38505363	NA	26.40365028	NA
Tln2_E9PUM4	Tln2	E9PUM4	34.36123657	34.35198975	34.49393082	34.34155655	34.4201622	34.36058426	34.24466324	34.25159454	34.29330826	34.12640381	33.74605179	33.84473801	33.67975998	33.90974426	33.75782013	33.87545776	33.78682709	33.3982811	33.43675995	33.41008377	33.42166901	33.29255295	33.42166901	33.30443192	33.29172897	34.29802704	34.1912384	34.27642059	34.14254379	34.37781143	34.19784164	34.14861679	34.32039261	34.23449326	34.45904541	34.21949768	34.29289627	34.28492355	34.49827576	34.13384628	34.24111557	34.31554413	34.18127441	34.39738846	34.18460464	34.31297684	34.30055237
Pdcd7_A0A1L1SVC2	Pdcd7	A0A1L1SVC2	NA	NA	NA	NA	25.11135864	NA	NA	NA	NA	NA	27.45959282	NA	NA	NA	27.53393364	NA	NA	NA	26.2554245	NA	NA	NA	NA	NA	25.4875679	NA	NA	NA	NA	NA	NA	25.21326637	NA	NA	NA	NA	NA	NA	NA	NA	NA	NA	NA	25.50878525	NA	NA	NA
Plekha5_E9Q6H8	Plekha5	E9Q6H8	NA	28.69909096	NA	27.18498993	NA	26.35157967	NA	26.23463631	NA	27.02168083	NA	NA	26.12334824	26.6315918	27.5983963	27.07193756	NA	NA	27.68772507	NA	NA	NA	NA	28.19577599	NA	NA	NA	NA	NA	27.34502792	26.48735428	26.27854347	26.69869423	27.70905495	26.9487114	NA	27.1314373	26.33423996	26.74816895	NA	27.03170586	NA	NA	NA	28.05739594	NA	NA
Ano8_Q6PB70	Ano8	Q6PB70	26.90345764	26.48887062	26.37711334	25.46506882	NA	26.57888222	25.33080864	27.22940254	26.03090668	NA	NA	NA	26.11426163	25.76250839	25.27657509	NA	NA	NA	25.6983223	25.43593407	NA	NA	NA	25.45387459	NA	26.35420609	26.32920074	26.52088356	26.95847893	26.85756874	26.64306259	26.20897675	NA	26.37447929	26.46878624	NA	NA	26.07404327	25.58674812	25.32707787	25.52070236	NA	24.48480606	26.09725952	NA	25.82561111	26.11090088
Bag1_Q60739	Bag1	Q60739	32.5162735	32.7424202	32.8297348	32.85508347	33.11850357	32.41867828	32.55426025	32.55217743	32.53410339	32.35494614	32.94668579	32.77655029	33.20935059	32.95296478	33.21075821	32.94454193	33.22057724	32.93862915	32.87719345	32.63415146	32.56771851	32.65522766	32.43158722	32.36794281	32.43753052	32.80202866	33.23106384	32.74777222	32.7794075	32.69822311	33.10768127	32.8614006	33.05569077	33.12560272	32.80068207	33.30674362	33.06096268	32.67433929	33.20881271	33.06479263	33.17758179	33.18220901	33.35665512	33.02396393	32.90481567	32.69670868	33.09218216
Ampd3_O08739	Ampd3	O08739	NA	27.39222908	26.7781868	25.6814518	25.73257256	NA	NA	26.00178528	NA	NA	26.17712212	26.11850548	28.15855789	24.92515182	26.79253197	27.13838768	26.84625244	29.27304268	27.59931946	27.8388195	29.17819023	28.18711662	28.24680901	28.2671814	29.29105377	27.85857582	28.28312683	27.75557327	29.61777115	29.26959229	28.56666946	29.93227196	26.01378059	24.2141571	NA	25.99744225	25.78356743	26.962677	25.44988251	27.08253479	NA	NA	24.99300003	NA	27.22370529	25.55259514	25.49457359
Keap1_A0A1L1SS10	Keap1	A0A1L1SS10	27.16374969	27.03611565	26.4668293	26.48408318	26.1299839	27.32405853	26.81262207	26.62978745	25.9654541	26.02844238	27.01966858	25.72372055	24.95890045	26.42970848	26.24724388	NA	25.67605209	27.10659409	27.09224701	27.29614067	27.18366623	27.19563484	27.63989449	27.25826836	26.16140556	26.89052773	27.56957054	26.47900391	26.77303886	26.37188911	26.1823597	25.44937897	27.72253609	25.85198021	27.76236916	26.34556961	26.46369934	26.77316475	26.82079887	26.46084213	27.75429916	27.049263	26.49567223	26.24416161	26.10279465	26.5767231	26.52020836
Tmem205_A0A1L1SSA8	Tmem205	A0A1L1SSA8	30.95171547	30.65991402	30.88197899	30.89735222	30.91527557	30.90454865	30.57081795	30.05452538	30.52542686	30.51531029	29.5573864	30.81787491	29.31872368	30.24422455	29.72154236	29.46279335	29.17147827	30.16303062	29.73597336	29.55778885	29.2682991	29.97459602	29.45163727	29.482584	29.73632813	30.08156967	28.81219292	29.73713493	30.47266579	29.95379829	29.49512672	29.34485817	30.67984581	30.52822495	30.14260483	30.09911156	29.61066055	30.76556587	29.48707771	29.62909126	30.57181358	30.29963875	27.19272232	30.51107407	30.23340797	30.78191185	30.19812012
Ttc13_A0A1L1SSC7	Ttc13	A0A1L1SSC7	27.64739418	27.34502792	27.49518394	26.78294373	27.84487724	26.54769135	26.87829971	26.90609741	26.97191238	27.00934601	26.73518372	27.45167732	26.8274765	27.92925644	25.94465065	26.85828018	NA	27.7558918	NA	NA	28.0588932	NA	NA	28.20829773	NA	26.50753212	26.86702919	27.13955879	27.79785919	25.93606949	NA	27.61715889	26.56268692	NA	27.94318771	26.55518723	27.22637367	27.18801308	26.23551369	26.97300911	27.9063282	27.59697533	26.78319359	27.5274601	NA	27.34214783	26.69471359
Adpgk_Q3UDS7	Adpgk	Q3UDS7	31.37756538	31.40770721	31.58964539	31.53157425	31.47749901	31.48783493	31.5330143	31.44416046	31.50606728	31.32119942	31.05297279	31.35442162	31.05749893	31.13301849	31.14843559	31.1064949	30.93354034	31.30378151	31.11172676	30.97254372	31.29422379	31.1105442	31.37212563	31.14698029	31.35095024	31.62108612	31.37342262	31.55155945	31.37217903	31.43186188	31.39550209	31.50270462	31.48726082	31.42051315	31.55206299	31.33819962	31.50355721	31.29920197	31.39988708	31.41351891	31.65599632	31.41185379	31.36604118	31.35100174	31.49809837	31.51864243	31.68858337
Sparc_Q5NCU4	Sparc	Q5NCU4	34.00160599	34.43669891	34.55596542	34.25173569	34.36077881	34.05593109	34.0965538	34.07678604	34.18194199	34.04164505	34.83996201	34.62674332	35.03104019	34.3936882	34.8197403	34.57632446	35.06233978	33.3037529	33.25335693	33.38226318	33.19741821	32.9009552	33.00413513	33.14015198	33.16112518	34.08551788	34.54069138	34.35894775	34.23770142	34.45513153	34.5123558	34.49196243	34.71118546	34.67902756	34.38239288	34.27745819	34.56058502	34.25940323	34.741539	34.61423492	34.43837357	34.57694626	34.82040787	34.24629211	34.426548	34.2157402	34.43203735
Higd1a_A0A1L1ST61	Higd1a	A0A1L1ST61	31.3348999	29.88336372	30.39499092	30.43061638	30.30334473	30.93670273	29.96140862	30.39907265	30.42602348	30.10136795	29.51512146	30.56128883	29.62686729	30.30214691	29.45902634	30.57416153	30.26762962	29.98807144	29.89951515	30.38432503	30.35437012	30.05646515	29.93831635	30.25900841	30.41286278	29.10878944	29.01579285	29.1520443	29.14739227	29.24399757	29.14036369	29.64684486	30.43201256	29.81098366	30.3540535	30.36327553	30.01929665	29.5020504	30.64572906	29.72526932	30.16734314	29.26295662	30.44864655	29.92775917	30.28107071	30.00142097	30.65855217
Syne1_Q6ZWR6	Syne1	Q6ZWR6	31.31457138	30.48711586	30.17617035	30.46665001	30.49705124	30.68637276	31.06458282	30.66797066	31.01836777	30.66348076	30.29482651	31.0806179	30.59156418	31.00684738	31.10605812	31.02293777	30.24660492	31.00316429	29.95004654	30.68787384	29.8844986	31.38555908	29.93001747	30.69585991	30.15882301	30.61403656	29.83118248	29.39617538	30.80823898	29.81256104	30.5229969	29.83367157	30.56719589	30.40851784	30.71996117	30.51915932	30.53148079	30.41488075	29.96002769	30.14382172	30.19882393	30.44411087	30.12644768	30.69178963	30.68595505	30.06406784	30.67303467
NA_A0A1L1STD6	NA	A0A1L1STD6	27.45544434	29.10432053	28.75903893	NA	28.39492989	27.93764305	27.09798241	27.96278763	27.89637184	27.79091644	29.02812576	28.4975853	29.10858917	28.3674469	29.07856941	28.56470871	29.33947372	27.23726463	27.89879417	27.03191566	28.19460297	27.37980843	27.20237732	27.65280533	27.84284019	27.88489151	28.04306984	28.17902184	27.92087746	28.13604164	28.21410179	28.66251373	28.25840187	28.23233223	27.80150223	28.77699661	27.33253288	28.06686783	28.25200844	28.8597908	27.06825256	28.36611366	28.57639885	28.60406494	NA	28.16038704	NA
Mindy2_Q6PDI6	Mindy2	Q6PDI6	28.74217224	28.82923317	29.01669502	28.98549461	28.6546154	28.8108139	29.07956123	28.82052422	28.85385513	29.13846016	30.14357758	29.62556076	29.8452816	29.29950714	30.09206963	29.38931847	30.089674	27.83352089	27.39982605	28.32641792	28.37794876	28.71685791	28.59672737	28.4252243	28.91170883	29.07267952	29.08709526	28.81072235	28.80168724	28.90132904	28.8434391	28.77133942	28.74230003	29.15552139	29.15419388	29.08327103	28.9631176	29.08141708	29.05566406	28.99972916	29.12371254	29.19856644	29.18435287	29.14637375	28.76626015	29.11698914	29.10049057
Thy1_A0A1L1SUX8	Thy1	A0A1L1SUX8	32.60853958	33.40362549	32.90940475	32.82291412	32.89733505	32.70919418	32.74203873	32.78956985	32.75102997	32.53377914	33.7513504	32.96125412	32.7681694	32.96758652	33.68822861	32.85430145	32.75328445	33.25236893	33.08915329	32.86560822	32.02894211	32.58839417	32.67638016	32.46385193	32.32779694	33.15828323	33.01639175	33.67398453	33.07724762	33.5680809	32.94599152	32.98459625	33.29447174	33.13794327	32.89854431	32.34358215	32.95568848	33.05827332	33.02838135	33.34479904	33.53310776	33.41197968	33.21187592	32.59301376	33.18634796	33.07953644	32.87651825
Usp47_Q8BY87	Usp47	Q8BY87	30.74687195	30.77399826	30.89475441	30.80293465	30.73060799	30.87379074	30.82933807	30.78814888	30.60770226	30.81528091	30.52243614	30.62174034	30.59094048	30.81252861	30.71636772	30.70577812	30.84983635	30.56037903	30.48663712	30.24807549	30.42872238	30.72987747	30.49923897	30.15049553	30.46256065	30.75517464	30.48577309	30.91356468	30.94202614	30.79861641	30.55151367	30.7724247	30.79583168	30.77368355	30.90081024	30.80578232	30.7722683	30.69411659	30.89323616	30.8254776	30.89316368	30.70099258	30.74093437	30.65880775	30.78542328	30.86643791	30.79683876
Vegfa_F8WH81	Vegfa	F8WH81	28.5357132	29.11321831	29.02604294	28.81866646	28.497509	28.95814705	28.28042984	28.75015068	28.95015907	28.59466362	29.78351974	29.87041283	29.87034035	29.53159332	30.08815765	29.79880142	29.69556046	29.25331688	29.45281601	29.6533165	29.46633911	29.30782509	29.74515724	29.54379272	29.55523109	28.56318283	28.68398285	28.7356987	28.33734894	28.82435417	28.49213028	28.754776	29.29668808	28.84355927	29.26479149	28.8453846	29.00356674	28.75652695	29.0377903	28.90624046	29.1799469	28.68264389	29.30354118	28.28731537	28.88890266	28.78178596	28.61645699
Fbrs_A0A1N9PTV1	Fbrs	A0A1N9PTV1	NA	NA	NA	26.69551086	NA	NA	NA	26.75824356	NA	NA	NA	NA	NA	26.45436287	NA	NA	NA	NA	NA	NA	NA	NA	NA	NA	NA	26.41147804	NA	NA	NA	NA	NA	NA	NA	NA	25.42313385	NA	NA	NA	26.43225861	NA	26.32393837	NA	26.49265099	NA	NA	NA	26.35385132
Nfat5_A0A1U6URG8	Nfat5	A0A1U6URG8	NA	29.16585922	26.59462929	NA	25.89744568	NA	26.35544968	28.27825928	27.64849091	NA	28.2800312	27.57866669	29.66653252	29.1378746	28.99881554	28.1239109	28.12322044	27.6248455	27.43141365	27.50544357	26.45516205	NA	28.80365944	26.42457581	NA	28.12129402	26.97136497	27.36678123	NA	NA	27.41256142	27.50589752	NA	26.46415138	27.61027527	27.17949677	NA	25.58983803	26.842062	27.92036629	26.62992668	27.55076218	25.72257423	27.46902084	25.25993919	27.19488525	26.69935608
NA_A0A1W2P6L4	NA	A0A1W2P6L4	27.42398262	NA	26.92886162	27.69915771	28.16849136	NA	27.78369141	27.86508179	26.8256588	27.67882156	NA	26.5412941	26.44121742	NA	NA	26.50451851	27.10389519	NA	NA	26.19779205	NA	NA	NA	NA	26.48114586	NA	26.58777809	NA	NA	27.48937607	NA	NA	NA	27.79507256	NA	27.33577347	26.00823402	NA	27.8882637	28.28180122	NA	NA	27.4276638	27.2007885	NA	26.83605194	27.10609436
Slc39a9_A0A1W2P6S4	Slc39a9	A0A1W2P6S4	NA	25.24190903	25.10848999	25.73598289	NA	25.63164711	25.48366928	24.83364296	25.59653473	24.80119324	25.78139305	26.37030983	NA	24.95149231	25.6439724	26.41299629	NA	25.59334755	24.64976501	25.62002945	NA	25.21852303	25.46544266	25.61731339	NA	25.36643028	25.21815491	NA	24.90674019	NA	25.36192131	NA	24.76759338	25.31617165	25.69705009	NA	25.18154526	25.54374504	25.26262856	NA	25.62357712	25.17679787	24.79183578	25.69373131	25.16714287	25.64488029	25.36409378
Baz2a_Q91YE5	Baz2a	Q91YE5	26.31170845	26.61526489	26.4536705	26.77517509	NA	27.24979591	26.5452919	26.58075333	26.18795586	26.83593178	26.64168549	26.83809853	NA	27.87531471	27.79841423	26.46522522	NA	NA	25.59425735	26.02426147	25.22552681	25.33517647	NA	25.416996	NA	26.84840393	NA	27.38853836	27.47002983	NA	26.10998535	NA	26.63561058	NA	26.65307808	NA	26.66166496	NA	26.6790905	NA	26.76407814	26.98261452	26.64016914	NA	26.73918152	NA	27.35523033
Ralgapa1_Q6GYP7	Ralgapa1	Q6GYP7	32.89059067	33.33431244	32.71699905	33.13427353	32.70835114	33.48555756	33.11332703	33.32589722	32.93891144	33.68885422	33.72507095	32.57945251	32.69859314	32.6411705	33.74364471	32.80772018	33.57801437	30.98352432	33.82202148	33.277668	34.05382919	27.52514648	32.90510559	32.38946152	35.61842346	33.30130386	33.66352463	32.88700104	32.93847275	28.68822479	33.62494659	32.84892273	33.32093048	33.36854172	33.29117966	33.86073303	33.13335419	32.80015945	33.75563049	33.502491	33.8180275	32.94358063	34.81038666	32.89323425	33.61203766	26.82298851	33.321064
Pcnt_P48725	Pcnt	P48725	27.54052544	27.32534599	27.88238716	26.12888336	26.83821869	28.58995819	27.16000175	27.76622963	28.91039276	27.47429085	27.89342308	30.96959496	27.79699326	27.22719955	28.90804672	29.91897392	30.9281826	28.73840904	30.06445313	30.77721596	26.28787041	28.75751305	27.22885132	27.54000854	27.58792114	29.17971039	27.60865402	26.92908669	26.51088524	26.77039337	27.6904583	27.60087967	27.95021439	28.49659348	27.70503807	27.44845009	27.07917976	27.29561615	25.56531906	28.14355469	27.27595329	26.25358772	27.71122169	28.58817291	28.28489113	27.91854858	27.13202667
Hist1h3b_P84228	Hist1h3b	P84228	34.91514206	35.59651566	35.53388977	35.7356987	35.60255814	35.21863174	35.13396072	34.6466713	34.3928566	35.25862885	34.20456314	34.78570557	34.15315628	34.47870255	34.57722855	34.85540771	33.8200264	35.21892166	35.17801285	35.03489685	35.20602036	34.73862076	35.44714355	35.12674713	35.2856102	35.39592361	35.25859451	35.01059341	34.15443802	34.94192123	35.0206871	34.75528336	34.70887375	35.13598633	34.8722496	35.20463562	35.53791428	34.88562775	34.74198914	35.07155991	35.29594421	35.32126617	34.87298203	35.26901627	35.33171463	35.47605133	35.80231857
NA_A0A1W2P7D5	NA	A0A1W2P7D5	25.45240021	25.8490963	24.92211533	25.45274544	27.27976608	NA	26.54153061	25.74627304	25.06023407	NA	26.84409904	25.68659019	26.82395935	25.06972694	25.93204117	NA	26.77981567	NA	28.07244873	26.58204651	25.37762642	27.02643776	26.38038635	NA	26.2990799	28.2563343	29.42702484	27.78768349	27.41489983	27.82329178	28.99916458	27.35917473	27.31077385	27.0799942	25.32158279	25.11167717	24.93111801	27.26561928	24.92881584	NA	25.46157646	27.57361984	NA	26.80488968	NA	26.37215614	NA
NA_A0A1W2P7E2	NA	A0A1W2P7E2	24.83773804	NA	NA	NA	25.55777359	NA	NA	NA	NA	NA	25.74147224	NA	25.80958176	NA	26.45352936	NA	26.04737091	NA	NA	NA	24.50221443	NA	26.09073257	NA	NA	NA	26.69763374	NA	24.70149803	NA	NA	NA	NA	25.96285439	NA	24.79163742	NA	NA	NA	NA	NA	26.08117294	NA	25.74842453	25.27156067	NA	NA
Coq10a_A0A1W2P7G5	Coq10a	A0A1W2P7G5	26.89862251	26.23268127	26.33577347	26.16398048	25.85100365	26.64457703	NA	26.83110619	26.89873695	26.38350487	25.31917191	NA	NA	26.30432892	25.41976166	26.1964798	NA	26.65253067	26.08375168	NA	25.92757225	26.10627365	25.47320747	25.2532444	26.16794586	25.36212158	25.82926941	NA	26.50238037	NA	26.43377113	25.70901489	26.44275284	26.94022179	26.43074417	26.63726997	NA	27.12218285	26.27692986	26.90781784	26.51621628	27.00206566	25.83932495	26.44901657	26.40663719	27.15711403	25.72150612
Rab3ip_Q68EF0	Rab3ip	Q68EF0	28.14277458	28.57917023	28.35110664	27.16125298	28.53229904	28.25957108	28.19511986	28.50997925	27.80593491	27.7081337	27.70114136	28.49094582	28.90316963	28.63882446	27.82971573	28.55778885	28.59640694	28.4524231	27.53993416	27.60300255	28.43896675	28.64302826	28.3489151	28.18503761	28.36707115	28.74640656	28.47595406	28.86581993	28.32932854	28.14797592	28.30739021	28.43678474	28.32354164	28.19107628	28.1155014	28.12617683	27.71443558	27.62944031	28.38944244	28.13227081	27.4082737	27.46925354	28.20326424	28.32680321	27.81109047	28.57646942	27.04801559
Xpot_A0A1W2P7Q6	Xpot	A0A1W2P7Q6	29.157547	28.79485703	29.13072586	29.00013161	29.1578598	29.30641174	28.92096329	28.85055161	29.19819069	28.81161118	28.28387642	28.24975014	28.74861526	28.95828629	28.66444778	28.46932983	28.5705471	28.72348022	28.80032921	28.52831841	28.73641014	28.46793175	28.32452965	28.54594803	28.8746109	28.89948654	28.44849014	28.73191833	29.25083351	28.82116318	28.77118111	28.79751778	29.07372665	28.77020454	29.29695129	28.94327164	29.08929443	29.31012344	29.08914375	28.83686447	28.81918526	28.72093964	29.14894485	28.76572418	29.16406059	29.19603539	29.13271141
Reep3_Q99KK1	Reep3	Q99KK1	28.54373741	28.47490883	28.59626389	28.06609726	28.93629456	28.91233635	29.29670906	28.61287689	28.0527916	28.6114006	27.72650337	27.30382347	27.4308567	28.42518425	27.68511963	28.10764122	26.68056679	26.2530632	28.28824043	26.94503021	27.35707855	26.79327583	27.95787048	NA	27.64237595	29.13709259	27.21715546	28.4261837	28.38660812	28.45136261	28.31371689	27.83177185	28.49251366	28.7300396	28.47247124	27.9150753	28.80937386	28.32641792	27.46902084	26.71332169	27.8554306	28.88384438	28.20638847	28.35816956	28.47672653	28.01887131	28.46419716
Negr1_D3Z4T6	Negr1	D3Z4T6	26.48173141	26.54870605	26.59063721	26.46043587	26.95426941	26.30276108	25.99438095	26.75047112	26.98087311	26.46634674	26.87138367	26.25356865	26.70885658	26.35905647	26.71816444	26.48185349	26.83905983	26.23097801	27.34773254	25.98152542	26.34492493	25.69879913	26.40979576	25.41431999	25.95628738	25.96818161	26.08990479	26.23589706	25.8771286	25.66568184	26.14020348	26.12862778	26.39736366	26.85007477	26.56664085	27.34197807	27.31518555	27.00045395	26.69922256	26.90472031	27.07040405	27.51585388	27.17369461	27.07836723	27.18584061	27.12257767	26.54429054
Aspg_A0JNU3	Aspg	A0JNU3	NA	25.54742622	25.32244301	NA	25.10325623	NA	NA	NA	NA	NA	26.02413559	NA	26.0509243	NA	NA	NA	25.83877182	NA	NA	NA	NA	NA	25.10465622	NA	NA	NA	NA	26.05080032	25.77258492	25.75417137	NA	25.18525505	NA	NA	NA	25.37573814	NA	25.4077549	NA	25.45249367	NA	25.63602638	NA	25.64715958	NA	25.42242813	NA
Gphn_Q8BUV3	Gphn	Q8BUV3	32.13867569	32.29246902	32.27494812	32.15085983	32.31083679	32.43889236	32.15221786	32.29200363	32.33148575	32.38159561	32.61043167	32.4153862	32.54915237	32.51163864	32.59267807	32.51502609	32.72470474	32.87865829	32.7285614	32.8396225	32.96237183	32.85584259	32.96406174	32.90352631	33.1836586	32.11907578	32.13714981	32.19122314	32.14458084	32.13714981	32.12641907	32.30864334	32.25962448	32.26094437	32.34016418	32.40034485	32.42996979	32.17554474	32.36947632	32.2413559	32.32934952	32.33811951	32.37204742	32.39726257	32.28609467	32.27150345	32.25909424
Tcf7l1_A1A550	Tcf7l1	A1A550	NA	NA	27.43507576	25.81589699	NA	25.88980865	28.0271759	26.02447319	25.82247734	26.78344345	27.77020454	26.68965912	NA	NA	NA	26.54747009	27.04207802	26.68885803	27.81586075	26.21170807	27.14053535	26.32037735	27.7723465	26.56063461	27.23214912	25.89878273	NA	27.81537247	NA	27.94676018	NA	27.02833557	NA	NA	25.66429901	NA	NA	27.97743797	26.23726463	NA	25.85074234	27.46310616	25.56377792	NA	NA	NA	NA
Actn1_A1BN54	Actn1	A1BN54	26.23222351	NA	NA	26.27412415	27.19008827	27.04395676	NA	26.65935326	26.80734825	NA	NA	NA	26.53292274	NA	NA	NA	26.81090736	NA	NA	NA	26.66370201	NA	NA	NA	26.84589386	27.01563263	26.88553238	NA	NA	NA	26.94178963	27.62373161	NA	NA	26.73789215	26.75964165	27.07816315	26.02993774	26.98304939	NA	26.61456299	25.78930092	26.82578087	26.8292923	NA	NA	NA
Dyrk1a_Q61214	Dyrk1a	Q61214	27.33875084	NA	NA	24.7202549	26.03147316	NA	26.87290955	26.55818367	25.99856186	26.22192001	NA	25.91469955	26.03521347	26.13641357	NA	NA	NA	NA	NA	NA	26.26099777	NA	NA	24.23059273	26.64512634	26.14485741	25.33279037	NA	25.91879845	NA	25.70200157	26.67667198	26.29463387	26.30000496	25.95098114	26.78693581	24.47209167	26.96982956	25.45882607	26.55780411	27.30373764	25.07075119	NA	25.92703056	NA	25.5157795	NA
Slc9a6_A1L3P4	Slc9a6	A1L3P4	29.48527527	28.99145317	29.54493523	29.44911957	29.19472122	29.33185005	29.36413193	29.21921158	29.38226509	29.44045258	29.08615875	29.31721497	28.83960152	29.33926201	29.18231773	29.2743988	28.7892704	28.72897148	28.77262878	28.80464363	28.9640007	29.47233582	28.97336388	29.24621964	28.70460892	28.63405228	29.07767868	29.29909325	29.54609489	29.16760635	29.03091621	29.20008659	29.58527374	28.94475174	29.41094398	29.2232914	29.38469505	27.97268105	29.32163048	28.79952621	29.18319321	29.342062	28.9942627	29.21206093	29.45994377	29.52387619	29.26994896
Cul4b_A2A432	Cul4b	A2A432	32.43631363	32.20888519	32.29575729	32.4067955	32.20469284	32.38571548	32.29636002	32.22785568	32.07543182	32.32439423	31.41397285	32.0161438	31.69399261	31.95119476	31.64138412	31.87356949	31.77607727	31.94997787	31.8720665	32.01245117	32.02482224	31.94586754	32.09449387	31.90580368	32.00370026	32.18798447	31.73060799	31.92712402	32.14609909	32.08958054	31.992939	32.05562592	32.20066452	32.2207222	32.22555923	32.20478058	32.17851639	32.33564758	32.21364212	32.04322433	32.16629791	32.04231262	31.94307518	32.05015182	32.22888565	32.31681061	32.25251007
Slc9a8_A2A464	Slc9a8	A2A464	NA	26.4637928	27.62950897	NA	26.73104477	27.21410179	NA	27.57087326	NA	27.08618355	27.50718307	27.09577179	NA	26.89988899	NA	26.75417137	NA	NA	27.40689659	NA	26.43246651	26.91706848	26.40062332	27.20041466	27.21789551	NA	26.90104103	26.58060837	NA	26.88425064	27.33934593	27.59356117	26.584198	28.2652607	NA	NA	26.78780746	27.93915749	NA	27.44742584	27.03967476	26.52002907	NA	25.69229507	26.74957466	25.98370171	27.48131561
Zmynd8_A2A482	Zmynd8	A2A482	24.6685524	23.8630619	23.78106689	NA	24.359375	25.07793808	NA	23.52754974	25.40859795	25.43450356	NA	23.87013626	22.88440514	23.8692894	23.30368423	23.286726	22.87612724	24.45638466	24.04685211	24.9616394	23.27540207	24.60913277	25.02753448	25.29792595	25.37082672	24.94931221	24.63638496	24.10892868	24.56865692	NA	NA	23.64515495	23.56162453	NA	23.50457954	24.1479454	23.90930557	25.25483131	23.88623047	23.45098495	25.40584183	23.46201324	23.93021584	24.7490387	24.02588844	24.84412193	NA
Dnajc24_F7CGC9	Dnajc24	F7CGC9	30.59903526	30.75094986	30.58852959	30.3195858	30.86599731	30.16602707	30.41155052	30.62374878	30.61666679	30.58315849	31.53031921	30.91099358	31.16572762	30.63434792	31.40907478	30.97623634	31.54157829	30.03012657	30.68779182	29.9814167	30.58028603	29.0524025	30.43131447	30.36900902	30.24547195	30.81168747	30.75342178	31.08840942	30.66475296	31.05949783	30.7598629	30.87774467	30.69070816	30.99860001	30.83183098	30.75914955	30.82038879	30.59930038	30.9434948	31.04732704	30.75994301	31.00865173	30.9112072	30.7179203	30.5635643	30.74711227	30.54166985
Plcg1_Q62077	Plcg1	Q62077	30.4768219	30.41074181	30.32474518	30.43787575	30.53185272	30.38679314	30.48048592	30.1149559	30.26192474	30.25945854	29.63517761	29.99010086	29.61577415	30.23295021	28.80464363	29.94893456	29.9457283	30.33862305	30.24501801	30.27397728	30.53991508	30.07584381	30.19706726	30.24024963	30.3937645	30.29175758	29.77792168	30.0488224	30.27230835	30.25451088	30.02867889	30.03590584	30.27063942	30.38040733	30.13846016	30.14467239	30.5541687	30.02432632	30.16206932	30.27397728	30.18435287	30.21593094	30.32431602	30.31246185	30.18518066	30.34878731	30.45287514
Nbr1_P97432	Nbr1	P97432	NA	26.24448776	26.09685707	NA	NA	26.07134438	25.90062714	NA	25.75389099	NA	25.38603973	25.1947155	25.85490799	NA	NA	NA	26.04616547	26.85495567	26.17803383	25.12269783	25.8365097	26.44115448	NA	26.37583733	25.16936111	25.9121418	27.04676819	26.1300621	26.22896194	26.02833557	26.50206184	25.23070335	26.04253769	NA	25.91109085	24.96013832	25.99782944	NA	26.08873367	NA	26.29305649	25.71151161	NA	NA	NA	NA	25.24350739
Dhx8_A2A4P0	Dhx8	A2A4P0	28.03993607	27.99991608	26.31091309	28.72103691	29.01597786	28.49468803	28.42946053	28.41296387	28.56775856	28.89761162	28.35858727	28.32808685	27.25583839	28.5178833	28.07826424	28.43972015	28.06023407	NA	29.27262115	28.03658676	27.14967155	27.28656769	29.45469856	28.34984207	NA	27.92258072	NA	28.80747223	28.60169411	26.70490646	26.64306259	27.45740318	28.47475433	27.50665474	27.74233246	30.58091545	28.37384796	28.06018257	27.91222191	28.75375748	28.91422081	28.00072289	29.47403908	28.48937607	28.0520134	28.39304733	25.13809395
Aarsd1_Q3THG9	Aarsd1	Q3THG9	31.46402168	31.51592064	31.55773354	31.41165161	31.20227242	31.25451088	31.40303993	31.52794456	31.48130608	31.64693069	31.72890663	31.5691452	31.66483879	31.60770226	31.57997131	31.65104294	31.6875	32.52147675	32.37184143	32.52754974	32.26223373	32.4238472	32.47819901	32.36999512	32.36499786	31.39693069	31.47097015	31.51925278	31.2660656	31.28873634	31.35173988	31.14515877	31.35063362	31.42672348	31.13925362	31.46898079	31.4311657	31.42247009	31.42637444	31.31262398	31.43086624	31.47759438	31.41845322	31.44697189	31.44005585	31.14424706	31.3670311
Cyth1_Q3TZ02	Cyth1	Q3TZ02	25.65406227	24.98893166	24.91090775	NA	NA	NA	24.72536087	NA	NA	NA	NA	NA	NA	NA	NA	NA	NA	NA	24.66231728	NA	23.93165779	24.2303009	NA	NA	NA	NA	NA	25.28901482	NA	25.06583023	26.31390762	23.27909279	NA	NA	NA	25.28171158	NA	NA	NA	25.57718468	NA	NA	NA	NA	NA	NA	NA
Rpl19_A2A547	Rpl19	A2A547	33.46526337	33.53031921	33.89428329	33.38432312	33.71456528	33.57508469	33.65010071	33.55510712	33.68143845	33.60145187	32.57632446	33.67493057	33.14946747	33.1935463	32.68451309	33.38393784	32.60737228	33.17853165	33.22417831	33.85033798	33.76386642	33.49214172	33.40184784	33.75433731	33.53785706	32.64431	33.67808151	33.09708786	33.86045837	33.23933792	33.5916748	33.75752258	33.55373383	33.50166321	33.43514633	33.40362549	33.40552902	33.37399292	33.11315536	33.26458359	33.50521469	33.5086441	32.89471817	33.44307327	33.46282959	33.59412384	33.30102921
Arfgef2_A2A5R2	Arfgef2	A2A5R2	30.72183609	30.35142326	30.48231506	30.30497742	30.46178055	30.67252922	30.55453491	30.16399002	30.32934952	29.8772316	27.12829399	30.00504112	29.50882721	30.50880814	28.03972626	29.71166611	28.19760513	29.48025513	27.80949593	29.49415398	29.52387619	29.62081528	29.40701866	29.47436905	29.60309219	30.51634407	29.46497536	29.86502266	30.54747391	29.91299248	30.02722931	30.08169746	30.47788429	30.48558235	30.25496101	30.54517365	30.38977051	30.14831352	29.86558342	30.16698456	30.50748634	30.1595459	30.1495266	30.4516964	30.43995857	30.38453102	30.33479309
Stau1_A2A5S3	Stau1	A2A5S3	31.53450012	31.54669189	31.61986351	31.54903603	31.50123405	31.46684456	31.6148262	31.66165733	31.63109779	31.62440109	32.29551315	32.14409637	32.16236877	31.90135002	32.25352478	32.18325806	32.14685822	31.91220856	31.97674751	32.02736282	31.52789879	31.8348484	31.79281044	31.90178299	31.46382713	31.86669731	32.15837097	32.08916855	31.94139671	31.90472794	32.07597351	31.53115654	31.74338531	31.72456169	31.64688683	31.56288147	31.63248444	31.71419907	31.85786438	31.82073021	31.87800026	31.71861458	32.02217865	31.63573074	31.68348885	31.53852844	31.62042999
Sh3bp1_P55194	Sh3bp1	P55194	30.63443375	29.42532349	30.23443604	30.24943352	30.6213913	30.41890717	30.32388687	30.57190323	30.40446281	30.47556686	31.10243225	30.55123901	30.92987633	30.03642845	30.83499908	30.62427139	30.9276886	30.21974182	30.10474586	30.19753456	29.88761139	30.24479103	29.93297768	29.81904793	30.42051315	30.52196884	30.99084473	31.04966545	31.12003326	30.63892746	30.84033585	30.89908218	30.25022507	30.72012329	30.564291	30.75062943	30.22837067	30.62636185	30.62966537	30.9814167	30.39386559	30.67614937	30.47430992	30.65241051	30.12767982	29.9865799	30.30877876
Smurf2_A2A5Z6-2	Smurf2	A2A5Z6-2	NA	NA	NA	NA	NA	NA	25.59069443	25.76091003	26.02432632	25.43151093	NA	NA	NA	NA	NA	NA	NA	NA	NA	NA	NA	25.85688019	NA	NA	NA	NA	NA	NA	NA	NA	25.16023254	NA	NA	NA	NA	NA	25.70543289	25.75238609	NA	25.75462914	NA	NA	NA	NA	25.73368454	NA	NA
Bptf_E9Q6A7	Bptf	E9Q6A7	27.37268639	NA	26.66776848	27.09999084	26.79736328	27.49838448	27.3989296	27.47661018	27.73376083	27.29298592	26.75569916	26.42874908	27.69444847	27.12356567	26.93988419	26.84947777	27.3810482	28.31997299	27.28100395	26.63353348	26.97322845	27.08749962	27.22434998	NA	26.92320442	27.55090904	27.00731468	27.11445999	27.16038704	27.06589127	27.39042664	26.82383728	27.45552254	27.0877018	27.44616508	27.54229736	26.88588142	27.37534142	28.03296661	27.15257645	27.67552757	26.68324661	NA	27.2747097	26.82553673	26.94190025	27.15189934
Tanc2_A2A690	Tanc2	A2A690	NA	26.18899345	26.3715744	26.86914825	26.44953728	27.46068764	26.59049416	27.56536293	27.27852631	26.72429466	28.47049522	27.12839127	26.53091621	27.14996147	27.12465096	27.47707367	NA	27.39664459	NA	26.21395302	26.36103439	27.53296852	NA	27.49335289	26.89642906	26.68029785	27.22038841	NA	NA	26.25475883	27.30782509	NA	27.10389519	26.65853691	27.31146622	NA	27.41514206	27.12386131	27.54657364	NA	26.89735222	NA	27.11545181	26.75748062	27.32645988	26.90712929	27.41924858
Gpatch8_A2A6A1	Gpatch8	A2A6A1	26.21133614	25.88997078	27.01701355	26.58706284	27.84864235	25.70464134	NA	26.51338768	25.70717239	25.10225487	26.34671783	26.10854912	26.50908852	26.97037697	25.80077362	25.69861412	26.44268799	28.44138336	28.24707985	27.91210747	26.53308678	27.551054	27.13633537	27.96024895	26.61526489	NA	27.78156853	27.69178963	27.24653625	25.95515633	26.301157	27.051754	26.5929184	26.75557327	27.10189438	26.60272026	27.46676636	26.43758583	NA	26.1820755	NA	26.95825768	25.01741791	27.25520897	27.04207802	27.09295273	25.92831802
Fam104a_A2A6P4	Fam104a	A2A6P4	25.92637444	26.7929039	26.65307808	26.33725548	26.34078979	NA	26.11432076	26.74560547	NA	NA	27.28418541	26.58734894	26.80488968	27.25286484	27.91342163	26.63671684	27.4542675	26.56581306	26.41306114	27.2228775	27.0377903	26.45352936	26.09391975	26.94268417	NA	26.47500229	27.29640388	26.89862251	26.44889069	26.9943161	26.72299194	26.29247665	NA	26.66884995	26.73233986	26.25819588	NA	26.72987747	25.8313961	26.92897415	26.19072723	26.85210037	NA	26.53219604	26.03267288	26.71227264	NA
Cdc27_A2A6Q5	Cdc27	A2A6Q5	NA	NA	NA	NA	26.0431633	NA	NA	NA	NA	26.14448738	NA	NA	26.75404358	NA	NA	26.18857956	26.42710304	NA	NA	NA	NA	NA	NA	NA	NA	NA	NA	NA	NA	NA	NA	NA	27.96840096	NA	NA	26.760149	NA	NA	NA	NA	NA	NA	NA	NA	NA	NA	NA
Zmym4_A2A791	Zmym4	A2A791	NA	NA	NA	26.09150124	NA	25.85250473	NA	25.73122597	25.54545403	NA	NA	NA	26.20990562	NA	NA	26.41037941	NA	25.84352303	NA	26.16324997	NA	NA	27.07439041	25.90444565	NA	26.21500969	26.35645676	NA	NA	NA	NA	NA	NA	NA	NA	NA	26.41715622	NA	NA	NA	NA	NA	25.91586113	26.32901192	NA	NA	25.91533661
H6pd_A2A7A7	H6pd	A2A7A7	33.27461624	33.1021347	33.1926651	33.08731842	33.14794922	33.30456924	33.09457397	33.0768013	33.12526321	32.97406769	32.32511902	32.53510284	32.07009506	32.77118683	32.22268295	32.4298439	31.87470627	33.16316605	32.71708298	32.99967575	32.82228851	32.99811172	33.02220917	33.07012939	33.00418854	33.31162262	32.74807358	32.99794388	33.20469284	33.06331253	32.8989563	32.6752243	33.06967926	33.02539825	33.09043121	32.91482925	32.99028778	32.87715912	32.85617828	32.60988235	32.99838257	32.95275497	32.90149307	32.96347809	33.1398468	33.04492188	33.00873566
Prdm2_A2A7B5	Prdm2	A2A7B5	NA	28.29136276	27.7710247	28.53567696	28.66295624	26.98674202	28.90778923	26.33890343	NA	28.66186905	28.09128761	28.72793198	28.64862823	28.78954887	28.05356789	28.95723343	26.60837173	28.52984428	28.33291817	28.32538795	26.81213188	28.55709457	28.1239109	31.38014984	27.10908699	26.82359505	28.09148979	27.12898254	28.04676819	28.28356743	28.21043587	26.38383484	26.75417137	NA	NA	27.30260468	26.57816315	27.27550888	28.58810043	28.33504868	28.333601	29.36262703	NA	29.32216835	26.5421505	27.00902557	NA
Rlf_E9Q532	Rlf	E9Q532	25.04701805	NA	NA	26.70885658	26.54537964	25.79498672	25.06077003	26.45704269	26.37110901	26.6288147	25.17046928	28.41183281	24.60772324	NA	25.1978302	26.69404984	NA	26.75149155	25.1981678	26.76217842	NA	25.23545837	25.45716858	26.65417099	NA	25.0545311	NA	26.41831589	25.05932617	NA	27.05341339	26.65771866	26.3023262	25.72338295	NA	26.95404816	26.53250694	25.31748199	26.81726456	26.9207077	26.42991447	24.35117531	26.97891045	26.8263855	26.17945862	25.02647972	26.70701408
Mthfr_F6Z4F8	Mthfr	F6Z4F8	NA	25.27479935	25.65242195	25.1890316	NA	24.62678337	NA	NA	NA	25.69096375	NA	25.99608421	NA	NA	NA	NA	NA	NA	NA	26.00326729	NA	NA	NA	NA	NA	NA	NA	NA	NA	NA	NA	NA	24.38712502	NA	25.02888489	NA	24.45500565	NA	NA	NA	24.95890045	24.515028	NA	NA	NA	25.65326881	NA
P3h1_A6PW84	P3h1	A6PW84	32.68164825	32.99779129	32.96126938	32.75666809	32.46531296	32.78526688	32.76384354	32.83253098	32.68212891	32.82141495	33.19654083	32.99634552	33.03216553	33.11270523	33.19108963	32.90499878	33.0868454	32.34366226	32.17765427	31.930336	32.20078278	32.17518997	32.41175461	32.01211929	32.20198059	33.22848511	33.22374725	33.36658859	33.34889221	33.20872498	33.18257904	33.28623199	32.42652512	32.85973358	32.68321609	32.72947311	32.83810043	32.97623444	32.79805374	32.80072021	32.8119545	32.86713791	32.70211029	32.78894806	32.69457245	33.03007889	32.75310516
Yars_A2A7S7	Yars	A2A7S7	33.79439926	33.69902802	33.80010223	33.54259491	33.56570053	33.66828918	33.67198181	33.67839813	33.83007431	33.70522308	33.91009903	33.87004471	33.91625595	34.03543091	33.90032578	33.8459549	33.86286163	33.55464935	33.66108322	33.57508469	33.52880478	33.84707642	33.78507233	33.79362488	33.62320328	33.71977615	33.55978775	33.62668991	33.75394058	33.71097946	33.58362961	33.62134933	33.54432297	33.69322205	33.65768051	33.587883	33.69208145	33.68676758	33.58452606	33.48567963	33.63471603	33.72720337	33.52519226	33.61828613	33.54109192	33.7101593	33.46769333
Gm12942_A2A7U3	Gm12942	A2A7U3	NA	25.43698311	25.76605225	25.42988396	25.803339	NA	25.56337166	25.42965889	25.14016342	25.80148888	NA	NA	NA	25.13852501	NA	NA	NA	NA	NA	NA	NA	NA	NA	NA	NA	25.72496986	NA	25.63372803	25.83381081	NA	25.38192177	NA	NA	25.19644356	NA	25.79907036	NA	25.66503143	NA	25.3167572	NA	25.23480225	NA	26.00772095	NA	26.10175323	NA
Epb41_P48193	Epb41	P48193	28.41932869	28.43908501	28.4741745	27.86407852	28.5997448	27.83309937	28.03616714	27.97612572	27.70490646	27.56949806	NA	28.4388485	28.08202744	27.97037697	28.65307808	28.05377579	NA	NA	NA	28.08420753	28.36915398	28.09778214	28.22250938	27.9457016	NA	27.88640404	28.19478989	NA	NA	NA	28.13197708	28.10039139	NA	27.78805542	28.04405975	NA	NA	28.42550468	28.3826561	27.45669746	27.56150818	28.17854691	27.81176376	NA	28.25687408	28.17830849	28.37989235
Tut4_B2RX14	Tut4	B2RX14	26.93325806	NA	27.38993454	30.60919952	26.6235218	30.07367516	NA	32.81797028	31.94419289	30.65761566	NA	30.59610558	NA	30.66619301	27.1340847	30.60284424	NA	30.35363388	27.4396801	NA	NA	30.42181778	NA	30.49533653	NA	30.7419796	NA	NA	NA	31.41230774	NA	27.37210464	28.79246902	30.86053085	30.19460297	NA	31.84879112	26.88739204	30.48452568	NA	31.22412109	NA	31.24098778	NA	30.4266243	27.61624718	30.65625381
Tmem201_A2A8U2-2	Tmem201	A2A8U2-2	NA	26.25232315	26.93393326	26.7471447	26.13281059	27.0774498	26.38228416	NA	25.80970573	26.75773621	NA	26.32453918	26.0535984	27.00560379	NA	27.30208206	26.24278069	26.61090851	26.1731987	NA	26.23702812	27.46754456	26.64113426	26.9107933	26.56158066	25.94866562	26.62380028	25.54866219	NA	25.77052116	26.70371819	25.68196106	27.70186996	NA	26.62044907	26.81078339	26.86183357	26.35815239	25.70619774	26.02280235	26.41911888	26.04903412	NA	NA	26.25068092	26.67707443	NA
Srrm1_Q52KI8	Srrm1	Q52KI8	28.27786064	28.16283798	29.34362984	29.14384651	29.09214592	29.02543449	28.8712368	28.41163254	28.77250481	28.26856613	28.00474548	28.80150223	28.18110847	28.60812569	27.85548973	28.77347946	28.57902718	29.54159737	29.14197159	29.76409531	29.64104843	29.42726326	29.28570747	29.53365517	28.61673737	28.58455658	29.26217079	28.33142281	28.40880013	28.3485775	28.53764153	28.03070641	29.20631981	29.36461067	29.72861481	28.85311127	28.93505859	28.35971832	28.69935608	29.20853043	29.92620468	29.00891876	29.11306953	28.52660179	28.81102943	28.56183624	28.35304451
Osbpl9_A2A8Z1	Osbpl9	A2A8Z1	30.36379814	30.07928276	30.33244705	30.1964798	30.0479126	30.72411537	30.23500633	30.41578674	30.49390602	30.36442375	29.28722763	30.05076981	29.98508644	30.04192162	29.50780678	29.88608551	30.26863289	30.35110664	30.41598892	30.33979225	30.61271858	30.39764595	30.31332779	30.29120827	30.67539406	29.90354347	30.04022408	29.87870789	30.22550011	29.60064888	30.03787041	30.02458954	30.33127403	30.09282684	30.21396255	30.09986496	30.52009583	30.26985931	30.31807709	29.94976807	30.64332199	30.12188721	30.06432533	30.30051231	30.32528114	30.18281364	30.3673439
Osbpl9_Q5FWX7	Osbpl9	Q5FWX7	25.27002907	NA	25.18215179	26.71450043	26.88005257	25.68605614	25.18215179	26.25475883	25.39139366	NA	24.40535545	27.00517464	26.35907364	25.47035408	NA	26.34802055	NA	NA	NA	NA	26.04847336	24.9440918	NA	25.73119926	26.64979362	25.54294777	26.75913429	25.27102661	24.26270103	NA	26.17763519	26.81836319	26.49161148	25.07463455	26.2927227	27.07917976	26.24631882	NA	26.13602257	26.32380104	26.67949295	25.51364326	26.43017006	26.8175087	26.37350082	25.15332985	26.42332458
Szt2_A2A9C3	Szt2	A2A9C3	26.85364723	27.48192978	28.8224411	28.28859329	28.652565	29.70413017	25.83021164	29.09275055	29.15894318	28.13271141	27.26329231	28.29443359	27.25160217	29.20431519	26.73492432	29.74804115	28.99798012	28.25912094	26.93786621	29.25682831	28.29627228	29.33255386	26.80082321	28.64584923	28.38018036	29.28341293	29.11311913	27.61379051	26.74611855	29.15901566	28.42898178	29.67764664	29.22937965	30.17866516	29.71468163	28.26019859	28.5435524	27.40519333	28.75598717	29.24739647	28.8411026	27.93263817	29.25799751	28.73708725	27.91205025	27.68985748	29.52221107
Gosr2_A2A9I0	Gosr2	A2A9I0	29.10269547	27.48853493	29.01818275	28.56452751	28.71966743	27.90086937	28.79965019	28.42546463	28.54015541	26.93696785	28.1695919	26.68190765	25.42742348	27.78874016	28.16192436	27.43260956	27.75582695	NA	28.70681763	28.02886391	27.86808968	28.92102051	28.45207024	27.07897758	NA	28.42858124	28.40993309	28.57837868	28.80322838	27.71109009	28.70236397	27.01605797	28.64917564	29.02170753	28.43852997	28.3277874	28.42670441	28.14574242	27.87549019	27.18461227	28.69099045	28.44789886	27.75868988	28.51065826	27.50748634	27.92325974	27.73046112
Nrd1_Q8BHG1	Nrd1	Q8BHG1	32.08112335	32.0293045	32.15903473	32.12065125	32.0546875	32.24982834	32.03170395	32.08644867	31.98702049	31.99920464	31.59214401	32.02634048	31.67101097	32.08673477	31.83684349	31.88925171	31.71157455	31.52131271	31.59205437	31.49980927	31.41649246	31.43191338	31.748312	31.53315353	31.61372948	31.95008087	31.69660568	31.94687843	32.0545578	32.08102798	31.75541306	31.8465519	32.08020401	32.07121658	32.21439743	32.00172424	32.04042053	32.15224838	32.06615448	31.94649506	31.96009636	31.85671425	31.91192245	32.05294037	32.08847427	32.06878281	32.12998199
Mif4gd_A2A9W3	Mif4gd	A2A9W3	28.2185421	28.02802086	28.22646523	27.84140205	27.74355316	28.00629807	27.87055969	27.97273445	28.10419655	27.82886887	28.38993454	27.82784081	27.96675301	27.95975113	28.19135857	27.26409721	27.95360374	28.65078545	28.1349659	28.49982834	28.18824959	28.56496429	28.56884575	28.30438995	28.11743546	27.80187225	27.49708939	27.65512657	28.02432632	27.74323273	27.68478584	27.89093208	28.16043472	27.61259651	27.9357338	27.30077362	28.15552139	28.82938385	28.2314167	27.458498	28.18815422	27.65006638	28.02780914	27.08182335	28.17835617	28.26181221	27.97656441
4932438A13Rik_A2AAE1	4932438A13Rik	A2AAE1	28.06368256	28.24757767	27.06814957	28.04312134	27.48169899	27.96190453	28.14846039	28.12474823	27.84631157	28.43193245	28.43061638	28.50627518	28.33598709	28.42318153	28.25101471	28.5990696	28.53118324	27.94659233	28.51735687	28.22154045	26.71920967	28.66797066	NA	28.15759468	27.80137825	27.16892242	28.47560501	28.32958603	28.22343063	28.08881378	28.30951691	27.77266121	27.82681084	27.69670486	28.07193756	27.3694458	28.28498077	28.50548172	28.0972805	28.74316788	27.59099388	27.71731567	28.36482048	27.56899071	28.01988029	27.91353607	27.84703064
Obscn_H7BX05	Obscn	H7BX05	28.20555115	27.98533249	28.33815575	27.97891045	28.56826591	28.65775299	28.31155396	27.90167427	27.83442688	28.46037483	29.21391487	28.3674469	28.29430199	29.46936989	28.47846222	28.41691399	28.09159088	29.02099228	29.69986916	28.3064785	28.4252243	29.00758171	28.93834305	29.62339973	28.56128883	28.69577599	28.10199356	28.95961189	28.45732498	28.5593586	27.49800301	28.68451691	28.92079353	27.79042053	28.19919777	28.13726425	27.95858955	30.69561005	28.30103493	28.85629272	28.86390114	28.31842232	28.18338203	28.36540413	28.94083786	29.0484066	28.15233421
Exoc7_O35250	Exoc7	O35250	29.28592873	29.26907921	29.61854172	29.51078987	28.58150673	29.54450989	29.16199684	29.49712753	29.3543911	29.28782272	29.78572083	29.17528915	28.92705345	29.31868172	29.69836235	29.23649025	27.46263885	30.04335594	30.02894211	29.50442123	28.75926018	28.56361771	28.1905117	29.14651871	29.51058197	29.40620804	29.26436615	28.80848503	29.40080261	29.322855	29.04752159	29.24129486	29.53380394	28.74570274	29.20601654	29.23111916	29.52865219	29.76168823	28.97574425	28.85804176	29.16973495	28.12297249	29.20356941	28.99884224	29.30471611	29.29219627	29.51688766
Sh3pxd2b_A2AAY5	Sh3pxd2b	A2AAY5	28.21512032	28.5123539	28.46045303	26.91911697	27.317173	27.96916962	28.21062279	27.79066849	28.35468483	27.88739204	28.37844467	28.55614471	28.49556541	28.22857666	28.87249947	28.22444153	28.42506409	27.86850166	27.09768105	27.26722717	27.36786461	26.93550873	27.46216965	26.99539566	27.63561058	30.15508842	29.35072899	30.27508736	30.32388687	29.75431442	29.66497421	29.65150452	26.56402588	27.8274765	27.59526825	27.59725952	28.52965927	27.83647346	26.47725868	27.32868767	26.50480652	27.11296844	28.38845634	27.24762344	28.04348755	27.82777977	28.07571602
Med14_A2ABV5	Med14	A2ABV5	24.94037819	NA	25.0350666	NA	26.13744926	NA	24.70946121	NA	NA	NA	NA	NA	NA	NA	NA	NA	NA	NA	NA	NA	NA	NA	NA	NA	25.20108795	NA	NA	25.39155769	NA	NA	NA	NA	NA	NA	NA	NA	NA	25.20720863	NA	23.91415215	NA	NA	NA	25.2538929	NA	NA	NA
Pcyt2_A2ABY3	Pcyt2	A2ABY3	33.32066345	33.12207413	33.36019135	33.13621521	33.28581619	33.47701645	33.35047531	33.46915054	33.42103958	33.50817108	33.71763229	33.59823608	33.68541336	33.46720886	33.41437531	33.5839653	33.63211823	32.26821518	32.48579788	32.30075836	32.48694992	32.31732178	32.57569504	32.56415558	32.64688873	32.72165298	32.79129791	32.81972122	32.63568878	33.00069809	32.61548615	32.94190598	33.21364212	33.19918823	33.38586807	33.3520546	33.1811409	33.34175491	33.21223831	33.47858429	33.15984726	33.32670212	33.1468277	33.43402863	33.08986282	33.38265228	33.23049164
Rpn2_A2ACG7	Rpn2	A2ACG7	34.6015625	34.65336227	34.79444885	34.9200325	34.87897873	34.81592941	34.49637222	34.50035477	34.51594543	34.56943893	33.33856964	34.04969788	33.69550705	33.9643898	33.47423935	33.9561882	33.66511536	33.81182098	33.70151138	33.9263649	33.9977417	33.55807495	33.83667374	33.98107529	33.97852325	34.35894775	34.04523087	34.28416443	34.41607666	34.4050827	34.38464737	34.53276062	34.67729568	34.31729507	34.60416031	34.68875122	34.54547501	34.2302742	34.59934616	34.41424942	34.60752487	34.32823944	34.50515747	34.65800095	34.5741272	34.45470047	34.8205986
Rptor_Q8K4Q0	Rptor	Q8K4Q0	30.33340836	30.11346626	30.09836006	30.18257713	30.26595306	29.9671917	30.21616173	30.00971985	29.88986015	29.9350872	28.1102829	29.47904205	28.59800529	29.45171547	28.92897415	28.52009583	28.0498867	29.81041718	28.98182487	28.98858643	29.60270309	29.49920082	28.9814167	29.48435211	29.87339401	29.77801514	29.20324135	29.24490547	29.96801758	29.64297676	29.72686195	29.58328438	29.86938286	29.96416473	29.93985748	29.95227051	29.77404404	29.9936142	29.7216568	29.75011826	29.97404861	30.00088501	29.67997932	30.05762863	29.91099358	30.05297279	29.99091339
Soga1_A2ACV6	Soga1	A2ACV6	26.98728561	26.96433067	26.2240181	27.62498665	27.99733543	26.99453163	28.07571602	27.03086472	27.95549011	27.68498611	27.40137291	27.83665466	28.23644447	28.2882843	27.90753174	28.13618851	29.31965065	27.3195858	26.66695595	26.18665314	28.23981667	NA	26.84685135	27.53400803	28.160532	27.64361382	27.40478706	26.35788345	NA	27.00077629	27.65294075	28.71839333	27.88640404	26.4486084	27.11386299	27.45144081	26.61918831	27.43999672	27.55888367	27.09978867	26.19187737	25.95730591	27.39778709	27.88028526	NA	27.56790352	26.72364235
Pusl1_A2ADA5	Pusl1	A2ADA5	27.19065285	NA	27.72383881	27.56543541	27.28920937	27.67290115	28.41751862	27.73750496	NA	27.50597382	27.47684288	27.57542419	27.37019348	25.80124283	NA	NA	27.49297142	27.5937748	27.62289429	27.39884758	27.22352219	NA	NA	NA	27.1305542	NA	27.77486229	27.68765831	NA	NA	27.74727249	27.3352623	27.4427681	NA	27.79321289	NA	NA	NA	27.88611412	27.9074173	27.45599365	27.14384651	27.73576355	27.15875053	27.5737648	27.84164238	27.74637604
Spen_A2ADB1	Spen	A2ADB1	26.57585716	26.48641777	25.94561195	NA	26.96949959	26.25264931	26.4506855	25.98607063	25.36699677	NA	27.32010269	26.25646973	27.34257126	NA	NA	26.04635239	27.54133797	27.7359581	26.62992668	26.62603188	28.0591507	28.24662781	26.32321548	26.36573029	27.98826027	26.56389427	NA	NA	27.22729111	26.94044495	27.78668594	27.77968979	NA	NA	NA	27.57967377	NA	25.17603683	NA	NA	NA	26.41178513	NA	26.52892113	NA	26.32419586	NA
Slc25a34_A2ADF7	Slc25a34	A2ADF7	27.88652039	26.83376312	27.40851784	27.48077583	27.66173363	27.7624321	27.85436058	28.01839447	27.46357346	28.03038979	26.68565369	27.46552086	NA	27.71351814	25.91522408	27.45693207	26.11201477	27.95549011	27.99004745	28.25570488	28.23210335	27.83062363	28.07775497	28.62334633	28.21414757	NA	NA	NA	NA	NA	NA	25.72489166	NA	27.69869423	28.03364944	27.69185638	27.33185005	25.53649902	27.60165787	27.69425011	NA	26.13637352	27.16307831	27.50339699	NA	27.03349113	28.24022675
Magt1_F6WHL0	Magt1	F6WHL0	29.90856171	30.11768341	29.68907547	29.78715324	29.83072853	29.91213608	29.84008217	29.44649887	29.73553848	29.37579727	29.22301483	29.28177834	28.65669632	29.35619736	28.753088	28.80100822	29.07326698	29.14401627	28.74938393	28.93069458	28.89336586	28.63010025	29.20454788	28.69885826	29.62367821	29.83597755	28.52555656	29.85824966	29.26268768	29.7931366	29.13229561	29.60000992	29.25151253	30.07265472	29.47981262	29.47208405	29.70262909	29.43372345	29.39566422	29.40756607	29.51299477	29.60881233	29.20771599	29.77412224	29.91783714	29.93466568	30.05336189
Ppp1r8_A2ADR8	Ppp1r8	A2ADR8	29.40082359	29.82133102	29.90598297	29.96389008	29.87698364	30.16818047	29.80126953	30.05840111	29.97418594	30.40801048	30.20524788	30.23329353	30.13197708	30.00637817	30.19448471	30.37357903	30.43380356	30.165308	29.97062492	30.20757675	30.03433228	29.99104881	30.13136292	30.21222305	30.15279388	30.01265335	30.36160278	30.23945236	30.06522369	30.10274506	30.23819923	30.38802528	29.72067833	29.59437943	30.10911179	30.00343323	29.95046425	29.58231544	30.13136292	30.06432533	30.20069504	29.47994804	30.32001686	29.78883362	29.92620468	29.48985481	30.17569542
Ddi2_A2ADY9	Ddi2	A2ADY9	30.30628204	30.51718903	30.41003418	30.68135452	30.60151672	30.41930771	30.27308655	30.18020821	30.26896667	30.36817551	30.18127441	30.47778702	30.4573822	30.23432159	30.47072792	30.58190155	30.51887703	31.39253616	31.51986122	31.47537422	31.35310745	31.89001274	31.71030235	31.50450516	31.79017067	29.98168945	30.35237122	30.51756477	29.95338058	30.50502586	30.31246185	30.63451958	30.27763939	30.3309536	30.40263367	30.46431351	30.2836113	30.44933701	30.34952736	30.51465225	30.25496101	30.21523476	30.17593193	30.74583054	30.50871468	30.4375782	30.49752808
Ampd2_Q9DBT5	Ampd2	Q9DBT5	30.10211945	29.87973213	29.91684151	29.93536758	29.99927139	30.05620766	29.90856171	29.90540886	29.60349846	29.76725578	28.80402756	29.08537483	29.35743523	29.38269806	29.56523514	29.20853043	29.41453743	28.92812729	29.28177834	28.24408913	29.26785278	28.96746826	29.46238518	28.26311302	29.49973297	29.88673973	29.47624397	29.82935333	30.14746475	29.88653564	29.69793129	29.86131477	29.90841866	30.17795372	29.85974693	29.67658806	29.78017616	29.91042137	29.5670681	29.54471397	29.53989792	29.84794044	29.73322868	29.91142273	29.89255524	29.62390518	29.79060555
Ofd1_Q80Z25	Ofd1	Q80Z25	NA	26.48303795	NA	NA	26.70133972	NA	24.01478195	NA	NA	NA	NA	NA	26.04495621	NA	25.96327209	NA	25.71161652	NA	26.10465622	NA	26.24775124	NA	26.5485878	NA	26.58161545	NA	NA	26.1859169	NA	25.19644356	NA	25.42159271	NA	NA	NA	NA	NA	NA	NA	NA	NA	26.75709915	NA	25.64116287	NA	NA	NA
Clcc1_Q99LI2	Clcc1	Q99LI2	30.04452896	30.37989235	30.29504585	30.01358414	30.02498627	30.10661888	30.33063316	30.50720215	30.18080139	29.98495102	30.42612457	30.27630806	30.71030235	30.30682564	30.4408493	30.37958145	30.64340782	30.34931564	30.29022026	30.2529335	30.42271996	30.64289093	30.24070358	30.20652962	30.27819252	30.27741814	30.30454254	30.55288696	30.21349907	30.47817421	30.36931992	30.3195858	29.98345757	30.17033195	30.3203392	30.27664185	30.18600655	30.36087036	30.19940948	30.23500633	30.06996918	30.29022026	30.27830315	30.43400192	30.07864571	30.45620918	30.16170883
Slc35a2_A2AER4	Slc35a2	A2AER4	27.38895035	27.1834774	27.02432632	26.5349865	NA	NA	NA	26.35954285	NA	26.62393951	NA	NA	NA	NA	NA	NA	NA	NA	NA	NA	NA	NA	26.0324192	NA	NA	NA	NA	NA	NA	27.00624466	NA	26.37134171	NA	NA	26.84218216	26.67438316	NA	27.32637405	26.57816315	NA	NA	26.78006554	NA	26.82541656	NA	27.07571602	27.02030373
Tfe3_Q64092	Tfe3	Q64092	27.61813927	29.06219101	28.47254944	28.28766823	28.18181992	27.52350235	28.4951458	27.89492798	27.94854355	28.36644745	29.26194763	29.18850899	28.67286682	29.09075928	29.24535942	29.17759705	28.76404762	28.58885193	28.30691147	29.08306694	28.11872292	29.1866684	28.48638725	28.42910194	28.19886971	28.96757698	29.86945724	29.4450798	29.42796326	29.58938789	29.63973808	29.02638626	28.2434082	29.02429962	28.50388908	29.06773949	28.84424782	28.62397385	28.70632362	28.48446846	28.69119072	28.54705048	28.7069149	29.07617569	28.28511238	28.80504417	28.19727707
Fhl1_A2AEX8	Fhl1	A2AEX8	29.28131485	28.92067909	28.63529968	28.72273064	28.88890266	28.94052887	29.05698204	29.11080551	29.51664352	28.94689941	28.82805252	28.203125	28.24843788	28.8096199	28.63131523	28.39733887	27.97951126	27.74329567	27.72266579	27.26669121	27.44371605	27.5314064	26.73104477	26.97727394	27.3088665	29.4542675	29.12472343	29.31570435	29.39733887	28.89530182	29.06100655	29.20097542	28.95571136	28.92835236	29.0526104	29.26340294	29.11286926	29.40651131	28.80922127	28.85993958	29.10597038	28.85323143	28.97967339	29.0651474	29.097229	29.27388763	29.11341667
Dock11_A2AF47	Dock11	A2AF47	31.64026451	31.67488861	31.78026962	31.64138412	31.47430992	31.8976059	31.67602348	31.47310066	31.55256653	31.4178009	29.10089302	30.50284767	29.28590584	31.24371338	30.12583351	30.14515877	28.0589447	26.74842453	25.77788544	26.18232155	25.59596634	26.68110275	24.89175606	25.63549995	24.19880486	30.95850754	30.36087036	29.96182251	31.08163261	30.60151672	30.45718765	30.68219185	31.73360062	31.46246338	31.38899994	31.24473572	31.19013405	31.34011078	31.17664528	30.95947456	31.55563354	31.01338577	31.29449844	31.07673645	31.56597137	31.64452553	31.53936195
Dock11_A2AF67	Dock11	A2AF67	25.61762047	25.21126366	NA	25.88662529	25.89756012	NA	25.84306908	25.63170242	25.72093201	26.20361137	NA	NA	NA	NA	NA	NA	NA	NA	NA	NA	NA	NA	NA	23.47407341	NA	NA	24.06579018	NA	NA	NA	NA	25.19121742	25.61714363	NA	NA	25.61422539	26.09872627	NA	NA	NA	NA	25.37888336	NA	25.28393936	25.15255547	NA	25.33261871
Mtg2_A2AFK4	Mtg2	A2AFK4	27.44821358	26.37787437	27.72090721	28.08805656	27.32139397	27.05651665	26.75722694	26.49133492	26.34145164	27.89087486	28.26803017	NA	27.91974258	NA	28.17178726	27.69551086	25.66218185	27.66213989	28.03401756	27.14063263	27.82777977	28.25804329	27.28445053	27.05796242	28.03049469	27.55413246	26.25966835	27.0866909	26.13275146	26.45589828	26.56920815	25.65509987	26.7091198	26.93415833	26.16009903	25.07275581	26.69444847	26.76369858	26.23680878	26.70490646	25.63250732	28.06922531	NA	26.75021553	28.60974693	26.70160484	NA
Huwe1_Q7TMY8	Huwe1	Q7TMY8	33.55270386	33.44258118	33.55041122	33.55807495	33.55739212	33.53113174	33.51817322	33.32870865	33.32884216	33.4209137	32.77985764	33.22101212	32.8505249	33.39381409	32.90287781	33.03865433	32.88015366	33.55213165	33.28815842	33.3821373	33.41324234	33.46014404	33.49321365	33.33391571	33.48363876	33.42754745	33.00699615	33.27461624	33.31283951	33.42041397	33.29857254	33.26723862	33.47858429	33.43849564	33.51441574	33.54351425	33.41197968	33.28636932	33.44183731	33.29542923	33.45378113	33.36019135	33.38689423	33.52051926	33.48135376	33.42542267	33.60785675
Pigo_A2AG36	Pigo	A2AG36	26.77115059	NA	NA	25.82065201	NA	NA	26.93032837	NA	25.64121819	NA	NA	NA	NA	NA	NA	25.59738731	NA	NA	25.33452988	25.29557991	NA	NA	NA	NA	25.17020226	NA	NA	25.32068825	NA	NA	NA	25.97974014	NA	26.14866447	NA	NA	NA	NA	NA	NA	NA	NA	NA	NA	NA	26.22440529	26.18220901
Map7d2_A2AG50	Map7d2	A2AG50	NA	NA	NA	24.16530418	30.38720322	NA	NA	26.09812355	24.07512474	29.12994003	26.43983841	NA	25.37746048	NA	24.93943596	NA	NA	31.41372108	30.5635643	31.64146996	31.48620605	30.15158463	30.02168083	31.5935688	31.10374641	24.39525604	24.5079689	NA	NA	23.44997787	NA	24.84316444	NA	24.02428436	NA	NA	NA	29.11227417	NA	NA	24.60393715	NA	NA	NA	NA	NA	NA
Bclaf3_A2AG58	Bclaf3	A2AG58	NA	NA	25.78524017	NA	NA	25.59482765	NA	NA	NA	NA	NA	NA	NA	NA	NA	NA	NA	NA	NA	24.79813004	NA	NA	24.73267555	NA	NA	NA	24.80222893	NA	NA	NA	NA	NA	NA	NA	NA	NA	NA	NA	24.9166584	NA	NA	NA	NA	27.11941528	NA	NA	25.86973763
Atp7a_Q64430	Atp7a	Q64430	27.98815155	27.13604164	28.07831573	28.24812126	28.04056358	26.38911438	27.67155075	27.59106445	26.12898254	27.89353943	26.32620239	27.8189106	26.5886364	28.17788124	26.411026	27.6235218	27.04614449	26.49733353	26.81994629	27.83996201	27.32096291	26.70740891	26.80316544	28.45081139	26.82796097	27.55727768	27.59363174	25.41015244	27.6317997	30.68912506	26.96873093	26.88157082	27.93629456	28.31181335	27.54473114	27.94229317	27.3322773	26.72507477	27.5710907	27.48922348	26.39154053	25.888834	27.31146622	27.52932358	28.01950836	27.23872375	27.14277458
Med12_A2AGH6	Med12	A2AGH6	NA	27.71082878	28.50756073	NA	27.27941132	NA	26.23534966	NA	26.27200699	27.12819481	26.14322281	NA	NA	NA	26.99064255	NA	27.43069649	NA	NA	27.27444267	28.2386322	NA	26.71463203	27.16317368	27.67330551	27.0787735	26.6224041	27.6790905	27.58147049	27.17102432	26.92411041	28.44927788	NA	26.83641434	26.3069725	26.82468796	NA	27.08851051	27.02062225	NA	NA	NA	NA	27.3702774	NA	NA	NA
Ambra1_A2AH22	Ambra1	A2AH22	NA	26.19210243	26.28040314	NA	NA	26.28287888	27.44742584	NA	26.99894905	27.23224068	27.20415115	NA	26.57643509	26.91467667	27.06054306	27.3433342	NA	NA	25.52966499	NA	25.41731834	25.78151703	25.57519341	25.69293404	NA	NA	26.48340797	26.52853394	26.62964821	26.62505531	NA	25.32704353	26.40403938	27.07989311	NA	29.33588028	NA	NA	NA	NA	NA	26.32627106	NA	NA	26.07683754	25.97454071	NA
Arhgap1_A2AH25	Arhgap1	A2AH25	32.34069443	32.31896591	32.12524796	32.29739761	32.3757019	32.5510788	32.26832581	32.37207413	32.40699768	32.1806221	32.2977829	32.11299896	32.21974182	32.42564774	32.21728897	32.0211525	32.00597763	32.20381927	32.00437164	31.98945808	32.08502579	32.32897568	32.23820114	32.26793671	32.1582222	32.78185272	32.41475296	32.53115463	32.41837692	32.51065063	32.49039459	32.36994553	32.53757858	32.20300293	32.4771347	32.21329498	32.37839508	32.16389847	32.21265793	32.12570953	32.33207321	32.23420715	32.3009758	32.16062927	32.39133453	32.24351501	32.47650909
Eftud2_A2AH85	Eftud2	A2AH85	32.8301506	32.495121	32.63445663	32.89562225	33.0609169	32.95116043	32.68045425	32.7584343	32.76992416	32.76119232	32.28741455	32.54554367	32.47769165	32.35360718	32.3009491	32.45960617	32.45140076	32.63166046	32.74101639	32.73978806	32.84981537	32.65923309	33.00868607	32.76029968	33.0084343	32.63253021	32.66959763	32.63237762	32.72999954	32.73192215	32.82581711	32.83917236	32.79954147	32.79548264	32.96908188	32.86376572	32.76497269	32.64943695	32.93299484	32.80988693	32.78947067	32.64596558	32.78898621	32.97954559	32.70843506	32.61576843	32.86780167
Adgrg2_Q8CJ12	Adgrg2	Q8CJ12	NA	24.94864464	NA	NA	NA	NA	NA	NA	NA	NA	25.14631462	NA	NA	NA	NA	25.08403587	NA	27.60307503	28.5977211	27.753088	27.79928017	27.71718407	28.37650108	27.30573845	27.64807892	NA	25.07156944	26.30070305	NA	NA	25.36876297	25.3773613	NA	NA	NA	24.57247925	24.18184853	NA	NA	25.01966858	NA	NA	NA	NA	NA	NA	NA
Phka1_P18826	Phka1	P18826	32.30467987	29.88999176	31.94544983	31.55777931	31.67016792	31.68950081	31.93877029	31.91185188	32.30831909	30.28890038	31.44628334	32.24971771	31.43569183	31.84176064	31.87107468	32.00761414	30.86141968	31.33367538	32.80875778	32.66051102	31.78861618	32.92356873	32.56531143	32.83761215	32.10593414	26.4030323	31.29816437	31.66420174	31.89012146	31.91623688	31.114645	31.85593605	28.64320183	32.04872513	31.87620735	27.9943161	25.990448	31.47198677	32.09490204	31.41785049	30.91748238	31.47701645	31.66025352	31.77905655	31.42467308	31.79249954	31.4512043
Accs_A2AIG8	Accs	A2AIG8	26.91216469	NA	NA	26.74611855	27.19544792	24.98576546	27.0175457	25.50060463	25.52793694	26.84290123	25.99159431	26.13801575	26.27684021	27.20134926	NA	26.27716064	25.9230442	NA	27.10509491	26.28034973	26.38873672	26.51603508	26.44988251	26.67492104	25.88054276	26.80008316	26.38628769	NA	27.06095505	24.8348484	NA	27.56637955	26.85233879	26.72220993	26.77843857	26.50991821	27.36961174	27.20349884	27.0527916	26.32668304	26.26307678	26.59434319	26.81213188	27.11336708	26.55332756	26.87103081	26.80931282
Pir_A2AIH8	Pir	A2AIH8	29.27344322	29.29677582	29.10272026	29.38409805	29.58643723	29.75222588	29.28173447	29.69107437	29.58849335	29.52540779	29.88646317	29.86571693	30.04570198	29.89567757	29.88006783	30.03117943	29.82433891	30.33787918	30.15110016	30.51493263	29.85355759	30.45454216	30.23031807	30.4311161	30.17890358	29.37898254	29.9333992	29.62784004	29.22214127	29.26082611	29.50635147	29.17928314	29.6098156	28.92821121	29.03115273	29.17126274	29.50022697	29.75106049	29.46872902	29.5983963	29.76578712	29.56868172	29.08504486	29.57756996	29.65938759	29.3791275	29.44174004
Ndufaf6_A2AIL4	Ndufaf6	A2AIL4	28.99970245	29.23169136	29.08392906	29.18501472	29.43412209	29.6890583	29.13567543	29.17333794	29.52436256	29.4777298	28.73114204	29.13425636	29.09418678	29.70948219	28.99420929	28.97708321	29.0476532	30.26338196	29.86895752	29.69459915	30.0499897	30.53343201	30.02722931	30.34635925	30.00530815	29.61322784	29.18245888	29.09901237	29.14484215	28.95196533	28.88994789	28.86873627	29.13723946	29.18444633	29.30151558	28.47301292	29.4977169	29.11015892	29.04523277	29.14889717	29.57488441	29.02173424	28.77787399	29.00490761	29.35586166	29.82697678	29.38415909
Virma_A2AIV2	Virma	A2AIV2	26.32694054	27.56041527	26.37267113	27.33185005	27.20396423	27.5805378	24.94668198	26.06103706	25.72168922	26.94368935	25.65856361	26.62477684	25.78299332	25.63006401	24.94266129	26.96422005	26.78718376	27.45701027	NA	27.32843018	26.47665596	NA	26.42603302	27.06825256	26.96510124	27.13887596	27.11971283	26.58032227	26.53586197	26.6768055	26.34940338	27.64457703	27.04458046	25.76701355	26.71711922	26.16918945	27.13290787	25.80405235	25.85100365	27.39729881	27.52305412	25.55528831	26.07793808	27.48585129	27.62554359	26.5274601	27.63041306
Entr1_A2AIW0	Entr1	A2AIW0	NA	NA	NA	25.78416634	NA	25.46160889	NA	25.38755417	NA	25.78616333	NA	26.22000122	NA	NA	NA	25.83229065	NA	NA	NA	25.77256012	NA	NA	NA	25.71884346	NA	NA	NA	NA	NA	NA	NA	NA	25.52336693	25.11127853	NA	NA	NA	NA	25.87930489	NA	NA	NA	25.33343697	NA	25.6983223	NA	25.77996635
Sec16a_E9QAT4	Sec16a	E9QAT4	32.13971329	32.07794571	32.1487999	31.8286953	31.81745529	31.87810898	32.05549622	31.875	31.88859749	31.80200958	31.80374336	31.94129181	31.88707352	31.87858391	32.00998688	31.94492531	32.096035	32.22673416	32.04335785	32.04015732	32.13335419	32.01919556	32.01464844	31.98430634	32.13721085	31.97432327	31.99270439	32.05778885	31.83145332	31.94778442	31.93838501	32.13105774	32.0357399	32.02683258	31.99954033	32.03960419	31.98607063	31.89879417	32.0524559	31.98396683	32.01634216	31.9757576	32.02759171	32.01078796	31.97230339	31.94160652	31.95161057
Man1b1_A2AJ15	Man1b1	A2AJ15	27.33108139	27.11286926	28.31393242	27.50899696	28.24712563	26.76369858	26.22134781	28.16939926	28.59103012	28.26360512	26.02932739	27.02791405	28.40807152	28.2019577	25.9573288	28.39913368	27.60477257	27.57852364	26.92671394	27.30373764	28.45528793	NA	27.57398224	27.71082878	28.71649742	29.37409782	28.63820267	28.54141235	28.41078377	29.14947701	28.35728836	28.61691284	27.52522087	26.78805542	26.93393326	27.84595299	27.02569962	28.87598801	26.47653389	27.83629417	28.79754829	27.86997223	27.77115059	28.81268311	28.47992897	27.82650757	27.97901917
Fubp3_A2AJ72	Fubp3	A2AJ72	31.91199303	32.0267334	31.85597229	31.79795837	31.99530029	32.03741074	31.89915466	32.15867233	32.07902908	31.8489399	32.28369522	32.17456436	32.20946503	32.09348679	32.25284958	32.21329498	32.3141098	32.09033585	31.94865608	31.84703636	31.74398613	31.99943924	31.82657623	31.97848701	31.85005951	32.08641815	32.11128998	32.36162949	32.31783676	32.16856766	32.10249329	32.00580978	32.08806229	31.9764061	31.97784042	31.82948875	32.19116592	32.15870285	32.11082458	31.9750061	32.0434227	31.84599113	32.04719925	31.9701786	32.11777496	31.96554184	31.89193344
Pnpla7_A2AJ88	Pnpla7	A2AJ88	27.79792023	27.38747025	27.62957954	27.37019348	27.81237602	27.94178963	27.17493248	27.10359573	27.52133179	27.6875248	26.90724373	NA	27.31285286	26.65430832	NA	25.66752434	28.25799751	NA	27.79773521	26.23722839	27.80734825	26.32419586	NA	NA	26.59135056	28.07714462	NA	25.82111549	27.35144424	26.44105911	NA	26.54951286	26.45987511	27.03747749	27.03149414	26.74534988	27.37608719	NA	26.70898819	27.07836723	28.65611649	27.39280319	26.75289536	27.58949471	26.9392128	26.78344345	27.17350388
Rpp38_A2AJG0	Rpp38	A2AJG0	25.58308029	NA	26.18665314	NA	NA	26.05046844	NA	25.91358185	25.14802361	26.15736389	NA	NA	24.98685074	25.67244148	NA	NA	NA	NA	NA	25.66413689	25.97314072	25.71510315	NA	26.19790459	25.95395851	NA	25.89400101	NA	NA	NA	26.16802216	25.44559669	25.09188461	25.64496231	25.16184807	25.0430584	NA	NA	24.88352966	NA	24.92175102	NA	NA	26.01180077	NA	NA	25.22022247
Nmt2_O70311	Nmt2	O70311	27.44616508	27.01977348	27.55178833	27.27692986	27.43983841	27.23260689	27.08395576	NA	27.35497856	26.95670891	26.91239357	27.07244873	26.01835251	27.19149971	27.13965607	26.98043633	26.58606148	27.17654991	27.51480103	27.60307503	27.30234337	27.25250435	27.13916779	27.86714554	27.34291077	27.46995163	26.91273689	27.07571602	26.28399086	27.27524376	27.44047165	26.95726204	27.60413551	26.11083984	25.84347534	27.64498901	26.97694588	27.02263451	26.93427086	27.34248543	27.14336014	25.83730507	27.41594887	27.92575264	27.19544792	27.20890236	27.22701645
Map7d1_A2AJI0	Map7d1	A2AJI0	29.40365028	30.03852463	30.39907265	30.16782188	30.29055023	29.00120544	29.6996212	29.673069	29.64977646	29.89365387	28.33994102	29.68977547	30.17640877	29.30992889	28.98060036	29.99846458	29.50659752	30.13479424	30.05711174	30.01770401	30.11990929	29.93480492	30.11545181	29.58139992	28.9487114	30.04426956	30.6073494	30.34350395	29.98549461	30.29131889	30.27575302	30.41003418	29.99967575	30.15593147	29.63256264	29.7840519	29.98793602	29.66901779	28.56001472	29.9222393	29.60644913	30.21593094	29.33039856	29.82133102	30.09748077	29.9333992	29.99833107
Fggy_A2AJL3	Fggy	A2AJL3	30.31591988	30.17795372	30.29974747	30.82327652	30.48519707	30.61841965	30.40872002	30.49180603	30.31840134	30.41225815	29.36001205	30.12829399	29.65451241	29.77478218	29.46271515	29.87474251	29.61524773	27.94173241	29.21108627	29.49102211	29.60117912	29.2094841	29.40182114	29.65253067	29.67477036	30.18883896	29.79920197	29.26874352	30.24422455	29.94321442	30.00958633	29.9077034	30.47981262	30.0523243	30.50388908	30.32227516	30.30247307	30.0226078	30.46070671	30.21766472	30.20722771	30.31376076	30.32367134	30.19037056	30.21662331	30.11433601	30.48231506
Pdp1_A2AJP9	Pdp1	A2AJP9	28.52540779	28.05377579	28.7489357	28.73995399	28.64306259	28.67878723	28.65734291	29.04439926	29.11731148	28.61484337	28.76312828	28.04353905	28.44169998	28.97612572	28.48776817	27.53081131	28.30973244	30.07622719	29.39304733	29.90239334	29.54133797	29.90526581	29.85548973	29.87983322	29.39141083	29.1725502	29.08425903	29.04400826	29.04986	28.83800888	28.60466576	28.5796032	28.67804909	28.21803474	28.03385925	27.61890984	27.78780746	28.51732063	28.26838684	27.61154175	25.97125626	28.76312828	28.65860367	28.86458015	26.86218834	28.47958183	28.55979538
Pnisr_A2AJT4	Pnisr	A2AJT4	NA	25.36746407	NA	26.0429554	NA	26.34426498	25.67014694	25.97712135	25.48812103	NA	NA	NA	NA	26.09958839	25.35974503	NA	NA	NA	NA	NA	NA	NA	NA	25.99306488	NA	25.82776833	NA	26.37746048	26.23861504	26.73750496	NA	NA	26.2410717	26.062006	NA	NA	25.82769585	25.78471565	25.61118889	26.07571602	25.84639549	25.79354858	NA	NA	26.21497154	NA	25.84792519
Ppp1r3d_A2AJW4	Ppp1r3d	A2AJW4	31.18470764	31.09521866	31.23660469	30.89193344	30.98563004	31.25304604	31.22066498	31.06580162	30.82084465	30.931427	30.5	30.66856194	30.29854584	30.82107162	30.61508942	30.42191887	30.33681679	29.45263863	29.70183563	29.53580666	29.56090736	29.45214844	29.48320007	29.4383316	29.53408241	30.3089962	30.09307861	30.36880112	30.45650291	30.64185905	30.05064011	30.29230499	31.04966545	30.91027832	30.96595573	30.91142273	30.63607788	31.03341293	30.76319313	31.02121735	30.87261581	31.03904724	30.41920853	30.803936	30.79420662	31.06855965	30.68845749
Snta1_Q61234	Snta1	Q61234	28.71082878	28.27155304	28.14243507	28.68050003	28.33773041	26.24005318	28.63162613	27.31838036	28.34502792	28.58024979	28.91242218	28.93137169	29.22602844	27.57830811	29.1848011	28.8182106	28.57340431	29.70190239	30.41437721	30.20757675	30.19425011	29.6320076	30.47227859	30.07329178	30.41790009	NA	26.43012238	31.02597618	26.99139977	NA	28.23439026	28.05051041	28.05817032	27.56267357	28.16911316	27.86720467	28.2863903	27.53043938	28.62177658	27.72566032	28.26669121	28.42105484	28.43049812	28.44679451	28.29250336	29.40232849	28.92857933
Focad_A2AKG8	Focad	A2AKG8	27.58799362	27.48983574	27.69557762	27.1126709	27.85239792	28.1465683	27.6159668	27.72936058	27.52208138	26.97836494	26.02301407	26.00607491	NA	26.38185692	26.5889225	26.77956581	26.41039467	27.0376873	27.00152779	26.20866013	25.59963036	26.77278709	25.82036018	26.22670364	26.38694572	27.55566978	26.08460426	26.09095573	26.74663162	26.5483532	26.42244339	27.36310768	27.59484291	26.9216156	27.26024437	27.08019829	27.7102375	27.0507164	26.47817039	26.96971893	28.31505775	27.53058815	26.51304054	27.69232178	27.85323143	26.98217964	27.96080017
Atp5c1_A2AKU9	Atp5c1	A2AKU9	35.61680984	35.34436798	35.26793671	35.66720581	35.33177948	35.77566147	35.44615936	35.72212219	35.80373764	35.78006744	34.68703079	35.35616302	35.17623138	35.23823547	34.94135284	35.27482224	35.12420654	35.5197258	35.66121674	35.93229675	35.91480637	35.58634567	35.81895447	35.91246796	35.91347122	34.96606827	35.04302979	34.79942703	35.14535522	34.91651917	35.19234085	35.28616333	35.562603	35.02552414	35.70362473	35.36136627	35.41371536	35.60225296	35.37945938	35.42726898	35.30314255	35.07319641	35.3091507	35.33588028	35.50527573	35.41871643	35.35162735
Hnrnpa3_Q8BG05	Hnrnpa3	Q8BG05	34.77843094	34.88130569	34.81296921	34.85735321	34.92866135	34.74860382	34.61998367	35.2384491	35.24993515	35.26062775	35.55545044	35.5590744	35.51053238	35.2373085	35.46127319	35.59554291	35.57418442	35.23538589	35.28956604	35.56671906	35.32686996	35.42686081	35.20711136	35.56118011	35.3960495	35.07435226	35.75127411	35.36580658	35.21248627	35.3177681	35.65015411	35.39515686	34.68619537	34.74855042	35.05362701	34.93569946	35.01712418	34.91224289	35.27444077	35.3620224	34.97113037	34.97241592	35.18342209	34.99765778	34.8449707	34.71261978	35.00227737
Agps_Q8C0I1	Agps	Q8C0I1	29.92323303	30.24785042	30.38288307	30.025383	30.11234856	30.14722252	30.05025101	30.27841377	30.16997337	29.9446125	29.71086121	30.03669167	29.74610329	30.30301857	29.94809914	29.94935226	29.7258873	28.20134926	28.79181671	27.5402298	28.15421867	26.31077385	28.01414299	28.40794945	29.07152939	30.00985336	29.11978722	29.68501854	29.5291748	29.89495659	29.33536911	29.36061859	30.058918	29.8424511	30.22848511	30.1427269	29.7646637	30.11594772	29.74470901	29.85433197	30.20652962	29.91783714	29.63474464	29.68108559	30.01158714	30.17617035	30.00168991
Asph_Q8BSY0	Asph	Q8BSY0	32.16188812	32.16128922	32.23760223	31.97312546	32.12308884	32.20626831	32.07925034	32.12857056	32.24948883	32.26184082	32.21442413	32.15792084	32.13206863	32.21289063	32.19855881	32.10261917	32.08347321	32.51279449	32.41023636	32.39565659	32.59178925	32.56678772	32.6350174	32.49490738	32.71528244	32.44285202	32.42269516	32.43854523	32.48519897	32.35373688	32.27755737	32.34765244	32.22518539	32.12268829	32.17522049	32.08932495	32.17638016	32.12373734	32.17988205	32.06624985	32.20402527	31.94948959	32.05203247	32.15251923	32.11501694	32.1578598	32.21613312
Med22_A2ALA4	Med22	A2ALA4	28.61041451	28.88646317	28.69604301	28.53726959	28.81518936	27.82735634	28.5138607	28.27550888	28.31315422	27.87091255	28.86956024	28.67367554	28.89527321	27.99701118	29.25736809	28.16106033	28.93230057	28.30565262	28.63225174	28.14292145	28.55471802	29.0972805	28.30199432	27.50324631	28.03836632	28.58652687	28.59931946	28.97289848	28.26816368	28.84589386	28.90503693	28.84113121	28.34218979	28.84807587	28.69653893	28.66101837	28.61544037	28.91618729	28.6031456	28.79349327	28.38067627	28.88823509	29.04611778	28.84212112	28.26963615	28.41928864	28.32221031
Rexo4_A2ALB2	Rexo4	A2ALB2	NA	NA	25.48833466	27.06507111	NA	25.81863022	25.36776352	25.49652672	25.39917374	25.05734444	25.9401989	26.31183052	26.6408596	NA	25.92347527	NA	NA	NA	25.90687752	25.63870621	26.47826195	25.28029633	25.76156998	25.6458149	25.86400795	NA	NA	26.54496765	25.96978569	26.17327499	26.11600685	26.25475883	26.64457703	NA	27.16997337	NA	27.01935005	NA	27.54487991	NA	NA	25.16691208	27.1680603	NA	27.12238121	NA	25.76814842
Usp48_Q3V0C5	Usp48	Q3V0C5	31.35515785	31.54143906	31.58073425	29.92280769	30.9589901	31.54162407	32.05530167	32.45943832	31.6327877	29.28623581	31.3520546	29.55959511	31.10780334	31.39677811	31.11873436	31.85678864	30.98834229	31.20722771	32.31330109	31.99799347	31.22808266	31.56138039	31.08594322	32.04475784	30.44411087	29.94907379	31.74603081	31.18618393	29.57166862	30.37844467	30.83205795	30.0348568	29.41221809	31.31969261	30.61850739	31.45806694	29.76769829	31.16470909	29.69479752	31.51704788	30.19448471	31.40532494	30.00597763	30.83687973	30.70824814	30.88634682	32.53468323
Dnajc25_A2ALW5	Dnajc25	A2ALW5	27.221035	27.03317642	27.33492088	27.47815514	26.82541656	27.73763466	26.63809967	26.92456436	27.21946526	26.44782066	26.09820366	27.07724571	NA	26.59505463	26.38799667	NA	NA	26.91843414	25.91761589	NA	27.10419655	27.17617035	25.92372513	26.64016914	26.92897415	27.09164238	26.89400101	NA	27.18044472	26.64938164	26.79017067	NA	27.25349617	27.3558197	26.71292877	26.60328674	26.61946869	26.97607231	26.05023956	26.2932148	27.06116104	27.40746498	26.73427963	26.45616531	27.39059067	27.23598862	27.20964622
Cntln_A2AM05	Cntln	A2AM05	NA	26.53460121	26.52990341	26.58806419	NA	27.01988029	NA	26.89388657	27.08304214	NA	26.18129921	NA	27.03873253	27.91803551	26.21983528	26.90942001	26.78855515	27.34350395	26.42934036	27.11286926	27.97760201	NA	NA	27.30443382	NA	27.01595116	27.17493248	26.58132744	27.5514946	NA	NA	26.94212532	27.00378227	NA	26.7055645	26.8764267	26.81860542	26.12327003	26.5635891	27.02728271	26.98489761	NA	26.66532898	NA	27.10489655	26.24789619	26.79389572
Mllt3_A2AM29	Mllt3	A2AM29	NA	26.83845901	NA	NA	NA	NA	NA	NA	NA	26.12650299	NA	NA	26.93393326	NA	27.12849045	26.86844254	26.95549011	NA	26.62114716	NA	26.79525948	NA	NA	27.20973969	NA	NA	26.4244957	NA	NA	26.24318123	NA	26.2733593	NA	NA	NA	NA	NA	NA	NA	NA	NA	NA	NA	NA	NA	26.4015522	NA
Slc44a1_A2AMH5	Slc44a1	A2AMH5	28.880373	29.21194458	29.09670258	29.42642403	29.37877655	29.19067574	28.84947777	28.66945839	29.04689789	28.88119125	28.76221085	29.25252724	29.26595306	28.91222191	28.79952621	29.42446327	29.1899929	27.85120583	27.74066162	28.67239571	28.40104675	28.60197639	27.55186081	28.20941353	28.18039703	29.58572197	29.20440865	29.14238548	29.70857811	29.27681923	29.45544434	29.59045792	29.3044548	29.38209915	29.32513046	29.15061569	29.4947834	29.22699356	29.21354485	28.99528694	29.33583832	29.31777573	29.30906105	29.30838776	29.59418297	29.18120384	29.3359642
Ubap2_Q91VX2	Ubap2	Q91VX2	29.56383705	30.31893921	30.54056168	30.05478477	29.87709999	29.83122826	29.79855347	29.37767982	29.79836845	29.50997925	31.10430908	30.5587368	30.57036591	30.39815521	30.9028244	30.5049324	30.73852158	30.31840134	30.51333427	30.38020134	30.26203728	30.5027523	29.99765778	30.1149559	30.01770401	30.57758713	30.65309525	30.70800209	30.36494446	30.50170898	30.77407646	30.49457359	30.14224052	30.28944969	29.86805916	30.28206635	30.40638924	30.25394821	30.12188721	30.40942764	30.43787575	30.57596588	30.47527695	30.1793766	30.33127403	30.24047661	30.08169746
1810043H04Rik_A2AMZ4	1810043H04Rik	A2AMZ4	28.85450935	29.19175911	28.75681305	28.79042053	28.92527199	28.34629631	29.0493412	28.20046043	28.57206726	28.54152298	29.24769211	28.83261681	29.22937965	28.88492203	29.89547539	29.01379776	29.33033371	29.11023331	28.7237072	29.22719955	28.99515152	29.22398186	29.9903717	28.89908218	28.7347641	28.62296295	28.57473946	28.92914391	28.35955238	29.38884735	28.65996552	28.34117126	28.8118248	29.01408958	29.13985252	29.50718307	28.84182167	28.94310379	29.4346981	29.84806061	28.75385284	29.25351906	29.20188713	29.28392029	28.66332817	28.92399788	29.00854492
Ubr4_A2AN08	Ubr4	A2AN08	33.37282562	33.30810165	33.33737564	33.3820076	33.26430511	33.50734329	33.27738953	33.21318054	33.22230911	33.18401337	32.34000397	32.92959595	32.49647903	33.03429794	32.31856155	32.81459427	32.28245163	32.8164444	32.57751846	32.62220001	32.81465149	32.70254135	32.69062424	32.92099762	32.72616577	33.25856018	32.72484589	32.85658646	33.19889832	33.09793472	33.00314713	33.00708008	33.30606461	33.30225754	33.26206589	33.20317841	33.21819687	33.03119659	33.01238632	32.96629715	33.36554337	33.13788223	33.10747528	33.21096039	33.30007553	33.35429001	33.32910919
Uck1_A2AN37	Uck1	A2AN37	28.74490166	28.08192444	27.90345764	28.36105919	28.50297928	28.34544945	28.82568932	28.45179367	28.46193504	28.171978	28.30208206	28.33781624	28.16638565	28.01078606	27.03726768	28.41215706	27.28453827	28.3799324	26.63478088	28.49537468	NA	28.33611488	28.21136475	26.75213051	28.49442101	27.71528625	27.78624916	28.26472473	27.86472893	28.20862389	27.58970833	26.41502953	28.13643265	28.21701622	28.51359749	28.3383255	28.05945969	28.52798271	28.42077446	28.35472679	28.1541214	28.22784233	28.31332779	28.14661598	27.94676018	28.56256294	28.64185905
Ciz1_Q8VEH2	Ciz1	Q8VEH2	27.96669769	27.54274178	25.2530632	26.83086586	27.73589325	26.93988419	27.67996216	27.16432571	27.2314167	27.20471191	27.44426918	27.56870079	27.57830811	27.63484955	27.27284241	27.84068108	27.27737236	27.81512833	27.78231812	27.37509155	27.13241768	27.52050781	27.47041702	27.12533951	26.97912788	26.87490463	NA	27.30434608	NA	27.09174347	27.49197769	26.37663269	27.32868767	27.96982956	27.56347275	28.06779099	27.37749481	27.74194717	27.51028061	28.18777657	27.31622314	27.91416359	NA	27.80919075	27.36977768	27.67424774	27.31725883
Ap5s1_A2ANC6	Ap5s1	A2ANC6	27.0948658	27.3537178	27.46365166	27.04978371	26.75021553	NA	26.78156853	27.06157303	NA	26.80168724	26.90242195	27.3779068	27.09838486	27.02337456	26.85638046	26.96057892	27.2595253	27.84750748	27.1611557	26.43136597	26.81041718	27.04479027	26.93640709	26.87724686	26.60823059	26.75213051	27.15653419	27.28982353	26.83581161	27.0590992	26.8285675	26.1479454	27.08202744	26.4990387	26.73711967	27.3352623	26.58348083	27.31224632	27.03674316	27.4543457	27.46178055	NA	27.08992577	27.11167717	27.44126511	NA	27.14043617
Fam219a_Q9D772	Fam219a	Q9D772	NA	NA	26.68043137	NA	NA	NA	NA	NA	NA	NA	NA	25.93287468	NA	26.25380325	NA	NA	NA	NA	NA	NA	NA	NA	NA	NA	NA	NA	26.43061638	26.44756889	26.74175453	NA	26.69643974	NA	NA	NA	NA	NA	NA	NA	NA	NA	NA	NA	NA	NA	25.72775078	NA	NA
Mdn1_A2ANY6	Mdn1	A2ANY6	30.98596954	30.68378258	30.76817131	31.04263878	30.14819336	30.98209763	30.87927818	30.83205795	29.96526718	32.20908737	28.20662117	32.55730057	30.63728714	31.72716141	31.32420731	33.62907791	30.54166985	29.0494976	31.15653419	34.37204742	31.25310135	34.48189545	NA	33.69083405	31.56905365	31.48524666	34.02349854	NA	30.78900528	NA	34.56336975	31.25248146	31.54535866	30.30595589	31.43330574	30.81099892	30.98793602	30.9140625	31.38828278	31.00510788	31.16991425	31.07482338	31.15176582	29.05483627	31.0486927	31.4643631	31.32651329
Cd99l2_Q8BIF0	Cd99l2	Q8BIF0	29.23888397	30.02181244	30.26561928	29.68527031	29.73274422	29.38432503	29.64442253	29.64681053	29.86951637	29.67197418	30.25135422	30.44302559	29.92549706	29.84717941	30.31613731	30.07953644	30.18328857	30.11321831	29.99509811	30.00704765	29.3789196	29.27237511	29.40770721	29.54842949	29.27857018	29.03028488	30.17712212	28.9088192	29.53133202	30.22561455	29.91242218	29.24882317	29.87758255	30.18435287	29.79632759	29.74510956	30.41377068	29.79989815	30.02986336	30.43021774	30.18044472	30.05866051	30.47672653	29.82499123	29.96677971	30.01438332	30.00370026
Zc3h6_Q8BYK8	Zc3h6	Q8BYK8	31.25928879	32.30133057	32.22483826	30.93635178	31.25749207	31.20151329	31.46655273	31.46849632	30.78073883	31.52701187	32.51258087	32.19873428	31.67033577	31.81837082	32.74181747	32.49269104	31.93848991	31.72768974	31.81283569	31.25574875	31.03832817	31.99094772	31.74173927	31.15593147	31.15279388	31.65446091	31.5957489	32.09207153	31.06194687	32.11975479	31.41649246	31.23117638	31.40182114	31.27319908	31.60080719	29.32253265	31.80351257	31.97189331	31.53875923	29.13432884	31.52836418	31.76081467	31.44099808	31.44672585	30.93873596	31.73880196	30.79474831
Tpx2_A2APB8	Tpx2	A2APB8	30.01238632	29.11202431	29.19441605	25.99213409	30.89966011	26.14330101	29.46853447	26.58405495	28.22140312	29.97281647	29.74348831	29.13530731	30.80108452	29.29751968	29.63569641	29.07193756	30.1768837	29.45299149	29.30271339	NA	NA	27.10839081	29.55797195	30.6289711	NA	29.74212456	29.45493507	31.95636177	30.42121506	29.96842957	31.35237122	29.08641243	NA	28.53148079	NA	30.14004707	27.06999397	29.45069313	26.08403587	30.69784927	29.30140495	30.35352898	NA	29.80281067	28.43880844	35.50728607	26.48029709
Pmepa1_A2APF4	Pmepa1	A2APF4	NA	26.75417137	NA	NA	NA	NA	NA	25.80402756	NA	NA	26.81531143	27.01083946	26.97191238	NA	26.65731049	26.36977768	26.48122215	NA	NA	NA	NA	NA	NA	NA	NA	24.87932777	24.78391647	25.64377975	NA	25.96236801	NA	NA	NA	NA	NA	25.98233223	NA	25.44562721	NA	NA	NA	NA	NA	NA	NA	25.03934097	NA
Zbp1_Q9QY24	Zbp1	Q9QY24	25.0403862	26.10189438	25.64463234	NA	26.65948868	24.14685822	25.58055115	24.38719177	24.8275013	25.27337646	26.94346619	NA	26.43080902	26.02590942	27.22379875	26.97224236	27.69703674	24.06776047	NA	NA	26.04107475	NA	NA	NA	25.51213646	30.99185944	31.12706375	31.76963043	30.96037292	31.14327431	31.72983742	31.52687263	23.99688148	26.86549568	24.59366035	24.17752075	23.94306374	25.86565971	24.59080887	27.00688744	26.64636421	26.50660896	25.97880173	26.82505226	NA	26.1705265	24.32848167
Ints8_A2API3	Ints8	A2API3	26.90747452	26.26861954	26.62770081	26.84840393	26.75429916	26.67815018	25.87213516	25.9121418	26.5796032	26.03642845	25.16380692	25.87206459	25.77773666	NA	NA	26.1947155	25.13625717	25.29210854	25.1487999	26.6558094	26.02146912	24.85785294	26.27595329	26.2991848	26.27280807	24.48585129	26.30759811	25.86315727	25.76961327	25.8167038	26.40522575	26.0026226	27.02062225	NA	25.73078537	26.28157043	NA	24.99023056	26.1199894	26.07228661	26.80119324	26.10521507	26.83159065	27.10289574	26.67559433	26.52971077	26.13033867
Akap2_A2API8	Akap2	A2API8	28.2318306	27.44181824	NA	NA	25.19257355	NA	28.0474968	25.68059349	NA	26.92750549	NA	NA	25.54362679	26.0656662	NA	26.72390366	25.99507141	27.7359581	NA	27.04614449	NA	NA	NA	NA	NA	26.71554947	NA	26.80562782	25.90547752	NA	25.79728889	25.5370636	NA	25.60543633	25.22364998	NA	26.37656593	NA	24.68351364	25.32154846	26.44794655	NA	24.74924278	NA	24.74432373	NA	NA
Fmnl2_A2APV2	Fmnl2	A2APV2	27.83068466	27.3558197	28.62529945	27.74445152	28.03322983	28.76404762	27.91073608	28.20541	27.666008	27.2747097	25.64435768	26.08899689	27.42926025	27.91621399	27.25556946	NA	26.26712036	28.06927681	28.29307365	27.18555832	28.23301888	27.68592072	27.25844765	27.29806519	26.67060661	29.35039139	28.27204132	28.61628151	29.26689148	29.2485733	28.40275574	28.36553001	28.14632416	28.07530975	28.06481361	27.91461945	27.23817635	26.98207092	26.80094719	27.46886444	26.57253647	26.60653687	27.08202744	27.18252945	27.03002167	27.46458626	26.24310875
Ndufaf5_A2APY7	Ndufaf5	A2APY7	29.53588104	29.9554615	29.63457298	29.45144081	29.39764595	29.63294411	29.8206768	29.57190323	29.6166153	29.85952377	30.28802109	29.72817612	30.31775475	30.30192947	30.19084167	29.87311554	30.15870285	30.54590988	30.53389549	30.30160141	30.38009834	30.61535263	30.38071632	30.49847794	30.27386475	29.9271946	29.74004936	30.02524948	29.44011688	29.51046944	29.79640388	28.70540047	29.6181221	29.01177406	29.58913803	29.71767426	29.82628059	29.65599632	29.64340782	29.60011673	29.66368484	29.88672447	29.58062744	29.7237072	29.75126839	29.59747314	29.35365486
Rtf1_A2AQ19	Rtf1	A2AQ19	29.07060814	27.36553001	28.2844944	28.99706459	29.25248146	28.64030838	28.92144585	29.16413307	29.41711617	29.3891964	29.6410656	29.68471909	30.32581711	29.88957024	29.92280769	29.68890953	30.20839119	29.98752785	29.82414246	29.75708389	29.51887703	29.44207573	29.38595009	29.98590088	29.94962883	29.43549347	29.83314514	29.37216759	29.49235916	29.84168625	29.81272888	30.02999496	29.28636932	29.31360817	29.27575302	29.12595558	29.4325695	28.28038597	29.33975029	29.07541084	29.07625198	28.96523857	29.24220467	29.06450462	29.0056839	28.13237	29.22724533
Fnbp1_Q80TY0	Fnbp1	Q80TY0	29.00187683	29.82104301	29.34844971	29.35980225	29.03278351	29.20790291	29.02627945	29.4505558	29.35699463	29.2134285	28.76338196	29.34106636	28.81583023	29.68895912	29.4836235	28.94190025	29.46960258	28.69952202	30.05633545	30.28195572	30.01903152	29.86484528	29.44191742	29.7325325	29.45624733	28.72260094	29.96732903	29.97869301	29.47635841	29.8401413	30.21962738	29.97062492	29.65425682	29.6639061	29.70910263	29.91070747	29.88470268	29.71491051	29.91299248	29.73995399	29.7027607	29.72053146	29.81938362	29.54148674	29.86404991	29.65483665	29.83306885
Aqr_A2AQA7	Aqr	A2AQA7	28.32461548	29.09295273	28.49178696	28.43396378	28.63405228	28.3923111	28.43073654	28.15489388	28.63737297	28.22531509	27.25520897	27.08911705	27.62686729	26.2888031	26.6607132	25.21037102	27.55024719	27.26543999	26.84876251	27.87531471	27.7124691	25.92356682	28.29254723	27.64938164	28.49617577	28.36084938	26.53451157	28.2767086	28.52585602	28.67468643	27.73408508	27.35984421	28.27150726	28.60956955	28.45477676	28.25889587	28.24988556	28.32603073	27.98685074	28.31254959	28.23735619	28.17483711	28.03883743	28.18058777	28.38516808	28.03653336	28.72018814
Secisbp2l_Q6A098	Secisbp2l	Q6A098	27.08598137	25.74437523	27.76938629	25.7837677	27.03894234	26.0403862	26.55429459	25.78006554	NA	25.7427578	NA	25.59217834	26.36049843	NA	25.81196022	NA	27.203125	28.12435532	27.78768349	28.08024788	26.76635551	27.17968559	27.9644413	27.56005096	26.66790199	25.77948952	27.47002983	26.87467003	26.53678131	NA	27.39566422	27.49769783	25.69609451	NA	26.64842224	26.95349312	25.61638641	25.91827583	26.90655708	26.36996078	26.06724739	26.16872978	26.83593178	NA	NA	NA	27.51930809
Tmem87a_Q8BXN9	Tmem87a	Q8BXN9	29.26716042	29.01374435	29.27395439	29.35312843	29.59612274	29.15600395	29.02841568	29.06280899	29.13295746	29.34023857	27.79754829	29.20249367	28.82192421	28.91168022	27.78281784	28.85712242	28.62362671	29.2984581	28.70665169	28.83593178	28.73023415	28.92908669	28.70809937	29.13312912	29.03983116	29.6429081	28.98644447	29.01494217	29.4029789	29.38366508	29.56705093	29.5191021	29.15576363	28.98568535	29.16370201	29.57266235	28.91769409	28.79355431	28.91010666	29.21113205	29.12553787	28.80220985	28.86171532	29.46526909	29.33409119	28.93097687	28.83632278
Ganc_A2AQJ8	Ganc	A2AQJ8	31.84565544	31.96399307	31.97538185	32.20072556	32.17649841	32.15698624	32.00189209	31.96206284	32.16273117	32.14609909	31.269804	31.66500854	31.3095932	31.48840904	31.39135933	31.49519348	31.34688759	31.71567154	31.46182823	31.63361168	31.69390869	31.56438255	31.73739243	31.75362206	31.83469772	31.71227264	31.47966766	31.52822495	31.65983009	31.7239933	31.47966766	31.58333778	32.07839203	31.9852562	32.15246201	32.02788925	32.00868607	31.89471817	31.97951126	31.86544418	32.06820679	31.76101303	31.91145897	31.98759651	32.07099152	31.9186554	32.16152954
Acss2_Q9QXG4	Acss2	Q9QXG4	34.96791458	34.80005264	35.02622223	35.01836777	34.85883713	34.97215652	34.81816864	34.80193329	35.10684586	34.86645889	34.20018387	34.58760071	34.30252838	34.75930786	34.30918503	34.45880127	34.20907211	33.42467499	33.00703049	33.12203979	33.06046677	33.03934097	33.23034668	33.24657822	33.14210129	34.05172729	33.60939789	33.84585953	33.93605423	34.11946106	33.76623535	33.94846344	34.77111816	34.61981964	34.8944664	35.0167923	34.89757919	34.72349548	34.56847763	34.63000107	34.95059586	34.64102936	34.70851517	34.97065735	34.94558716	34.82974625	35.01550674
Srxn1_A2AQU8	Srxn1	A2AQU8	29.10851479	29.37187767	29.46310616	29.3116188	29.57002258	29.14923477	29.28270721	29.0484066	29.39100075	29.317173	30.37813568	30.05762863	31.26489258	30.06881523	31.11817741	30.28195572	30.98522377	29.92067909	29.6257515	29.13065147	29.40271568	29.62577057	29.42734337	29.35584068	29.87387848	29.66310883	30.20804214	30.01797104	29.68829155	29.75880051	30.06020737	30.41920853	29.55277824	29.6749897	29.15600395	29.55844498	29.21523476	29.65945435	29.44225311	29.89908218	29.2930088	29.809021	29.64118576	29.72660255	29.36821747	29.30873489	29.51898956
Ppig_A2AR02	Ppig	A2AR02	28.50457191	28.99964905	29.43745995	29.51365471	29.53608513	29.0694313	29.02202415	29.19856644	29.32620239	28.93120193	28.07816315	28.87698364	29.0269928	28.12696457	28.16557121	29.05330849	27.50945091	29.32783127	29.26867676	29.52835464	29.30921364	29.05395699	29.30090332	29.74438858	29.03687477	27.65164185	29.55955887	28.94818115	28.83584213	28.91444778	29.51981544	29.2404995	29.37331009	29.37834167	29.14644623	29.41489983	29.47645569	28.98470688	28.51205254	29.57522583	27.29736519	29.29043961	28.90879059	29.38251114	29.39797211	29.27819252	29.34781647
Tank_Q8C2D3	Tank	Q8C2D3	29.99118423	30.04700279	29.84054565	29.79419136	30.14224052	29.39388657	30.02194595	29.66702271	29.54686737	27.88506699	30.49400139	29.992939	30.00048065	29.14673805	30.14479446	29.94125748	30.36369324	29.740839	30.37503052	29.91199303	30.06097984	29.52004051	30.17414665	29.28403091	29.59475327	30.16362953	30.66737747	30.42392159	30.31192207	30.54940414	30.57983589	30.45787239	30.11904526	29.9814167	29.73288918	30.13540649	29.76725578	30.37077522	29.97322845	30.46956253	30.05814362	30.42011261	30.15013123	30.17510033	29.90066719	30.20711136	29.88916397
Tfpi_A2ARA0	Tfpi	A2ARA0	27.43515587	27.70133972	27.45998383	27.31016731	27.17560005	27.11862373	NA	27.22949409	27.20722771	27.27834892	27.96933556	28.18900299	27.42358208	27.62023926	28.37198067	27.67472076	27.09667587	27.51773262	27.4117527	27.54598427	24.6823349	26.37901497	27.44126511	26.95438004	27.1788311	27.46598816	27.25916672	27.77165413	26.77806282	28.14472198	27.57729912	28.03826141	27.33696556	27.71122169	27.59078026	27.5238018	27.16077232	27.74682426	27.56674194	27.76831245	27.43133545	28.0521698	27.62651825	27.31820679	27.70787048	27.5618	27.25223351
Lgr4_A2ARI4-2	Lgr4	A2ARI4-2	NA	NA	NA	NA	NA	26.44028282	25.96996117	26.42981911	24.58348083	NA	NA	NA	NA	NA	24.82934189	NA	NA	NA	NA	NA	25.33115005	NA	NA	NA	25.23651695	24.32731628	24.54291725	NA	25.99120522	25.55447006	25.09643555	25.04335022	NA	NA	25.48311615	NA	26.46772957	24.06849861	26.11247253	24.41254425	26.20771217	25.62750626	26.49629784	24.86126518	26.76395226	25.46332359	26.60144615
Ppip5k1_A2ARP1	Ppip5k1	A2ARP1	30.77266121	30.53630638	30.63382721	30.62610054	30.59725952	30.76168823	30.79598618	30.56028748	30.34942055	30.11706352	29.22045708	30.00731468	29.24837112	30.12312126	28.64230537	29.79417419	29.30197334	29.01081276	27.14802361	27.78674889	29.4137516	29.28065109	27.32697487	28.15904045	29.4761467	30.34899902	30.03813171	29.79556847	29.77181053	30.09307861	29.80574989	29.94377327	30.65974426	30.64941597	30.48270035	30.41649246	30.54305458	30.49657631	30.53045845	29.68729019	30.62870979	30.64116859	30.24479103	30.43390274	30.73586082	30.74446869	30.6235733
Map1a_Q9QYR6	Map1a	Q9QYR6	33.00091934	33.24274826	33.2617836	32.83469772	33.01577759	32.66769409	32.98881531	32.69245529	32.74939346	32.7233429	34.06334686	33.64581299	34.04050064	33.73952866	34.11466217	33.88649368	34.20142746	32.14357758	32.29791641	32.10627747	32.0316391	32.07705307	31.95199203	32.09128189	31.96371841	33.23905563	33.43402863	33.45623398	33.32549667	33.35310745	33.38445282	33.2363472	33.14228439	33.34585571	32.9114418	33.10588455	33.07778549	33.37230682	33.15279388	33.19448471	33.35152817	33.42479706	33.41576385	33.23648834	33.07276535	33.15328979	32.99491119
Helz2_A2AS05	Helz2	A2AS05	25.43256187	NA	26.22780609	26.84481621	25.96677399	27.06465912	NA	25.7111969	25.87588882	26.35437393	NA	26.54796982	24.99196243	NA	25.9697628	NA	24.66573715	25.46344948	26.00221634	NA	26.86112213	25.09760094	NA	NA	NA	27.36878014	NA	26.5552597	26.34558487	27.15054321	27.32885742	27.75047112	26.19116211	26.0602951	25.58923721	NA	26.08119392	NA	25.92372513	25.63003731	25.78715897	26.25785446	26.98760986	NA	26.28494453	25.99088097	26.00996399
Nckap1_A2AS98	Nckap1	A2AS98	31.69062424	31.51324081	31.33218193	31.65710449	31.12583351	31.70359421	31.49743271	31.30258369	31.51826668	31.23249245	30.56037903	30.88968658	30.45159721	31.17307472	29.7210865	30.76974869	30.30975533	30.55545044	30.03865433	29.18933296	30.48797798	30.44164085	30.30083847	30.64615822	30.58154297	31.59557152	30.86082649	30.85741997	31.6088028	31.4317627	31.03845787	30.8669548	31.61894417	31.38375854	31.34117126	31.29909325	31.33825111	31.2582798	31.05782127	31.02445793	31.37606621	31.24507523	30.98719025	31.33607101	31.52360535	31.37834167	31.31419182
Hoxd8_A2ASN1	Hoxd8	A2ASN1	26.34294319	NA	NA	NA	NA	NA	NA	NA	NA	NA	27.70345497	NA	NA	NA	NA	NA	27.42838287	NA	NA	NA	27.47722816	NA	NA	NA	NA	NA	NA	28.52932358	27.22361374	26.58591843	27.88541603	27.58642006	28.35883904	27.40592384	27.8256588	NA	NA	NA	NA	NA	NA	NA	NA	NA	NA	NA	NA
Taf3_Q5HZG4	Taf3	Q5HZG4	27.53867722	NA	26.04395676	NA	26.16349983	NA	26.22563744	NA	NA	NA	NA	NA	26.98348427	NA	27.42902184	NA	26.61568642	NA	NA	NA	NA	25.81423569	26.51653099	26.81347847	26.31592941	NA	26.31765556	26.21050072	27.42262077	NA	26.24559402	NA	NA	NA	NA	NA	NA	NA	25.39204979	NA	NA	26.69643974	NA	26.57040977	NA	26.98207092	NA
Slc25a25_A2ASZ8-2	Slc25a25	A2ASZ8-2	27.80248833	29.64204788	26.44804001	26.36364365	30.01012039	28.39656258	26.32022285	27.5205822	26.50093842	26.37036133	27.32825851	27.10269547	27.85738945	26.20560646	27.74534988	29.21291924	27.83496857	26.97792816	NA	26.04278755	28.26226234	27.20162964	26.31513405	26.74021149	28.45939827	26.77077293	NA	NA	25.50148582	NA	25.76494026	26.01898956	29.45654106	NA	26.67114639	27.75951385	30.12398529	NA	23.67540741	28.72286224	29.3766861	30.74101448	29.62404442	27.97727394	29.49524117	24.85523987	27.76704979
Upf2_A2AT37	Upf2	A2AT37	28.10883904	26.23366737	27.09264946	27.1652832	27.85685539	27.58075333	28.10908699	25.2296772	26.70846176	27.6384449	26.82832527	27.28303719	28.70411491	27.20694733	26.37278557	26.27932358	25.94234848	26.80267334	27.45214844	NA	27.15257645	26.02854729	27.25484848	26.8730278	26.8133564	28.37724495	27.36636353	26.13680458	27.92428017	27.47761345	28.16489983	25.82847023	27.71862221	27.83116722	27.68552017	26.69975281	NA	26.67828369	27.05403328	27.66641426	27.15441132	27.7233181	26.52838516	27.72195053	27.60681915	26.5929184	27.85780525
Plcb4_A2AT93	Plcb4	A2AT93	25.24183655	26.02134132	26.11543274	25.21811676	NA	NA	25.66136551	26.34979248	25.91131973	25.67247009	NA	25.89161682	25.80151367	NA	NA	NA	NA	25.66570854	26.52853394	25.57652092	NA	25.772686	26.13381004	26.17228317	25.37059402	NA	26.23671913	NA	24.51869392	25.4835453	NA	NA	26.03990555	26.24832916	25.99946594	NA	NA	26.10861015	25.44786835	NA	NA	NA	25.75044441	NA	26.0767765	NA	25.72873688
Gorasp2_Q99JX3	Gorasp2	Q99JX3	32.91074371	32.50516891	32.88294601	32.5572319	32.6302948	32.76807404	32.70559311	32.99609375	32.65407562	33.23748779	33.58082581	33.3154068	33.42304611	32.71753311	33.30402374	33.38123322	33.33657837	32.94469833	32.72053146	33.39048767	32.90528488	32.64017868	32.87208557	33.00033188	33.01137161	33.2650032	33.56581116	33.23563385	32.9671936	32.81642532	33.2468605	33.15660858	32.79509735	32.78450775	32.91630936	32.75595093	33.01386642	32.8773613	32.9559288	33.05497742	33.05454254	32.72311783	32.9557724	32.87456131	32.85691833	32.70105362	32.91876221
Slc43a1_Q8BSM7	Slc43a1	Q8BSM7	NA	26.80180931	27.31112099	28.61705399	27.42910194	28.23059273	27.36769676	28.27980995	27.48254585	26.94089317	NA	27.53497314	NA	25.35803413	NA	26.11933708	26.92422295	28.15725899	27.74117661	28.98877525	27.17626572	27.40446281	27.65095711	28.63072395	27.33679581	27.59711838	28.06697083	27.66078186	26.91798019	27.5135231	27.52342796	27.10669327	28.06177902	27.54517365	28.27710724	27.59313202	26.52939796	27.49487877	28.13868141	27.03580093	27.32044601	26.47439957	NA	27.07214355	27.65608215	27.71567917	27.68985748
Rtn4rl2_A2ATS6	Rtn4rl2	A2ATS6	NA	26.97607231	NA	26.33113289	26.43614197	26.72507477	26.760149	NA	26.12522125	24.88739204	27.64299393	26.16075325	27.14365196	26.55065918	27.24463272	NA	27.23908806	NA	NA	NA	27.0486393	NA	NA	NA	27.73097992	28.00624466	27.28674316	28.58161545	27.49464989	28.27768326	27.23690033	28.47517967	NA	NA	26.89330673	NA	26.45466042	26.80599594	26.70990944	26.92048073	NA	26.80365944	26.56022644	NA	26.72728348	26.93943596	NA
Dhtkd1_A2ATU0	Dhtkd1	A2ATU0	32.04966736	31.75445747	31.89381409	31.89850616	32.02703094	32.06361771	31.90181923	31.82676506	31.58190155	31.75517464	31.01557922	31.22888565	31.11290741	31.21349907	31.10255814	31.23232079	30.77470398	32.46713638	32.29436111	32.47486496	32.4511795	32.38951492	32.36149979	32.61732483	32.57785797	31.64142799	31.03603554	30.78885078	31.26930237	31.18109703	31.23163414	31.23990822	31.80912209	31.77124405	31.7519474	31.92938232	31.80785561	31.65352249	31.63192177	31.66135979	31.65706253	31.652668	31.6314888	32.00283051	31.67012596	31.83205795	31.86518478
Epb41l1_A2AUK5	Epb41l1	A2AUK5	25.71497345	NA	26.53589249	25.48609543	26.10017014	NA	NA	NA	NA	25.24423409	NA	NA	NA	NA	NA	25.84978867	NA	NA	NA	25.79193497	NA	NA	NA	NA	NA	NA	25.51809311	NA	NA	NA	25.54921913	NA	25.61722755	25.64432907	26.02428436	25.7358799	NA	25.22096062	NA	25.58063698	25.60941505	26.00129128	NA	26.76141739	25.17192078	25.16710472	NA
Eif2ak4_Q9QZ05	Eif2ak4	Q9QZ05	26.76471138	26.8282032	26.59903526	26.15394783	NA	27.93376541	26.80869865	27.87695313	26.58017731	27.23589706	NA	NA	26.02411461	26.1540451	25.50400352	NA	NA	25.80456924	NA	NA	26.77843857	27.35867119	25.86114693	26.33628464	NA	26.39896202	26.65935326	25.98533249	25.68220139	26.14415741	NA	25.55818367	27.49213028	26.52704239	27.40299988	26.99819565	NA	27.29981232	25.91047287	NA	27.09928703	26.53852844	25.44625854	26.70279312	26.79339981	26.67263031	25.72379875
Pfkfb3_A2AUP3	Pfkfb3	A2AUP3	27.32414436	28.34227371	28.53863907	28.78979874	29.04603958	28.44699287	28.3001194	28.7723465	28.53196526	28.6922226	27.61785889	27.67175484	27.55661964	27.02390289	27.69862747	27.35934258	27.64684486	28.48711586	27.31881142	27.54554176	28.07244873	27.99393845	26.88448524	27.31224632	27.85839844	27.48807526	27.49106026	26.86443329	27.44347954	27.67929077	28.4007225	27.76230621	27.99004745	28.27106285	27.81500626	27.87981987	27.95930862	27.51186562	27.62603188	28.31686974	28.32616043	28.12124443	28.17636108	27.81866646	28.60780716	28.02907372	28.19403839
Svep1_A2AVA0	Svep1	A2AVA0	27.94898987	29.7070961	27.28073883	NA	27.78394127	28.33504868	27.59028053	NA	NA	NA	28.28775597	NA	25.42262077	27.53423119	28.57344055	NA	27.76293945	NA	27.93988419	NA	28.17345619	NA	29.84444237	NA	28.17731094	NA	NA	27.97415733	28.04697609	29.78192711	NA	27.68378258	28.11122894	27.74931908	27.73911667	28.32216835	NA	28.01398277	27.56942558	27.76395226	27.59213448	27.62999535	28.67741013	27.77064705	26.37979317	27.76293945	27.96471596
Rrbp1_Q99PL5	Rrbp1	Q99PL5	36.87107849	36.84080505	36.86901093	36.81550217	36.76697922	36.62213898	36.89238358	36.66633224	36.64299393	36.59348679	36.85770416	36.833992	36.89723969	36.90847015	37.05166626	37.01816177	37.09299469	36.4703331	36.77742767	36.61899948	36.38152313	36.39335251	36.34357452	36.34694672	36.13808823	37.05095673	37.29318619	37.24386597	37.14926147	37.23577881	37.26655579	37.11001968	37.04689789	37.04201126	36.92691803	36.82109451	36.93275833	36.90858078	37.04282761	36.94981384	36.94926834	37.06607437	37.02447128	36.72859573	36.8668251	36.76178741	36.69202805
Rc3h2_P0C090	Rc3h2	P0C090	NA	26.88238716	27.85210037	27.50096893	NA	27.75633621	27.34341812	26.34879684	NA	27.98288536	NA	28.24499512	NA	NA	27.84445763	27.48577309	NA	28.10214424	27.97426796	28.39644051	24.93341637	28.42005157	27.96361351	28.21382332	NA	NA	NA	27.30225563	24.47171974	27.25277519	NA	26.28732491	27.88191986	27.86956024	NA	27.12455177	NA	28.33483696	28.41219711	NA	27.31034088	NA	27.92473412	NA	27.62957954	27.6320076	27.59797096
Ly75_A2AW86	Ly75	A2AW86	27.06937981	26.77831268	27.18602943	25.83492088	26.06017113	25.24365234	25.92727852	26.89365387	27.83177185	25.67667198	26.74149704	26.03073692	24.99774361	25.16142654	26.49487877	27.25358772	26.41982651	25.30061531	26.32967949	25.52447319	25.50978279	NA	26.72494507	26.00992203	25.84914398	29.68137169	28.00785065	28.6001339	29.02662277	28.54546928	28.95193672	28.19544792	NA	27.52775764	26.63644028	26.98076439	26.15549278	27.13955879	26.82456589	26.378685	26.28474998	26.89862251	26.05719948	27.45795059	26.55735016	26.02930641	26.54567528
Rabgap1_A2AWA9	Rabgap1	A2AWA9	31.42051315	31.60425949	31.70886421	31.51831436	31.46338844	31.64594269	31.53871346	31.27175331	31.3415432	31.16770172	31.10430908	30.92670059	31.26192474	31.12546349	31.27436638	31.02828407	31.02048874	30.86304474	31.15369987	30.91506195	30.99206161	31.1992321	31.08150673	30.83943558	30.98454475	31.67130661	30.98304939	31.52915573	31.75684547	31.69353485	31.36468506	31.38087273	31.33777428	31.60266685	31.41493034	31.49633789	31.42887115	31.49185371	31.4022789	31.32066154	31.31494904	31.3997345	31.50341606	31.59486008	31.44257927	31.46951485	31.46689224
Gpr155_A2AWR3	Gpr155	A2AWR3	25.02555084	NA	25.94797516	NA	25.08192444	26.56957054	25.07058716	NA	24.77911377	NA	NA	25.19929123	24.99338722	NA	NA	NA	24.07365608	NA	25.49420738	25.16380692	NA	25.86303902	NA	25.66589928	24.71617699	25.01780128	25.03795815	24.90274429	NA	25.56903458	NA	NA	25.94194603	NA	25.89089775	25.62229347	24.99731255	25.03527641	25.04826546	25.4262085	NA	NA	NA	25.0977211	NA	25.46522522	24.92338562
Ubtf_A2AWT5	Ubtf	A2AWT5	31.17664528	31.07660866	31.28631401	31.29548454	31.01025391	31.26097298	31.21106339	31.28432846	31.31419182	31.41134834	31.49300003	31.43936348	31.39033318	31.42547417	31.49567032	31.52635956	31.25614357	31.49947739	31.42036247	31.4231205	31.16997337	31.59267807	31.56206322	31.68298721	31.29674339	31.54503632	31.5172348	31.71849251	31.47769165	31.4744072	31.38710213	31.40694809	31.39166641	31.33644485	31.19389915	31.16722298	31.41261101	31.36853981	31.36060905	31.42367172	31.15972519	31.30138397	31.36489296	31.16386986	31.11476898	31.27913475	31.35715103
Ubtf_A2AWT6	Ubtf	A2AWT6	25.30347633	NA	24.97871399	NA	NA	25.12277603	NA	25.10249519	24.8365345	NA	25.39342499	NA	NA	NA	NA	NA	24.54886627	NA	NA	NA	25.41969872	NA	NA	NA	25.68123627	NA	NA	NA	NA	25.47413635	24.64328384	25.89649773	24.99748611	NA	24.06184006	NA	NA	25.28355026	NA	25.12943459	NA	NA	NA	NA	NA	NA	24.75948906
Mocs3_A2BDX3	Mocs3	A2BDX3	30.23157883	30.39927673	30.47517967	30.42802238	30.12361526	30.57686615	30.18600655	30.6674633	30.68436813	30.61745644	30.66441345	30.68520355	29.77920532	30.50578308	30.51906395	30.64675903	30.05025101	30.75166702	30.26170158	26.98402786	29.48690605	30.44045258	30.40049744	28.93427086	30.34931564	30.3765831	29.48214149	30.33308792	29.57933235	30.36661339	29.76113319	29.88416481	30.4454937	30.5661068	30.38597107	30.46002197	30.51333427	30.51088524	30.50256348	30.38288307	30.4464798	30.10861397	30.49733734	30.24807549	30.63910103	30.22699356	30.17676544
Las1l_A2BE28-2	Las1l	A2BE28-2	NA	26.71711922	NA	26.6925869	26.70530128	26.63754654	25.83301544	26.64718819	26.55521584	25.41947365	NA	NA	26.34343529	25.6003685	27.08222961	26.62324142	NA	26.78743362	NA	25.9751091	26.3358593	26.47210693	NA	27.0651741	25.78915215	27.1534462	27.2110405	26.3020649	26.21578598	25.60458755	27.04040718	26.27143669	27.71148491	NA	27.29043961	25.68634987	25.50878525	NA	27.19638634	25.39672661	26.61104774	NA	26.60992241	25.93552971	26.22440529	25.94113922	25.34499359
Mlx_O08609	Mlx	O08609	NA	24.16783142	NA	NA	24.59183502	NA	23.78346825	NA	NA	NA	NA	24.18555832	24.77675819	NA	NA	NA	24.90802383	25.38208771	27.322855	26.82250214	NA	25.31924057	26.97147369	25.51243782	26.41998672	25.41622162	NA	NA	24.72155952	25.85697556	NA	NA	NA	24.34604263	NA	NA	NA	NA	24.76096153	NA	24.80833054	NA	NA	NA	NA	24.78935051	NA
Nfib_P97863	Nfib	P97863	29.23242378	28.91817856	29.07505417	29.09451294	28.72608185	28.91607285	29.07076073	29.16146851	28.86272049	29.14087486	28.41635132	28.48304558	28.70589447	28.76423645	28.0040493	28.14496422	28.28511238	28.23301888	28.1856041	27.68805885	28.11936569	28.39635849	27.99927139	28.29653549	28.51998329	29.33879471	29.07788277	28.8556385	29.14394379	29.21572113	29.13547897	28.66807175	28.93156815	28.79986572	29.06185532	28.65673065	28.88311577	28.9770546	29.01464844	29.02382278	28.85952377	29.1582222	28.86726379	29.03944016	28.61122513	28.98595619	28.97273445
Gm14295_A2BG91	Gm14295	A2BG91	NA	27.33756065	26.81994629	26.89330673	NA	27.93966103	NA	NA	27.0514431	26.85138512	26.14308739	NA	NA	27.00966644	26.20821381	26.70318985	25.20813942	26.33914185	NA	NA	26.52933884	NA	25.46310616	26.84625244	25.42457581	26.33241463	NA	26.78244209	NA	26.75926018	NA	26.62950897	27.32122231	NA	NA	NA	26.86561394	NA	NA	26.68832588	NA	NA	26.5159893	NA	26.81066132	26.78992271	27.01254654
Manbal_A2BGN7	Manbal	A2BGN7	28.99204826	29.09249878	29.29800034	29.27373123	29.6476326	27.81145859	27.73911667	28.92323303	28.822258	29.02041054	29.57020378	29.8904686	29.70059586	29.0496006	29.39081573	29.72504234	29.36773872	28.48400688	28.74477196	29.39439774	28.50138664	28.69713593	28.67747879	28.77965927	28.80079269	29.33317375	29.99104881	29.4517746	29.10936165	29.27766037	29.49335289	29.50553703	29.1229248	29.41496086	28.84562492	30.22917175	28.89738083	29.58561325	29.22538567	29.60706711	28.8771286	29.29605293	29.46944618	29.27983284	29.2404995	29.19425011	29.18020821
Arid1a_A2BH40	Arid1a	A2BH40	31.21123695	31.12071419	31.05736923	31.00229263	31.07539749	31.28878975	31.1940155	31.16098785	31.20920372	31.21731758	31.23734474	31.02075386	30.92493248	31.29005432	31.3623867	27.41094398	31.03439713	30.76832962	31.12607956	30.59183121	30.5767765	30.89540482	30.89764214	30.46732903	30.60831833	31.32055473	31.12570953	30.03012657	31.33814621	31.33410072	31.46158409	30.97698784	31.11830139	30.99604225	30.79660606	30.7643013	31.3225441	31.22991753	31.11359024	30.88110352	31.11010933	30.93873596	31.13436508	30.87532806	31.36081886	31.40126038	31.04713249
Arid4b_A2CG63	Arid4b	A2CG63	26.55074692	NA	NA	26.68351364	NA	NA	NA	27.27887917	26.95149231	26.54549789	26.94190025	26.77115059	NA	NA	NA	26.97158432	NA	NA	NA	NA	NA	NA	NA	28.03936195	NA	NA	NA	NA	27.74027634	NA	NA	NA	28.38730621	26.76053047	NA	28.01865959	26.59163666	NA	27.52514648	25.31125832	NA	NA	26.69975281	NA	26.9622364	NA	26.59106445
Uhrf1bp1l_A2RSJ4	Uhrf1bp1l	A2RSJ4	30.07060814	29.78759003	30.1740284	30.05439758	29.90670013	29.82439995	30.12706375	29.71214104	29.87263107	29.89879417	29.5819912	28.80670357	28.66251373	29.51384163	28.87055969	29.13200188	28.124403	29.26295662	27.95099258	29.20489883	28.06378555	29.29585648	27.94999123	29.31801224	28.09768105	31.24308968	30.79552269	30.83627892	30.96966362	31.07731056	30.80378151	30.74647141	29.81968689	29.80865288	30.0489521	29.65872383	29.80291939	29.77431107	29.91313553	29.06817436	29.47369194	30.01717377	29.93128586	29.8903389	30.25123978	29.93001747	29.60853004
Mgst2_A2RST1	Mgst2	A2RST1	26.86431503	27.14734459	27.41110611	26.67344093	26.89839172	27.10908699	26.80587387	26.8560257	27.18980408	NA	NA	26.28722	NA	25.80877304	NA	26.00077629	NA	NA	NA	NA	NA	NA	NA	NA	NA	NA	25.99720573	NA	27.00463867	26.43839645	25.98691559	25.36616325	27.01510048	27.17626572	26.65444374	27.39132881	26.91638565	26.64430237	26.2279892	26.93370819	26.59334755	26.83713531	26.55425072	27.01924324	26.81653214	27.23781204	27.13819313
Tyw5_A2RSX7	Tyw5	A2RSX7	28.0271244	NA	26.35957718	NA	NA	NA	26.26004601	25.95779228	NA	26.23339462	NA	NA	25.54161835	NA	NA	NA	NA	NA	NA	NA	26.92874718	NA	NA	NA	NA	NA	NA	NA	27.0255928	NA	26.1007328	NA	NA	NA	NA	NA	NA	NA	NA	25.78760719	NA	NA	NA	NA	NA	NA	NA
Lcmt1_A2RTH5	Lcmt1	A2RTH5	29.69955444	29.69215584	29.75924492	29.72979736	29.4919014	30.20489883	29.68882561	29.7870903	29.54347801	29.82759857	29.98847771	30.13025856	29.97363853	30.06637955	30.03393745	29.96002769	30.1887207	29.65475082	29.28821945	29.65473366	29.16158867	29.72887421	29.50398445	29.63728714	29.36800957	29.92987633	29.90153122	29.35154915	29.75227356	29.43585205	29.70243073	29.3993988	29.95643044	29.61429977	29.5212574	29.66410828	29.66387177	29.81845474	29.30421638	29.24197769	29.84965706	29.4600029	29.60079002	29.64674187	29.85312653	29.71253395	29.45414925
Tbc1d8b_A3KGB4	Tbc1d8b	A3KGB4	29.96512985	29.90325546	29.94405365	30.04022408	30.15810204	29.99833107	30.33308792	29.51190186	29.83647346	29.92096329	29.68670654	29.88278008	29.50498772	30.0326252	29.62844849	30.07673645	29.31522942	29.6888752	29.77377701	29.38892937	29.4037323	29.37600327	29.30395508	29.82652283	29.47268486	30.02458954	29.00683403	29.62025642	29.71987915	29.47496796	29.42081451	29.70949745	29.81060028	29.83943558	29.77501869	29.81133652	29.74780083	29.51504707	29.60378265	29.50712585	29.88936806	29.86388588	29.60002899	30.07099152	29.90727234	29.7813797	29.89966011
Plcb2_E9PYI3	Plcb2	E9PYI3	26.63574982	27.20200348	27.17035484	26.66288757	26.42287636	26.57888222	27.13084793	26.72741318	26.13983154	26.39399719	27.50824165	26.22140312	26.64910698	26.64113426	27.81756973	27.05817032	27.01573944	NA	NA	NA	NA	NA	NA	NA	NA	26.22877884	26.46252823	26.4644928	25.73417473	26.24096298	25.80862617	26.23401642	27.27230835	27.32748795	27.14277458	26.96576309	27.37343407	27.03852463	27.63401794	27.58017731	27.30391121	27.49434471	27.79172516	26.99193954	27.24988556	27.21946526	26.96928024
Ccdc9b_A3KGF9	Ccdc9b	A3KGF9	27.39419365	28.19267654	27.77555275	NA	27.94598007	27.39713478	27.81109047	27.60971069	27.77881432	26.15168571	27.86289787	28.10699272	27.97273445	26.54590988	27.93472099	27.14131355	28.04728889	25.90591431	27.71567917	26.01286507	NA	26.05158806	27.13192749	25.65209389	NA	27.38730621	26.09329414	26.75633621	25.81702042	26.74944687	NA	27.81396675	27.88145447	27.37939644	26.93741798	28.05920219	27.42782402	25.73378754	27.8949852	28.28590584	28.08638573	28.42981911	27.73872948	27.76736641	27.78687286	28.15078545	25.94375801
Cep250_Q60952	Cep250	Q60952	NA	NA	NA	NA	NA	24.94082642	NA	24.90163994	27.00303078	NA	NA	NA	NA	29.11993408	NA	26.90850449	NA	NA	NA	NA	NA	NA	NA	26.80648804	NA	NA	26.67949295	NA	NA	NA	28.61638641	NA	29.09007645	NA	NA	NA	NA	NA	25.35659218	NA	24.89161682	NA	NA	NA	NA	NA	NA
Hmgn2_Q5XK38	Hmgn2	Q5XK38	33.60089493	34.06358719	34.09757614	33.81230164	33.2876091	33.20319366	34.3069458	33.84324265	34.12732697	33.69695663	34.37761688	34.38567352	33.658638	33.97065735	33.99546814	34.12316895	33.46465683	34.15353394	34.2476387	34.38927078	33.38226318	33.75871277	34.21349716	33.78282928	33.31648636	34.06061172	33.85136414	33.93086243	34.10462189	33.82969666	34.00261307	33.65427017	34.08702087	33.60145187	33.20582962	33.7790184	34.25215912	34.15639877	33.42717361	34.62254715	33.74424744	33.77333069	33.85015106	33.72354507	33.90383148	34.09961319	33.90176392
H13_A3KGR9	H13	A3KGR9	25.63635826	NA	NA	NA	27.55881119	NA	NA	25.26126671	NA	NA	25.53133202	NA	NA	NA	NA	NA	NA	NA	NA	NA	26.80205727	NA	NA	NA	27.22903442	NA	NA	25.91788864	25.86900711	26.72129822	NA	27.0287571	NA	NA	NA	NA	NA	25.0807457	25.3213768	27.25925636	NA	25.69072533	26.05975914	27.55661964	NA	NA	25.90246773
Sptan1_A3KGU7	Sptan1	A3KGU7	26.94926834	NA	27.09164238	28.1513176	NA	27.4256649	26.89596748	27.20555115	27.01701355	27.21382332	27.04040718	27.72657013	25.43294334	27.18961716	27.38162422	27.42141724	NA	28.22057343	NA	27.80919075	NA	NA	27.26901245	27.6919899	NA	26.54389191	NA	NA	27.31648254	NA	27.50036049	NA	NA	27.46427536	27.59512711	27.58405495	27.58161545	27.75544548	27.70365143	27.50567055	NA	27.27905655	NA	27.65778732	27.72383881	27.65771866	28.13887596
Aff1_O88573	Aff1	O88573	NA	NA	NA	25.47249413	NA	26.29986572	25.50815201	26.89249802	27.04666519	25.67917061	25.52769852	25.6487236	NA	26.0542202	NA	25.53284836	NA	24.93889809	NA	25.4373951	NA	24.87478638	NA	NA	NA	26.11688042	26.170681	NA	26.06525612	NA	NA	NA	26.01314163	25.46590996	25.56865692	NA	NA	NA	25.83038139	NA	25.92311287	25.16752625	25.31316376	NA	26.34446907	25.16031075	25.50039101
Ttc38_A3KMP2	Ttc38	A3KMP2	32.01664352	31.85076714	31.91595078	31.99469376	31.75027084	32.04123688	31.75688553	31.89994812	31.93786049	31.92673492	31.55850983	31.5836525	31.6189003	31.6465435	31.60629082	31.64907455	31.41875458	31.81382942	31.58279991	31.59916878	31.6079216	31.60831833	31.76876259	31.70450211	31.92652321	31.40202332	31.23933792	31.55668449	31.54917336	31.54388428	31.34376717	31.33527374	31.77811623	31.61438751	31.82559013	31.79389572	31.81791306	31.71967506	31.78120804	31.64826012	31.75525475	31.69083214	31.69411659	31.66797066	31.77395821	31.7612114	31.90616226
Layn_Q8C351	Layn	Q8C351	26.32517433	26.22716331	NA	NA	NA	NA	26.56656837	NA	NA	26.28257751	NA	NA	26.25618172	25.2421627	26.4264164	25.26795959	26.26207352	NA	26.22027779	NA	26.71934128	25.09804344	26.49978256	24.92904091	25.6044178	26.44572258	26.13735199	26.11789131	26.2367363	26.04013443	26.09305382	26.2663517	NA	24.63344955	NA	26.54465866	NA	26.27957153	NA	26.25628853	NA	26.28547478	NA	26.21487999	NA	26.37660027	NA
Exoc6b_A6H5Z3	Exoc6b	A6H5Z3	27.41151047	27.92716599	27.73576355	27.16691208	26.56373405	26.90173149	27.7426548	26.46668816	27.42414284	26.87220573	27.2202034	27.72572517	25.20560646	27.02738762	27.51292038	NA	26.01996422	26.43928337	26.53412628	26.6971035	26.79166222	27.02072716	26.75008774	27.28294945	26.33044815	28.36748886	27.44134331	26.9819622	27.9749794	27.87853241	26.82626534	27.39582825	26.86702919	27.57325935	26.08707428	27.18942833	26.68445015	27.55002785	25.90719795	25.95046997	27.41538429	28.00763512	27.01158714	27.37144089	27.22821045	28.27426529	26.8047657
Mipep_A6H611	Mipep	A6H611	30.74711227	30.42932129	30.54222488	30.62766647	30.65198326	31.05827332	30.55499268	30.76683044	30.62305069	30.60717201	29.39884758	30.0626545	29.49314308	30.10186958	28.09189415	29.95795441	29.57746124	30.59770393	30.23420715	30.53361702	30.61981964	30.35426331	30.50682449	30.57938766	30.63918686	30.06779099	29.91527557	29.87186813	29.97951126	30.12570953	29.84628296	29.33509254	30.64211655	30.43688393	30.5657444	30.33617783	30.59601593	30.36442375	30.17295647	30.20582962	30.4498291	30.17902184	30.38092422	30.48164177	30.51144981	30.34952736	30.46138954
Phrf1_A6H619	Phrf1	A6H619	27.03705788	NA	27.85857582	25.56337166	27.16106033	24.90669441	26.70160484	25.50576019	25.36989403	NA	27.30547714	25.44950485	26.82868767	NA	NA	25.15800095	27.41956902	26.11450005	27.91746712	27.21641541	27.67397881	26.54996872	27.37019348	27.52939796	27.43841171	26.42292404	27.06455612	NA	27.05403328	26.26508141	26.92354393	28.44367599	26.05984116	27.81127357	25.86985397	26.35115814	NA	26.3821373	NA	27.04656029	NA	27.12652206	25.45989037	26.82250214	NA	27.23699188	26.34374046
Armt1_A6H630	Armt1	A6H630	30.86702919	31.16440964	31.17605209	30.51746941	30.67875481	31.03695297	30.83032036	30.86555481	30.93417168	30.70503807	30.81695938	30.74230003	30.45718765	30.92195702	30.60496521	30.93100548	30.51314545	30.66152954	30.55974007	30.72647095	30.36900902	30.73924637	30.89099121	30.87810898	30.5668335	30.53593636	30.53500938	30.61885643	30.69527817	30.77697945	30.52869034	30.37191963	30.75946617	30.57578468	30.83477211	30.54379272	30.71595764	30.7314167	30.60443497	30.52813148	30.77053642	30.78830528	30.77815628	30.62069321	30.81268311	30.95018578	30.83439636
Ttc23l_F6SJC5	Ttc23l	F6SJC5	25.92127609	25.93395615	26.27682304	NA	25.64342117	NA	25.74352837	NA	NA	NA	NA	NA	25.07936287	25.8914547	25.19121742	NA	24.24278069	26.11741447	25.44135857	NA	25.24238205	25.30921364	25.621315	25.55917549	24.71439552	NA	NA	NA	NA	26.02955818	NA	24.86396027	NA	NA	NA	25.30462456	NA	25.48185349	NA	25.02322578	NA	25.7164917	NA	25.40817642	NA	25.61585426	NA
Dennd4c_A6H8H2	Dennd4c	A6H8H2	30.13050461	30.26963615	30.37420082	30.25900841	30.28977966	30.28184509	30.33362198	30.07405853	30.16014671	30.20815849	29.8472538	30.10474586	29.79057503	30.43251038	29.97923851	29.89003372	29.88694191	30.17593193	30.0212841	29.97322845	30.11842537	30.2866993	30.2155838	30.07329178	29.92507362	29.97828293	30.08499336	29.93593025	30.31926346	30.35793877	30.07635498	30.07711792	30.391922	30.09559631	30.21743393	30.13148689	30.01331902	30.03052139	30.02432632	29.75366211	29.85516357	30.09860992	29.9240818	30.21164322	30.36900902	30.27408791	30.08283806
Med24_Q99K74	Med24	Q99K74	25.86658096	26.0192852	25.98979759	26.0206852	25.83749771	26.74791145	25.51734161	26.20758057	23.91086197	26.38908005	23.98494148	NA	25.22607994	25.64465904	25.14417648	24.370327	NA	25.63577652	25.06542015	25.07271576	25.57721329	NA	NA	24.96648788	24.94400406	26.23165512	25.68784523	25.42694473	25.95324898	25.67484093	26.0087471	25.52587891	26.17399979	25.67284584	25.78401756	25.61329842	25.7395668	26.06367302	NA	25.54707336	25.67341232	NA	26.12888336	26.00266647	25.8115921	NA	25.48425293
Gm15698_A6PWE0	Gm15698	A6PWE0	NA	NA	NA	NA	NA	NA	NA	26.07271576	NA	NA	26.3991909	26.4318924	NA	26.65744591	25.68263054	26.47342491	NA	26.26413345	NA	25.86830139	NA	26.45557022	NA	NA	NA	26.25031853	26.22451591	NA	25.92632866	NA	26.49844551	26.61526489	NA	NA	25.88669586	NA	NA	NA	NA	NA	26.33060265	25.88385582	NA	26.14926529	NA	24.93548584	NA
Arhgap31_A6X8Z5	Arhgap31	A6X8Z5	NA	29.35062218	29.09224701	NA	28.95340919	26.60045433	NA	29.10332108	29.42255974	NA	30.11545181	NA	29.62202072	NA	29.93943596	NA	29.30182076	26.3815918	29.43344498	NA	27.95875549	NA	29.73028374	NA	29.10049057	27.5489254	28.43280792	28.91988373	NA	29.39715576	29.41246033	29.02276611	26.2489624	29.53960228	26.34319878	28.68388176	NA	29.60999298	NA	29.84613228	NA	NA	NA	NA	NA	30.00101852	NA
Dpy19l1_A6X919	Dpy19l1	A6X919	25.8560257	NA	25.79409409	25.78059196	26.03307152	26.33829308	25.68107605	NA	NA	NA	25.50154495	NA	NA	NA	NA	NA	NA	26.33648872	25.63588715	NA	NA	NA	NA	NA	NA	26.63865089	NA	26.08267593	25.9340229	NA	NA	26.56201744	NA	26.13263321	NA	25.87696648	NA	25.88829994	NA	NA	25.71450043	25.88664818	NA	25.9421463	NA	25.80769348	NA
Aldoa_A6ZI44	Aldoa	A6ZI44	38.08643723	38.13556671	38.13824081	38.15615463	38.0844574	38.42951202	38.3260498	38.50194168	38.54693222	38.60781479	38.93761444	38.84846115	38.78265381	38.65996933	38.87147903	38.8655014	38.81633377	38.54776001	38.64003372	38.54707718	38.46789169	38.69342422	38.66215897	38.66699219	38.63480377	37.78054428	37.96784973	38.03182983	37.85026932	37.92293549	37.88774109	37.97058487	38.17002869	38.02658463	38.45075226	38.13437271	38.44555664	38.39044952	38.47825241	38.31689072	38.32633972	38.18534088	38.3968811	38.06797791	38.26288986	38.31212234	38.38080597
Aldoart1_Q9CPQ9	Aldoart1	Q9CPQ9	NA	27.3824501	27.56296349	29.90655708	30.55160522	NA	30.07762718	29.86097527	29.54133797	30.15773964	27.71685791	30.56637955	30.98895073	NA	26.76963806	30.74783134	30.59049416	27.27097321	30.73723221	30.54903603	31.54222488	27.551054	NA	30.35699463	31.06052971	NA	29.93915749	27.30460739	26.45898247	NA	29.60604286	29.78612518	27.53133202	28.87569427	29.6858387	30.27030563	28.30256081	26.19356918	28.8143959	29.88412094	27.55427933	29.02683449	29.10681915	30.12644768	29.43328667	NA	28.48019791
Prickle2_A7YQ68	Prickle2	A7YQ68	27.78250504	NA	NA	NA	27.90615463	27.02844238	NA	26.55319595	26.71502495	27.74682426	27.36084938	NA	NA	27.75327873	NA	27.43475914	NA	28.52861595	NA	26.90896225	NA	28.03820992	NA	27.80168724	NA	27.63082886	27.9207077	NA	NA	28.22098732	27.91227913	NA	NA	NA	NA	27.65737724	26.22466278	28.31820679	27.04395676	28.0674324	NA	27.56674194	27.18622017	27.85733032	26.58548927	NA	26.48953056
Thada_A8C756	Thada	A8C756	NA	NA	NA	25.43698311	26.61400223	26.34633064	26.66993141	26.46040535	25.96369171	25.49203873	NA	27.627285	30.08651352	27.58885193	NA	26.85055161	NA	27.74740028	NA	NA	25.96692848	25.17858505	27.01977348	27.49541283	26.31321526	26.88261986	NA	26.65417099	NA	26.08001518	26.85780525	27.14248276	26.41420746	27.19319344	25.95801544	26.67868805	27.62163734	26.63948059	27.72429466	30.07482338	30.17080879	29.5555954	29.8666153	27.97476006	29.79363251	26.28195953	26.04681015
Azin2_A8Y5E7	Azin2	A8Y5E7	26.98043633	NA	26.56832314	25.22802544	NA	26.17962837	26.60935783	26.90219307	26.84373856	26.6875248	NA	26.78842926	NA	25.69545746	NA	NA	NA	NA	NA	25.0810318	NA	26.42183304	NA	26.27093697	26.66410828	25.82982445	26.5522728	26.83990097	26.35231972	NA	26.44436455	26.04086685	25.78862953	26.53255272	26.91524696	26.19807434	26.50535202	26.20666885	NA	25.36081696	NA	25.62106323	NA	26.3492012	26.89977455	NA	26.35739708
Sec14l1_A8Y5H7	Sec14l1	A8Y5H7	28.42958069	27.65417099	27.42398262	27.92411041	28.6546154	28.87981987	27.27639771	27.75442696	27.92648697	26.60512543	27.77756119	28.304739	28.05527687	29.16571617	27.26140976	28.38833427	26.72390366	NA	26.68137169	27.61090851	26.59832573	27.92201233	27.07500267	27.23361397	28.04239082	25.50715256	25.95617676	NA	27.38804626	NA	26.13584709	27.46995163	27.49113655	27.43920517	27.70734406	28.04494667	28.40303993	27.02178764	26.61904907	28.02458954	28.52999306	27.92778778	27.56340027	28.08906746	28.46127319	27.92891693	29.0056839
Cpsf3l_A8Y5J3	Cpsf3l	A8Y5J3	27.23059273	27.22683334	27.15325165	26.82953453	27.1484108	27.19140625	27.35825348	26.46629906	NA	26.75340652	NA	26.04489326	NA	NA	26.67047119	26.18955994	25.54102898	NA	26.4186039	NA	26.86029434	NA	26.82310867	25.9077034	25.95657539	27.01403618	26.11235237	26.4507637	26.688591	26.95770454	NA	26.14293098	26.74995995	27.22526932	26.4213047	26.1896534	NA	27.27613068	26.49254417	26.66112137	27.11951447	26.77504921	26.90058136	26.61764908	27.29412651	27.17959023	26.57500648
Pars2_A8Y5T6	Pars2	A8Y5T6	29.39650154	28.91153717	28.99123764	28.71541786	28.71992874	29.3585453	29.00034714	29.11299324	29.28997803	28.88593864	27.03401756	28.65338516	28.4544239	28.68582153	28.16949463	28.5667057	28.34070396	29.28802109	28.98793602	29.04452896	28.76141739	29.09012794	29.18985176	29.31371689	29.43019867	28.81906319	28.01382446	28.20419884	28.95249367	28.65522957	28.23858643	28.31911278	29.32990646	29.00691414	29.23322487	28.76259041	28.80535126	28.34502792	28.88442612	28.95179939	29.00168991	28.62637901	28.76221085	28.99172401	28.76455307	28.29259109	28.94494629
Clcn2_Q9R0A1	Clcn2	Q9R0A1	NA	NA	NA	NA	25.59112167	NA	NA	27.14404106	26.37499237	NA	NA	NA	27.1403389	NA	NA	NA	26.97377586	NA	NA	NA	26.8978138	NA	NA	NA	NA	NA	NA	NA	NA	NA	NA	26.59860992	26.29827499	NA	26.66139412	NA	26.22083092	NA	26.94659233	27.72318649	NA	NA	26.7207756	NA	26.29834557	NA	26.65539932
Usp36_B0QZF8	Usp36	B0QZF8	NA	NA	NA	NA	26.26963615	NA	NA	NA	NA	26.34236717	NA	NA	NA	NA	NA	26.54147148	NA	NA	NA	NA	NA	NA	NA	NA	NA	NA	26.43902969	NA	26.92569542	NA	26.80242729	NA	NA	NA	NA	NA	NA	NA	NA	NA	NA	NA	NA	25.52889061	26.75671768	NA	NA
Vamp2_B0QZN5	Vamp2	B0QZN5	28.92942619	28.86611366	29.22490311	29.36312866	30.14357758	29.33259773	29.00091171	28.9715023	29.39949989	29.45138168	29.53439713	30.15110016	30.42302132	29.55226517	29.44397354	30.26707077	30.81604385	29.78875732	29.89577866	30.28007507	30.30519485	29.72725105	29.44106674	30.01797104	29.91327858	29.19650459	29.93649101	29.18042183	28.8493576	28.96900558	29.77839088	30.03301811	29.26501465	29.75751305	29.47784615	29.98372841	29.02891541	28.99248123	29.67020226	30.11681557	29.55004501	29.88442612	29.49697495	30.16411018	29.35951042	29.32238197	29.48504448
Syngr2_H3BIZ8	Syngr2	H3BIZ8	29.45352173	NA	NA	27.02273941	28.37592125	NA	28.31466866	26.23852348	27.44237137	28.73091507	NA	26.47475433	27.64010048	28.72031975	26.97771072	27.65546799	NA	28.6996212	NA	29.05847931	NA	30.7173481	NA	27.95648575	26.86891365	28.72663498	27.98706818	NA	29.11274529	27.47158051	28.13711739	28.17436218	25.17702675	27.9755249	NA	26.69511223	27.09938812	27.38047028	26.6092186	26.1114769	26.69803047	NA	25.20709801	26.98554802	NA	27.25943565	26.86384201
Chp1_P61022	Chp1	P61022	33.61544037	34.5092926	34.34215164	34.22740936	34.44029236	33.73024368	33.64334488	34.24827576	34.20230103	34.02407837	34.45598602	34.1074295	34.80765533	33.94898605	34.58860779	34.08123779	34.88476563	33.81163025	34.0107193	33.72354507	34.06382751	33.11597824	33.62690735	33.62091064	33.93780518	33.67797852	34.11194229	34.18637466	33.62102127	34.13598633	33.90750504	34.21393204	34.5556221	34.16915131	34.41248322	34.28285217	34.60145187	34.33044434	34.58586884	34.65020752	34.48285675	34.36665344	34.85406113	34.39228058	34.47737885	34.17585754	34.39419937
Rabepk_Q8VCH5	Rabepk	Q8VCH5	27.14918709	27.34688759	27.05341339	28.37629318	27.86277962	27.67922401	27.34324837	27.48116112	27.70266151	28.16887474	27.90247917	28.47927284	28.28969193	27.27159691	27.64016914	27.95054817	28.11232376	26.00019646	27.57549667	27.67895508	27.60229492	26.85329056	27.73065567	28.10569572	27.95332527	25.41796112	28.43595123	27.74175453	27.57419777	28.00254822	28.03532791	27.64629555	27.06435013	27.20331192	27.8203125	28.3533802	27.06157303	27.62498665	28.6611557	28.04411316	27.37152481	27.47800064	28.20424461	27.92337418	27.06630325	28.09778214	27.56492805
Zfp318_Q99PP2	Zfp318	Q99PP2	NA	NA	NA	26.58663368	26.25093269	NA	NA	NA	26.93876457	27.60681915	NA	27.77674484	NA	27.16547585	NA	27.33568764	NA	NA	26.05407524	26.39492989	NA	NA	NA	NA	NA	NA	26.80415154	NA	NA	NA	NA	26.21445274	NA	NA	NA	NA	26.58118439	NA	NA	25.8923111	26.49759293	26.91147995	26.82759857	NA	27.35296059	26.94145393	27.01254654
Kdm4b_Q91VY5	Kdm4b	Q91VY5	NA	NA	NA	26.4789257	NA	NA	26.38106346	NA	NA	NA	NA	26.10717392	NA	25.47330093	NA	NA	26.12693596	NA	NA	NA	25.67621422	NA	NA	NA	25.19264793	25.41786385	NA	NA	25.49622154	NA	NA	25.84239769	NA	24.81523895	25.93260574	26.27557945	NA	NA	25.79151344	25.27366066	27.11197472	NA	NA	NA	25.67747879	25.01346207	NA
Ptprs_B0V2N1-6	Ptprs	B0V2N1-6	27.26981544	27.24445152	27.01860619	27.38665009	27.51690674	27.0000248	26.13341713	NA	26.75582695	26.0880661	26.08318329	26.64512634	26.36115074	26.77693367	26.72819138	26.25898743	25.37895012	25.80353546	26.21835709	26.36981201	26.21330452	27.0092392	NA	24.81318474	NA	26.27976608	26.32051659	NA	25.7810173	25.08824921	25.49798775	26.0484314	27.29771614	27.06002617	NA	27.19694901	27.09828377	26.46446228	26.60371017	26.55288696	27.11763382	26.52329254	26.92388344	25.94131851	25.92951584	26.08474541	27.12218285
Dmxl2_B0V2P5	Dmxl2	B0V2P5	NA	NA	27.14306831	NA	NA	NA	29.11306953	NA	NA	28.4124794	NA	NA	NA	27.12060165	26.95759392	NA	27.47730446	NA	27.74848747	27.94670486	NA	27.87003136	27.9724617	NA	NA	NA	28.19201851	NA	27.92495918	27.28692055	28.20759964	NA	NA	27.50551796	NA	NA	NA	26.8493576	27.59782791	NA	NA	NA	27.72663498	NA	NA	NA	NA
Ap4b1_B0V3P3	Ap4b1	B0V3P3	24.93714905	NA	NA	27.06363106	26.29289818	NA	NA	NA	NA	25.89730644	NA	NA	NA	NA	NA	26.49944878	NA	26.8289299	25.47537422	26.97847366	NA	NA	26.96190453	NA	26.20076942	27.07581902	NA	NA	NA	26.05618668	NA	NA	NA	NA	NA	25.69527245	NA	NA	NA	25.58777809	25.74975395	25.8307209	25.41302872	25.68442345	27.46909714	26.92263603	26.07700157
5031439G07Rik_Q3UE31	5031439G07Rik	Q3UE31	NA	NA	NA	24.91711426	25.39027786	NA	NA	NA	NA	NA	NA	NA	26.29594803	NA	NA	26.0251503	26.59775734	NA	NA	25.60033989	NA	NA	NA	NA	NA	NA	25.70408821	NA	NA	NA	25.76683617	25.53359222	NA	NA	NA	NA	26.02455902	NA	25.61526489	25.91239357	NA	25.47874069	NA	25.73863983	NA	NA	NA
Dusp3_B1AQF4	Dusp3	B1AQF4	NA	24.91474533	NA	26.59775734	NA	NA	25.9945755	26.05552483	NA	NA	27.29210854	27.00077629	27.00324631	27.51870918	27.3506012	NA	27.03705788	NA	NA	26.80069923	26.22488403	26.14211273	26.94268417	26.33608055	26.11862373	26.61554527	26.891222	26.92308998	26.74573517	26.90380096	25.78284264	26.58849335	NA	25.51307106	NA	NA	26.21784019	27.0413475	NA	NA	NA	25.59020805	NA	NA	25.91798019	NA	26.7072773
Lgals9_B1AQR8	Lgals9	B1AQR8	28.07760239	27.06794548	27.38960648	27.96916962	27.26239586	29.16798973	27.70971107	27.94910049	29.57864952	27.20116234	NA	27.43523598	26.96201515	27.92965126	27.68879128	27.806427	NA	27.08760071	28.92013931	NA	26.06603622	NA	26.74586296	32.48994064	NA	28.57888222	28.63443375	28.1707859	28.97634506	27.96107674	28.89916992	27.83177185	28.30769348	27.99048042	30.25552368	27.69398308	26.65321541	27.76407814	27.25979424	NA	28.60264969	27.26266479	27.23598862	27.68257713	28.25002098	27.43412209	27.84194183
Kif3a_P28741	Kif3a	P28741	29.15392876	29.60676765	29.65314674	29.65608215	27.76268578	29.52462387	29.43491745	29.83552551	30.05089951	29.5977211	30.48471832	29.68877602	29.44047165	29.52432442	30.01810265	29.71469688	29.63121033	29.54659081	27.93876457	29.06812477	28.78743362	28.76347733	28.29587746	29.37291527	29.16803741	29.35707855	29.28804207	29.21641541	29.33434677	29.08296585	29.17004585	28.42254066	28.78827477	29.32294083	29.88739204	28.40896225	29.58935165	29.61901474	29.82403564	29.31282997	29.81807327	29.02524948	29.48680878	29.35766602	29.01416969	29.33289528	29.62285805
Cisd3_Z4YKM2	Cisd3	Z4YKM2	32.11842728	32.01448441	32.00935364	31.92280769	31.55503845	31.86857414	31.71046638	31.54393005	31.20623779	31.3133812	31.9563961	31.55631828	31.83838463	31.30252838	31.69507217	31.21297646	31.12854004	31.67530823	32.47481918	31.96209717	32.41614151	32.08774567	32.19694901	31.89341545	32.12459946	31.54347038	30.96009636	31.64903069	31.34915733	31.08201408	30.91199303	31.34026909	31.7699852	32.04664612	31.59903526	31.17605209	31.71657181	31.52528572	31.65897942	31.59503746	31.67791557	31.92517853	31.61060905	31.29411507	31.63590431	32.13209915	31.98121262
Bcas3_B1AR74	Bcas3	B1AR74	24.80010796	NA	NA	NA	25.30093002	NA	NA	NA	NA	NA	26.36053085	NA	NA	NA	26.28623199	NA	25.57450104	NA	NA	NA	25.66258812	NA	NA	NA	NA	NA	25.10057068	NA	NA	NA	NA	NA	NA	NA	NA	24.47994423	NA	NA	NA	NA	NA	NA	NA	25.88413429	NA	NA	NA
Vps13d_B1ART1	Vps13d	B1ART1	28.02654266	25.88753319	27.32500267	28.75964165	29.09448814	28.37119102	28.2908783	27.66905212	28.10863876	27.51638031	26.74778366	26.75964165	26.88180351	27.68672371	24.78705978	27.24027252	27.38005638	24.85138512	27.19065285	27.27666283	28.00469208	26.24428749	NA	26.63740921	27.86761665	28.13070107	27.04260063	27.17207336	29.21907234	25.74857712	26.42058182	28.28577423	29.04557037	27.62763214	28.05956268	28.09984016	27.76635551	26.92229652	27.27444267	27.81982422	28.27195358	26.01877594	27.35640717	26.79662132	28.29872131	27.37716293	28.43730164
Macf1_B1ARU1	Macf1	B1ARU1	27.70332146	27.94122887	27.93218803	28.12745667	28.16782188	27.93601418	27.67263031	27.65218925	NA	27.48868752	27.5002079	27.67128181	27.88652039	27.44474411	27.21808052	27.45324707	27.27675247	27.81482315	27.93825912	27.61217499	27.66986275	27.72897148	28.26664543	27.88959885	27.99717331	27.9374733	27.83448601	28.41332817	28.16830063	27.91319275	28.11192513	28.30539131	28.27244186	27.77366829	28.14326286	27.65683174	28.42962074	28.01201248	28.58502197	28.09249878	NA	28.17982864	NA	28.2380867	27.50241089	27.76382637	28.15745163
Macf1_Q9QXZ0	Macf1	Q9QXZ0	33.02609253	32.66138077	32.79871368	32.75455856	32.75811768	32.95461273	32.82320023	32.67433929	32.73007965	32.63343811	31.9658165	32.39947891	32.23936844	32.53730392	32.31583786	32.1999054	32.47232819	32.47563934	32.31775284	32.51690674	32.38352585	32.28311539	32.34440231	32.55510712	32.36569977	32.83539581	32.69104004	32.73582077	32.92510986	32.74496841	32.73295212	32.75988388	32.85799408	32.93311691	32.87854767	32.83785629	32.80678177	32.84886551	33.10463715	32.72896576	32.82126236	32.87241364	32.87789154	32.83480835	32.7612915	32.74687195	32.76285553
Ssbp3_Q9D032	Ssbp3	Q9D032	26.50822639	NA	26.92456436	26.07373619	26.57185745	NA	27.01361084	NA	NA	26.61974907	27.12593079	26.31984329	27.00034714	26.91193581	27.06116104	25.51992416	27.01148033	27.07275581	27.46598816	26.98620033	26.65006638	27.01712036	27.51073456	27.29061508	26.67962646	NA	27.22315407	27.24671745	27.45536613	27.74631119	26.76357269	27.0377903	NA	27.12050438	26.56235313	NA	NA	27.71194458	26.53158569	26.91968536	NA	27.01243973	26.79798126	NA	26.79426765	NA	26.55953979
Ube2j2_B1ASK8	Ube2j2	B1ASK8	26.36220551	NA	27.32465935	NA	26.58348083	26.82941437	NA	NA	NA	25.88093948	NA	NA	NA	NA	NA	26.6959095	26.79624939	NA	NA	NA	25.91929817	27.25259399	NA	26.14654732	25.76736641	26.18103218	NA	NA	NA	NA	NA	25.8950882	NA	26.4396019	NA	NA	NA	25.96318436	NA	NA	NA	NA	26.7471447	26.04105377	NA	NA	NA
Jak1_B1ASP2	Jak1	B1ASP2	29.53227997	29.5458374	29.49705124	29.38708115	29.20482826	29.35848236	29.16069984	29.13574791	28.92725182	29.40202332	28.40819359	29.26398659	29.54636955	30.03787041	29.48348808	29.70767212	29.5614357	28.99886894	27.89463806	28.50442123	29.07285881	28.8846302	28.53255844	28.77577209	29.17852211	29.70229912	28.85260582	29.64828491	29.76284409	29.0493679	29.38102722	29.48769188	29.60288048	29.36049461	29.30099106	29.01616478	29.10487175	28.70839691	29.506464	28.98606491	29.19241714	28.49209213	28.86245346	28.96944427	29.09194374	29.02207756	29.28118134
Tlk2_O55047-2	Tlk2	O55047-2	26.66966057	NA	NA	NA	26.66952515	25.97169304	NA	26.07966805	25.78316689	26.38850594	27.68765831	26.29398537	NA	26.89110756	27.48692513	25.28429222	26.35403633	NA	26.75748062	26.7634449	NA	26.29920197	27.11990929	26.31295586	NA	26.81787491	26.22311783	26.88855362	27.65601349	27.26803017	26.5767231	26.15526199	26.60597229	NA	26.33732224	27.07255173	NA	26.67546082	26.08086777	26.51570511	NA	25.73308945	25.96435356	27.18196106	NA	26.39362144	26.29981232
Prpsap1_Q9D0M1	Prpsap1	Q9D0M1	30.55013847	30.75126839	30.72890663	30.85378075	30.30083847	30.76824951	30.70413017	30.68009758	30.83356667	30.76493263	30.52018929	30.69403458	30.73319626	30.73884392	30.77053642	30.68378258	30.64993095	30.79319763	30.59103012	30.65488815	30.71987915	30.44509888	30.88576508	30.80777931	30.71890068	30.47024345	30.70561409	30.29778099	30.58262062	30.70742607	30.7661972	30.56855583	30.68536949	30.65770149	30.21048164	30.71636772	30.59512711	30.61421204	30.51587296	30.43449974	30.68143845	30.72102165	30.44707108	30.52542686	30.69220543	30.47363281	30.5639267
Mtmr3_Q8K296	Mtmr3	Q8K296	28.29570389	27.7149601	28.41461754	28.28841591	28.7096138	28.18039703	27.67451859	27.91951561	28.40973091	28.40303993	27.43872833	28.6213913	28.63550758	27.18025589	27.57231903	28.58279991	28.67643547	27.46404076	27.91849136	28.16954422	28.49106026	28.0823822	27.84236145	27.37169075	27.73078537	28.34028053	28.82832527	27.81084633	27.67640305	28.12252998	28.73337364	28.67771339	28.19220543	28.04536247	27.84445763	28.27497673	28.71250153	27.55881119	28.98796272	26.91729736	28.0760746	27.88669586	28.9156456	27.45002556	28.42542458	27.81378365	28.51438713
Aldh3a2_B1AV77	Aldh3a2	B1AV77	31.23083305	31.37539291	31.18216324	31.30742264	31.4078083	31.40978241	31.09547043	31.22630501	31.33729553	31.30801964	30.67530823	30.87598801	30.90225029	30.94830704	30.8743763	30.95532227	30.91669846	31.38478851	31.03380585	31.18848419	31.13803291	31.34519577	31.15345764	31.43941307	31.35594559	31.48788261	31.34910393	31.16835976	31.62805748	31.41250992	31.51761055	31.30448723	31.43946266	31.0867672	31.32554817	31.4815464	31.19195938	31.11346626	31.04146385	31.26690292	31.28129196	31.02194595	31.01378441	31.33734894	31.30231094	31.10761642	31.29411507
Gas7_Q60780	Gas7	Q60780	NA	NA	25.48701668	NA	25.34847641	NA	NA	NA	NA	NA	NA	26.21870804	NA	25.77595329	25.60209656	NA	NA	26.20532608	NA	27.40259361	26.01384544	26.97081757	NA	26.59277725	25.01495171	26.22440529	27.23004341	26.43397903	27.33253288	26.3771801	27.25385666	26.94525337	25.31378555	NA	NA	NA	NA	NA	NA	NA	NA	NA	NA	NA	NA	NA	NA
Clcn5_B1ATV0	Clcn5	B1ATV0	26.6205883	NA	NA	26.05862427	NA	NA	26.23536682	25.91353607	25.85095596	NA	NA	NA	NA	NA	NA	NA	NA	NA	NA	NA	NA	NA	NA	NA	NA	NA	NA	NA	27.12593079	NA	NA	NA	NA	26.35898972	NA	NA	NA	25.83593178	NA	25.82844543	NA	25.96732521	NA	NA	NA	26.0104351	NA
Hgs_B1ATZ0	Hgs	B1ATZ0	31.91765976	32.44339371	32.37984085	31.91473961	32.32940292	32.00232697	32.32133484	32.09631729	31.99256897	32.13087463	32.9197731	32.43452454	32.65055084	32.53178406	32.91119003	32.47998047	32.8104248	32.32283783	32.60893631	32.40816116	32.50301361	32.53887558	32.53931427	32.22161484	32.33782578	32.4381752	32.70960617	32.59474945	32.53380203	32.54187775	32.5992775	32.59918976	32.19116592	32.40770721	32.25143814	32.29153824	32.58483887	32.63961792	32.6410408	32.58596039	32.34989548	32.48869705	32.68074799	32.40519714	32.20291519	32.48190689	32.37274933
Mospd2_Q9CWP6	Mospd2	Q9CWP6	29.54787827	29.30630302	29.40377235	29.46411896	29.08172226	29.39799118	29.46729088	29.22333717	29.21780205	29.3567009	28.87554932	29.11736107	29.08656311	29.45422935	29.4420166	28.88628769	28.99331856	29.70442772	29.49573708	29.43932343	29.40017128	29.3036499	29.32838821	29.4852562	29.3486824	29.58718872	29.19345284	29.33496475	29.35146523	29.31012344	29.1277771	29.2575264	29.29990005	29.32549477	28.85925674	28.64375114	29.06553268	28.99237251	29.1959877	28.94100571	29.27248764	29.29164696	29.1366291	29.25597382	29.33681679	29.15465355	29.37125397
Nasp_Q99MD9	Nasp	Q99MD9	31.05607796	31.31840134	31.24609566	31.25546837	31.57411766	31.18310928	31.27702904	31.19888115	31.20984459	31.01025391	31.95791817	31.77092934	32.11128998	31.72391129	31.91185188	31.73206329	32.08454895	32.32937622	32.16752243	32.18068314	32.07092667	32.06110764	31.68862534	31.83416939	31.49557495	32.28634262	32.54344559	32.52316284	32.12792587	32.34606934	32.57176971	32.40220261	31.59053802	31.55169678	31.33681679	31.57596588	31.5160141	31.41739845	31.46192551	31.83578873	31.44682503	31.57032204	31.76943207	31.59022713	31.37859917	31.33772087	31.43519592
Nfia_B1AUC0	Nfia	B1AUC0	NA	25.91640854	26.34285927	NA	NA	NA	NA	NA	NA	NA	26.27367973	NA	25.84182167	NA	25.87349701	NA	NA	NA	26.28004837	NA	NA	NA	25.19914246	NA	NA	NA	NA	NA	NA	NA	NA	NA	NA	NA	NA	NA	NA	26.34670258	NA	NA	NA	25.89642906	NA	26.10517502	NA	26.8436203	NA
Pex10_B1AUE5	Pex10	B1AUE5	26.22670364	NA	26.06381607	26.0113945	NA	26.95304871	26.30124474	26.06155205	25.97114563	25.47871017	NA	26.04986572	24.33551788	25.90916824	NA	25.04876518	NA	25.27359009	NA	24.79808044	NA	NA	NA	NA	NA	25.85519409	NA	NA	NA	NA	NA	NA	26.65239334	25.87469292	25.91019821	26.01858521	25.83968544	25.71505165	NA	24.83499336	25.80079842	26.18671036	NA	25.77313995	25.9397049	25.77851295	25.10021019
Eif2b3_B1AUN2	Eif2b3	B1AUN2	30.47865677	30.37606621	30.44183731	30.63339424	30.32549477	30.84841919	30.19284058	30.39601135	30.49228287	30.16662598	29.66700554	29.8826046	29.64823341	30.10911179	29.68133736	29.92209816	29.59169006	30.39815521	30.34117126	30.08436012	30.16937637	30.34731102	30.34042931	29.9860363	30.1937809	30.24036217	29.61594963	30.06085205	30.32281303	30.15436363	29.73660278	29.74136925	30.48298836	30.21094704	30.49733734	30.26651192	30.19072342	30.25484848	30.31365204	30.08689308	30.40973091	30.15085793	30.13405991	30.0490818	30.26550674	30.35015869	30.48634911
Irak1_B1AUW8	Irak1	B1AUW8	NA	25.26381111	26.02142715	26.62686729	27.18224525	NA	NA	26.9063282	26.35674286	26.36275673	NA	26.60865402	27.74207687	27.18091965	NA	26.95748329	27.4761467	26.86135864	NA	NA	27.08506966	27.01254654	NA	26.97454071	27.24218178	NA	27.03674316	NA	NA	NA	27.66715813	24.99709702	26.16061783	NA	26.67303467	NA	26.17237854	NA	26.80587387	26.92059326	26.72676468	NA	26.75327873	26.83797836	26.62338257	25.97954369	26.48246956
Naa10_Q9QY36	Naa10	Q9QY36	29.31140137	29.38572311	27.89336586	29.23242378	29.73356819	29.71118927	29.65343666	29.72734833	29.91013527	29.62238693	30.051548	30.0326252	30.30454254	29.78732491	29.90153122	29.96993828	30.12927628	30.0239296	30.16590691	29.9395771	30.23626137	29.68572044	29.87415695	30.14418602	30.26751709	29.68545341	30.04583168	29.92959404	30.01398277	29.85503006	29.97678185	29.96897888	29.4864254	29.26181221	29.51756477	29.76891327	29.45161819	29.18980408	29.40559959	29.45804787	29.3761692	29.48885918	29.13129044	29.56801224	29.30299759	29.30186462	29.25822258
Yipf6_Q8BR70	Yipf6	Q8BR70	27.70819855	27.72435951	28.22738266	27.93094826	27.92603493	27.87496185	27.53652954	27.47289848	27.90816116	27.67215919	26.91102219	27.54789734	27.74233246	27.3411293	27.68076706	27.31345749	27.85168266	27.34536552	27.66736221	27.72305679	28.20750618	27.79853821	27.9644413	27.64347649	28.37654114	28.17169189	27.92144585	27.67815018	27.72018814	27.64787292	27.5954113	27.66084862	28.0412941	27.73518372	27.75544548	28.14831352	27.91125107	28.18385506	27.62784004	27.21335983	27.54126358	27.68083382	27.63713264	27.57051086	27.79532051	27.91062164	27.66776848
Tbc1d2_B1AVH7	Tbc1d2	B1AVH7	27.13672638	NA	27.42686462	NA	27.98152542	NA	27.72877693	26.65075111	26.46822739	NA	NA	NA	27.37293625	NA	26.64099693	NA	26.40099907	NA	NA	NA	NA	NA	26.04576874	NA	25.9914856	27.98809814	NA	NA	NA	27.05579376	NA	NA	NA	NA	25.89006233	NA	NA	27.48861122	26.48199272	27.36084938	NA	27.06527519	27.22038841	25.94935608	NA	27.0375824	27.02443123
Kif16b_B1AVY7	Kif16b	B1AVY7	NA	NA	25.56604576	NA	26.14477921	NA	25.27965927	NA	NA	26.08078766	NA	25.65162849	25.45666695	NA	NA	NA	25.62692261	NA	25.4039917	25.25309944	25.55224228	NA	NA	25.51442528	25.32608223	25.97081757	25.55978775	25.33851242	NA	NA	25.33745956	25.93118477	NA	NA	NA	NA	NA	NA	NA	NA	NA	25.06188202	NA	25.95870018	NA	NA	25.69731522
Uprt_B1AVZ0	Uprt	B1AVZ0	29.91456223	29.83704567	29.8332653	29.74658394	30.02234268	29.84183693	29.61870003	29.94405365	29.78128624	29.76114845	30.59592628	30.42241859	30.5769577	30.02802086	30.42262077	30.45248222	30.48298836	30.18989944	30.1495266	29.73963165	29.94823837	30.01942825	29.97322845	29.99873352	29.91427612	30.42362213	30.54240799	29.99199486	30.18174934	30.30704308	30.43360519	30.14016914	30.14746475	29.82032776	29.85824966	30.03209877	30.11582375	30.1213932	30.06535339	29.92152977	30.28647995	30.09973907	30.3348999	30.00490761	30.04609108	29.9174099	30.07214355
Clta_O08585	Clta	O08585	34.24777985	34.33498001	34.26395416	34.13177872	34.19608307	33.65127945	34.32328033	33.51147461	33.92007446	34.18755722	35.10368347	34.66479492	34.81019592	34.47792053	34.85150146	34.69794083	34.99875259	34.20135117	34.39866638	34.30504608	34.44449234	34.16833115	34.07535172	34.27919006	33.98490143	34.11597824	34.67451096	34.80111313	34.40006638	34.54507065	34.43552017	34.52869034	34.11938477	34.52501678	33.91411591	34.42335892	34.18902969	34.29870987	34.44825363	34.73997879	34.24905014	34.40248108	34.25025177	34.28009033	34.24083328	34.59673691	33.95037842
Cep131_Q62036	Cep131	Q62036	28.63948059	27.16048431	NA	28.77442169	28.05842781	29.27337646	27.4543457	29.17838097	29.513937	29.99685097	28.15749931	29.49720383	27.90011978	29.22563744	NA	28.59534073	28.35959435	28.78649902	NA	27.66220856	26.77278709	28.83116722	NA	28.88110352	NA	29.6727314	28.91914558	NA	29.01565933	27.94061279	28.53897285	28.32808685	29.17374229	28.70480728	27.41353035	NA	29.06491661	28.6553669	30.33798599	28.73195076	32.30872345	28.86882401	28.90813255	26.37840462	30.49447823	28.71806717	28.34498596
Tomm5_B1AXP6-2	Tomm5	B1AXP6-2	32.03462601	31.72927094	31.59934616	31.94691467	32.39698029	32.03744507	32.02801895	29.51218605	32.07858276	31.75290489	32.66089249	32.21879196	32.84554291	32.13718033	32.41583633	32.84057999	32.57603455	33.10870743	32.88821793	33.21439743	33.07945633	33.30972672	32.02373123	32.64497757	32.06817627	32.66271973	32.94677353	31.45806694	32.13577271	31.06875229	31.77749062	31.45203972	29.4268837	32.45701599	31.53806686	32.61765289	32.46562958	31.48936653	32.27503204	31.89825439	32.90881348	32.55423737	32.9082756	31.9673996	31.83631516	31.90167427	32.26888275
Zmym3_Q9JLM4	Zmym3	Q9JLM4	27.235075	27.78550148	27.84989548	27.79364777	28.01680183	27.652668	27.51020622	27.76521683	27.79091644	27.94887733	28.0511322	28.11252213	27.52820587	27.69829559	27.891222	27.98993874	26.05649567	26.80943489	27.15470123	26.99862671	27.49381065	27.92444992	26.13492584	27.30652046	NA	28.94575691	28.60995674	27.27328682	27.50801468	27.96195984	28.38590813	27.60808945	28.11822701	27.98207092	27.64099693	28.49533653	28.44923782	27.89174461	27.95054817	27.87443542	29.01648331	27.9102211	28.38845634	27.53564072	28.10249519	27.78743362	28.23205757
Usp24_B1AY13	Usp24	B1AY13	30.22813988	29.52194977	29.49969482	30.1544838	29.70256233	30.17890358	29.89411736	29.95102119	30.02009201	29.83050156	28.40920639	29.56072426	28.53010559	30.33180809	28.59434319	29.59306145	27.32036018	29.68757439	28.81470108	29.42858124	29.14758682	28.73953438	27.84487724	29.56527138	29.17228889	29.78041077	28.7830677	27.77756119	29.76037216	28.89798737	29.42993927	28.46025658	30.23512077	29.74300766	29.65669632	29.6486454	29.86363602	29.69622421	29.92096329	29.7075901	30.16134834	29.39980507	30.041399	29.48776817	29.9402771	29.58026695	29.89648628
Cwc22_Q8C5N3	Cwc22	Q8C5N3	30.4916153	30.44519806	30.39253616	30.77029991	30.74687195	30.43001938	30.42051315	30.65446091	30.58342743	30.80570412	29.89107704	30.34667587	29.89068604	30.31635284	30.06381035	29.94195747	29.04637718	30.68051529	30.76160812	30.78698158	30.78869438	30.55151367	30.79730225	30.6710968	30.52318382	30.65539932	30.38009834	30.26628876	30.71979713	30.61034393	30.46216965	30.28890038	30.31797028	30.41910744	30.58852959	30.48960686	30.69544411	30.48788261	30.21384621	30.26517105	30.40243149	30.22768211	30.08891487	30.38627815	30.35321236	30.69494629	30.43310738
Cobll1_Q3UMF0-2	Cobll1	Q3UMF0-2	32.9928894	33.01722336	33.08798218	32.69355774	32.86947632	32.83135986	32.99789429	32.87957001	32.72372818	32.72592163	33.45623398	33.18647766	33.48675537	33.23620605	33.44948578	33.18194199	33.40400696	34.06028748	33.94698334	33.75443649	33.78721619	33.80193329	33.87637329	33.70274734	33.77450943	32.98265839	32.94013596	32.99661255	32.77878189	32.83353043	32.87545776	32.99491119	32.73497391	32.82036972	32.97930527	32.99651337	32.79042435	32.92684174	33.10332489	32.92938232	32.92090988	32.93354034	32.95651627	32.8723793	32.78635788	32.91226196	32.86326599
Tmem245_B1AZA5	Tmem245	B1AZA5	29.89559174	29.81615067	29.66814041	29.50432587	29.46277428	29.59596252	29.68720818	29.21572113	29.68394852	29.58709908	29.57746124	29.33987617	28.69620705	28.96916962	28.86732292	28.80971146	28.60988617	29.64970779	29.76716042	28.57351112	29.52921104	29.09707832	29.763731	29.59013748	30.37129593	29.57464981	28.00662041	28.04728889	29.32175827	29.34460449	28.68845749	28.47014618	29.28612709	29.63567924	29.15894318	29.31816483	28.12745667	29.46349525	29.00667381	29.104496	29.21734047	29.27313232	29.11723709	29.62815285	29.52596855	29.67828369	29.34973717
Thoc2_B1AZI6	Thoc2	B1AZI6	30.0288105	29.951437	30.08891487	30.22722244	29.93255424	30.25338364	29.8226223	30.02432632	30.09219551	30.07380295	29.17747688	29.45620918	29.49811745	29.59505463	29.3369236	29.20011139	29.27413177	29.68486977	28.87993622	28.66962624	29.49621391	29.83130264	29.48441124	29.64984512	29.37590027	30.2074604	29.25482559	29.52368927	29.57069206	29.5778923	29.61459732	29.75236893	30.31775475	29.85817528	30.0488224	29.73811913	29.88289642	29.71079636	29.79951096	29.68865776	29.93354034	29.57603836	29.74507713	29.78055191	30.19095802	30.0626545	29.87996483
Dlgap4_B1AZP2-3	Dlgap4	B1AZP2-3	29.18529701	30.54268646	30.56801224	30.10686874	30.2536087	29.87414169	30.02221107	30.22848511	29.70602608	29.87179375	30.99685097	30.57416153	31.34217834	30.65044403	31.02769089	30.70569611	31.32125282	30.02643776	30.31397629	30.48864937	30.35867119	29.69313622	29.83730125	30.21164322	30.25056267	30.37741089	30.86953163	31.01491547	30.49980927	31.00898552	30.87693977	31.00591087	30.50104523	30.38597107	30.29449844	30.38236809	30.44233322	30.38638115	30.52458572	30.57361984	30.56882668	30.64993095	30.68101883	30.51878357	29.85519409	30.37906456	30.1674633
Hspg2_B1B0C7	Hspg2	B1B0C7	25.51062775	24.75994682	NA	25.11565018	24.62917519	25.17672157	25.41567421	25.40571213	25.00936699	24.68479919	25.45472336	24.79133987	24.79684448	NA	25.49707413	25.15842438	24.96278763	25.62198639	25.73176956	25.46681213	24.89564323	NA	25.52285957	25.5109005	24.63594246	25.72158432	25.41176987	25.70590782	25.91040421	26.07375717	25.18782425	25.26674461	25.40382957	25.66267014	25.39132881	24.45475388	25.1811657	25.32037735	25.58353806	24.90481186	25.67281914	25.79788399	25.1839695	25.21722984	NA	25.20120049	NA
Mylk_Q6PDN3	Mylk	Q6PDN3	28.45458221	28.49350548	28.47514153	28.48235321	28.19126511	28.35602951	28.75652695	28.81668472	28.69371796	28.43217087	28.92767525	28.18115616	28.07535934	28.51938438	28.28903198	28.03616714	28.04931641	27.70318985	28.17697906	28.55797195	28.27684021	28.68073463	28.18928719	28.14228821	28.22237015	28.67902374	28.60017014	28.70309067	28.83599281	28.78353691	28.42710304	28.49205399	28.6248455	28.23155403	28.6639061	28.11073112	28.7219162	28.4525013	28.45571899	28.47552872	28.50131035	28.73753738	28.33713531	28.53719711	28.48427582	28.50914764	28.25390244
Mrpl2_B1B1D8	Mrpl2	B1B1D8	30.29701614	30.46158409	30.10998535	30.14625168	30.5287838	30.57190323	30.19636345	30.40486908	30.37160683	30.27119637	29.34902	29.68964195	29.86060524	29.63526535	29.75899124	29.82694626	30.0486927	30.02326775	30.45199013	30.1332016	30.85816193	30.04283524	30.50009537	30.47382736	30.94412422	30.04518127	29.40427971	29.98752785	29.91641426	30.13430405	29.6234169	30.4245224	30.34329224	30.11122894	30.25112724	30.06779099	30.28592873	30.39866447	29.99374962	29.8729248	30.12188721	30.03078461	30.18706894	30.24445152	30.25090218	30.5089035	30.19729996
Uhrf1bp1_B2KF50	Uhrf1bp1	B2KF50	27.96708298	27.07581902	26.60342789	26.64168549	27.31967163	27.45387459	27.89324951	27.31233215	26.42732811	27.09325409	26.24109077	27.65996552	27.1964798	27.7167263	27.62623978	27.64154816	26.8463726	26.98641777	NA	26.62393951	26.02290916	26.58520126	26.07777596	26.61638641	NA	27.8282032	27.1834774	27.31553268	27.45646286	26.39113045	26.96124268	27.70490646	27.11436081	27.3543911	26.45117378	27.02569962	26.34468842	26.95648575	25.45813751	27.16653061	NA	27.40031433	27.27622032	27.39574623	27.17388535	26.96873093	27.63388062
Sox5_P35710	Sox5	P35710	NA	NA	NA	NA	25.05928421	NA	25.76973915	26.04747581	25.8710537	NA	26.09210587	NA	NA	NA	25.5419445	NA	NA	NA	25.93557549	NA	25.62016869	NA	25.74560547	NA	25.82539177	NA	NA	25.75174713	NA	24.99256706	NA	25.30016327	NA	NA	25.99655914	25.56816483	25.87457657	NA	NA	25.6673336	25.86676979	25.67901039	25.68163872	NA	NA	NA	25.12060165
Zbtb8os_B2KGA7	Zbtb8os	B2KGA7	29.47911835	29.97964668	30.15569115	30.06303978	29.67838478	30.09244919	30.28107071	30.21962738	30.26762962	30.11669159	30.42051315	30.65667915	30.05115891	30.51878357	30.61999321	30.62775421	30.10586929	30.81657791	30.34360886	30.93206215	30.49980927	30.68503571	30.05310249	30.64383698	30.63374138	29.86087227	30.3772049	30.3670311	29.98345757	29.89048386	30.13111877	30.49075508	30.32892227	30.08613396	30.20687866	30.17759705	30.16782188	29.97076225	30.74013138	30.69693756	30.03275681	29.84119225	30.40486908	29.97240639	30.28084946	30.19095802	30.05853081
Cpsf4_B2LVG5	Cpsf4	B2LVG5	27.36878014	27.14676094	27.40997505	26.93629456	27.06876373	27.56114388	27.21317482	26.78006554	27.44608498	26.85019302	27.82711411	28.00287056	27.68765831	28.04661179	27.41070175	27.66220856	27.87537193	27.5421505	27.60073662	27.25853729	26.90460587	27.93224525	27.87888336	27.98212433	27.67148399	28.77319527	27.92840958	27.66241264	27.37980843	27.55975914	27.71764183	27.35152817	27.3674469	27.25754929	26.50682068	26.68538666	27.10249519	27.19375801	27.11555099	27.14189911	27.53348732	27.04051208	27.00088501	27.7640152	27.18063545	27.19018173	26.79563141
Hnrnpk_B2M1R6	Hnrnpk	B2M1R6	28.37214661	28.73724747	28.22292328	28.11510468	27.19826126	28.31098938	28.5719223	NA	NA	28.3464222	28.95870018	28.50555611	29.06932831	28.63661385	29.26579666	28.54723549	29.29670906	28.46115494	28.45371819	28.14491653	NA	28.99824905	28.31259155	28.03595734	28.07668495	28.55968666	28.59711838	28.6505127	NA	28.7356987	28.60988617	28.64419937	28.39537811	28.5719223	28.16585922	28.34773254	28.26642227	28.71479607	28.42121506	28.323843	28.13148689	28.68662262	28.36034775	28.22393608	28.61284256	28.69809723	28.22126389
Dip2c_B2RQ71	Dip2c	B2RQ71	24.93269539	NA	26.2410183	NA	26.19176292	25.81594658	26.49780464	25.02964211	25.32261467	NA	NA	NA	NA	NA	NA	NA	NA	NA	NA	NA	NA	NA	NA	NA	NA	NA	27.01265335	NA	NA	25.48836517	NA	NA	25.36769676	26.35435677	NA	NA	NA	NA	NA	25.4753437	25.18415833	NA	NA	NA	25.52623749	NA	24.87225151
Cad_B2RQC6	Cad	B2RQC6	32.82775116	32.6476593	32.83988571	32.9601326	32.69145584	32.96659088	32.74859238	32.70258331	32.65750885	32.61541748	31.85678864	32.19671631	32.02574539	32.49976349	31.90160179	32.21271515	31.92160225	32.47696686	32.21855927	32.20824432	32.32704926	32.47945023	32.32450485	32.48325348	32.41137314	32.94337082	32.41629028	32.61372757	33.05188751	32.64866638	32.70165253	32.68016052	32.83077621	32.65657425	32.9079895	32.63521194	32.70454407	32.56676483	32.66570663	32.43641281	32.71728516	32.50772095	32.62091064	32.65104294	32.76976776	32.71616364	32.77660751
Phf3_B2RQG2	Phf3	B2RQG2	27.56485367	28.61470413	28.8123455	29.20848465	29.23785782	27.67969513	28.88404846	29.26747322	29.14916229	28.38586807	29.27337646	29.64368248	29.38529205	29.53001213	29.07630348	29.39071274	29.30310631	29.37362099	29.58360672	29.84641647	29.90712929	29.51750755	29.11790657	29.45145988	29.92493248	29.17674065	29.3541584	29.83392906	28.45630646	29.54778671	29.24531364	29.24081802	28.73711967	28.87879562	28.93744659	28.82989693	28.81747818	29.05294609	29.39603233	29.31215858	29.66639709	29.38197517	29.6235733	28.94729042	29.57715416	27.73201561	28.48792076
Strn3_B2RQS1	Strn3	B2RQS1	26.19174576	NA	26.09968948	NA	26.03475189	NA	25.90942001	NA	26.11911774	26.20754433	26.73866653	26.3546257	26.87759781	26.27602386	NA	26.52878761	26.70767212	NA	NA	25.73936081	26.27243423	25.77323914	NA	26.50871086	26.46819687	NA	26.79451561	26.73453712	25.98611259	25.83055115	26.0578804	NA	NA	26.43131828	26.38743782	26.67653656	NA	26.57447243	26.39542007	26.55628395	NA	NA	NA	26.28427505	25.88655663	25.60789299	NA
Itsn2_Q9Z0R6	Itsn2	Q9Z0R6	29.12817001	28.1578846	29.11760902	29.92351532	27.80544281	28.1108799	28.18096733	28.96438599	28.77193642	29.11127853	28.13926697	29.22299194	29.17324257	29.08557701	28.58111191	29.53105354	28.72429466	30.45277596	30.3876152	29.97910118	30.19060516	29.53081131	28.20890236	28.68849182	29.9203949	29.36598778	28.879673	28.75117302	28.50206947	28.54705048	28.18673897	28.8386097	29.39674759	28.87815285	28.32860184	29.07961273	29.19542503	29.34202003	28.8461628	28.27923393	29.93227196	27.57722664	28.72579002	29.05700874	29.02437782	28.83566093	29.74719238
Sbno1_Q689Z5	Sbno1	Q689Z5	26.61315918	NA	NA	25.99972343	26.79166222	25.99967957	26.67532539	26.0119915	25.86195183	26.49188614	25.71067047	26.4084034	26.02624893	26.40901947	25.68335342	26.18514252	25.97764397	NA	26.0006485	25.645401	26.47274208	25.68000221	25.86724091	NA	25.64603424	26.50042152	26.05965614	26.24310875	26.8102932	27.04301643	26.24005318	24.23914337	25.77422142	25.07197952	26.1702404	NA	24.14016342	25.68338013	25.4779377	26.17358017	NA	26.21463776	NA	25.47528076	25.48916245	26.1188221	NA
Rrn3_B2RS91	Rrn3	B2RS91	27.49815559	NA	NA	NA	26.51875305	NA	NA	NA	NA	NA	NA	NA	26.74740028	26.46799469	NA	25.82847023	27.28480339	NA	NA	25.76718903	25.94777489	26.33544922	NA	25.72556877	26.51058197	26.15201378	NA	NA	28.06886673	NA	25.83769035	NA	26.25066185	NA	NA	NA	26.25515556	NA	NA	26.80562782	26.70120811	27.79389572	27.66152954	26.89816093	27.46777725	27.04728889	NA
Cgnl1_Q6AW69	Cgnl1	Q6AW69	NA	NA	24.93413544	26.29438972	NA	NA	25.32639122	NA	26.11255264	25.86919594	27.00463867	27.80581284	28.98060036	27.53437805	27.37152481	28.44569016	28.40206528	27.24045372	25.85690308	27.21001816	26.102314	26.39757538	25.96659851	26.42769623	26.75697327	27.72747803	28.03233528	28.05930519	27.38484001	27.56449127	27.44584846	28.66101837	24.69162941	24.56197357	24.97197914	25.9522934	25.53658867	NA	26.08565712	24.7590313	NA	24.88049698	25.44695282	25.32161713	25.77974129	NA	23.98823929
Gcc2_Q8CHG3	Gcc2	Q8CHG3	31.61815643	31.74538994	31.72199821	31.57330513	31.61038971	31.50094986	31.4711628	31.62016869	31.44795799	31.36786461	32.14160156	31.86208344	32.0031662	31.72858238	32.13604736	31.93100548	32.10932922	31.86525917	32.01185226	31.86606979	31.80112457	31.91943741	31.8905201	31.85786438	31.69208145	31.87386322	32.03979874	32.13304901	32.09405518	32.02320099	32.03232956	31.93863106	31.74402618	31.82733345	31.72829819	31.75577164	31.52859688	31.76283646	31.92963028	31.86060524	31.54489708	31.88667297	31.76033974	31.85166168	31.57781219	31.64181519	31.54111671
Kctd21_B2RTJ2	Kctd21	B2RTJ2	26.30175018	NA	NA	26.31440926	NA	NA	26.3213253	NA	NA	NA	26.50483704	26.1801796	NA	26.31212425	NA	NA	NA	26.91638565	NA	26.68925858	NA	NA	NA	26.42460823	NA	NA	25.87258148	NA	NA	NA	NA	NA	NA	NA	NA	NA	NA	NA	NA	NA	26.18708801	26.50482178	26.68525314	26.10403633	NA	NA	26.75964165
Tpd52l1_B2RUC1	Tpd52l1	B2RUC1	28.34874535	28.20876312	28.7461834	28.62822342	28.45277596	28.2548027	28.68949127	29.33449554	28.38845634	28.53638077	28.86313438	28.82271385	27.0856781	28.90411758	28.93584442	29.00386238	28.51144981	29.39913368	28.84816551	29.18555832	29.08931923	28.93404579	28.79900169	28.79863167	28.96947289	28.81329346	28.77363586	28.67845154	28.82980728	28.754776	28.63010025	NA	28.20778656	28.85275459	28.6245327	29.01783752	28.73243523	28.83303833	29.00621796	29.00150108	28.7587204	28.71757698	28.52649117	28.80879211	28.6967392	28.42918015	28.22467232
Apc_B2RUG9	Apc	B2RUG9	NA	25.76888084	24.56697464	25.57513618	24.66351128	25.82303619	NA	NA	25.43294334	NA	27.41900635	26.40932655	26.89700699	26.30594826	NA	25.09208488	26.50815201	25.38195419	24.89319229	NA	26.93123055	25.528265	25.7359066	NA	NA	NA	27.16154099	27.32654572	24.91734314	NA	25.73791885	27.08101082	NA	NA	24.6047287	25.32827568	NA	24.93710327	26.66587257	26.55810928	27.17207336	27.34121323	NA	25.40759468	25.83730507	25.852005	25.71821785
Apba1_B2RUJ5	Apba1	B2RUJ5	NA	NA	25.71905327	25.60918999	NA	25.06968689	25.69752693	25.13147736	25.21674919	25.64625359	NA	26.11131859	26.03031731	NA	NA	NA	25.9086647	NA	25.82967949	25.19298744	25.11330795	25.69232178	NA	25.17888832	NA	25.0277462	NA	25.44408035	25.49780464	25.02136421	24.93314552	24.85229111	NA	26.23830414	25.96377945	NA	NA	26.38378525	26.00855446	NA	NA	25.82196617	NA	26.55382538	25.06270599	NA	NA
Otud7b_B2RUR8	Otud7b	B2RUR8	27.16604996	26.92240906	26.71711922	26.69458199	NA	27.28603745	27.04728889	26.22278595	27.59988594	26.29668427	26.7023983	28.07953644	28.0307579	26.75276947	NA	26.29398537	26.74855232	27.36135101	25.93251419	26.97574425	27.84571457	26.92795753	27.77730942	27.17245483	27.79538345	27.05558586	27.68959236	26.72351265	27.93859673	26.0370369	26.34480667	27.33142281	28.32770157	26.90460587	27.33968544	28.30007553	28.57531738	26.02318382	28.02316284	24.79778481	28.52077103	27.54392052	27.70957947	26.64209938	25.51589966	27.17006874	27.73402023
Zcchc24_B2RVL6	Zcchc24	B2RVL6	28.54432678	27.29351234	28.26508141	27.4511261	28.30778122	27.55742264	28.23260689	28.21941948	28.62950897	28.22407341	28.59049416	27.4586544	27.81518936	27.60752487	28.25087929	28.1818676	28.29710388	27.4919014	28.24934387	27.92036629	27.87214661	28.13829041	27.76065636	27.90867615	27.68779182	28.41824341	29.10464668	28.69581032	28.86688042	28.28162384	28.94965744	27.97125626	28.34621239	28.60470009	28.22536278	28.56884575	27.94190025	27.94240379	27.55632782	28.06373405	28.07719421	28.58287239	27.87226295	28.59363174	27.7688179	27.9842453	27.23598862
Cped1_E9Q7L8	Cped1	E9Q7L8	NA	NA	NA	NA	NA	25.08476639	NA	NA	23.78666115	NA	NA	NA	NA	26.33391571	NA	NA	NA	NA	NA	NA	NA	25.62625313	28.12548828	NA	NA	NA	NA	NA	NA	NA	NA	NA	24.93728256	NA	26.09685707	NA	26.20284462	NA	25.79538345	NA	25.25569534	NA	24.94802094	NA	25.0610981	NA	NA
Trappc11_B2RXC1	Trappc11	B2RXC1	29.88506699	29.75832367	29.94962883	29.92323303	29.82213593	30.14138794	29.85869408	29.98400116	29.84565544	29.87903023	26.91090775	29.19490814	29.91384888	29.36323357	28.70411491	29.13919258	27.30834579	28.52013397	28.79881668	28.39050865	29.1419487	28.58566666	28.99080467	28.47378731	29.64746284	29.45567894	28.95607185	29.31406212	29.30000877	29.35003281	29.39466286	28.73081779	30.041399	29.91327858	29.99940681	29.46086311	29.57758713	29.49748993	29.78006554	29.72919846	29.95338058	29.70559692	29.60227776	30.0477829	30.1309948	30.0650959	29.95268822
Polr3a_B2RXC6	Polr3a	B2RXC6	NA	NA	26.72987747	26.30176735	NA	26.27132988	NA	NA	26.73789215	NA	NA	NA	NA	26.19300461	NA	NA	NA	26.38033676	NA	NA	26.43626785	NA	NA	25.95046997	25.9331913	26.12018776	25.3748436	NA	26.65499115	26.15406418	26.1815834	26.31269646	NA	26.40408897	26.50363922	NA	NA	NA	25.74563217	NA	NA	NA	25.58448601	26.52953148	25.7917614	NA	26.02312088
Ppfia1_B2RXW8	Ppfia1	B2RXW8	30.18115616	30.69942284	30.50227737	30.50483704	30.041008	30.13418198	30.4045639	30.33148766	30.40263367	30.4273243	30.28592873	29.88492203	29.7553978	30.41649246	30.0240612	29.95324326	29.84239197	29.68450165	30.23089027	29.89676094	30.03341293	29.95670891	29.93929672	29.80079269	30.44361687	30.80877686	30.29153824	30.68420029	30.25923347	30.88124847	30.59965515	30.35268593	30.41950989	29.91299248	30.56119919	30.26528358	30.16482925	30.2967968	30.46343803	29.26416397	30.53157425	30.48740387	30.48711586	30.10061646	30.293293	30.28372192	30.26125336
Nek1_P51954	Nek1	P51954	27.84056091	27.89128113	27.93522644	27.42350197	27.24435997	27.5061245	26.77366829	27.89896774	NA	27.49952507	27.30513	26.86171532	26.98511505	27.30504227	27.60900688	27.17264557	27.84152222	27.14957428	26.98966789	24.3521862	27.54855919	25.30688667	27.69172287	26.69112396	27.63685608	27.32251167	27.06568718	27.94145393	24.07128334	27.62742233	25.5061245	27.84780693	26.44324303	27.79222107	28.18134499	27.58613205	26.58777809	27.02316284	26.77943993	25.11497498	27.25520897	28.3639431	27.07050514	27.89642906	27.56681442	28.15470123	27.33261871
Ankrd44_B2RXR6	Ankrd44	B2RXR6	29.85863495	29.23847389	29.69503021	29.77528572	29.71350288	29.4698925	29.38071632	28.6825428	31.60827446	29.28102684	28.95986176	29.17190742	28.99023628	30.18577003	28.43356514	29.60757828	28.66932297	28.57646942	27.99129105	28.95343781	29.56661606	30.5075798	28.7720623	29.30410767	29.51703835	29.38230515	29.20946121	28.08542442	29.44683456	28.63847923	29.51395607	28.90371513	29.62009811	29.39335442	30.70256233	29.41496086	29.41645241	29.22080421	29.39132881	29.49606133	29.58654404	30.67219353	29.30578232	28.99972916	29.40746498	28.92660141	29.59510803
Plxnb2_B2RXS4	Plxnb2	B2RXS4	31.39212608	31.63611984	31.53630638	31.37352753	31.30671692	31.44337082	31.19694901	31.21945381	31.22923088	31.35184479	31.69141579	31.55531311	31.74446869	31.25050735	31.51243973	31.59832573	31.30345345	31.66322708	31.7364254	31.22900009	30.96292496	31.65748787	31.684618	31.53333855	31.72362709	31.78635979	31.80751038	31.96499252	31.88805389	32.05057526	31.98179054	31.90386581	31.43270874	31.52145386	31.49194908	31.64190102	31.57637215	31.86846352	31.49347687	31.59414864	31.28162384	31.56986809	31.5484848	31.66462708	31.33132744	31.66462708	31.4994297
Dock5_B2RY04	Dock5	B2RY04	NA	26.91672707	26.842062	27.26364899	27.25286484	26.96982956	25.43370819	27.35900688	27.21521187	27.08202744	27.28956032	26.41278648	25.64982033	26.01026344	27.35262299	27.39272118	26.13435936	27.47328568	26.04489326	26.322752	26.48153114	26.87748146	NA	27.91627121	26.76357269	27.08598137	27.48937607	NA	27.19131088	26.31915474	27.56194496	26.26819038	26.99129105	26.07287788	26.75976944	26.98457146	26.9006958	NA	26.50347328	26.5391655	27.13339806	26.96609306	27.00849152	26.78930092	26.99042702	27.48408318	NA
Rbm25_B2RY56	Rbm25	B2RY56	32.05105972	32.18340683	32.03245926	31.77737236	31.87338638	32.0124855	32.01826859	31.99331093	31.951437	31.88296318	32.24306107	32.24064636	31.83054733	32.14758682	32.19823837	32.19815063	31.95906067	32.49120712	32.13677979	32.2057724	32.12166977	32.31192017	32.28540421	32.29367828	32.27830505	32.36572647	32.06406784	32.34723282	32.30669022	32.26796341	32.19729996	32.02313614	31.86256409	32.13127136	31.88899803	31.83687973	31.81428719	32.07431412	31.92917061	31.86758041	31.88394547	31.99836349	31.8590126	31.81038666	31.9549408	32.10814667	31.85411644
Flna_Q8BTM8	Flna	Q8BTM8	35.82508469	35.76636124	35.82936859	35.87902451	35.71732712	35.85206223	35.71257019	35.95046234	35.93196487	35.88599396	35.74962616	35.71663666	35.77330399	35.83446121	35.80325699	35.74254227	35.89949417	35.25279236	35.1124115	35.08535767	35.19981766	35.16072464	35.16664886	35.16552353	35.25940323	36.51410675	36.4212265	36.44914627	36.55470657	36.46154785	36.54102325	36.47367859	35.91293335	35.87231827	35.93653488	35.82000351	35.86956406	35.88998413	36.10865784	35.78202438	35.92302322	35.8601799	35.8534317	35.85540771	35.88844299	35.79913712	35.84632874
Pkig_B7ZC22	Pkig	B7ZC22	27.53207588	27.60674858	27.81702042	27.4396801	27.35590363	27.07255173	27.67552757	27.31975746	27.31725883	NA	NA	28.71538544	26.10647392	28.25060844	28.79547691	28.59626389	29.12713814	28.36536217	NA	27.71535301	28.39533806	NA	NA	27.61336899	27.8426609	28.13540649	28.75442696	NA	27.66186905	28.03868103	28.83331108	28.41912651	27.64292526	28.08019829	27.67175484	28.27186394	27.75078964	27.74759293	28.0083313	28.15474892	27.28674316	28.0121727	28.14423561	27.65451241	27.34121323	NA	27.95476913
Sep-08_B7ZC46	Sep-08	B7ZC46	32.6264267	32.40021896	32.31327438	32.67743301	32.60551834	32.45314407	32.54457474	32.72004318	32.6698494	32.78778076	33.06726074	33.02816772	32.88265228	32.68420029	32.84739304	33.03367615	32.93132019	32.37870407	32.63650894	32.73044586	32.60419464	32.3519516	32.45449448	32.79813385	32.61093903	32.62760162	33.04386139	32.73537827	32.58700943	32.68058014	32.79515457	32.67453003	32.32023239	32.47959518	32.64271927	32.76489258	32.57235718	32.6875	32.67739105	32.59220886	32.6191864	32.74258041	32.77268219	32.79942703	32.58176804	32.41775131	32.65110779
Znf512b_B7ZCR6	Znf512b	B7ZCR6	NA	26.85851669	NA	27.1208992	26.4824543	27.41336823	NA	27.16509247	27.19356918	27.41997147	NA	NA	27.55010033	27.80869865	26.93977356	27.3433342	27.64643288	NA	NA	26.48517418	NA	27.10958672	NA	27.47954178	26.64553833	27.52028275	26.90758896	27.66783524	NA	NA	NA	NA	27.34629631	26.62338257	27.32645988	27.38607407	27.48638725	27.74842453	26.42670441	26.86005783	27.27905655	NA	27.52604294	27.75098038	28.07071114	26.71292877	26.38084984
Abi1_B7ZCU4	Abi1	B7ZCU4	30.65497398	30.73972893	30.63495255	30.9064846	30.80478287	30.8471489	30.99010086	30.78690338	31.1117878	31.23243523	31.20908928	31.3428669	31.40029526	31.18931007	31.38802528	31.50970459	31.53491592	31.03439713	30.86444855	31.30280113	31.04498482	31.11947823	30.77053642	31.15810204	31.03229713	31.20466423	31.31127167	31.08391762	31.0566597	31.02009201	31.56651497	31.39846039	30.91975594	31.01138687	30.97089958	31.08087158	30.96333885	30.72199821	31.05407333	30.97268105	30.79102516	31.1411438	31.33223534	30.82471848	30.91776657	30.75374031	31.03800011
Hdac5_Q9Z2V6	Hdac5	Q9Z2V6	NA	NA	27.85477638	26.59391594	26.98706818	28.03936195	NA	27.74072647	27.35186577	28.33564568	NA	NA	26.97388458	27.84703064	NA	26.39242554	NA	NA	NA	27.36994553	NA	28.26226234	NA	NA	NA	28.10764122	28.0713253	NA	NA	27.86372375	27.78718376	NA	27.97459602	NA	27.83984184	27.70964622	27.38426208	NA	NA	NA	28.08075714	26.90127182	27.66424561	27.98277664	27.98891068	27.10819054	27.99690437
Xpnpep3_B7ZMP1	Xpnpep3	B7ZMP1	32.20236206	32.15987778	32.01687622	32.3359642	32.34013748	32.10658646	32.36606598	32.28206635	32.33455276	32.33939362	31.95656967	32.24340057	32.17967224	32.20273972	32.09791946	32.08806229	32.32017899	32.94464874	32.68945694	32.81400299	32.80403137	32.96717453	32.67873383	33.02075577	33.0705452	32.42101669	32.20253372	32.12453842	32.07076645	32.04149628	32.20716858	32.19325256	32.12918472	32.17836761	32.28347397	32.25056458	32.15251923	32.04364777	32.10349655	32.25984955	32.28730392	32.16431808	32.19809341	32.48762131	32.19046021	32.25872803	32.24462128
Dcun1d4_Q8CCA0	Dcun1d4	Q8CCA0	25.62603188	NA	25.54477692	25.63472557	NA	NA	25.51562881	NA	25.29221344	NA	25.70759392	25.65321541	26.0665493	26.13611984	26.17129135	25.81220436	26.25833893	NA	25.60831642	NA	25.5741539	NA	25.35800171	25.42851067	25.65190125	NA	25.30511284	NA	25.79362297	24.73856354	25.56735229	NA	NA	25.59457207	NA	NA	NA	25.68158531	NA	25.59371758	NA	24.95801544	NA	24.94926834	NA	25.50439835	NA
Phc3_Q8CHP6	Phc3	Q8CHP6	27.08263588	28.11604691	28.2228775	27.9044342	27.94038963	27.97967339	NA	28.00077629	28.24576569	28.03752899	27.75703621	27.28692055	28.28056145	28.18617249	27.82971573	27.65983009	28.11877251	27.90173149	28.33249092	28.11003494	28.49136543	27.84020042	28.29074669	28.01414299	28.36059952	27.70898819	28.09521866	28.20191002	27.10699272	28.26887894	27.87829971	28.31194305	28.08380318	27.24590302	27.99544907	27.60540771	28.02960014	27.85275459	28.05563736	28.14889717	27.88500786	27.26373863	28.07408333	28.06162453	28.09133911	27.1523819	28.32800293
Nap1l4_Q78ZA7	Nap1l4	Q78ZA7	33.09801483	33.43552017	33.44356918	33.07824707	33.31230164	33.10130692	33.08218765	33.08573914	33.00908661	33.10036469	33.87701416	33.323349	33.65437698	33.60597992	33.82496643	33.62679672	33.64097595	33.82297134	33.76238251	33.63590622	33.66596222	33.67556	33.45611191	33.34440231	33.23077774	33.32763672	33.46660233	33.47532654	33.46501923	33.35625839	33.45329285	33.19138718	33.69478226	33.63633728	33.23563385	33.44381332	33.49714661	33.18606567	33.58250809	33.61050034	33.50308609	33.75811768	33.69902802	33.28374863	33.50911713	33.30606461	33.20840454
Pus7_Q91VU7	Pus7	Q91VU7	29.47761345	29.5651989	29.73988914	29.68645668	29.60100365	29.52297783	29.58369637	29.61630058	29.63035965	29.57257271	28.32962799	28.22227859	28.94083786	27.31414986	28.86673355	26.73065567	29.01818275	29.12208557	28.93783951	28.45175552	29.3035202	28.90793228	28.86929512	28.93384933	29.18039703	29.63645744	29.08575439	28.95734406	29.70637131	29.61510658	29.29552841	29.89509964	29.12010765	29.2733326	29.46707726	29.37144089	29.34625435	28.92965126	29.31887436	29.34371567	29.58829689	29.32266235	29.37569237	29.43219185	29.71468163	29.12718773	29.43981934
Tatdn2_B7ZNL9	Tatdn2	B7ZNL9	NA	26.89608192	25.8222332	25.62380028	25.45497322	26.00690842	26.0153141	NA	26.54982185	NA	25.55742264	NA	25.65556335	25.59985733	25.59311867	NA	25.2743721	NA	NA	NA	25.69197655	NA	NA	NA	25.20347977	NA	NA	25.32130814	NA	25.09619331	25.80729866	25.03246307	NA	NA	NA	NA	NA	26.44409561	NA	26.40658951	NA	25.7719059	NA	25.72834778	NA	25.74524689	25.36999512
Pard3_Q99NH2	Pard3	Q99NH2	NA	NA	NA	NA	25.88023949	NA	NA	NA	25.67236137	NA	NA	NA	NA	NA	NA	NA	NA	NA	NA	NA	27.01414299	NA	NA	NA	26.97147369	NA	NA	27.22112656	NA	NA	NA	26.76559639	NA	27.16394234	NA	24.34604263	NA	26.95903206	26.72338295	NA	NA	NA	NA	25.869524	NA	NA	NA
Wapl_Q65Z40	Wapl	Q65Z40	28.90758896	29.55694962	29.47794151	29.12364006	29.44732666	28.90314102	29.47711182	29.01820946	28.84909058	29.14870262	29.58969116	29.48200798	29.69701958	29.59869766	29.54659081	29.18614769	29.84275055	29.90856171	29.96333885	29.84397888	30.17712212	30.13723946	29.95975113	29.9587841	30.31267929	29.37660408	29.5713253	29.8814106	28.79720879	29.52118301	28.37745285	29.68772507	29.10479546	29.5526123	29.47396278	29.47123146	28.9781189	29.28729439	28.93159676	29.06994247	29.15573883	28.91635704	29.20202827	29.67873764	29.0760994	29.29458618	29.03112602
Trim26_B8JJ57	Trim26	B8JJ57	NA	NA	25.18332481	NA	NA	25.68965912	NA	24.82837296	NA	NA	25.57149506	NA	NA	NA	NA	NA	NA	NA	25.21556473	25.16955376	NA	NA	25.80511093	25.25648689	NA	25.9153595	25.50824165	24.99912071	26.55552292	NA	25.44493294	NA	25.40740013	NA	NA	24.91154861	NA	25.33534813	NA	24.95743942	NA	24.95082474	NA	25.14565468	NA	24.88864708	25.01983833
2310061I04Rik_B8JJ69	2310061I04Rik	B8JJ69	26.83110619	26.13465309	26.64141083	26.78119278	26.95637512	27.1286869	26.44245148	26.77203178	26.28384972	26.37989235	26.06498909	26.08399582	NA	26.08448219	25.89045715	25.84895325	25.19876671	27.52716255	26.25319099	26.72533417	26.3883419	27.11247253	27.0212574	27.11356544	27.04708099	26.69577599	26.24149132	26.27753258	26.37880135	26.10711288	26.73026657	26.34736061	26.77843857	26.57931519	26.44390678	26.26339912	26.43891907	26.74675941	26.65253067	26.0581913	26.64237595	26.3950119	26.45021439	26.31829262	26.69444847	26.7092514	26.68110275
Cfb_B8JJM5	Cfb	B8JJM5	23.72192383	NA	22.22107887	23.50833321	24.41189766	NA	22.40179253	NA	20.59632492	26.61764908	21.65215302	22.93162346	22.55231857	20.1675415	21.8736515	NA	21.68906212	22.82685089	22.43185997	24.99248123	22.63433647	22.20030212	23.26956558	23.30688667	24.19887924	34.85503387	33.76228333	34.12123871	34.03255844	33.98430634	34.15036011	33.93183136	20.71866608	22.2819519	21.11819649	21.61912155	23.05045891	25.15653419	NA	25.84603691	24.40392685	22.01123619	23.06967926	24.96864319	24.45976448	21.65595627	21.63675117
Amotl2_Q8K371	Amotl2	Q8K371	NA	25.92535591	NA	25.95717239	25.93880844	NA	NA	NA	NA	NA	26.35818481	NA	NA	26.7091198	NA	NA	26.71279716	26.24829292	26.98912621	26.95049286	26.58777809	NA	26.58333778	24.71826935	26.58348083	NA	26.8475666	26.64030838	NA	26.09944916	26.11769295	25.74732399	25.89427948	NA	25.81360054	25.74422073	26.07075119	25.03120041	26.27744484	NA	NA	25.30403328	26.59775734	26.31855202	25.96159554	25.55818367	NA
Amn1_B8JKU8	Amn1	B8JKU8	NA	26.97607231	27.16987801	27.09083366	26.09127808	26.31085968	26.68779182	26.32553291	26.01559067	NA	NA	NA	26.56862831	25.20988846	NA	26.59889221	26.44512177	NA	26.25436211	28.79215813	NA	27.07571602	NA	25.8757	26.07777596	26.56481171	NA	26.4124794	26.48834991	26.62184525	NA	NA	26.51138306	26.00006676	26.17010689	NA	NA	26.32512283	26.05599976	NA	NA	NA	26.59605217	NA	NA	NA	28.88820648
Ppfia2_F7CYX4	Ppfia2	F7CYX4	NA	27.20228386	NA	NA	NA	NA	NA	NA	NA	NA	29.23153114	24.71151161	27.1349659	NA	29.37237549	NA	NA	NA	NA	NA	27.01520729	NA	26.89642906	NA	NA	NA	NA	27.54340553	NA	NA	28.54852104	29.0494194	NA	NA	NA	29.11396217	NA	NA	NA	NA	28.77225304	NA	NA	NA	NA	NA	NA
Qtrtd1_B8ZXI1	Qtrtd1	B8ZXI1	28.80535126	28.82329178	28.49602318	29.21275711	27.92648697	27.6135807	30.38381004	25.63508415	25.85702133	27.87794876	25.96538734	27.66810608	NA	28.17921066	29.2063427	29.28577423	26.78979874	29.18857956	28.5903511	26.53531265	NA	27.69604301	29.30225563	28.52372742	27.46932983	26.56484032	NA	28.13222122	29.01494217	28.33176422	25.0507164	NA	25.71376801	29.48556328	25.2753315	28.66129112	25.73293495	29.37633514	25.29970741	28.5745945	25.73145866	29.94726181	NA	28.75719452	28.73734474	28.25646973	25.2828083
Tjp1_P39447	Tjp1	P39447	31.47764397	31.50313187	31.54733658	31.15918541	31.3622303	31.31850815	31.40831566	31.35447502	31.42256927	31.51629639	31.78257561	31.51761055	31.89399529	31.59517097	31.84804535	31.623312	31.88423729	31.1768837	31.24830246	31.15647507	31.24093056	31.22314262	30.92754745	31.05387878	31.30883408	31.62727547	31.57095528	31.83740616	31.76410294	31.75218582	31.57974625	31.70615005	31.41129875	31.47542191	31.36536217	31.33952713	31.44025421	31.3936615	31.60986137	31.39937782	31.49890709	31.47373009	31.45933914	31.34069443	31.41624069	31.42231941	31.1772995
Zmat3_B9EI21	Zmat3	B9EI21	28.27817154	26.53286362	26.90161705	NA	27.83249664	NA	26.55010033	26.64141083	NA	26.29091454	29.48248863	26.84038162	28.92967987	NA	28.41912651	26.6159668	NA	NA	29.59145737	26.93674469	NA	26.85828018	29.57940483	26.70107651	NA	NA	27.40908432	NA	NA	NA	27.01786423	26.25875282	26.24116325	27.98332214	26.61862946	26.70477295	NA	27.79878616	26.32515717	27.91581535	26.3011055	27.13065147	26.91763878	27.95986176	26.75862503	28.35657501	26.15296173
Nup205_B9EJ54	Nup205	B9EJ54	31.72537422	31.58194733	31.69320297	31.84909058	31.79610252	31.86496353	31.69958687	31.37321663	31.60726166	31.52724648	29.95781517	31.12262726	30.55023003	31.32613754	30.78908348	30.99064255	30.38545609	31.27475357	31.00624466	31.23317909	31.11122894	31.21789551	31.18836784	31.30508614	31.28725052	31.76501274	31.00985336	31.20069504	31.53171349	31.37067223	31.35042191	31.15309525	31.65411949	31.68244362	31.60977173	31.54037857	31.5524292	31.38468552	31.18435287	31.14455032	31.59423637	31.42742348	31.27097321	31.55955887	31.64284897	31.74189949	31.73948669
Pdzd8_B9EJ80	Pdzd8	B9EJ80	28.02638626	27.41554642	27.79686928	27.8904686	27.81353951	27.84816551	27.70299149	28.00608444	27.85578728	28.44494057	26.48151398	27.56978798	27.5909214	26.2657795	25.64094162	27.52088356	27.41143036	27.83237457	26.10531616	26.79501152	27.56695938	27.03191566	26.97257042	26.2672081	26.87161827	27.39574623	27.37724495	26.44322586	28.15291405	27.1640377	27.77448463	28.11545181	27.5022583	27.73453712	28.07688904	28.21858788	27.68612289	27.96251106	27.59370232	27.57578468	27.97596359	27.20908928	28.1058445	27.04051208	28.14846039	27.15035057	26.87067795
Osbpl8_B9EJ86	Osbpl8	B9EJ86	29.46544266	29.40969086	29.30506516	29.44082832	29.18449402	29.49827003	29.61059189	29.40760612	29.66149521	29.1491394	27.99064255	28.98682404	28.75751305	29.61053848	28.00066948	28.88162804	28.53745461	29.24501801	28.96925354	28.74448395	28.91968536	28.97265244	27.69451523	28.59466362	28.57747841	29.62154961	28.4445858	28.53404427	29.02807236	29.0200386	29.10741806	29.16669655	29.50091171	29.41918755	29.24694443	29.23159981	29.23413849	28.92843819	29.33274651	29.0626545	29.38675117	29.26682472	29.26727104	29.22637367	29.30843163	29.37832069	29.34161758
Dnaaf5_B9EJR8	Dnaaf5	B9EJR8	27.55859184	25.8595829	27.8133564	26.84828377	27.85293388	27.28947258	27.12907982	26.10894775	26.85281372	26.15520287	26.5172081	27.23498344	26.56633568	26.77001572	26.90736008	26.15127945	26.67101097	NA	25.90499687	26.03902626	26.76382637	26.49188614	NA	26.60865402	25.54645538	27.21335983	26.34399414	NA	27.43777657	27.30695534	27.28233147	25.91508675	27.12010765	27.28339195	27.0378952	27.46115494	27.31007957	27.29535294	26.49206924	27.52080727	27.1108799	26.27417755	26.70332146	27.85079002	27.44229317	27.77385521	27.11436081
Tmf1_B9EKI3	Tmf1	B9EKI3	31.2752533	31.82604599	31.40136337	31.18086052	31.38566208	30.77462578	31.12096024	30.61263084	30.55535889	30.98786736	32.15372849	31.92712402	32.32474518	31.63733101	32.25355148	31.81577682	32.45985031	31.24507523	31.64504051	31.26517105	31.58508492	31.20670319	31.18458939	30.93859673	31.16242981	31.32367134	31.98325348	32.07788086	31.70956421	32.08584976	31.85530472	31.96512985	31.35652161	31.756567	31.21384621	31.44361687	31.19195938	31.42602348	31.40942764	31.87569427	31.45248222	31.58401108	31.50951576	31.58522034	31.37632561	31.21772194	31.15170479
Cblb_Q3TTA7	Cblb	Q3TTA7	27.25115013	25.51872444	26.23784828	NA	25.57577133	25.65829086	27.0163765	NA	NA	NA	25.60102081	NA	26.07816315	NA	25.29614067	25.13273239	NA	25.78401756	NA	25.70263481	26.51960945	25.60608482	26.06845665	25.47333145	26.0656662	25.82713699	25.89370155	NA	26.41344833	NA	25.99319267	26.18415833	25.11104012	NA	25.12959099	NA	NA	NA	NA	NA	25.73616409	25.97112465	NA	26.52548981	NA	25.0128231	NA
Kdm3b_B9EKS2	Kdm3b	B9EKS2	27.32988548	27.07152939	26.8517437	25.39031219	27.70516968	28.06989098	27.12652206	26.20743179	26.55914688	25.23469162	27.40584183	25.33073997	27.11703873	27.88704491	26.89411736	26.66654968	27.11515427	26.40202332	27.96504593	28.02014542	27.19666862	27.97956467	28.55010033	27.40803146	27.1640377	28.03117943	28.18617249	28.13168335	28.55746078	27.55742264	28.26660156	28.85153389	27.92195702	27.39108276	25.70864677	27.75824356	26.37293625	26.27332306	26.33825874	27.31103325	25.26406097	27.6768055	26.22149467	27.64478302	26.21996498	26.42803001	26.35306168
NA_C0HK80	NA	C0HK80	29.67377663	29.76431656	29.92280769	29.71171379	29.64737701	30.16411018	29.97062492	29.8102932	29.9174099	29.77636909	29.29959488	28.74704742	28.91587257	29.21467972	29.12361526	28.79184914	28.7388916	29.35619736	29.15363884	28.65959167	28.9860363	28.65355682	29.21043587	28.85881233	28.85168266	29.42125511	28.92922783	29.5810585	29.45051575	29.68239212	29.42590332	29.38090324	29.54519272	29.5765419	29.81926155	29.37751389	29.71589279	29.87654495	29.76368332	29.96057892	29.77693367	29.50220299	29.35672188	29.52895164	29.50795746	30.025383	29.7058773
Mfap1a_C0HKD9	Mfap1a	C0HKD9	30.26561928	30.62697029	30.25619888	30.21071434	30.19048691	29.85783577	30.46907806	29.86683655	29.69215584	29.70872498	31.05200005	29.93999672	30.68260956	30.57767677	31.17854691	30.43241119	30.69345284	30.84116173	31.07009697	30.79737854	30.52840996	30.47730446	30.72395134	30.67370987	30.46334076	30.45179367	30.6601696	31.16632652	30.50113869	30.97814751	30.77273941	30.48356438	30.41246033	30.47826958	30.46480179	30.48423767	30.63590431	30.63304901	30.19940948	30.4573822	30.42652321	30.73077011	30.53361702	30.34804916	30.12052727	30.50142479	30.42141724
Hist1h2ah_C0HKE9	Hist1h2ah	C0HKE9	30.4424324	30.41920853	NA	30.26013184	24.17638016	30.40131187	30.13136292	NA	30.36671829	29.99752235	NA	30.59734917	NA	30.76809311	31.11359024	30.29603195	NA	NA	NA	31.20548058	NA	31.09150314	NA	30.94851685	NA	30.49714661	NA	NA	30.84101105	31.48294067	31.61219215	NA	30.64271927	NA	30.1430912	NA	30.93227196	31.03806686	29.76520157	NA	30.57722664	30.94174767	30.77972221	25.77645683	NA	30.55746078	30.15737915
NA_C0HKG6	NA	C0HKG6	31.22905731	31.57934189	31.28944969	31.3020916	31.64903069	30.85050583	31.31996346	31.06284714	31.02946854	31.31170464	31.19395638	31.51920509	31.49719429	30.82941437	31.69311905	31.24024963	31.17533684	31.3936615	31.7416172	31.41966057	31.55627251	31.40161705	31.48000526	31.36494446	31.78363037	31.37321663	31.8726902	31.79896355	31.4375782	31.75867271	31.56864548	31.55923843	31.47363281	31.62204742	31.23414993	31.31931686	31.30034828	31.51667213	31.35584068	31.65288162	31.76251984	31.83092499	31.62536049	31.50028419	31.40755463	31.4078083	31.53866768
Mtx3_D3YTP3	Mtx3	D3YTP3	27.75174713	28.09113693	27.74008179	27.86543655	27.6147728	27.83146858	27.11872292	28.19933891	28.10219383	28.03012657	27.13271141	27.94558907	27.89591026	27.39222908	27.50165176	27.91792297	27.58369637	28.4790802	28.05589676	28.79829025	28.77001572	28.3750515	28.50676727	28.7514286	28.81561661	27.54885292	28.32534599	27.07520676	27.66322708	27.10888863	27.89942932	27.97081757	27.86726379	26.28498077	28.1188221	27.94413757	27.08577919	25.72379875	27.58412743	27.53830719	27.97694588	27.67687225	28.18843842	27.60590172	28.60190582	27.49464989	28.03349113
Hnrnpdl_D3YTQ3	Hnrnpdl	D3YTQ3	31.02769089	31.78830528	31.78136444	32.457798	32.55149078	31.54972458	31.87342262	32.3622551	32.51608658	32.38324356	32.47527695	32.65959549	33.24643326	32.22908783	32.56299591	32.959198	33.4162674	32.42584991	32.55517578	32.70691299	33.3848381	32.19092941	32.20221329	32.78068161	33.12184143	32.23137665	32.99502945	32.5813179	32.23169327	32.34786606	32.61815643	33.10597992	32.66072083	31.94227219	32.31467819	32.85951233	32.35696793	31.81260681	32.52005005	32.64557648	32.30062103	31.85548973	32.50604248	32.72252655	32.46757126	31.98705482	32.0606575
Mex3d_Q3UE17	Mex3d	Q3UE17	NA	27.74599075	27.68945885	NA	NA	NA	NA	NA	NA	NA	NA	NA	27.09667587	NA	NA	NA	26.7988472	26.95704079	27.47583771	NA	27.30704308	NA	27.59647751	NA	27.21215439	27.78219223	NA	27.41143036	NA	27.64313316	NA	27.10359573	NA	NA	NA	NA	NA	NA	NA	NA	NA	NA	NA	NA	NA	NA	NA
Spns1_Q8R0G7	Spns1	Q8R0G7	28.68133736	28.25750351	28.35896492	28.58150673	28.13545418	28.69434929	28.14063263	28.98896408	28.91496086	28.4349575	27.49655724	27.31924057	27.13437843	28.73727989	27.19046402	27.87829971	27.36536217	26.79004669	27.57629013	28.10554504	27.79110336	27.64643288	27.64182472	28.50199318	27.18044472	28.03805351	28.0163765	27.50317001	27.96361351	28.54351616	27.8331604	28.28594971	28.94405365	28.30177689	28.44986725	28.76477432	28.34049225	28.27732849	28.36026382	28.14865303	27.5285778	28.19573021	28.64900589	28.33445358	28.03107452	28.00469208	27.98874855
Sec11a_D3YWT0	Sec11a	D3YWT0	30.22917175	29.96884155	30.03983116	30.33575249	30.09496689	30.24728394	29.96154594	30.32560158	30.18588829	30.18399811	29.42758369	29.58620453	29.42664337	29.76905441	29.48067856	29.44411087	29.0092659	29.67736053	29.37666702	29.3274231	29.34712029	29.98671532	29.49150085	29.56938934	29.36087036	30.45218658	29.62761497	29.73277664	30.24886894	29.85805702	30.08042717	29.79214287	29.97951126	30.12324524	30.21303558	29.88599777	30.08106232	29.71685791	29.94851685	29.71474648	29.86791229	29.81018639	29.82867241	29.62339973	30.13980293	30.25135422	30.0964756
Zzz3_D3YTT9	Zzz3	D3YTT9	NA	27.62317276	26.0522728	NA	27.52020836	NA	NA	NA	NA	NA	27.89896774	NA	26.73453712	NA	28.04603958	NA	27.73647308	NA	27.71423912	NA	27.52775764	NA	27.54340553	NA	27.6390667	NA	NA	27.80673409	NA	NA	NA	27.59020805	NA	NA	NA	NA	NA	25.66941833	NA	27.85430145	NA	27.76654434	NA	27.36193657	NA	27.59484291	NA
Ogfod1_Q3U0K8	Ogfod1	Q3U0K8	28.04359055	27.85412407	27.86944199	28.44509888	28.34502792	27.95043564	28.08851051	27.75238609	27.50642776	28.40977097	28.55643654	28.80390549	28.60445404	28.49339104	27.95892143	28.22655678	28.22834778	28.60907745	28.52552032	28.32504463	28.64292526	29.07770348	29.06727791	29.04346085	29.44685364	28.51344681	28.41852379	28.71956825	27.8872757	27.8164711	28.0495224	28.2697258	27.40389442	27.90896225	27.53170395	28.08146858	27.02780914	27.65505981	26.71410751	27.86224747	28.6011982	28.5232029	27.56012344	28.22057343	27.15267181	28.3609333	27.91467667
Ncln_D3YU17	Ncln	D3YU17	31.98430634	31.7258625	31.92149544	31.92701721	31.76057816	31.99856567	31.87290955	31.62705803	31.81229973	31.6258831	30.98752785	31.289505	30.67092705	31.72606659	30.81703568	31.04570198	30.65198326	31.23472214	30.95601654	31.14053535	30.84228706	31.19284058	31.13185501	31.12083626	31.00530815	31.63317871	31.10537148	31.38504601	31.66822433	31.45948601	31.26293373	31.13375282	31.72407341	31.82320023	31.64086723	31.54337692	31.61399269	31.5065403	31.43395233	31.30682564	31.71546745	31.5	31.39074326	31.63451958	31.80593491	31.57434273	31.79764938
Lemd3_Q9WU40	Lemd3	Q9WU40	28.10719299	28.71082878	26.81421089	27.51668167	28.71437073	28.1848011	28.38376808	27.72116661	28.11847496	27.24952316	28.82995796	28.41256142	28.72708893	28.13369179	28.34692955	28.71450043	28.98068237	28.45697212	29.13133812	28.78528404	28.98595619	28.18456459	29.06404305	28.22747612	28.88971519	28.42169762	28.76824951	29.74690437	28.92894554	29.02107239	28.60897064	28.91724014	28.4059639	28.47305298	28.25475883	28.53923225	28.19131088	28.24363518	27.80125427	28.75792694	28.80854607	28.62978745	28.33372879	28.84622192	28.50036049	28.65184784	28.33641243
Fam151b_D3YUE4	Fam151b	D3YUE4	27.04624748	27.35354996	26.62002945	27.48508263	27.44134331	26.70846176	27.50741005	NA	NA	27.11723709	27.41667366	27.83092499	26.94581223	27.00227928	27.52327728	27.61118889	26.9262619	27.716465	NA	26.99550247	27.10619545	27.27043915	NA	27.10489655	25.90444565	27.13741112	26.6467762	27.69125748	27.08222961	26.83038139	27.23580551	27.29614067	26.75429916	26.3463459	NA	27.38607407	27.37865257	27.31949997	NA	26.41797638	27.80427361	27.61848831	NA	27.64759827	26.39631844	26.68177223	27.0846653
Gramd4_Q8CB44	Gramd4	Q8CB44	25.85873032	24.00607491	26.61287689	26.04178619	25.97432327	25.74878311	26.58634758	26.3546257	25.42831802	26.3091259	NA	25.37951088	NA	NA	NA	25.30145454	NA	NA	26.68605614	25.45798111	26.80427361	25.32312965	26.16117477	24.28432655	NA	26.94692802	26.46446228	NA	27.29377556	25.85264778	26.65894508	25.40369797	27.00538826	26.71450043	25.98156929	26.63311768	25.55838776	NA	25.3558197	26.50963211	25.72829628	26.50816536	NA	26.45563316	26.18873024	26.42425537	26.91923141
Inpp4a_E9Q9A0	Inpp4a	E9Q9A0	25.32601357	NA	25.79136467	NA	NA	25.80247498	NA	25.53744888	NA	25.35534859	NA	25.41096115	NA	NA	NA	NA	NA	26.35660744	NA	NA	25.46678162	NA	NA	25.11878204	25.47670364	NA	NA	NA	25.51180458	25.50236511	25.37178993	25.2519455	25.36429405	24.73127747	25.2191143	25.72938538	NA	NA	NA	NA	25.66052246	24.50754547	NA	25.50757599	25.88730049	NA	NA
Ndufv1_D3YUM1	Ndufv1	D3YUM1	34.61335754	34.70872116	34.59962082	34.70918274	34.71834946	34.73347855	34.72115326	34.81674194	34.93811417	34.88912582	34.65031433	34.75905991	34.76836014	34.56796646	34.67724228	34.74008179	34.66675568	34.6491394	34.80458069	34.81014633	34.83295441	34.94244766	35.1120224	34.99416351	34.93271255	34.20266724	34.25961304	34.36964417	34.10383987	34.32200623	34.29392242	34.34598923	34.45733261	34.5043869	34.92242432	34.76707458	34.81416321	34.71185303	34.79197693	34.77161026	34.59501648	34.47683334	34.60432434	34.72983932	34.62456512	34.64102936	34.76282501
Vps8_F8WI64	Vps8	F8WI64	26.63214684	NA	NA	26.64030838	26.87126541	26.97311783	NA	26.81237602	27.32628822	26.99938011	27.43642807	27.05569077	26.66695595	26.97541618	27.44931602	27.71940613	26.55461693	NA	NA	26.91182327	NA	26.31380272	NA	26.92173004	NA	NA	27.18234062	NA	NA	27.82365608	26.81689835	NA	27.24254417	26.72116661	27.20741463	26.44058418	27.25880623	NA	27.00624466	26.7055645	26.34011078	NA	27.01307869	26.43179703	27.19807434	26.67895508	26.61343956
Carm1_D3YUP1	Carm1	D3YUP1	29.23911095	28.99841118	29.07375145	29.20510864	29.6776638	29.22937965	29.15182686	29.01361084	29.11023331	28.89968872	27.44086838	27.86973763	28.44407272	27.90609741	26.46401024	26.12707329	27.97470474	28.58967209	27.76894379	27.48323822	29.0505619	27.84200096	27.25160217	28.86422539	29.30662918	28.91019249	28.75624084	28.76818657	28.69491386	29.03033829	28.98081779	29.10141754	29.53730774	29.20480537	29.15518379	29.14421082	28.76667213	29.14724731	29.2646122	28.92402458	29.01148033	28.32838821	27.53155518	29.38108826	29.09662628	29.13816833	28.27595329
Pogz_D3YUW8	Pogz	D3YUW8	26.99808884	25.54548264	NA	26.4801445	26.92739296	27.09838486	27.19074631	26.19634819	26.74778366	26.89689064	27.61231422	25.60470009	NA	26.49318504	27.50529099	25.83161354	26.07838631	27.8872757	26.62561226	25.88632393	NA	25.51364326	26.66057777	25.89924431	26.54145622	27.55859184	26.92761803	26.37185669	27.25691986	26.24809456	26.26681519	27.55486488	26.43023491	27.21715546	26.40260887	27.67512321	26.80648804	27.87502098	26.01559067	26.85483742	NA	26.17317963	26.36678123	27.04176521	NA	27.31975746	27.25745773
Trim3_Q9R1R2	Trim3	Q9R1R2	24.62505531	NA	26.33672714	NA	25.06714439	26.91570282	NA	NA	NA	25.67144394	NA	NA	NA	NA	NA	NA	NA	NA	25.29221344	25.97703362	25.75544548	NA	NA	NA	25.98030663	25.91147995	26.22719955	26.37901497	25.78718376	26.76799774	26.89272881	26.8203125	NA	NA	25.2975769	NA	NA	NA	NA	NA	NA	NA	25.80914116	NA	NA	NA	NA
Atp9b_D3YV00	Atp9b	D3YV00	28.19380379	25.34898186	26.98912621	28.57282639	NA	27.97032356	28.80897522	27.85839844	27.50430679	28.44478226	27.93309021	27.57967377	26.87911797	27.65054703	28.0307579	27.21826553	NA	27.10409546	27.96697235	27.87940979	28.09863472	26.57137871	27.65492249	27.97956467	27.87847519	26.33716965	27.07347107	24.93813515	27.36294174	27.85566902	26.75811768	27.75066185	26.87420082	27.77127647	28.05439758	26.87185287	27.33900642	28.17550468	26.05502701	27.92569542	28.61034393	28.52466011	27.86396027	27.3195858	28.25002098	27.87044334	28.1897583
Slc25a16_D3YVC9	Slc25a16	D3YVC9	29.90037918	NA	27.61041451	29.86403465	28.85326004	28.98511505	28.84370995	28.17221642	28.20405769	28.09436226	25.63743591	27.46855354	NA	28.72520447	NA	26.71463203	NA	27.7380867	27.02495956	27.44837189	28.66665077	25.83573914	27.26409721	28.44138336	28.74021149	27.81347847	26.79153824	23.86183357	27.85364723	26.04980278	25.53064919	27.77303886	28.07801056	28.83490753	28.52084541	28.14685822	27.91216469	27.86850166	27.42814255	28.75760841	27.9487114	28.02854729	28.13882637	28.58613205	29.97089958	28.54266739	28.63505745
Mov10_D3Z3E8	Mov10	D3Z3E8	31.97807884	31.79389572	31.91067314	31.73206329	31.89464569	32.16653442	31.94948959	31.66335487	31.8344326	31.75696373	30.60823059	31.18008995	30.38710213	31.42422295	29.73057556	31.05581856	29.89618301	31.59210014	31.29603195	31.31424713	31.37808418	31.38484001	31.35992813	31.4161396	31.56329155	32.27874756	31.47164726	31.83496094	32.15475464	31.96509552	31.67745209	31.75282478	32.04361725	31.7952137	31.87444878	31.62636185	31.62030029	31.57772255	31.64855957	31.39657402	31.97620201	31.69241333	31.67631912	31.63257217	31.90612602	31.85493279	31.63957405
Mcfd2_D3YVL4	Mcfd2	D3YVL4	NA	25.70295334	NA	NA	26.94659233	NA	NA	NA	NA	NA	NA	NA	NA	NA	25.97384071	NA	27.25106049	NA	NA	NA	26.85162354	NA	NA	NA	27.24626541	NA	NA	26.86372375	NA	NA	NA	27.51945877	NA	NA	NA	27.06455612	NA	NA	NA	NA	NA	NA	NA	27.31354332	NA	NA	NA
Bloc1s1_D3YVM8	Bloc1s1	D3YVM8	27.66084862	28.10993385	28.16029167	28.11043358	28.98565674	26.97235107	28.27119637	27.88028526	28.04364395	28.19375801	28.96386147	28.37085915	28.86452103	28.38558006	28.70658684	28.43940353	29.23011208	28.74201202	28.49792671	28.44430923	NA	28.893713	28.80338097	28.14666557	28.8006382	28.82635689	28.6758976	28.6036396	28.27466583	28.52118301	28.52080727	28.98139	28.14287376	27.72149277	27.74995995	29.01305199	28.04723549	28.35846329	28.12297249	28.04473686	28.16753578	28.8378582	28.11594772	27.87226295	28.17759705	28.21317482	28.12084961
Usp46_D3YVU0	Usp46	D3YVU0	26.38360405	27.25096893	26.41514206	26.9690609	26.830019	27.40624809	26.65908051	27.65314674	26.51094437	27.00088501	26.23503876	27.20181656	26.91342163	26.83545113	27.21826553	26.95115852	27.26999283	26.64168549	27.46808815	26.84768677	26.94335556	26.82104301	27.55208206	27.20116234	27.18716431	27.30851936	26.77504921	27.29140663	26.78544044	26.45476913	26.95360374	26.89873695	26.8604126	27.27524376	27.03695297	26.48299217	26.77530098	26.60851288	27.07510567	26.77077293	27.06023407	26.80906677	27.01286507	26.23834038	27.40332413	27.31163979	27.33909035
Kdm2b_Q6P1G2	Kdm2b	Q6P1G2	NA	NA	NA	25.66310501	NA	NA	NA	26.4584198	26.08559608	26.16472816	NA	25.59900665	NA	26.09928703	NA	26.12273598	NA	NA	NA	26.38671494	NA	27.18942833	NA	26.71200943	NA	NA	26.36078262	NA	NA	NA	NA	NA	NA	NA	NA	NA	NA	NA	NA	25.06669235	25.46528816	27.61694717	NA	25.4810524	25.87680244	NA	25.82434845
Golim4_Q8BXA1	Golim4	Q8BXA1	32.29753494	32.4825058	32.62729645	32.34662247	32.28548813	32.09276199	32.1820755	32.25394821	32.32004166	32.28035355	32.74595261	32.37259293	32.61164093	32.25751877	32.8229332	32.55698013	32.62453079	32.50391388	32.81298828	32.59581757	32.43690872	32.4857254	32.5757637	32.4045639	32.30524826	32.4392128	32.9694252	32.92177963	32.53790283	32.91122437	32.95513153	32.70340729	32.4429512	32.51243973	32.39041138	32.51081467	32.43983459	32.44509888	32.8358078	32.52087021	32.23868561	32.56012726	32.85478592	32.36957932	32.3759346	32.47882462	32.47172165
Ninj1_D6RFN5	Ninj1	D6RFN5	26.63450241	26.90460587	26.43496513	27.24599266	27.65369225	NA	26.67209053	26.94637108	26.75340652	26.70292664	25.77419472	26.92660141	26.85364723	26.42422295	26.60045433	26.8282032	26.85162354	28.21784973	27.52454948	27.81347847	27.88907623	27.59391594	26.87431717	27.45724678	27.69351959	27.9055233	27.42782402	27.37691498	26.64787292	26.86961937	28.30068588	28.35657501	27.18650246	26.49109077	26.37210464	27.30391121	26.80415154	26.39494514	NA	26.70872498	27.14287376	26.46695328	27.4396801	27.29254723	27.77140236	26.98934364	27.40551758
Ccdc9_G3X927	Ccdc9	G3X927	28.84341049	29.69662285	29.47662926	28.9201107	29.68800735	28.78762054	29.10938644	27.4583416	28.6124897	28.79110336	30.34519577	29.53058815	30.21870422	29.30323601	30.04479027	29.65671349	29.88375664	29.49287605	29.86419678	29.50905418	29.52161217	29.6659565	29.5042305	29.14498901	29.17778587	29.44355774	29.64025497	30.11594772	29.73887444	29.94600677	29.76758766	29.71173096	29.38397408	29.76768112	29.13499069	29.7861557	29.00953293	29.60870743	29.48500633	29.47436905	29.46633911	29.78923798	29.33964348	29.73716736	29.23965645	29.58919144	28.74210739
Tm9sf1_D3YWH4	Tm9sf1	D3YWH4	28.9156456	28.65464973	28.81939888	28.77981567	28.59818268	28.71685791	28.78037834	28.78091049	28.8877697	28.53267097	27.17388535	28.21391487	27.35539818	28.0348568	28.36377716	27.39525604	27.03653336	28.26270866	27.93522644	25.85721207	27.85108757	27.79135132	27.93898773	27.77636909	27.67047119	29.04333115	28.31514359	28.20419884	29.15491867	28.86082649	28.70701408	28.89550591	28.34916878	28.55365753	28.69155693	28.96862221	28.401577	27.88215446	28.35317039	28.75960922	28.28951645	28.25638008	28.28722763	28.61733437	28.92459106	29.04254723	29.04554558
Mpv17_D3YWI4	Mpv17	D3YWI4	29.43660545	29.40966988	29.12329483	29.45159721	29.40450287	29.44405174	29.17145348	29.01961517	28.90340042	29.19361687	27.84248161	28.72139549	28.34168053	28.4178009	28.07014656	28.67317009	28.31820679	29.06576347	28.89038277	29.0500679	29.59599876	29.10324669	28.9506588	29.55182457	29.61419487	28.58204651	28.3998661	28.4464016	28.62090302	28.74518967	28.62700653	29.03904724	28.93626595	29.1120491	28.74095154	29.21562958	28.85996819	29.12314606	28.90638542	28.92685509	28.72289467	28.61386108	28.89278603	29.34210396	28.97007561	29.10539627	29.09547043
Tnfaip8_D3YWJ5	Tnfaip8	D3YWJ5	26.8102932	NA	26.7092514	26.53755188	NA	26.74419594	NA	26.18659782	26.54829407	26.15603256	NA	NA	NA	NA	NA	26.94715118	NA	26.09514809	NA	NA	NA	NA	NA	25.80121803	NA	NA	26.4179287	26.88576508	26.56201744	27.02896881	26.00309563	26.75276947	NA	26.6959095	NA	26.23576927	26.59434319	NA	NA	26.73272705	26.50494385	NA	NA	26.23255157	26.53660393	NA	NA
Radil_Q69Z89	Radil	Q69Z89	28.57953072	27.70787048	27.81677628	28.11445999	28.35422134	27.98266792	28.53110886	27.64650154	26.83038139	27.71633339	26.59220695	27.20955276	27.66709137	27.77937698	27.62303352	26.83255577	27.16009903	27.1649971	27.5302906	27.16384506	27.18177223	NA	27.66654968	26.40334129	27.25385666	28.0590992	27.05723953	28.16250229	28.30565262	28.26284409	26.76660919	28.0518589	28.5359726	27.94709587	26.66193771	27.70964622	27.91826439	27.74560547	26.2724514	27.78793144	28.02933693	28.1537838	27.22278595	27.74123955	28.10539627	28.46882629	27.68170547
Hnrnph3_D3YWT1	Hnrnph3	D3YWT1	29.11684036	29.54649925	29.36049461	29.42832184	29.41318703	29.44357872	29.5857563	29.5832653	29.51374817	29.5167942	29.60983467	29.76409531	29.91342163	29.47763252	29.56381798	29.67293358	30.15641403	30.03551102	29.83823395	29.75340652	29.87367249	29.9381752	30.05607796	29.85921288	30.26930237	29.76938629	29.95046425	29.84254074	29.81349373	29.59701157	29.92323303	29.5817585	29.42882156	29.41558647	29.54563332	29.60452461	29.52245522	29.11639404	29.62387085	29.64149666	29.52324104	29.5111866	29.63720131	29.26747322	29.64957047	29.2054348	29.38218117
Ylpm1_D3YWX2	Ylpm1	D3YWX2	31.30747604	31.33500671	31.36525917	31.12509346	31.45439529	31.13949776	31.28040695	31.36405754	31.12454033	31.05775642	31.56991386	31.30774879	31.53408241	31.27608681	31.5935688	31.23477936	31.51531029	31.65787125	31.63555908	31.54917336	31.4259243	31.69946289	31.46207237	31.46946716	31.56701469	31.44203568	31.63586044	31.71149254	31.4876442	31.66182709	31.42251968	31.75811768	31.48183441	31.42742348	31.34318542	31.43990898	31.34461403	31.47884941	31.5875473	31.41880608	31.39626694	31.50857162	31.35568237	31.36510277	31.22745323	31.28388786	31.37388992
Ing3_D3YX13	Ing3	D3YX13	26.94246101	26.47540474	26.71829605	26.96322823	26.26563644	26.8285675	25.13269234	26.72390366	25.83033371	26.13586617	27.18404388	25.88913536	NA	26.64375114	27.3506012	NA	26.10729218	26.87841606	26.98261452	27.44671631	26.70411491	26.04508209	NA	26.69657326	25.93066597	26.46654892	26.52547455	27.0039959	NA	26.88506699	26.84146118	27.66281891	26.14755821	NA	26.34238434	26.42103195	26.63173103	26.29659653	24.96982956	27.23972511	27.17493248	27.27675247	27.19432068	26.50204659	26.71410751	26.09591293	26.89157104
Asap2_Q7SIG6	Asap2	Q7SIG6	29.09123802	28.52155685	29.16727257	29.30986404	29.66237831	29.23082161	28.71260071	29.72807884	29.49783134	29.41165161	29.6289711	29.43177223	29.50159454	29.52596855	29.54473114	28.63540268	29.79214287	27.47158051	28.5172081	29.42906189	29.57374573	28.44229317	29.3120079	29.33522034	30.02683449	29.29965973	29.40786934	28.32457352	28.8086071	28.93013	28.49963951	29.24882317	29.3105793	27.69630814	29.13728905	29.43876839	29.6124897	28.42558479	29.23933792	29.54532051	29.26499176	29.0378437	29.13777733	29.63910103	29.3675518	28.41562653	29.42676353
Ube2e2_Q91W82	Ube2e2	Q91W82	26.03890038	25.68885803	NA	25.94091606	25.69346619	NA	NA	NA	25.61554527	26.26933289	26.37529182	NA	26.58319473	26.37656593	26.95526695	26.54235649	26.48310089	NA	26.36799622	26.53281975	26.08385277	26.38131142	26.12506485	NA	25.9515152	NA	26.37391472	26.00541115	26.31314659	26.60540771	26.21202469	26.54708862	25.08921814	NA	NA	26.14790726	NA	25.71046066	26.52321815	26.14485741	25.46263885	NA	25.76638031	26.0372467	26.41939163	NA	26.02134132
Safb_D3YXK2	Safb	D3YXK2	31.62505531	31.93870163	32.12278366	31.66254807	31.96333885	31.50800514	32.00938416	31.46621132	31.73614311	31.6036396	32.29974747	31.8800087	32.43839645	32.10895538	32.49101639	32.1281395	32.52400208	32.3997612	32.44211197	32.23589325	32.24087524	32.17578506	32.24858475	32.16674423	32.30293655	31.97548485	32.29898453	32.29545593	32.12151718	32.24354553	32.18299103	32.33535385	31.57826233	32.28911972	31.7352562	32.18845367	31.81184006	32.00051498	31.97339821	32.26349258	31.80892944	32.26709747	31.90461922	31.89392281	31.95112419	31.97045326	31.68428421
Pmvk_D3YXP6	Pmvk	D3YXP6	31.99664879	31.88350868	31.8208828	31.84968567	31.61894417	32.20786667	31.88729095	32.33119202	32.30345535	31.98576546	33.01651001	32.79795837	32.92073059	32.67118073	33.01803589	32.78419495	32.85808563	31.44079971	31.77289772	31.43216133	31.32222176	31.56506348	31.7237072	31.45267868	31.24115944	31.49609947	31.59036064	31.71288681	31.51920509	31.51031876	31.16602707	31.25597382	32.14840698	31.86348724	32.21931076	32.02597809	32.11724854	32.30418777	32.1895752	32.13830948	32.21094513	32.14202499	32.23783112	32.08761978	32.08464432	31.86119652	32.13347626
Llph_D3YXW1	Llph	D3YXW1	NA	NA	NA	NA	26.83436584	26.00772095	26.64924431	27.49724197	26.38492203	NA	NA	27.11624527	NA	NA	NA	26.44403267	27.03527641	NA	27.40786934	27.70839691	27.57325935	26.28254318	27.25592995	27.21808052	26.27834892	NA	27.79662132	NA	NA	NA	27.55384064	27.50339699	27.39353943	NA	27.20685577	26.57729912	NA	NA	NA	26.6444397	27.51675606	27.16901779	NA	26.69670486	NA	27.66404152	NA
Klc2_Q91YS4	Klc2	Q91YS4	28.68659019	28.38187218	28.10804176	27.98977661	28.56851959	27.9842453	28.90758896	28.3322773	28.56612587	28.29478264	29.04432106	28.94257164	29.00187683	28.83056259	28.82953453	29.192276	29.38366508	28.86829567	28.48123741	28.97032356	28.30604362	29.00262833	28.67633438	28.6788559	28.44513893	28.83921051	28.45171547	28.91110802	29.00525475	28.4625988	28.66285324	27.92580795	28.60222435	28.28436279	28.65911484	28.42049408	28.24807549	28.8422718	28.63986015	28.48696327	28.69125748	28.77781105	28.39304733	28.60632515	28.36732292	28.37052727	28.48761559
Drap1_F6T9K1	Drap1	F6T9K1	30.72322083	30.81955147	31.12343025	30.78277016	30.58995819	30.41043854	30.88554764	30.49123192	30.6213913	30.50606728	31.25321579	30.99604225	30.91762352	30.89366913	30.95656967	30.87312889	30.77423286	31.32699585	31.48740387	31.68173027	31.11594772	31.31284142	31.27414322	31.26276588	30.83793259	31.09867287	31.57068253	31.55773354	31.15140343	31.3048687	31.46718407	30.65957451	30.85140038	31.38272858	30.70281029	30.92535591	30.96209717	30.94062805	30.90820503	31.34540749	30.91733932	31.15206718	31.30274582	30.90311241	30.92060852	30.9046917	30.94034767
Mapre2_Q8R001	Mapre2	Q8R001	29.53242874	28.97421265	29.04731369	29.26064682	29.06738091	29.55279541	28.51103592	29.40580177	29.5076561	29.12639999	29.27588654	28.93182182	29.01722717	29.09652519	29.06560898	28.83924103	29.0519619	28.30386734	28.41489983	28.37297821	28.69245529	28.65720749	28.45673752	28.36732292	29.01842117	29.64951897	28.98855782	29.04105949	29.39850235	29.27193069	28.98706818	29.34627533	29.16583443	28.84574509	29.62446213	28.9808445	29.12932587	29.34665489	29.04322624	28.92045212	29.26201439	29.47363281	29.69781494	28.98448944	29.57204819	28.92175674	29.29926682
Mgll_O35678	Mgll	O35678	25.80528259	26.05256271	26.18506622	NA	25.4139328	NA	25.45026016	NA	NA	NA	NA	NA	NA	NA	25.97646523	NA	NA	NA	NA	NA	NA	NA	25.42655945	NA	NA	25.9203434	NA	NA	NA	25.72637367	NA	NA	NA	NA	NA	24.53557968	NA	25.75353432	24.49167252	NA	NA	NA	NA	25.19910431	NA	NA	NA
Glyr1_Q922P9	Glyr1	Q922P9	29.86944199	29.91726875	29.85245705	29.81976318	29.79333878	30.31581306	29.96664238	29.82597733	29.87263107	29.17852211	29.6244812	29.5285778	29.11105537	29.71960258	29.54802513	29.43696404	28.6936512	30.79443932	30.55663872	30.64753151	30.28702927	30.54120827	30.56946182	30.76982689	30.30225563	29.9903717	30.153759	29.53443527	29.29046059	29.67131615	30.01278496	29.78217697	30.17925835	29.40450287	29.78144264	29.47541237	29.98847771	29.79181671	29.65657616	29.54758453	30.27342033	29.51263809	29.77832794	28.95665359	30.14199638	29.76929092	29.80441284
Obsl1_D3YYU8	Obsl1	D3YYU8	30.75994301	30.78386307	30.92917061	30.89004898	30.84864235	31.02643776	30.79242325	30.69270515	30.86739731	30.61175156	29.60192299	30.2840538	29.41385269	30.45845985	29.64693069	30.21268654	29.64735985	30.47749901	30.19624519	29.97637177	30.5752449	30.23569107	30.37730789	30.12324524	30.42061424	31.06368256	30.66559982	30.95234108	31.16506767	31.16122818	31.01956177	30.96986961	30.89186096	30.80670357	30.96973228	30.71743011	30.84931374	30.75541306	30.84692574	30.53417397	30.77580261	30.33223534	30.77580261	30.69958687	30.81886482	30.69511223	30.82721901
Rbm42_D3YYW8	Rbm42	D3YYW8	28.50396538	29.00600433	28.81805801	29.03023148	28.83514977	29.08926964	28.72932816	28.96209717	28.87346649	28.94329834	29.49876404	29.33839035	29.67734337	29.28949356	29.60149956	29.41268158	29.5514946	29.47280121	29.32697487	29.5668335	29.37890053	29.57574844	29.02046204	29.25489426	29.04715919	29.08070564	29.48801804	29.37952042	29.0521698	29.18539238	29.43869019	29.23548698	29.289011	29.09705353	29.14469719	28.91721153	29.09652519	29.14175224	28.7968998	29.15889549	29.51987076	29.15264893	29.34490013	28.88034439	29.21512032	29.17576599	29.17490959
Gm5239_D3YYZ2	Gm5239	D3YYZ2	NA	NA	NA	NA	NA	NA	24.48904037	NA	NA	NA	NA	24.97140884	NA	25.31862068	NA	NA	NA	NA	25.65277672	NA	NA	25.60274887	24.91227913	NA	NA	NA	24.31575584	NA	NA	NA	NA	NA	NA	24.70772552	NA	NA	NA	26.28245544	NA	NA	NA	NA	NA	NA	NA	NA	NA
Terf2_O35144	Terf2	O35144	NA	NA	NA	25.87431717	26.61694717	NA	25.55388451	NA	NA	NA	25.25457764	NA	NA	25.34272385	NA	NA	NA	25.61748123	26.51764297	26.26852989	NA	26.24087143	NA	NA	NA	NA	NA	NA	25.06447411	25.61447906	25.91843414	26.35206795	NA	NA	NA	NA	NA	NA	NA	NA	NA	NA	NA	25.83224297	NA	26.29140663	NA
Polr2j_D3YZ20	Polr2j	D3YZ20	29.27188683	29.51602364	29.43069649	29.23699188	29.73503876	29.139534	29.43610954	29.16794205	29.1595459	29.48462105	30.41558647	29.60017014	30.37347603	29.70882416	29.73658752	29.88011169	29.98861313	29.80395126	30.14260483	30.06020737	30.0811882	29.97021294	29.15590858	29.59983253	29.70910263	29.70417976	30.13968086	29.95213127	29.95476913	29.82855225	30.04022408	30.04557037	29.65362549	29.35169792	29.40045738	29.59414864	29.59880447	29.214077	29.4254837	29.83581161	29.52398872	29.97596359	29.62653542	29.97309113	29.59596252	29.82767296	29.62735367
Hacl1_Q9QXE0	Hacl1	Q9QXE0	32.58383179	32.29559326	32.37991714	32.59035873	32.52037811	32.48982239	32.27392197	32.35486984	32.35573578	32.4556694	32.05089951	32.36911392	32.29953003	32.24850082	32.13837051	32.24575424	31.99799347	30.57244682	30.44972992	30.18387985	29.89207649	30.80054474	30.67514038	30.59859085	30.51465225	31.71001625	31.43733025	31.46324158	31.72651291	31.53352547	31.4795723	31.60014343	32.52161789	32.37870407	32.47305298	32.29638672	32.47827148	32.38946152	32.2542572	32.35123825	32.57075119	32.31357193	32.48716354	32.52271652	32.4900856	32.42442322	32.60071945
Sf1_Q64213	Sf1	Q64213	32.73817825	32.89814758	32.89260101	32.71841049	32.93512344	32.54393005	32.58615875	32.6073494	32.51319122	32.68952179	33.22891617	32.96636581	33.2095108	32.90142441	33.16391373	33.19228363	33.18769073	33.31094742	33.33897018	33.3768425	33.2506752	32.98262405	33.01043701	33.13124084	32.97344971	32.99376678	33.53380203	33.19690704	32.8263855	32.83922958	33.2556076	33.11248779	32.99018478	33.02202988	32.64063263	33.09359741	32.79867172	32.54818726	32.96197891	33.26654053	32.99594116	33.12900162	32.97389603	32.98540878	32.62836075	32.70658112	32.82843018
Aamdc_D3Z442	Aamdc	D3Z442	30.34106636	30.90626907	30.77682304	30.37243843	30.10462189	30.65377808	30.31094742	30.5120163	30.42652321	30.43906593	30.8603096	30.51512146	30.56056023	30.69900894	30.99077797	30.58709908	30.58557701	30.89070129	30.87942505	30.85221863	30.37098312	30.62366104	30.87283707	30.64572906	30.45630646	30.58969116	30.31094742	30.74446869	30.4375782	30.58432388	30.12952232	30.29985619	30.59129715	30.376791	30.53436089	30.56583595	30.73368073	30.65429115	30.72793198	30.60770226	30.65411949	30.90232086	30.74446869	30.75230598	30.41508293	30.7274456	30.55882835
Edrf1_D3YZE7	Edrf1	D3YZE7	26.25102425	28.53017998	28.92374229	27.9234314	27.09002686	28.12858772	26.96510124	28.44541359	26.68725777	28.25619888	29.34335518	28.72871208	25.98524475	26.92773056	28.89003372	28.72409821	28.66298866	29.69252205	NA	28.73033142	NA	27.20331192	26.76496506	28.80830002	NA	27.41045952	28.61810493	28.87091255	29.37995338	28.82256317	28.23443604	28.65611649	27.75078964	27.10129356	26.57845116	27.72890663	28.01611137	29.0476265	25.79555702	28.06167603	28.26239586	29.40472603	27.13838768	27.46092033	28.39308929	29.15124512	26.6013031
Mthfd2l_D3YZG8	Mthfd2l	D3YZG8	27.82596207	27.93820381	27.74188232	28.25781822	27.16432571	28.20713425	28.41094398	27.49929619	28.41110611	28.28947258	27.95665359	28.02416801	27.35017967	27.34553528	NA	28.33522034	27.32765961	28.01329231	27.85650063	27.50301743	27.10479546	28.21798706	28.15841484	28.1064949	28.00372696	27.49982834	28.07801056	27.65628624	28.05491447	26.45123672	27.50324631	27.65655899	27.96697235	27.65205193	27.9744873	27.87917709	28.52279091	27.76944923	28.38492203	27.70971107	27.45669746	27.63685608	28.31975746	28.02120399	28.27386475	27.72747803	27.82886887
Ccdc6_D3YZP9	Ccdc6	D3YZP9	30.69950485	31.08106232	30.87122154	30.60576057	30.77666664	30.60098457	30.50899696	30.94251633	30.95926666	30.69503021	31.39662552	31.07469749	31.15508842	30.91220856	31.02920532	30.96168327	31.23214912	30.31635284	30.72671509	30.82986832	30.69801521	30.65232658	30.47971535	30.46762085	30.81718826	30.90217781	31.24184036	31.22882843	31.10923767	31.20314789	31.22595978	31.5707283	31.00738144	30.96354485	30.92825317	30.98596954	30.96540451	30.71251869	31.36567497	31.22779655	30.96829224	31.14126587	31.37963295	30.94872475	30.67379379	30.64435387	30.96175194
Ccdc8_D3YZV8	Ccdc8	D3YZV8	28.01456833	29.06324577	29.01698875	28.2756424	29.56723213	NA	29.75550842	27.78531456	27.20284462	26.51457596	26.87020683	NA	27.65806007	26.48577309	26.63768387	26.28621483	27.16729546	27.65744591	30.47324562	27.23105049	28.51671791	27.74432373	26.87478638	27.50801468	28.69149017	28.13153458	25.88392448	28.98842239	26.4752655	29.13719177	26.02489662	27.26704788	NA	25.73451233	26.77026749	29.66849518	26.33195305	27.18498993	26.07893562	29.44011688	NA	27.29298592	25.57643509	28.99647331	NA	26.94882202	NA
Tmed7_E9Q7G1	Tmed7	E9Q7G1	31.8345089	32.0484314	31.95390129	32.50618744	31.90594673	32.09194565	31.96901321	31.51432228	32.0994873	32.09889221	30.83755684	31.64461136	31.00738144	31.33052635	31.00992012	31.7324276	30.75636864	31.41296387	31.10243225	31.53954697	31.24609566	31.78112984	31.423172	32.00242615	31.24813271	31.76647377	31.82403564	31.46868896	31.54660034	31.18866158	31.73339844	31.70676804	31.82278252	31.93403244	32.02310181	32.19674301	32.07749939	31.70536804	32.05617523	31.83984947	31.8828907	31.64628601	32.04035568	32.04195404	32.05278015	31.90945625	32.41099548
Carmil1_Q6EDY6	Carmil1	Q6EDY6	26.13092613	25.84254074	25.77170372	NA	26.96024895	NA	26.41538429	NA	NA	NA	25.72743988	26.7701416	26.78805542	25.02140617	26.15769196	NA	27.0980835	26.17090988	26.97792816	26.46171761	27.14967155	27.44600677	27.52895164	26.79302788	26.50321579	25.81711769	27.17864227	27.16547585	26.01073265	27.12996483	26.9878273	27.26588631	27.0587883	26.02453613	NA	26.65976143	24.96842384	26.39786911	NA	25.54757309	NA	26.09639549	25.28873253	NA	NA	26.98174286	NA
Acsl1_P41216	Acsl1	P41216	38.89456177	38.68371964	38.78567123	38.83722687	38.63392258	38.96039581	38.82388687	38.64956665	38.7747612	38.7118721	37.83504868	38.26699448	37.94681931	38.48932266	38.06396866	38.17333603	37.79996872	38.16797638	38.07517242	38.19546127	38.0651207	38.32830811	38.28287125	38.34596634	38.22983551	38.185112	37.71893692	37.9708519	38.22085953	38.18746567	38.02106094	37.97950363	38.70586777	38.64819336	38.75555038	38.5061264	38.73188782	38.73106384	38.60032272	38.47463226	38.606884	38.59198761	38.61039734	38.53074646	38.65520859	38.79138184	38.80478287
B4galt7_D3Z065	B4galt7	D3Z065	NA	25.33694839	NA	25.63638496	25.1882782	26.27476311	NA	NA	NA	NA	NA	NA	25.67927742	NA	25.56351662	25.36479568	25.23830414	NA	25.36866379	NA	NA	NA	NA	NA	NA	25.78031731	NA	NA	26.38093185	NA	25.26373863	25.74201202	25.88467026	NA	25.45509911	NA	NA	NA	25.33977127	25.38561249	25.81855774	NA	NA	NA	25.62622643	NA	25.84438515
Tmbim1_Q8BJZ3	Tmbim1	Q8BJZ3	28.34324837	27.91621399	28.15054321	28.10189438	27.86277962	27.76274872	28.39799118	27.52275467	27.25592995	27.48416138	27.51480103	26.96752167	27.49205399	27.10379601	27.20060158	27.55515671	27.82935333	28.12084961	28.21544456	27.78363037	27.99474716	27.49777412	27.62693596	28.01435661	28.06845665	27.70391655	28.09556961	28.02067566	27.68344688	27.76717758	27.62818909	27.95875549	27.85001373	28.2983284	27.57441521	27.82371712	27.85744858	27.96834755	27.48953056	27.75085449	27.81518936	28.20116234	27.88046074	27.85952377	27.70133972	27.81188583	27.42270088
Cops6_D3Z0F5	Cops6	D3Z0F5	31.79602623	31.5624733	31.45468903	31.84097481	31.60372925	31.9658165	31.46669769	31.90734482	32.10886383	31.56260872	31.90756035	31.54351616	31.62117386	31.57411766	31.67206573	31.81337166	31.48159409	31.47310066	31.72728348	31.57136154	31.51972008	31.68474388	31.85819817	31.69527817	31.80073738	31.60058594	31.58611488	31.61623001	31.82759857	31.67442513	31.49852562	31.60849571	31.80015945	31.63845253	31.8897953	31.59494781	31.63815117	31.64517021	31.78791618	31.55832672	31.84228706	31.78023148	31.66678619	31.5913868	31.47179413	31.79544449	31.88968658
Dync1i1_Q3TYJ3	Dync1i1	Q3TYJ3	NA	NA	NA	29.30652046	29.02133751	NA	NA	30.14248276	29.6257515	NA	NA	28.94103241	29.60556602	29.07387924	NA	28.97738266	30.07953644	NA	NA	NA	NA	NA	NA	29.23523521	NA	NA	29.26353836	NA	NA	NA	29.03412247	NA	29.87914658	NA	28.9579258	29.01081276	29.49773598	NA	29.24871063	NA	29.07823944	29.24315834	29.31326294	28.83412552	29.2610054	NA	29.63424301
Ddx23_D3Z0M9	Ddx23	D3Z0M9	30.39335442	30.25889587	30.31893921	30.34921074	30.44776154	30.42872238	30.45532608	30.28868103	30.4729557	30.46129227	30.01850128	30.19812012	29.99752235	30.33904839	30.26774025	29.84605789	29.99765778	30.35709953	30.33383369	30.16554832	30.14199638	30.39560318	30.31235504	30.13136292	30.13050461	30.35971832	30.02207756	30.25236893	30.41397285	30.23329353	30.07788277	30.34625435	30.17724037	30.17116737	30.44332123	30.40547752	30.18387985	30.30399895	29.93424225	30.27075005	30.16134834	30.24694443	29.91854858	30.18068123	30.2459259	30.31170464	30.09773064
Mthfsd_D3Z0Q4	Mthfsd	D3Z0Q4	NA	28.39843941	28.36038971	26.49370384	26.5615654	NA	27.03443718	NA	26.72845268	27.16853905	28.7297802	25.3502636	27.10839081	NA	27.72155952	NA	26.20090103	28.03553772	28.27821541	NA	26.17485619	NA	28.11946487	NA	28.61196327	27.13936424	26.95681953	27.31363106	26.50515556	28.31414986	26.61090851	28.13667679	NA	26.24880028	NA	28.58559608	26.36736298	28.49071693	26.3670311	28.74371338	NA	28.70335579	26.0774498	28.34954834	26.72559357	28.37081718	26.51552391
Ttc7_Q8BGB2	Ttc7	Q8BGB2	NA	24.54633713	24.68137169	NA	24.25457764	NA	25.26945877	NA	NA	NA	NA	NA	NA	NA	NA	NA	23.01706123	NA	NA	NA	24.44613266	24.43307114	NA	NA	24.44733238	24.05283356	NA	24.57784653	NA	23.9603138	NA	23.9553566	NA	24.37119102	NA	NA	NA	24.26828003	NA	24.21022224	NA	24.62795258	NA	NA	NA	NA	NA
Phldb1_Q6PDH0	Phldb1	Q6PDH0	31.51008224	31.58203697	31.5875473	31.39386559	31.54347038	31.40319252	31.43136406	31.52710533	31.36024284	31.26835442	31.2768631	30.87041283	31.33351517	31.13111877	31.43837166	31.21569824	31.28532219	31.97954369	31.88165092	31.80270386	31.79706955	31.89857864	31.8155098	31.62849236	31.81818008	31.52374458	31.70837212	31.73202324	31.66322708	31.82247925	31.72785187	31.63720131	31.60133934	31.68269348	31.34799576	31.54917336	31.52528572	31.45660019	31.56891823	31.47783661	31.55247498	31.52154732	31.56238174	31.48418999	31.38102722	31.29794502	31.28779984
Elovl5_D3Z136	Elovl5	D3Z136	28.81173325	28.97095299	28.31423569	27.61161232	27.02991676	25.8965683	28.3779068	27.62449837	26.66003418	28.04385185	NA	26.90345764	26.68525314	27.61006355	NA	27.23288155	26.20944214	26.39781952	NA	27.39362144	27.59420204	NA	NA	28.07841682	27.63484955	27.51593018	27.38203812	NA	26.79501152	NA	27.16125298	27.01254654	27.10739326	28.55076218	27.40112877	27.19262886	26.9671917	28.0759201	26.91968536	27.27799416	26.78805542	NA	27.74368095	27.30417252	26.44807243	NA	27.78469086
Nsd3_Q6P2L6	Nsd3	Q6P2L6	26.9903183	25.49148941	NA	28.01041412	27.60907745	27.67397881	26.4989624	26.6552639	26.60102081	28.07541084	NA	27.42997932	27.29131889	27.61911964	NA	27.63242531	NA	27.31855202	28.74919128	28.40872002	NA	27.91826439	NA	27.72877693	NA	27.47072792	27.64416504	NA	28.46088219	26.51120186	27.76654434	NA	28.01722717	28.17617035	28.12627602	NA	28.24386215	NA	28.40592384	NA	26.92897415	26.77052116	27.93606949	NA	27.99534035	26.26339912	27.7330513
4833439L19Rik_Q9DBN4	4833439L19Rik	Q9DBN4	29.30817223	28.7688179	28.70014954	28.94234848	28.24368095	28.66986275	29.02244759	28.15078545	27.41151047	27.31224632	29.56523514	28.79243851	29.208601	28.40007019	29.22209358	26.75976944	29.65169334	27.49609947	28.3363266	27.32483101	28.35013771	28.7014389	27.8283844	27.96256638	28.43372345	28.42258072	28.63030815	29.37935448	29.3253231	28.40527344	28.95750999	28.84442711	28.2352581	29.92067909	27.7459259	29.29730034	27.34899902	29.22772789	28.96242905	28.76891327	26.44300461	29.44195747	28.05589676	29.25959206	28.6060791	29.29316139	28.55928421
Wdr59_Q8C0M0	Wdr59	Q8C0M0	30.23203468	29.73064041	29.95171547	30.60381699	29.73414993	30.13479424	30.20524788	29.24787331	29.08413315	29.88656425	29.97719193	30.55114746	28.051548	29.69861031	30.45512962	29.56176376	28.90990639	30.14807129	29.49921989	29.15494347	29.429739	30.95053291	29.9797821	29.14428329	29.40021324	30.08296585	27.00281715	30.06779099	30.08398056	29.6154747	27.10159302	28.44059181	29.62632751	29.88503838	29.4671154	29.54565239	30.26651192	29.91968536	28.56532669	29.64999962	30.01411629	29.83557129	30.05089951	29.63903046	30.28394318	30.22572899	30.18588829
Pbrm1_F8VQD1	Pbrm1	F8VQD1	28.72305679	27.72539902	27.55632782	28.73708725	28.45493507	28.3315506	29.13028336	27.78544044	28.10689354	28.82468796	27.46987343	27.29447746	27.29893875	27.891222	26.98119926	24.47426033	26.33101273	27.61308861	27.90132904	27.20013428	27.95986176	28.1760273	28.17816734	28.07505417	27.74297523	28.75276947	28.58204651	28.28502464	NA	27.91239357	27.90397453	28.28916359	27.44355774	27.32173729	26.94201279	28.37065125	28.35476875	27.77467346	27.95881081	27.87420082	28.43591118	28.58362389	27.98641777	28.38940048	28.29294205	28.89116478	28.73972893
2310009B15Rik_D3Z1T2	2310009B15Rik	D3Z1T2	NA	28.03123283	27.66851234	27.89006233	27.93966103	27.47336197	27.49381065	28.02838898	28.13965607	27.38137817	28.39990807	28.09863472	28.6189785	27.85762787	28.13833809	28.04916	28.61691284	28.7498951	28.53930664	28.18938065	28.97787476	28.97054291	28.19727707	28.00971985	27.96361351	27.79476357	27.78363037	27.45795059	27.44498062	27.36402702	27.22296906	28.15590858	28.0482769	27.43229103	27.76742935	27.90821838	28.54506302	27.68985748	27.49769783	28.0856781	27.69935608	27.75244904	28.31007957	27.81518936	27.54421616	27.8471489	26.65799141
Spg7_D3Z1Z1	Spg7	D3Z1Z1	31.75238609	31.52229691	31.51986122	31.67349815	31.63789177	31.81428719	31.7410965	31.63918686	31.45757866	31.52705956	30.9154892	31.21262932	31.12989044	31.38571358	31.16086769	31.03255844	30.95379829	32.12894058	31.82608414	31.98457718	32.05675507	31.98830795	32.02838135	32.07236481	32.20136642	31.39263916	31.07972717	31.2383709	31.14637375	31.24898148	31.20966911	31.51718903	31.62831879	31.5639267	31.75902939	31.7199192	31.60133934	31.63983345	31.4118042	31.49781227	31.53306007	31.46382713	31.44805717	31.61763191	31.56497192	31.76164818	31.6678009
Slc8b1_D3Z226	Slc8b1	D3Z226	NA	24.39656258	NA	24.69800377	25.0274086	NA	24.43262482	NA	NA	NA	NA	NA	23.06643105	NA	NA	NA	NA	NA	NA	NA	23.62600327	NA	NA	NA	23.88762474	23.66003418	23.95242691	NA	NA	NA	NA	24.08634567	NA	24.4691124	NA	23.71019745	NA	23.86154938	23.80557823	23.86844254	24.73913002	24.11473656	23.83277321	24.5809536	24.82221031	24.30646896	24.16384506
Tmppe_D3Z286	Tmppe	D3Z286	NA	26.26124763	NA	26.27941132	26.02159691	27.48999023	25.93972778	NA	NA	25.47429085	25.45265007	25.70144653	NA	NA	NA	NA	26.22978783	NA	NA	NA	NA	NA	NA	NA	26.38432884	26.67801476	25.95260429	27.24099922	NA	26.40832329	25.63851357	NA	NA	25.94478607	26.61217499	25.26620865	26.11577034	25.44720459	25.61318588	NA	26.33652306	26.29224968	25.8994751	NA	NA	26.23501968	25.66617012
AI607873_D3Z2E7	AI607873	D3Z2E7	NA	26.98391914	26.99107552	26.89284515	27.48046684	24.15715218	NA	27.60914803	28.14175224	27.21567535	NA	NA	27.65962601	27.87566566	26.62714577	NA	27.7438736	27.45041847	28.09310341	28.68805885	29.07913017	29.0410862	28.95015907	29.06411934	28.95966721	25.41412735	27.31250572	26.65771866	27.37152481	26.38909721	27.50377655	27.1509304	NA	NA	27.46622086	27.94257164	27.65601349	NA	27.25727844	NA	27.09113693	24.48830414	NA	27.88919258	NA	24.46088982	26.7951355
Aktip_D3Z2J4	Aktip	D3Z2J4	27.12966919	27.54752922	27.09908676	27.42310143	27.08436012	26.89700699	26.73789215	NA	27.12356567	27.1064949	26.74381065	26.18128014	25.79342461	26.30488586	25.63231277	26.48545074	25.72754288	27.02749252	25.61641502	26.22013092	26.44001389	NA	26.39808083	25.8715229	26.22053528	26.90483475	26.51282883	26.26724434	25.41573906	26.43315125	26.42694473	26.79166222	27.18942833	27.5435524	27.27088356	27.21076202	26.45315361	26.61666679	26.74880791	27.00774193	27.06753349	26.8463726	26.99053383	27.46178055	27.13848495	27.21391487	27.25664902
Mrps14_D3Z2K2	Mrps14	D3Z2K2	29.36193657	29.62477684	29.78197479	29.47639847	29.1551609	29.39680862	28.58197403	29.37858963	29.79679108	29.47647476	29.80951118	29.33202171	30.18942833	29.71873665	30.0000782	29.89836311	29.94712257	30.00450516	30.41840363	30.38257408	30.39437675	29.52792549	30.17652702	30.06971169	30.10811615	29.79595566	29.45763779	29.66156387	29.15634155	29.6998024	29.79778099	29.82196999	29.79958916	29.11899567	29.41134834	29.72974777	29.50351143	29.79838371	29.44330215	29.3315506	29.37405586	29.58843994	29.74205971	29.62872696	29.38469505	29.79691505	29.58062744
Crem_F6U9F5	Crem	F6U9F5	NA	NA	NA	NA	NA	NA	NA	25.63311768	NA	NA	NA	25.70147324	NA	25.58069611	NA	NA	NA	26.81066132	NA	NA	NA	25.76369858	NA	25.74809074	NA	NA	25.99077225	NA	24.95796967	25.76807404	25.86691093	NA	NA	NA	NA	NA	NA	NA	NA	26.45622826	NA	NA	NA	NA	NA	NA	NA
1700021F05Rik_D3Z316	1700021F05Rik	D3Z316	31.51667213	31.33372879	31.15894318	31.47624397	31.84535599	30.98440742	31.02346611	31.12052727	30.98189354	31.47894478	31.98949242	32.03492355	32.25386429	32.09713364	31.63339424	32.13050461	32.06075668	33.28567886	32.41644287	32.87854767	32.50287247	33.16322327	32.3937645	32.52339554	32.40405655	31.36123657	32.0315094	31.1674633	31.75505447	31.42692375	31.9201107	31.66653252	31.35505295	31.83973503	31.44519806	31.94010162	31.87404633	30.23626137	31.91420555	31.35095024	31.5801506	31.90005493	31.95591164	31.82110977	31.55462646	30.52822495	31.5401001
[truncated: 6,402 more rows]
[truncated: 1 more columns]

## Sheet: analysis
	Protein identity			Changes in models compared to CTRL							Comparing models to CTRL, pooling BAS and INS																											Comparing BAS to INS
[truncated: 7,171 more rows]
[truncated: 1 more columns]
