# Supplementary material for: Phosphoproteomics reveals rewiring of the insulin signaling network and multi-nodal defects in insulin resistance
Source: Nat Commun. 2023 Feb 18;14:923. doi: 10.1038/s41467-023-36549-2 (PMC9938909; doi:10.1038/s41467-023-36549-2)
Supplement: Supplementary file 5 — Supplementary Data 2 [file 41467_2023_36549_MOESM5_ESM.xlsx]

## Sheet: upregulated_clusters
		Cluster identity				KEGG enrichment (significantly enriched pathways)						Reactome enrichment (significantly enriched pathways)
Cluster ID	Cluster size	Genes	KEGG_term_ID	KEGG_term_description	KEGG_observed_gene_count	KEGG_background_gene_count	KEGG_strength	KEGG_FDR	RCTM_term_ID	RCTM_term_description	RCTM_observed_gene_count	RCTM_background_gene_count	RCTM_strength	RCTM_FDR
Red	27	Cpsf4;Cwc27;Gtf2a1;Hmgn1;Hnrnpa1;Leo1;Ncoa6;Nelfa;Phax;Polr2j;Pqbp1;Rbfox2;Rbm5;Rprd1b;Rprd2;Rtf1;Slu7;Smndc1;Srsf5;Sugp1;Supt4a;Syf2;Taf9b;Ubl4;Uri1;Wtap;Zc3h18	mmu03040;mmu03022;mmu05168	Spliceosome;Basal transcription factors;Herpes simplex infection	6;2;3	130; 43;202	1.58;1.58;1.08	1.69e-07;9.00e-03;9.00e-03	MMU-72163;MMU-112382;MMU-109688;MMU-6807505	mRNA Splicing - Major Pathway;Formation of RNA Pol II elongation complex;Cleavage of Growing Transcript in the Termination Region;RNA polymerase II transcribes snRNA genes	6;4;3;2	82;49;57;31	1.78;1.82;1.63;1.72	8.41e-09;2.24e-06;1.60e-04;1.70e-03
Salmon	16	Aatf;Dnttip2;Esf1;Exosc3;Exosc4;Exosc8;Ftsj3;Grwd1;Kri1;Ltv1;Mphosph10;Nol8;Nolc1;Rrp7a;Utp14a;Zcchc8	mmu03008;mmu03018	Ribosome biogenesis in eukaryotes;RNA degradation	3;3	76;80	1.74;1.71	4.78e-05;4.78e-05	MMU-6791226;MMU-429914	Major pathway of rRNA processing in the nucleolus and cytosol;Deadenylation-dependent mRNA decay	4;3	67;30	1.92;2.14	3.48e-07;1.68e-06
Fire Brick	10	Aftph;Bin1;Bloc1s1;Cttn;Dab2;Fnbp1l;Ldlr;Trip10;Ubqln2;Vamp2	mmu04144	Endocytosis	3	258	1.41	0.0035	MMU-199991	Membrane Trafficking	4	187	1.67	3.3e-06
Sandy Brown 2	7	Bgn;Dcn;Gpc1;Mmp14;Sdc1;Sdc4;Vcan
Saddle Brown	7	Cks1brt;Gli3;Limd1;Psmd10;Rnf146;Sufu;Tnfrsf12a
Sandy Brown	5	Myl1;Tmod3;Tpm1;Tpm2;Tpm4
Dark Golden Rod	5	App;Cdh2;Gng12;Psap;Vegfa
Sandy Brown 3	5	Bud13;Lsm7;Mfap1a;Nhp2l1;Nop16
Brown	4	Banf1;Emd;Lemd3;Tmpo
Yellow	4	Dbnl;Dlgap4;Lrg1;Tpm3
Green	4	Grn;Prdx6;Serpina3g;Serpina3n
Light Green	4	Bsg;Itga5;Itgb1;Lama5
Light Green 2	4	Cetn2;Fgfr1op;Haus7;Pcm1
Medium Aqua Marine	4	Creb1;Crtc1;Crtc2;Notch2
Aquamarine 4	4	Srxn1;Ubxn7;Yap1;Zpr1
Aquamarine 2	3	Kpna2;Nup50;l7Rn6
Cyan	3	Nap1l1;Ncl;Npm1
Aquamarine	3	Phc2;Ubap2l;Yy1
Aquamarine 3	3	Clip1;Nudc;Zwint
Sky Blue 5	3	Polb;Pole3;Pole4
Sky Blue 3	3	Chmp5;Chmp6;Vps37c
Sky Blue	3	Baiap2;Enah;Wipf2
Sky Blue 2	3	Rnf25;Ube2g2;Ube2l6
Sky Blue 4	2	Col2a1;Col5a3
Cornflower Blue 3	2	Bid;Mcl1
Cornflower Blue	2	Ndrg1;Ndrg2
Blue	2	Cd14;Cd44
Cornflower Blue 2	2	Mthfd2;Mthfsd
Medium Slate Blue 2	2	Ubqln1;Ubqln4
Purple	2	Ndufa2;Ndufv3
Medium Slate Blue	2	Polr1d;Trmt112
Medium Purple	2	Eif6;Rpl22l1
Medium Purple 2	2	AK157302;Isca2
Medium Purple 3	2	Ppp4r2;Tox4
Medium Purple 4	2	Fen1;Nasp
Orchid 5	2	Nras;Rap2b
Orchid 4	2	Camkk2;Prkab2
Orchid 2	2	Mrpl46;Mrps36
Violet 2	2	Mt1;Mt2
Violet	2	Eno3;Fkbp1a
Violet 3	2	Foxo1;Setd7
Orchid	2	Eif4enif1;Lsm14b
Orchid 3	2	Hsf1;Rps19bp1
Hot Pink	2	Bcl9l;Pygo2
Pink	2	Eif1a;Eif4b
Hot Pink 2	2	Ecm1;Fam3c
Pale Violet Red	2	Bola2;Ciapin1
Light Coral 2	2	Il6st;Lifr
Light Coral	1	Snap29

## Sheet: downregulated_clusters
		Cluster identity				KEGG enrichment (significantly enriched pathways)						Reactome enrichment (significantly enriched pathways)
Cluster ID	Cluster size	Genes	KEGG_term_ID	KEGG_term_description	KEGG_observed_gene_count	KEGG_background_gene_count	KEGG_strength	KEGG_FDR	RCTM_term_ID	RCTM_term_description	RCTM_observed_gene_count	RCTM_background_gene_count	RCTM_strength	RCTM_FDR
Red	24	Aacs;Acaa1b;Acad8;Acadl;Acadsb;Acox1;Acox2;Acox3;Crat;Crot;Decr2;Dhrs4;Ehhadh;Ephx2;Gcdh;Gnpat;Hacl1;Hadha;Hsd17b4;Mccc1;Mlycd;Mpv17;Pccb;Slc25a20	mmu04146;mmu00071;mmu00280;mmu01100;mmu01212;mmu03320;mmu01040;mmu00640;mmu00592;mmu00650;mmu00410;mmu00380;mmu00310;mmu00120;mmu01200;mmu04024	Peroxisome;Fatty acid degradation;Valine, leucine and isoleucine degradation;Metabolic pathways;Fatty acid metabolism;PPAR signaling pathway;Biosynthesis of unsaturated fatty acids;Propanoate metabolism;alpha-Linolenic acid metabolism;Butanoate metabolism;beta-Alanine metabolism;Tryptophan metabolism;Lysine degradation;Primary bile acid biosynthesis;Carbon metabolism;cAMP signaling pathway	15; 8; 8;16; 7; 6; 4; 4; 3; 3; 3; 3; 3; 2; 3; 2	84; 50; 55;1296; 51; 85; 27; 31; 24; 27; 32; 45; 58; 16; 118; 194	2.21;2.17;2.13;1.05;2.10;1.81;2.13;2.07;2.06;2.01;1.94;1.79;1.68;2.06;1.37;0.98	5.73e-29;1.13e-14;1.51e-14;5.98e-14;9.14e-13;2.02e-09;1.09e-07;1.58e-07;8.30e-06;1.03e-05;1.51e-05;3.63e-05;6.90e-05;2.80e-04;4.60e-04;2.74e-02	MMU-1430728	Metabolism	20	1346	1.14	1.5e-20
Salmon 3	19	Rpl13a;Rpl18a;Rpl27;Rpl27a;Rpl30;Rpl32;Rpl34;Rpl36a;Rpl6;Rpl7a;Rpl9;Rps11;Rps16;Rps23;Rps6;Rps8;Rps9;Sec61a1;Sec61a2	mmu03010;mmu03060;mmu04141;mmu04145	Ribosome;Protein export;Protein processing in endoplasmic reticulum;Phagosome	16; 2; 2; 2	128; 24;161;165	2.16;1.99;1.16;1.15	5.24e-32;1.40e-03;3.42e-02;3.42e-02	MMU-156827;MMU-381038	L13a-mediated translational silencing of Ceruloplasmin expression;XBP1(S) activates chaperone genes	5;2	46; 9	2.10;2.41	1.22e-09;3.85e-05
Fire Brick 2	19	Anapc1;Anapc4;Anapc5;Cdc16;Cdc23;Cul7;Dcaf11;Fbxo22;Glmn;Hectd1;Herc4;Nedd4;Psmb5;Psmd3;Psmd6;Rnf14;Trip12;Ube3c;Ube4b	mmu04120;mmu04914;mmu04114;mmu04110;mmu05166;mmu03050;mmu05169	Ubiquitin mediated proteolysis;Progesterone-mediated oocyte maturation;Oocyte meiosis;Cell cycle;HTLV-I infection;Proteasome;Epstein-Barr virus infection	11; 5; 5; 5; 5; 3; 3	137; 90;112;122;269; 45;205	1.97;1.81;1.71;1.68;1.33;1.89;1.23	6.72e-19;8.11e-08;1.54e-07;1.75e-07;6.31e-06;1.67e-05;1.10e-03	MMU-1280218;MMU-1168372	Adaptive Immune System;Downstream signaling events of B Cell Receptor (BCR)	12; 3	376; 59	1.57;1.77	1.33e-16;3.96e-05
Salmon	15	Arl8a;Atp11b;Dad1;Ddost;Dnajc13;Jagn1;Krtcap2;Magt1;Manba;Mgst1;Ostc;Rpn1;Stt3a;Stt3b;Tusc3	mmu00510;mmu04141;mmu01100	N-Glycan biosynthesis;Protein processing in endoplasmic reticulum;Metabolic pathways	6;6;6	49; 161;1296	2.26;1.74;0.83	1.25e-11;5.69e-09;6.10e-04	MMU-168249	Innate Immune System	4	246	1.38	5.97e-05
Fire Brick	8	Atp2b4;Itpr2;Lipe;Pfkfb1;Prkaca;Prkacb;Sik2;Tubgcp2
Salmon 2	8	Cog4;Cog6;Cog7;Ric1;Tm7sf2;Vps45;Vps52;Vps53
Fire Brick 3	8	Aqr;Cdc40;Cpsf3l;Ints2;Ncbp1;Plrg1;Thoc2;Thoc5
Brown	7	Lman2l;Ppp6c;Sec24b;Trappc1;Trappc11;Trappc5;Trappc9
Saddle Brown	7	Mrpl10;Mrpl16;Mrpl51;Mrps2;Mrps24;Mrps30;Mrps5
Sandy Brown	7	Agl;Ampd2;Enpp1;Pank2;Pank3;Ppcs;Uckl1
Green	7	Arap1;Arhgap29;Arhgap5;Arhgef2;Rhot1;Rhot2;Usp30
Light Green 2	7	Fig4;Mtm1;Pi4ka;Pi4kb;Pik3r4;Pikfyve;Vac14
Light Green 4	6	Akt2;Gsk3a;Pde3b;Ralgapa2;Ralgapb;Tbc1d4
Light Green 7	6	Foxred1;Ndufa11;Ndufa9;Romo1;mt-Nd1;mt-Nd4
Light Green 11	6	Atp5f1;Atp5l;Mp68;Mtch1;Mtch2;Slc25a3
Light Green 12	6	Kdelr1;Kif1b;Kifap3;Slc35b2;Surf4;Tmed3
Light Green 8	6	Depdc5;Nprl3;Rptor;Rraga;Rragc;Wdr24
Light Green 5	6	Arpc1a;Arpc1b;Arpc4;Ldlrap1;Tfrc;Vamp7
Light Green 3	6	Dhcr24;Dhcr7;Lss;Msmo1;Nsdhl;Sqle
Light Green	5	Adh5;Adh7;Aldh9a1;Dgat1;Retsat
Light Green 6	5	Vps16;Vps18;Vps33a;Vps39;Vps41
Light Green 9	5	Gpaa1;Pgap1;Pigk;Pigt;Pigu
Light Green 10	5	B3glct;Islr;Pcyox1l;Sccpdh;Thbs1
Medium Aqua Marine	4	Ppp2r5a;Ppp2r5b;Taok1;Wdr82
Aquamarine 8	4	Chpt1;Ept1;Lpcat3;Ptdss2
Aquamarine 7	4	Ldhb;Me1;Nme3;Pkm
Aquamarine 5	4	Elovl1;Hsd17b12;Ptplad1;Tmco1
Aquamarine 3	4	Rab24;Rab3a;Rab3d;Rab8b
Aquamarine	4	Cyfip1;Elmo2;Mettl7a1;Nckap1
Cyan	4	Ormdl1;Ormdl2;Sptlc1;Sptlc2
Aquamarine 2	4	Ano6;Hgsnat;Mlec;Ormdl3
Aquamarine 4	4	Slc11a2;Vps26a;Vps29;Wls
Aquamarine 6	4	Derl2;Erlin2;Esyt1;Syvn1
Sky Blue 9	4	Exoc2;Exoc5;Exoc6;Myo5a
Sky Blue 8	3	Aox1;Hsd11b1;Ugt1a7c
Sky Blue 5	3	Bckdhb;Dhtkd1;Ogdh
Sky Blue 3	3	Acly;Aco1;Impdh1
Sky Blue 2	3	Acad11;Acsl3;Acsl5
Sky Blue	3	Ap1s1;Ap3b1;Ap3d1
Sky Blue 4	3	Irs1;Irs2;Mapk9
Sky Blue 6	3	Brix1;Drg1;Pus7
Sky Blue 7	3	Ap2a1;Cltc;Htt
Cornflower Blue 6	3	Psmg1;Rfc3;Trim25
Cornflower Blue 5	3	Agpat9;Gpam;Gpd1
Cornflower Blue 3	3	Prmt1;Prmt5;Smarca4
Cornflower Blue	3	Acaca;Acacb;Cpt1a
Blue	3	Phkb;Phkg1;Pygl
Cornflower Blue 2	3	Agpat3;Lclat1;Lpgat1
Cornflower Blue 4	3	Alg11;Alg3;Alg9
Medium Slate Blue 6	3	Alg1;Dolk;Dpm1
Medium Slate Blue 4	2	Sdhc;Sdhd
Medium Slate Blue 2	2	Csk;Raf1
Medium Slate Blue	2	Ccbl2;Txnrd3
Medium Slate Blue 3	2	Pex1;Pex6
Medium Slate Blue 5	2	Gys1;Ppp1r3d
Medium Purple	2	Msh2;Msh6
Medium Purple 2	2	Slc25a4;Slc25a5
Medium Purple 3	2	Arhgap35;Rasa1
Medium Purple 4	2	Coasy;Dcakd
Medium Purple 5	2	Abcd3;Pex3
Medium Purple 6	2	Ncln;Rpn2
Medium Orchid	2	Pfkl;Pfkm
Orchid 9	2	Washc4;Washc5
Orchid 8	2	Cbl;Lrig1
Orchid 6	2	Adipoq;Car3
Orchid 4	2	Sec11a;Spcs3
Orchid 3	2	Pck1;Pcx
Violet 3	2	Hspa12a;Ndc1
Violet	2	Fam126a;Ttc7b
Purple	2	Gnpda1;Gnpda2
Violet 2	2	Acsl1;Fasn
Violet 4	2	Man2a1;Mgat1
Orchid 2	2	Fuca2;Ktn1
Orchid	2	Cox15;mt-Co1
Orchid 5	2	Ptges;Ptgs1
Orchid 7	2	Cnot10;Cnot11
Hot Pink 4	2	Col11a1;Col12a1
Hot Pink 2	2	Gpcpd1;Pnpla6
Hot Pink	1	Acss2
Hot Pink 3	1	Ugt1a6b
Pale Violet Red 3	1	Prkag1
Pale Violet Red 2	1	Carm1
Pale Violet Red	1	Stom
Pink	1	Agpat2
Light Coral 3	1	Pygb
Light Coral	1	Mtor
Light Coral 2	1	Tecr
