# Supplementary material for: Phosphoproteomics reveals rewiring of the insulin signaling network and multi-nodal defects in insulin resistance
Source: Nat Commun. 2023 Feb 18;14:923. doi: 10.1038/s41467-023-36549-2 (PMC9938909; doi:10.1038/s41467-023-36549-2)
Supplement: Supplementary file 6 — Supplementary Data 3 [file 41467_2023_36549_MOESM6_ESM.xlsx]

## Sheet: quantification
	Phosphopeptide identity						LFQ data
Phosphopeptide	Gene	Uniprot	Site	Multiplicity	PTM Localization	CTRL_BAS_1	CTRL_BAS_2	CTRL_BAS_3	CTRL_BAS_4	CTRL_BAS_5	CTRL_BAS_6	CTRL_INS_1	CTRL_INS_2	CTRL_INS_3	CTRL_INS_4	CTRL_INS_5	CTRL_INS_6	CI_BAS_1	CI_BAS_2	CI_BAS_3	CI_BAS_4	CI_INS_1	CI_INS_2	CI_INS_3	CI_INS_4	DEX_BAS_1	DEX_BAS_2	DEX_BAS_3	DEX_BAS_4	DEX_INS_1	DEX_INS_2	DEX_INS_3	DEX_INS_4	TNF_BAS_1	TNF_BAS_2	TNF_BAS_3	TNF_BAS_4	TNF_INS_1	TNF_INS_2	TNF_INS_3	TNF_INS_4	MPQ_BAS_1	MPQ_BAS_2	MPQ_BAS_3	MPQ_BAS_4	MPQ_INS_1	MPQ_INS_2	MPQ_INS_3	MPQ_INS_4
4930544G11Rik_Q9CR99_T37_1	4930544G11Rik	Q9CR99	T37	1	0.918	NA	NA	NA	NA	NA	NA	NA	NA	NA	NA	NA	15.23121166	NA	NA	NA	NA	NA	NA	NA	NA	NA	NA	NA	NA	NA	NA	NA	NA	NA	NA	NA	NA	NA	NA	NA	NA	NA	NA	NA	NA	15.765017505	NA	NA	NA
4930544G11Rik_Q9CR99_Y34_1	4930544G11Rik	Q9CR99	Y34	1	1	15.64460564	15.00214862	14.07185268	14.167010315	NA	NA	15.443798065	14.547685625	13.966820715	15.606320375	15.480422015	NA	14.719869615	NA	NA	14.44202614	NA	14.022812845	14.97461986	16.20431804	14.822153085	15.008519175	12.749265665	15.19877624	15.7009182	14.223422055	15.13312435	15.847766875	16.026261325	14.274316785	12.45494747	16.92561531	15.217220305	NA	14.050795555	15.338895795	14.829957965	NA	13.931866645	NA	NA	14.451020235	15.469347945	15.44151306
4931406P16Rik_Q8C5X1_S654_1	4931406P16Rik	Q8C5X1	S654	1	1	18.56987095	18.43273639	18.41182804	18.433156975	18.607030875	18.424503325	18.151739115	18.150939945	18.297979355	18.489459985	17.176078795	17.92606449	18.352554315	18.151523585	18.042206765	18.27769184	18.366497995	17.430263525	18.37075805	18.80043315	18.218358985	18.454944615	17.953279495	18.25770569	18.24552918	18.436044695	18.39861489	19.033775325	18.129478455	18.149796485	17.51461696	18.51480674	18.376893995	17.878011705	18.201062205	17.197851175	NA	18.042564385	18.377872465	18.326910025	18.021003725	18.152741435	18.264751435	18.50101566
4931406P16Rik_Q8C5X1_S832_1	4931406P16Rik	Q8C5X1	S832	1	1	14.39677429	14.14383316	13.91091633	14.918923385	15.331964495	14.447041505	13.603831285	13.710947995	13.959321975	14.427138325	15.696988105	14.93403244	13.719609255	13.012363435	14.743262295	14.73751068	15.208581925	13.554113395	14.86026954	13.97551536	15.702960965	13.300334935	14.395947455	15.23825741	14.07718182	13.941643715	16.08053971	17.701574325	14.851499555	13.774804115	14.35566044	16.31593895	14.162709235	13.772201535	14.629733085	15.983049385	15.258222585	13.694704055	15.013194085	14.240797045	13.613622665	13.395749095	14.798586845	14.57526016
4931406P16Rik_Q8C5X1_S934_1	4931406P16Rik	Q8C5X1	S934	1	0.5	NA	NA	NA	14.812039375	NA	NA	17.971231455	NA	NA	NA	17.163776395	NA	18.291351315	NA	NA	NA	18.349257465	17.214445115	16.29530144	17.99184513	NA	NA	NA	NA	NA	NA	NA	NA	16.769668575	17.050616265	NA	NA	17.158945085	17.759704585	17.740698815	NA	NA	NA	NA	NA	NA	15.859299655	16.406373975	NA
4931406P16Rik_Q8C5X1_S935_1	4931406P16Rik	Q8C5X1	S935	1	0.945	18.69550991	17.7436037	18.26535129	16.523164755	18.875595095	18.777351375	NA	17.717975615	18.256204605	17.980237955	17.331766125	18.02151203	16.568067545	17.831758495	17.916432385	18.19969845	NA	15.596508025	18.01173019	NA	19.278219215	18.420148855	19.055181495	18.88422394	18.77161598	18.282901765	18.81679344	18.469697955	18.020694735	15.855710025	17.97445392	18.41658592	15.936517715	NA	16.425107005	17.873682015	18.798102375	17.774179455	18.376392365	18.562637335	18.163635255	17.576891895	17.634416575	17.79679775
4931406P16Rik_Q8C5X1_S941_2	4931406P16Rik	Q8C5X1	S941	2	0.999	18.43911076	18.89150142	NA	NA	NA	19.185825345	19.102115625	18.899610525	19.910749435	NA	18.926313395	19.21752834	20.867635725	20.891624445	NA	18.3869524	NA	20.826070785	NA	20.38585567	NA	21.088594445	19.889188765	NA	NA	NA	NA	NA	NA	18.689435005	20.10419941	20.13630294	18.284078595	21.056331635	19.705632205	18.634172435	18.219624515	20.458314895	19.297595975	NA	19.177415845	20.490542415	NA	16.99647808
4931406P16Rik_Q8C5X1_S945_2	4931406P16Rik	Q8C5X1	S945	2	1	19.11297131	20.09834575	18.21850872	19.951902395	22.043708805	19.888963695	18.076721185	19.404846195	NA	20.139631265	19.267642975	19.07811451	20.736408235	20.760398865	19.225310325	18.77565289	20.358967785	20.694845205	19.30594826	20.25463008	NA	20.143575675	NA	20.47476578	NA	20.418277745	20.84400368	20.565469745	19.344196315	18.609160425	19.97297191	19.70612335	19.653841015	20.925104135	NA	19.149541845	18.481785775	20.327087405	NA	19.806919105	17.950416565	20.359316825	20.265298835	19.82849598
4931406P16Rik_Q8C5X1_T658_1	4931406P16Rik	Q8C5X1	T658	1	0.999	NA	NA	NA	18.934560775	NA	NA	NA	NA	NA	NA	16.658578875	NA	NA	NA	NA	NA	NA	16.993600845	NA	NA	NA	NA	NA	NA	NA	NA	NA	NA	16.644468305	NA	16.37784862	NA	NA	NA	NA	17.765064235	18.085139275	NA	NA	NA	NA	NA	NA	NA
4931406P16Rik_Q8C5X1_T940_2	4931406P16Rik	Q8C5X1	T940	2	0.896	NA	NA	18.21248913	NA	NA	NA	NA	NA	NA	NA	NA	NA	NA	NA	NA	NA	NA	NA	NA	NA	NA	NA	NA	NA	20.04195023	NA	NA	NA	NA	NA	NA	NA	NA	NA	NA	NA	NA	NA	NA	NA	NA	NA	NA	NA
4931406P16Rik_Q8C5X1_T942_2	4931406P16Rik	Q8C5X1	T942	2	1	18.54563427	17.52007961	18.13066769	19.864063265	NA	19.062009805	19.206993105	19.011610035	20.472549445	20.051792145	19.327602385	19.78326511	NA	NA	19.137471195	18.77797794	20.271126745	NA	19.21810722	NA	NA	18.180110935	20.450988765	20.38692474	NA	20.330436705	20.75616455	20.477630615	19.256355285	18.899682045	NA	19.25791168	19.278888705	NA	20.267432215	19.123268125	18.731961255	NA	19.859394065	19.719078065	20.069240565	NA	20.177457805	19.10328007
4931406P16Rik_Q8C5X1_T950_2	4931406P16Rik	Q8C5X1	T950	2	0.785	NA	NA	NA	NA	19.133863455	NA	NA	NA	NA	NA	NA	NA	NA	NA	NA	NA	NA	NA	NA	NA	NA	NA	NA	NA	NA	NA	NA	NA	NA	NA	17.06312656	NA	NA	NA	NA	NA	NA	NA	NA	NA	NA	NA	NA	NA
Aaas_P58742_S495_1	Aaas	P58742	S495	1	1	19.69761753	19.20143413	18.59383869	19.075658805	19.152965545	18.984687805	19.085580825	18.743671425	18.907663345	18.791107175	18.818000795	18.57468128	19.151994705	17.446716305	17.875729565	17.67571736	18.325198175	17.692434315	18.04564094	17.55790805	18.571386335	18.234128955	18.236825935	18.5004158	18.3128643	18.315389635	18.39482308	18.410512925	18.868267055	18.141341205	17.02798557	18.30488968	18.645309445	18.364900585	18.050314905	18.377836225	19.024733545	18.823266985	18.762344355	18.888284685	18.706985475	18.529541965	18.635643005	18.38537693
Aagab_Q8R2R3_S211_1	Aagab	Q8R2R3	S211	1	0.999	16.75557995	NA	17.35778332	15.792963985	16.621841435	16.721088405	16.796720505	17.279527665	17.429399495	NA	16.392959595	NA	16.868595125	17.404369355	17.007323265	17.18292904	17.075081825	17.384220125	17.39077568	NA	16.439558025	NA	16.832792275	16.6611042	16.5888958	16.544773105	16.84177399	NA	14.4392977982146	13.862416631167	14.474780795844	14.3401264995506	16.225343705	16.112455365	16.498162265	16.143779745	15.270836835	NA	16.865795135	16.790691375	15.746257775	16.022080425	16.016683575	NA
Aagab_Q8R2R3_S311_2	Aagab	Q8R2R3	S311	2	1	NA	NA	14.14634228	15.801918985	16.278308875	15.998702045	12.553089145	14.827598575	15.636364935	15.374960895	16.359291075	16.16760921	NA	15.726607315	15.176771165	16.21222782	14.919251445	14.951418885	16.54612732	15.46229267	16.348205565	15.777868275	14.724558825	16.30900574	15.63012409	15.600202565	16.02381706	14.730875965	15.627295495	15.191683765	14.09161567	16.0905838	NA	15.561905855	15.660267825	15.445319175	16.257470135	15.655117985	14.139966005	16.174160005	15.052730555	15.072523115	16.162332535	14.48017597
Aagab_Q8R2R3_S312_2	Aagab	Q8R2R3	S312	2	1	NA	NA	14.14634228	15.801918985	16.278308875	15.998702045	12.553089145	14.827598575	15.636364935	15.374960895	16.359291075	16.16760921	NA	15.726607315	15.176771165	16.21222782	14.919251445	14.951418885	16.54612732	15.46229267	16.348205565	15.777868275	14.724558825	16.30900574	15.63012409	15.600202565	16.02381706	14.730875965	15.627295495	15.191683765	14.09161567	16.0905838	NA	15.561905855	15.660267825	15.445319175	16.257470135	15.655117985	14.139966005	16.174160005	15.052730555	15.072523115	16.162332535	14.48017597
Aagab_Q8R2R3_T213_1	Aagab	Q8R2R3	T213	1	0.999	NA	18.12400722	NA	16.053716665	NA	NA	NA	NA	NA	17.460929865	16.094804765	17.5265646	NA	NA	NA	NA	NA	NA	NA	17.94076633	NA	17.021234515	NA	NA	NA	NA	NA	17.118209835	17.142366405	17.777127265	17.55051326	17.27898788	15.940051075	16.824363705	16.085188865	16.744384765	15.688717845	17.993854525	NA	NA	16.003607745	16.414109225	16.325284955	17.90709019
Aak1_Q3UHJ0_S20_1	Aak1	Q3UHJ0	S20	1	0.987	NA	NA	NA	NA	NA	NA	NA	NA	NA	NA	NA	NA	NA	NA	NA	NA	18.574061395	18.185216905	NA	NA	NA	NA	16.877212525	NA	NA	NA	NA	NA	NA	NA	NA	NA	NA	19.623464585	NA	NA	NA	NA	20.099721905	NA	NA	NA	NA	NA
Aak1_Q3UHJ0_S21_1	Aak1	Q3UHJ0	S21	1	1	21.75707722	21.46779727	NA	21.162710195	20.657979965	21.296995155	21.091791155	20.450870515	20.223239905	19.036188125	19.067939755	20.35400295	21.530401225	NA	19.947594645	NA	NA	20.213716515	20.84047127	20.04135036	19.574968335	20.042848595	NA	NA	20.06532288	19.755863195	NA	20.590732575	21.025365825	17.859246255	18.52698421	NA	NA	19.058300015	NA	19.868282315	19.837286945	20.603668215	19.764955515	20.715841295	20.852735515	19.397299765	20.111085885	20.22406292
Aak1_Q3UHJ0_S26_1	Aak1	Q3UHJ0	S26	1	1	18.83755016	NA	20.59585094	NA	17.713418965	20.876783365	NA	18.505470275	19.838014605	20.284605025	20.211593625	18.35849667	NA	20.436811445	NA	20.50220966	20.516907695	NA	20.38633537	17.02403926	20.209285735	NA	NA	20.73849487	NA	19.185508735	18.29430199	18.254049295	18.212516785	20.120751385	NA	20.83825111	20.912710195	NA	18.645916935	19.614934915	20.597279545	19.419130325	NA	20.841423035	NA	19.838494295	19.033496855	18.3965807
Aak1_Q3UHJ0_S27_1	Aak1	Q3UHJ0	S27	1	0.967	NA	NA	NA	NA	20.060001375	17.977464675	NA	NA	NA	NA	19.530942915	NA	NA	NA	NA	NA	18.028410915	NA	NA	NA	NA	NA	18.229560845	NA	19.65744782	NA	21.63415528	21.539272305	NA	NA	NA	NA	NA	NA	NA	NA	NA	NA	NA	NA	NA	NA	NA	NA
Aak1_Q3UHJ0_S32_1	Aak1	Q3UHJ0	S32	1	0.975	NA	NA	NA	NA	NA	NA	NA	NA	NA	17.919900885	NA	NA	NA	NA	NA	NA	NA	NA	17.88596725	15.040205	NA	NA	NA	NA	NA	NA	NA	NA	NA	16.065562245	NA	NA	NA	NA	NA	NA	NA	NA	NA	NA	NA	NA	NA	NA
Aak1_Q3UHJ0_S616_1	Aak1	Q3UHJ0	S616	1	0.63	NA	NA	NA	NA	NA	NA	NA	NA	NA	NA	NA	NA	NA	NA	NA	NA	NA	NA	NA	NA	NA	NA	NA	NA	NA	NA	NA	NA	NA	NA	NA	NA	NA	NA	NA	NA	15.188910485	NA	NA	NA	NA	NA	NA	NA
Aak1_Q3UHJ0_S616_2	Aak1	Q3UHJ0	S616	2	0.997	NA	9.680418964	NA	NA	NA	NA	NA	16.025970465	NA	13.839955325	14.387287135	NA	NA	NA	NA	13.58166981	15.219470025	NA	NA	NA	13.234372135	NA	14.526534075	NA	NA	NA	NA	NA	NA	NA	NA	NA	NA	15.978977205	NA	14.810190195	NA	13.913084985	NA	NA	NA	NA	NA	NA
Aak1_Q3UHJ0_S616_3	Aak1	Q3UHJ0	S616	3	1	18.77393436	18.80848407	20.64282131	19.144796375	19.187978745	19.232038495	21.815700525	19.863965995	21.654870985	21.699323645	22.302595135	21.58972645	20.413722985	21.613468165	21.357697485	20.83038235	22.109053615	20.971004485	22.42889786	20.91468906	21.036512375	20.707386025	20.538034435	20.42281914	21.6535244	20.564380645	21.92315865	21.563064575	19.993707655	19.532149315	20.20694446	21.2327919	20.824047085	19.302841185	21.833218575	21.914876935	19.080458645	19.116014475	20.346601485	20.304721835	20.105236055	20.626826285	22.197097775	21.75064373
Aak1_Q3UHJ0_S621_1	Aak1	Q3UHJ0	S621	1	0.998	18.20447636	17.91928768	17.02425098	NA	16.810178755	17.900943755	NA	NA	NA	17.732870095	18.269496915	NA	NA	NA	16.310278895	17.41359997	18.017737385	NA	NA	NA	19.065021515	18.082054145	NA	NA	NA	NA	NA	NA	18.867160795	18.259154325	17.91183948	17.63446426	18.610925675	NA	NA	18.233287805	NA	17.673568725	16.452100745	NA	NA	17.050248145	18.624219895	16.96964931
Aak1_Q3UHJ0_S621_3	Aak1	Q3UHJ0	S621	3	0.971	18.19291401	18.22746372	NA	18.613582615	17.502918245	18.751148215	NA	19.826370245	NA	NA	NA	21.00870609	19.887113565	NA	NA	20.24936199	NA	20.389986045	NA	20.3336687	NA	NA	NA	NA	NA	19.983360295	NA	NA	19.412687305	18.951128965	19.62592411	NA	20.243026735	17.905054095	NA	NA	17.429491995	17.494403835	NA	NA	18.299631115	20.045805925	NA	NA
Aak1_Q3UHJ0_S622_1	Aak1	Q3UHJ0	S622	1	0.998	NA	NA	17.03389263	18.064670565	16.926540375	NA	18.286376955	18.259176255	18.469411855	NA	NA	18.39606762	18.434392925	NA	16.348843575	NA	NA	18.088249215	18.21294784	15.77083206	NA	NA	18.141916275	17.7504673	18.37194634	17.215808875	18.3973217	NA	NA	NA	NA	NA	NA	NA	18.127209665	NA	18.467816355	NA	16.433992385	17.346971515	18.263563155	17.049006465	NA	NA
Aak1_Q3UHJ0_S622_2	Aak1	Q3UHJ0	S622	2	1	26.15977383	26.07391262	25.95513439	25.906377795	25.939355855	25.922475805	25.717823025	25.662176135	25.575805665	25.498281475	25.653045655	25.73844051	25.981718065	25.835168835	25.592617985	25.8197012	25.874403955	25.887987145	25.94752884	25.69891452	26.164424895	26.123842245	25.791290275	26.02004814	25.87206268	25.762821205	25.83408356	25.703590395	26.092113495	25.985913275	25.87348461	25.88197898	25.830551145	25.677001955	25.576874735	25.611377715	26.089493755	25.891834255	25.726827615	25.926746375	25.781608575	25.593953135	25.801809305	25.57702541
Aak1_Q3UHJ0_S622_3	Aak1	Q3UHJ0	S622	3	1	NA	NA	19.04994106	17.445924765	18.650575645	17.413280485	20.222820285	14.583200455	20.061990745	20.106443405	20.709714885	NA	18.704458235	20.020587915	19.764817235	NA	20.516173365	NA	20.83601761	NA	19.443634025	19.114505775	18.945154185	18.82993889	20.06064415	NA	20.33028031	19.970184325	NA	NA	NA	19.63991165	NA	18.614320755	20.240338325	20.321996685	18.527400015	18.549032205	18.753721235	18.711843495	19.619110105	NA	20.604217525	20.15776539
Aak1_Q3UHJ0_S635_1	Aak1	Q3UHJ0	S635	1	1	19.70917797	18.94281101	19.17732143	19.445131305	19.941659935	19.998968115	19.045814515	18.542127615	18.908863075	18.885597225	19.067358015	18.5302763	19.817985535	19.017877575	19.302847865	19.94870663	19.235011105	19.021736145	19.31607818	19.15681362	21.114435195	20.666135795	21.343606945	20.16714668	20.80539322	20.557348255	20.86509705	20.602937695	20.432588575	19.952012065	20.10374355	20.49658584	19.259538655	19.461580275	19.753609655	19.629882805	20.324501995	19.511760705	19.843141555	18.703519825	19.303760525	18.957694055	19.466363905	18.99243069
Aak1_Q3UHJ0_S640_1	Aak1	Q3UHJ0	S640	1	1	18.36424541	16.39993572	16.47249317	NA	NA	NA	NA	17.350774765	17.521598815	NA	NA	15.99036789	18.332813265	NA	17.959364895	NA	NA	NA	NA	NA	NA	NA	NA	NA	NA	NA	NA	NA	NA	NA	NA	NA	NA	NA	18.340292925	NA	NA	NA	NA	NA	18.011552805	NA	NA	NA
Aak1_Q3UHJ0_S650_1	Aak1	Q3UHJ0	S650	1	0.799	16.85009861	16.79599666	15.68053532	NA	NA	16.143047325	16.412784575	15.710471155	NA	16.603689185	15.912710185	16.08678722	16.078691485	17.075881955	NA	16.81548214	16.254191395	15.738852505	15.87817001	16.55609417	NA	NA	NA	18.53036499	NA	NA	NA	NA	16.781890865	NA	NA	NA	NA	16.841829295	NA	NA	NA	17.539495465	16.547788615	16.442424775	16.561971665	15.880790705	16.703470225	17.01484775
Aak1_Q3UHJ0_S662_1	Aak1	Q3UHJ0	S662	1	0.715	NA	NA	NA	NA	NA	NA	NA	NA	11.363353735	13.870593065	NA	NA	NA	12.643483155	NA	NA	NA	NA	NA	NA	NA	NA	NA	NA	NA	NA	NA	NA	NA	NA	NA	NA	NA	NA	12.645602225	NA	NA	NA	NA	NA	NA	NA	NA	NA
Aak1_Q3UHJ0_S668_2	Aak1	Q3UHJ0	S668	2	1	16.93714809	NA	17.37889004	17.677913665	17.426244735	17.276903145	NA	17.702579505	NA	NA	NA	17.48400974	NA	17.581907265	17.608721735	17.94239521	NA	18.028825765	NA	17.95684146	18.402580255	NA	NA	NA	NA	18.855087285	18.57920456	18.676366805	17.662044525	21.090451245	NA	18.18804359	NA	17.769735335	17.637635235	18.009796135	17.435376165	17.993432995	17.659582135	18.101686485	NA	NA	NA	17.86076069
Aak1_Q3UHJ0_S668_3	Aak1	Q3UHJ0	S668	3	0.996	18.07623005	NA	15.30597401	NA	NA	NA	NA	17.021879195	17.065586095	NA	NA	NA	NA	NA	14.222446445	NA	18.177258495	NA	17.79913139	NA	NA	NA	18.334434505	18.18067932	18.99855805	17.285045625	16.89688301	18.216724395	17.416776655	NA	17.25157261	18.31957244	NA	NA	16.024531365	17.779603955	18.880963325	17.543649675	16.639024735	18.872653965	13.6433043907178	13.0093373274753	11.2868799513969	13.0556103565257
Aak1_Q3UHJ0_S674_1	Aak1	Q3UHJ0	S674	1	0.997	NA	NA	21.02988148	19.619054795	NA	NA	21.528495785	NA	21.670757295	NA	NA	NA	NA	NA	NA	20.30596829	NA	20.431110385	NA	NA	NA	NA	NA	NA	NA	NA	NA	NA	NA	NA	NA	19.54653549	NA	NA	NA	NA	NA	NA	NA	20.150815965	NA	NA	NA	NA
Aak1_Q3UHJ0_S674_2	Aak1	Q3UHJ0	S674	2	0.962	NA	21.27811336	19.36939907	NA	NA	NA	NA	NA	22.797245025	NA	NA	NA	NA	NA	NA	NA	NA	NA	NA	NA	NA	24.233840945	24.079572675	NA	23.94157028	NA	NA	NA	NA	NA	NA	NA	NA	NA	NA	NA	NA	NA	NA	NA	NA	NA	21.130174635	NA
Aak1_Q3UHJ0_S674_3	Aak1	Q3UHJ0	S674	3	0.995	19.81956196	18.72956562	15.75084114	18.516002655	20.803112035	20.611764905	19.214420315	18.059440615	17.869127275	17.763864515	19.372249605	18.90002155	19.795064925	19.451820375	15.260007855	19.96045399	19.002861975	18.954805375	19.84757614	NA	NA	21.195371635	19.797500605	19.49545669	20.81450653	18.741390235	20.06696892	20.251693725	19.516096115	17.893750195	18.28913402	19.35713386	NA	18.990293505	17.374024395	20.692562095	20.129296305	18.956113815	19.262117385	20.085262305	18.139795305	NA	19.808563225	16.97415066
Aak1_Q3UHJ0_S676_1	Aak1	Q3UHJ0	S676	1	1	20.32670689	20.74100971	NA	19.850585945	20.360120775	20.260080335	NA	21.582839965	NA	21.483411785	21.358188625	21.49213695	21.033138275	21.018367765	20.481663705	NA	21.404761315	20.203155525	21.06051636	21.04175853	20.827272415	20.408121115	20.313043595	20.24513054	21.17775345	21.039957045	21.0131588	21.125598905	21.064941405	21.058335305	20.47819423	19.32901573	21.930021285	21.762987135	21.462210655	21.286432265	20.766665455	20.566385265	20.371534345	NA	21.324577325	21.304120065	21.384147635	21.32578945
Aak1_Q3UHJ0_S676_2	Aak1	Q3UHJ0	S676	2	1	25.60261059	25.65416812	25.33806705	25.481332785	25.482152945	25.463134765	25.052202225	25.109302525	22.842435835	24.908697125	24.987092975	25.07796192	25.635829925	25.381982795	25.471898075	25.64636135	25.499873165	25.643754965	25.69248581	25.61711406	25.322114945	25.192987445	25.036178585	25.25083351	24.87625313	24.922531135	25.08666992	24.841104505	25.480897905	25.661320685	25.61885738	25.6059227	25.274251935	25.367092135	25.222411155	25.269550315	25.480320935	25.470565795	25.306831355	25.392246245	25.086099625	25.084721565	25.175149915	25.00158787
Aak1_Q3UHJ0_S676_3	Aak1	Q3UHJ0	S676	3	0.988	NA	NA	21.71960163	20.253995895	NA	NA	16.473442075	NA	22.841053015	24.670566555	NA	NA	NA	21.547380445	NA	NA	24.060885425	20.851213455	23.63489914	21.48209095	NA	NA	23.697141645	23.98757934	23.7152729	NA	23.13594055	NA	22.929109575	NA	NA	22.66211319	16.820425035	NA	15.301460265	23.555070875	24.482619285	23.288356775	21.666332245	NA	23.828407285	NA	NA	NA
Aak1_Q3UHJ0_S844_1	Aak1	Q3UHJ0	S844	1	1	12.26568127	NA	14.58321094	NA	NA	NA	17.218322755	17.028781895	17.334175115	17.843614575	17.498617175	17.61525249	NA	NA	NA	NA	NA	14.034018525	13.64030456	NA	NA	NA	16.728477475	NA	17.31717491	17.322141655	17.75440788	17.982597345	NA	NA	17.35184383	NA	16.660867695	16.307031625	17.144129755	17.630203245	11.3265416491915	11.6544547729046	12.356719069181	11.1274245021234	16.774040215	16.755234715	17.668626785	18.35755253
Aak1_Q3UHJ0_S848_1	Aak1	Q3UHJ0	S848	1	0.874	NA	NA	NA	NA	NA	NA	NA	NA	NA	NA	NA	NA	NA	NA	NA	NA	NA	13.142200475	NA	17.06003284	NA	NA	NA	NA	NA	NA	NA	NA	NA	NA	NA	NA	NA	NA	NA	NA	NA	NA	NA	NA	NA	NA	NA	NA
Aak1_Q3UHJ0_S851_1	Aak1	Q3UHJ0	S851	1	0.525	NA	NA	NA	NA	NA	NA	NA	NA	NA	NA	NA	NA	NA	NA	NA	NA	NA	NA	15.64065075	NA	NA	NA	NA	NA	NA	NA	NA	NA	12.803898815	NA	NA	NA	NA	NA	NA	NA	NA	NA	NA	NA	NA	NA	NA	NA
Aak1_Q3UHJ0_T603_1	Aak1	Q3UHJ0	T603	1	0.936	15.65265083	NA	14.4365921	15.845095635	13.968888285	NA	15.095500945	13.722221375	14.565492635	14.386937135	NA	15.5353384	15.227269175	14.402604095	14.291089055	14.88845539	12.9787984202373	11.8597734131465	11.8690607109043	12.0795699136309	15.740762705	NA	NA	16.01533508	15.56488323	NA	NA	NA	16.074013705	NA	14.65160656	NA	14.082673075	13.726058005	14.367262835	14.434660905	NA	NA	14.276691435	15.960282325	15.632977485	NA	15.267104145	15.05858421
Aak1_Q3UHJ0_T604_1	Aak1	Q3UHJ0	T604	1	1	20.8048315	20.89670276	20.97082424	20.996690755	20.940130235	21.024717325	20.718050005	20.589836125	20.635984425	20.769544595	20.822940825	20.922019	21.108663555	21.006147385	20.794348715	20.97537899	21.048920635	21.045009615	21.1243248	20.94566249	22.087366105	21.823240285	21.733016965	21.83312034	21.73052979	21.664688115	21.74511147	21.662652965	21.249666215	21.133339885	21.01924991	20.99195098	20.966680525	20.911245345	20.847950935	20.981618875	21.011473655	20.836202615	20.626010895	20.875421525	20.779201505	20.548510555	20.907785415	20.70857334
Aak1_Q3UHJ0_T618_1	Aak1	Q3UHJ0	T618	1	1	16.35011196	17.63885784	18.25856304	18.071693425	17.172292715	16.901323315	17.051801675	17.597442635	18.270442965	18.157875055	16.301071165	14.87419605	17.378168105	18.165281295	17.937962535	17.69284535	17.709198955	17.863605505	16.71624946	17.83580493	18.231088635	18.171602255	17.780750275	18.31284904	17.82874107	18.881832125	17.71786499	18.359695435	18.326330185	18.072928425	17.65899563	17.87148666	18.583654405	18.518606185	17.849551205	18.014429085	17.036694525	17.735898965	17.795570365	16.744798665	16.833154675	17.269082065	16.354923245	17.10410023
Aak1_Q3UHJ0_T618_2	Aak1	Q3UHJ0	T618	2	1	26.16032314	26.07392978	25.95568561	25.906927115	25.939907075	25.923025125	25.718374255	25.663988115	25.576356895	25.498727795	25.653631205	25.73899174	25.982269285	25.835720055	25.593169215	25.82000065	25.875298505	25.888538365	25.94808006	25.69946384	26.164609905	26.124391555	25.791875835	26.02059936	25.87261391	25.763372425	25.83463288	25.704139705	26.092664715	25.986464505	25.87403583	25.8825283	25.831102375	25.678737635	25.577425955	25.612186425	26.090043065	25.892192835	25.727378845	25.927297595	25.782159805	25.594504355	25.802358625	25.57757664
Aak1_Q3UHJ0_T618_3	Aak1	Q3UHJ0	T618	3	1	18.77393436	18.80848407	20.64282131	19.144796375	19.187978745	19.232038495	21.815700525	19.863965995	21.654870985	21.699323645	22.302595135	21.58972645	20.413722985	21.613468165	21.357697485	20.83038235	22.109053615	20.971004485	22.42889786	20.91468906	21.036512375	20.707386025	20.538034435	20.42281914	21.6535244	20.564380645	21.92315865	21.563064575	19.993707655	19.532149315	20.20694446	21.2327919	20.824047085	19.302841185	21.833218575	21.914876935	19.080458645	19.116014475	20.346601485	20.304721835	20.105236055	20.626826285	22.197097775	21.75064373
Aak1_Q3UHJ0_T651_1	Aak1	Q3UHJ0	T651	1	0.995	16.69284153	17.34707546	17.12386227	16.725557335	16.829181675	16.758735655	14.824037555	15.284930235	17.133562095	15.070484155	13.942643165	NA	14.314126015	NA	14.632856365	15.09588623	14.862616535	15.244862565	16.54693603	16.91757106	18.402420045	18.061079025	18.358102795	18.29603576	18.39123345	18.362224585	18.3269577	18.201509475	15.393785475	17.005816465	16.94227504	16.00008106	17.042024615	17.459316255	17.157872195	17.373598095	17.057579995	16.503154755	17.009319305	16.700126655	16.489439005	15.343250275	16.710681915	15.1414032
Aak1_Q3UHJ0_T670_2	Aak1	Q3UHJ0	T670	2	1	18.7509203	18.84862995	19.21914959	NA	NA	NA	18.603786465	17.862787255	NA	18.635080335	18.493213655	NA	18.571298595	18.741191865	NA	NA	18.870112415	NA	NA	NA	NA	NA	NA	19.88321113	NA	NA	NA	19.298200605	NA	NA	19.38624859	NA	18.521863935	NA	16.041972155	NA	NA	NA	19.897134775	18.877445225	18.049804685	18.980124475	18.243957515	NA
Aak1_Q3UHJ0_T670_3	Aak1	Q3UHJ0	T670	3	0.999	18.85004902	17.31828975	18.09957027	17.232639315	19.391836165	19.200489035	18.757333755	NA	16.457851415	19.253248215	18.208137515	17.17477512	18.646665575	18.009689325	NA	18.54917812	17.594252585	17.437734605	19.00244903	17.85860157	NA	19.784095765	NA	18.34672546	NA	15.189147955	19.09025574	19.379241945	18.978580475	16.116740225	NA	19.03862381	NA	NA	NA	19.281286235	NA	17.814285275	17.944658275	18.848548895	19.164884565	NA	18.397287365	NA
Aak1_Q3UHJ0_T671_2	Aak1	Q3UHJ0	T671	2	0.973	NA	NA	15.66618824	NA	NA	NA	NA	13.613838195	NA	NA	NA	NA	NA	NA	NA	NA	NA	NA	NA	NA	NA	NA	NA	NA	NA	NA	NA	15.049251555	NA	NA	15.5719471	NA	NA	NA	11.793022155	NA	NA	NA	15.648183815	NA	13.467288015	NA	13.341977115	NA
Aak1_Q3UHJ0_T671_3	Aak1	Q3UHJ0	T671	3	0.991	NA	NA	NA	16.500690465	NA	NA	17.918348315	NA	NA	15.133568755	16.190605165	17.3990221	16.920179365	NA	NA	NA	NA	NA	NA	NA	NA	NA	NA	NA	NA	17.898935325	NA	NA	NA	16.368494985	NA	NA	NA	16.911109925	NA	NA	NA	NA	NA	NA	NA	NA	NA	14.89496708
Aak1_Q3UHJ0_T672_2	Aak1	Q3UHJ0	T672	2	1	23.39205646	23.44299793	23.12840366	23.271087645	23.272819525	23.254211425	22.840768815	22.897262575	19.897329335	22.696369165	22.775873185	22.86683178	23.426801675	23.171783445	23.261885645	23.43571377	23.289258005	23.432720185	23.49754524	23.40627956	23.107072825	22.981815345	22.825008385	23.03164482	22.66508293	22.699014665	22.86815453	22.618829725	23.265056605	23.473401075	23.40810108	23.39393997	23.064134595	23.155979155	23.011239055	23.056711195	23.270951275	23.258884425	23.095939635	23.181123735	22.875127795	22.871420855	22.963979715	22.7880373
Aak1_Q3UHJ0_T672_3	Aak1	Q3UHJ0	T672	3	1	20.12528133	18.9505701	19.98821354	19.611660005	21.024116515	20.832769385	18.945774075	18.630270005	18.623392105	16.862686155	20.221096035	18.48494816	20.605754855	20.529726025	15.830837255	20.18145847	19.685650825	19.920455935	20.07110405	20.83997058	NA	21.416376115	20.211904525	19.97476005	21.00915527	18.563426975	21.76379585	20.513341905	19.817033765	17.498906135	18.85996341	21.27362823	19.157470705	18.640228265	17.522511485	20.789813995	20.687098505	19.406421655	20.495304105	20.492759705	22.140832895	NA	20.029567715	16.62408352
Aak1_Q3UHJ0_T846_1	Aak1	Q3UHJ0	T846	1	0.547	NA	NA	NA	NA	NA	NA	NA	NA	NA	NA	NA	NA	NA	NA	NA	NA	12.895080565	NA	NA	13.23325443	14.745234485	NA	NA	NA	NA	NA	NA	NA	NA	NA	NA	NA	NA	NA	NA	NA	NA	NA	NA	NA	NA	NA	NA	NA
Aak1_Q3UHJ0_T850_1	Aak1	Q3UHJ0	T850	1	0.707	NA	NA	NA	NA	NA	NA	NA	NA	NA	NA	NA	NA	NA	NA	NA	NA	NA	NA	NA	NA	NA	NA	NA	NA	NA	NA	NA	NA	NA	NA	NA	14.92414283	NA	NA	NA	NA	NA	NA	NA	NA	NA	NA	NA	NA
Aak1_Q3UHJ0_Y34_1	Aak1	Q3UHJ0	Y34	1	1	17.17460537	NA	19.76927853	18.346139915	NA	NA	20.734560015	20.561174395	19.978380205	19.727991095	17.274162295	NA	18.836153025	20.584289545	19.553679465	20.20749569	NA	19.505193715	19.93309784	18.90679073	NA	19.958789825	19.863777155	20.47513771	17.32739449	19.403713225	20.2383709	NA	16.010719295	19.425261495	19.87544727	20.64102172	20.766969685	18.819759365	20.454638485	20.868993755	NA	21.064424515	18.285461425	17.874900825	18.304929735	20.211413385	20.645273205	20.35291004
Aars1_Q8BGQ7_S399_1	Aars1	Q8BGQ7	S399	1	1	14.2617588	12.64313602	NA	13.345211035	13.362903595	13.485918995	13.850057605	12.982720375	13.759628295	13.489468565	13.973521235	14.28991795	NA	11.698191635	12.369847295	13.28488922	13.621846195	NA	NA	NA	13.481295585	NA	13.250087735	13.09765911	13.73235893	NA	14.15992546	13.318772315	13.976567265	13.309063915	NA	13.41143036	14.078331945	13.090720175	14.076027865	13.792096135	13.319108005	12.444589615	13.636285775	13.612628935	14.426035875	13.517030715	14.327898975	12.6571846
Aarsd1_Q3THG9_S406_1	Aarsd1	Q3THG9	S406	1	0.999	NA	18.61663913	NA	NA	17.438894275	NA	NA	NA	NA	18.611902235	20.102439875	NA	NA	NA	NA	19.04725361	NA	NA	NA	18.49036502	18.211168285	19.873193745	19.205423355	NA	18.58631706	21.347654345	NA	19.381969455	17.970792765	NA	NA	NA	20.325622555	NA	NA	17.995634075	18.922410015	NA	NA	NA	NA	NA	NA	17.19986629
Aarsd1_Q3THG9_S409_1	Aarsd1	Q3THG9	S409	1	1	21.85318089	21.75687885	21.55646229	22.122646335	21.477354055	21.836446755	21.468830105	21.545249945	22.064296725	22.043596265	21.860710145	21.81532574	21.814321515	21.609022135	21.885478025	22.47320652	21.620223045	21.522071845	22.16002464	21.85812854	22.029169075	22.400285725	22.204944605	22.88340378	21.65222931	22.552961355	22.59820366	22.805471415	21.281711575	21.322054865	21.41356945	22.18440246	21.321262365	21.103330605	21.702422145	21.799148555	20.941035275	21.576179505	21.847558975	21.834348685	21.104873655	21.483441355	21.902643195	21.95639706
Aarsd1_Q3THG9_S88_1	Aarsd1	Q3THG9	S88	1	1	18.22522831	17.94396305	17.98252392	17.931142815	18.148605345	18.120189665	18.298772815	18.246212005	18.240022665	18.313301085	18.491945265	18.51343441	18.703048705	18.093908305	18.121605875	18.55854702	18.656825065	18.746934895	18.53075409	18.58937358	18.487367625	18.371013645	18.218954085	18.12060547	19.02179718	18.924716955	18.79858399	18.777692795	19.029727935	18.664061545	18.61446476	18.74835014	18.915576935	18.857078545	18.655638695	18.527059545	17.870728495	17.879455565	17.615907665	17.688474655	18.364524835	18.378525735	18.293560025	18.12692928
Aarsd1_Q3THG9_T407_1	Aarsd1	Q3THG9	T407	1	0.996	17.17714787	17.7057619	16.66418171	17.301759725	NA	NA	NA	19.504589085	17.890922545	NA	16.258916855	17.80766582	17.684635165	16.171850205	19.339987755	NA	15.816098215	19.279174805	17.8366909	NA	NA	NA	NA	NA	17.8960743	NA	NA	NA	NA	NA	19.7695322	18.63045692	NA	NA	20.594033245	16.941022865	NA	17.706216805	NA	17.154071815	17.040206905	17.846573825	NA	NA
Aarsd1_Q3THG9_Y404_1	Aarsd1	Q3THG9	Y404	1	0.64	NA	NA	NA	NA	14.239826205	NA	13.697587965	NA	NA	NA	NA	NA	NA	11.550004005	13.900348665	NA	NA	NA	NA	NA	NA	NA	NA	NA	NA	NA	NA	NA	NA	14.021687505	12.49746132	NA	NA	14.087266915	NA	NA	NA	NA	NA	NA	13.767168995	NA	NA	14.05587482
Aatf_Q9JKX4_S283_3	Aatf	Q9JKX4	S283	3	1	14.3214283	NA	18.86241817	19.699499135	18.057704925	18.380788795	16.195549005	18.378833775	18.521919255	19.194566725	17.889965055	19.14613056	14.921810145	19.192657465	18.332228665	19.96672154	17.195002555	19.211324695	19.54113388	19.56350612	19.657052985	17.235261925	19.141450875	20.25841904	17.30330849	NA	19.97659302	19.860666275	19.127250675	18.835492135	19.45908642	20.56595039	17.146162035	19.082090375	19.177367205	20.183044425	18.401633265	19.257974625	19.185539245	NA	18.398149485	18.873108865	19.580228805	19.73187733
Aatf_Q9JKX4_S287_2	Aatf	Q9JKX4	S287	2	1	16.51424313	16.15798473	17.30819988	18.222541815	17.593420035	17.430595395	16.508144375	16.868799215	17.625122075	17.580287925	17.341997145	17.96136951	15.649467465	17.690620415	17.384530065	18.96311665	17.336413385	17.694282535	17.74301147	17.80628871	19.108243935	18.764842995	18.123308175	18.53627014	17.8863411	17.882045745	17.76134682	17.699560165	18.206594465	18.651684765	18.27438831	18.84874153	17.716754915	17.990016935	18.329646105	18.544593805	17.207781795	18.142721175	17.570030205	18.291454315	17.614200585	17.483311655	17.729331965	17.82687282
Aatf_Q9JKX4_S287_3	Aatf	Q9JKX4	S287	3	1	14.97579956	17.54575443	19.51678753	20.282840735	18.671630865	19.000083915	16.849918365	19.033205035	19.176288605	19.777910225	18.641752245	19.80050182	15.576181405	19.847028725	18.954657555	20.55006504	17.849373815	19.865694045	20.12447548	20.14684772	20.311424255	18.949989325	19.694305415	20.84176063	17.95767975	20.142681125	20.55993462	20.444007875	19.781621935	19.489861485	20.01264858	21.1492939	17.800533295	19.736461635	19.760708805	20.766386025	19.056004525	19.841316225	19.839908595	20.501888275	19.052520745	19.527480125	20.163570395	20.31522083
Aatf_Q9JKX4_S288_2	Aatf	Q9JKX4	S288	2	1	16.51424313	16.15798473	17.30819988	18.222541815	17.593420035	17.430595395	16.508144375	16.868799215	17.625122075	17.580287925	17.341997145	17.96136951	15.649467465	17.690620415	17.384530065	18.96311665	17.336413385	17.694282535	17.74301147	17.80628871	19.108243935	18.764842995	18.123308175	18.53627014	17.8863411	17.882045745	17.76134682	17.699560165	18.206594465	18.651684765	18.27438831	18.84874153	17.716754915	17.990016935	18.329646105	18.544593805	17.207781795	18.142721175	17.570030205	18.291454315	17.614200585	17.483311655	17.729331965	17.82687282
Aatf_Q9JKX4_S288_3	Aatf	Q9JKX4	S288	3	1	NA	17.01841831	NA	19.693420415	18.269926075	18.374711985	NA	NA	NA	19.188488005	18.203956605	NA	NA	NA	18.403504375	19.96064472	NA	NA	19.53505516	19.5574274	NA	18.989650735	19.135599135	20.25234032	NA	19.615345005	19.9705143	19.854587555	NA	NA	19.45395565	20.55987358	NA	NA	19.171288485	20.176965705	NA	19.251895905	NA	19.974552155	NA	NA	19.574150085	19.72580051
Aatf_Q9JKX4_T281_3	Aatf	Q9JKX4	T281	3	0.993	14.42770958	16.93173694	18.96869945	NA	17.909486775	18.487070075	16.301830295	18.485116965	18.628200535	NA	18.059396745	19.25241375	15.028092385	19.298938745	18.372469905	NA	17.301283835	19.317605975	NA	NA	19.763336175	18.366756445	19.049140925	NA	17.40959168	19.528663635	NA	NA	19.233531955	18.941773415	19.36822033	NA	17.252443315	19.188371655	NA	NA	18.507916455	NA	19.291820525	19.887870795	18.504432675	18.979390145	NA	NA
Aatk_Q80YE4_S1264_1	Aatk	Q80YE4	S1264	1	1	11.6249159775426	12.9910383948591	12.32954864597	13.21798148103	12.0553252203057	12.6572164833066	15.408020975	16.247425085	NA	15.331271165	14.941836355	14.78926945	12.539636232469	11.8067267020724	14.2093304653288	13.6880364773709	14.293516155	15.267966275	13.86938572	15.53146457	14.0655441251149	12.0800053843465	13.178596810081	12.942418477418	14.13299942	15.715673445	14.14278507	15.169156075	13.2141870361762	12.9688696678798	12.3021524671313	13.2412254807149	14.725703235	15.224328995	15.576910015	14.267124175	13.0217507743574	12.4707155615839	13.3692639852667	13.0419775689209	15.685471535	16.089087485	16.008891105	16.4927988
Aatk_Q80YE4_S1266_1	Aatk	Q80YE4	S1266	1	0.749	NA	NA	NA	NA	NA	12.585053435	NA	NA	NA	NA	NA	NA	NA	NA	NA	11.83243179	NA	NA	NA	NA	17.171489715	NA	NA	13.28570556	NA	NA	NA	NA	NA	NA	NA	NA	NA	NA	NA	NA	NA	12.510683055	NA	NA	NA	NA	NA	NA
Aatk_Q80YE4_S1277_1	Aatk	Q80YE4	S1277	1	1	NA	13.28608703	19.11835194	15.733788495	NA	16.375366205	15.230163575	16.192272185	15.519227035	14.787496565	15.288360595	16.15835285	18.943872445	NA	NA	NA	13.033885955	20.388887405	18.4340744	NA	17.725572585	15.793326385	18.069961545	15.54684639	14.68971157	NA	14.32104111	NA	18.207965855	15.386606215	17.88602924	NA	NA	14.779603005	18.411946295	14.376021385	15.860527035	NA	19.027542115	NA	15.584046365	16.093609805	15.853378295	16.4104929
Aatk_Q80YE4_S1280_1	Aatk	Q80YE4	S1280	1	0.876	NA	NA	NA	NA	NA	NA	15.035889625	NA	NA	14.927263255	NA	15.44914532	NA	20.614017485	NA	12.18751431	NA	NA	NA	NA	NA	NA	NA	NA	NA	14.519024855	NA	13.419190405	NA	NA	NA	NA	NA	NA	NA	NA	NA	NA	NA	NA	NA	NA	NA	15.59193802
Aatk_Q80YE4_S1281_1	Aatk	Q80YE4	S1281	1	0.9	NA	NA	NA	NA	NA	NA	NA	NA	NA	NA	NA	NA	NA	NA	NA	NA	NA	NA	NA	13.77991581	NA	NA	NA	NA	NA	NA	NA	NA	NA	NA	NA	NA	13.782916065	NA	NA	NA	NA	NA	NA	NA	NA	15.586273195	NA	NA
Aatk_Q80YE4_S1287_1	Aatk	Q80YE4	S1287	1	0.997	13.99349976	NA	NA	NA	15.961194995	NA	NA	NA	27.734708785	NA	NA	NA	NA	NA	NA	NA	NA	NA	NA	NA	NA	NA	NA	NA	NA	NA	26.47810745	NA	NA	NA	NA	NA	NA	NA	NA	NA	NA	NA	NA	NA	29.036067965	NA	NA	NA
Aatk_Q80YE4_T1268_1	Aatk	Q80YE4	T1268	1	0.995	NA	12.64664363	NA	10.593543055	11.853210455	NA	NA	NA	16.777238845	NA	NA	NA	NA	12.906496045	NA	10.83869743	NA	NA	NA	NA	NA	NA	NA	NA	NA	NA	NA	NA	NA	NA	NA	NA	NA	NA	NA	NA	12.760181425	NA	NA	11.706350325	NA	NA	NA	NA
Abca1_P41233_S1145_1	Abca1	P41233	S1145	1	1	NA	NA	NA	13.090733535	NA	NA	16.236892695	15.899858475	16.675352095	16.428085325	17.806629175	17.98619556	15.790679925	NA	NA	NA	14.933489795	NA	NA	13.86633586	16.717956535	NA	NA	14.95015621	15.70899963	15.256810195	16.11825562	15.848120685	11.9418165329407	11.9653763541494	12.1615279814922	12.1649918813699	16.086599355	16.103780745	16.572670935	16.124921795	NA	NA	NA	14.213150025	16.302551265	15.845369335	16.510993955	16.07111454
Abca1_P41233_S1146_1	Abca1	P41233	S1146	1	0.64	NA	NA	NA	NA	NA	NA	NA	NA	NA	NA	NA	NA	NA	NA	NA	NA	NA	NA	16.00063515	NA	NA	NA	NA	NA	NA	NA	NA	NA	16.850664135	NA	NA	NA	NA	NA	NA	NA	NA	NA	NA	NA	NA	NA	NA	NA
Abca1_P41233_S1296_1	Abca1	P41233	S1296	1	1	20.36144733	19.81140613	19.4521532	19.224729545	19.886091235	19.833496085	19.767303465	19.433935165	19.250652315	18.878728865	19.699598315	19.36287403	20.646228785	19.208885185	19.424214365	18.55041981	19.977709775	18.902582175	19.29673385	18.10655307	19.372913355	18.973724365	18.823013305	18.75271606	19.32777214	19.005502705	18.83885765	18.386100765	20.165798185	19.402041435	18.31062031	19.02796363	19.898540495	19.551393505	19.327620505	18.805088035	19.766341205	19.520311355	19.581541055	19.268524175	19.654832835	19.183138845	19.132284165	18.4360609
Abca2_P41234_S1322_1	Abca2	P41234	S1322	1	0.904	NA	NA	NA	NA	NA	NA	NA	NA	NA	NA	NA	NA	NA	NA	NA	NA	NA	13.087059975	NA	NA	NA	NA	NA	NA	NA	NA	NA	NA	NA	NA	NA	NA	NA	12.315490725	NA	NA	NA	NA	NA	NA	NA	12.460368155	NA	NA
Abca2_P41234_S1327_1	Abca2	P41234	S1327	1	1	15.69197082	12.64756202	14.1108036	13.254716875	15.828617095	16.230667105	12.562446595	14.602104195	14.032273295	13.271414755	16.132705685	15.72625637	15.480196955	11.528982155	NA	NA	14.316781045	NA	NA	NA	NA	NA	NA	NA	NA	NA	NA	NA	NA	NA	NA	NA	13.276529315	NA	NA	NA	15.065953255	14.134522435	NA	15.264080055	15.134368895	14.234585765	15.339661595	NA
Abca2_P41234_S1327_2	Abca2	P41234	S1327	2	1	17.4471159	17.15254688	16.77759838	16.706293105	16.990011215	17.120508185	16.678920745	16.857261665	16.722202305	16.758907315	17.121520995	16.70467281	16.513402935	16.093797685	16.018130305	15.5049324	16.053117755	16.326965335	15.66092968	16.00049495	15.423725125	15.766967775	15.644416805	15.2135849	15.61812687	15.715423585	15.19904804	15.400723455	16.414459225	15.832932475	15.34664821	15.85669994	15.822462085	16.345394135	16.220097545	15.876109115	16.923121455	17.139305115	16.899419785	16.793142325	16.823520655	16.945816995	16.715242385	16.52762127
Abca2_P41234_S1331_1	Abca2	P41234	S1331	1	1	NA	14.77487373	NA	15.016557695	14.478625305	NA	13.766302105	NA	NA	15.033248895	NA	NA	NA	NA	NA	14.22854424	12.469317435	NA	12.7902689	NA	NA	NA	NA	NA	NA	NA	NA	NA	14.962069515	NA	NA	10.29157066	NA	NA	NA	11.541432375	NA	13.789542195	NA	NA	13.347310065	NA	NA	14.88077831
Abca2_P41234_S1331_2	Abca2	P41234	S1331	2	1	17.4471159	17.15254688	16.77759838	16.706293105	16.990011215	17.120508185	16.678920745	16.857261665	16.722202305	16.758907315	17.121520995	16.70467281	16.513402935	16.093797685	16.018130305	15.5049324	16.053117755	16.326965335	15.66092968	16.00049495	15.423725125	15.766967775	15.644416805	15.2135849	15.61812687	15.715423585	15.19904804	15.400723455	16.414459225	15.832932475	15.34664821	15.85669994	15.822462085	16.345394135	16.220097545	15.876109115	16.923121455	17.139305115	16.899419785	16.793142325	16.823520655	16.945816995	16.715242385	16.52762127
Abca2_P41234_T2411_1	Abca2	P41234	T2411	1	1	17.20270824	17.03827762	17.0603838	17.246112825	17.356531145	17.368970865	17.045289995	16.866636275	17.349927905	17.235557555	17.137922285	17.02785587	16.472539895	15.775966645	NA	16.5325079	16.198365215	16.069728855	16.65184021	16.68531513	NA	16.185253145	NA	16.23448562	16.17007065	14.617110255	16.26566506	17.176511765	15.598881725	15.958757405	13.36976146	16.57848739	16.093297955	16.401947015	16.854529385	16.264095305	15.861741065	16.826671595	17.579677575	17.483358385	16.729843135	16.817221645	17.204801555	16.9596014
Abcc10_Q8R4P9_S832_1	Abcc10	Q8R4P9	S832	1	0.885	NA	NA	NA	NA	NA	NA	NA	NA	NA	NA	NA	NA	NA	NA	NA	NA	NA	NA	NA	NA	NA	NA	NA	NA	NA	NA	15.01886177	NA	NA	NA	NA	NA	NA	NA	NA	NA	NA	NA	NA	NA	NA	14.850278855	NA	NA
Abcc10_Q8R4P9_S835_1	Abcc10	Q8R4P9	S835	1	0.987	NA	NA	NA	NA	16.737178805	14.929678915	NA	15.983425145	NA	NA	NA	15.43583965	NA	14.276968955	NA	NA	NA	NA	NA	NA	13.814871785	15.088462835	14.138605115	14.35712147	15.24013043	14.595814705	NA	15.287521365	16.177118305	14.397409435	NA	NA	14.329373365	NA	NA	NA	16.191130635	15.171398165	NA	NA	NA	NA	NA	13.73264885
Abcc10_Q8R4P9_S837_1	Abcc10	Q8R4P9	S837	1	1	16.49691486	16.87647342	15.1927433	16.775690085	NA	15.413722035	16.422533035	14.568544395	14.897765165	16.640254965	16.800682065	15.06163979	16.563508985	NA	NA	NA	15.079199795	14.520717625	16.11661911	NA	NA	NA	NA	15.13238525	NA	NA	13.61851883	14.275078775	15.255157475	NA	NA	15.4744606	15.127088545	NA	NA	16.374668115	NA	14.634954455	15.379267685	16.672657015	16.412628175	14.909436225	16.178401945	14.72344589
Abcc10_Q8R4P9_T831_1	Abcc10	Q8R4P9	T831	1	0.911	NA	NA	NA	NA	NA	NA	NA	NA	13.154242515	NA	NA	NA	NA	15.082035065	NA	14.64563465	15.990050315	13.986525535	NA	14.69889068	NA	NA	NA	NA	12.4826107	13.172773365	NA	NA	NA	14.003109935	13.08599949	NA	NA	13.316152575	NA	NA	NA	NA	NA	NA	NA	NA	NA	NA
Abcc1_O35379_S289_2	Abcc1	O35379	S289	2	1	17.9293642	17.25993442	17.2325964	17.634935385	18.067718505	18.090604775	17.091699595	17.219982155	17.433120735	17.700321195	17.871706005	17.53282833	17.152765275	16.097709655	16.515513425	16.20199108	16.167733195	15.643133165	16.37152672	15.93269825	17.085287095	16.784915925	17.427015305	17.66250038	16.80137825	16.966930395	17.37863541	17.372747415	17.050422665	16.148507115	15.77394867	17.25184249	16.851818085	16.476957315	17.124583245	17.301074975	17.903756145	17.293582915	17.793018335	17.861207965	16.978456495	16.882494925	17.612688065	17.30986881
Abcc1_O35379_S290_1	Abcc1	O35379	S290	1	1	20.65134144	20.26027774	19.45225048	20.328115465	20.953723915	20.606401435	20.174184795	19.702993395	19.989055635	20.789937965	20.334442135	20.13563633	20.754568095	19.565988535	19.555693625	19.95224285	19.883204465	19.483312615	20.17104721	20.0256834	19.145437235	19.045276645	19.279722215	19.49865341	18.97956848	18.614803315	19.49286461	19.784328455	19.960083005	19.264204975	18.48314953	20.27449989	19.983896255	19.462184905	19.925053595	20.348289485	20.369067195	19.993331905	20.145706175	20.495368965	19.732194895	19.420416835	20.460954665	20.33907032
Abcc1_O35379_S290_2	Abcc1	O35379	S290	2	1	17.9293642	17.25993442	17.2325964	17.634935385	18.067718505	18.090604775	17.091699595	17.219982155	17.433120735	17.700321195	17.871706005	17.53282833	17.152765275	16.097709655	16.515513425	16.20199108	16.167733195	15.643133165	16.37152672	15.93269825	17.085287095	16.784915925	17.427015305	17.66250038	16.80137825	16.966930395	17.37863541	17.372747415	17.050422665	16.148507115	15.77394867	17.25184249	16.851818085	16.476957315	17.124583245	17.301074975	17.903756145	17.293582915	17.793018335	17.861207965	16.978456495	16.882494925	17.612688065	17.30986881
Abcc1_O35379_S878_1	Abcc1	O35379	S878	1	1	14.53383064	14.816226	15.76259804	15.449667935	17.518795015	16.648866645	NA	14.895326615	14.541214945	14.138536445	14.258256915	15.98545742	15.085032465	14.238067625	NA	14.07473755	14.546334265	14.191400535	14.44998455	16.64885997	NA	NA	NA	15.85688495	NA	14.008072855	NA	14.296657565	NA	15.602011685	NA	13.36744308	15.903574945	14.142513275	13.403173445	NA	14.442418095	14.721197125	14.633696555	NA	NA	14.319057465	NA	14.09046173
Abcc1_O35379_S878_2	Abcc1	O35379	S878	2	1	15.60238266	16.70963954	16.63803959	17.119796755	16.184047705	16.053624145	16.144826885	16.696105965	16.113357545	NA	16.522472385	16.14624691	16.537231445	13.194428445	NA	NA	16.059031485	NA	NA	NA	NA	NA	NA	NA	NA	NA	15.2439661	NA	14.135888095	NA	NA	15.28774261	13.339933395	NA	NA	15.628918645	17.765034675	NA	16.063671105	NA	14.088542935	16.138468745	15.975194925	NA
Abcc1_O35379_S882_1	Abcc1	O35379	S882	1	0.999	NA	15.03923606	NA	14.251675605	14.203384405	17.663690565	17.715288165	NA	14.847280505	NA	17.204631805	NA	15.785618775	16.026082985	16.903182035	14.65854645	16.965970035	NA	16.45728493	14.33799171	NA	NA	NA	14.42929745	16.53608704	14.225767135	15.36556816	14.178307535	17.556045535	15.604361535	16.07171154	15.17048835	16.101974485	14.709150315	NA	13.730617515	15.911481855	17.142024995	NA	15.921198845	17.059309005	NA	14.686377525	16.5018301
Abcc1_O35379_S882_2	Abcc1	O35379	S882	2	1	15.58183956	17.92304134	17.85144138	18.333198555	17.277387625	17.321147915	17.137166975	17.909505845	17.326759345	NA	17.735874175	17.3596487	17.750633235	14.407830235	16.392453195	NA	17.272433285	NA	17.81435394	NA	16.592586515	NA	NA	NA	17.49555779	17.454557425	16.45736695	NA	17.668601985	NA	NA	15.55173874	14.553335195	NA	17.281979565	16.842321395	18.978436475	17.013015745	17.277072905	NA	15.527281755	17.364165305	17.391315455	NA
Abcc1_O35379_S884_1	Abcc1	O35379	S884	1	0.985	18.71643162	16.93836689	NA	NA	NA	NA	NA	17.063318255	NA	16.744289395	16.246873855	17.9970026	15.568516725	NA	NA	17.21313572	NA	16.708421715	14.01919079	NA	NA	NA	19.200267785	17.08341598	15.8724699	17.615470885	19.11789513	16.646188735	NA	NA	NA	NA	NA	15.338346475	NA	15.870293615	NA	NA	NA	18.050289155	NA	15.380471225	17.939085005	NA
Abcc1_O35379_S884_2	Abcc1	O35379	S884	2	1	14.76131916	NA	NA	NA	17.261644365	17.396755215	17.060001375	NA	NA	18.226287835	NA	16.78130054	17.799625395	17.719278335	16.441445355	18.29968548	NA	18.350849155	17.79261017	17.17076015	16.201040265	16.175952915	16.592498775	18.41783905	17.10011673	17.559249885	16.06395531	16.144533155	18.015483855	16.191618915	16.38740253	14.68261718	17.006275175	17.464960095	17.298684115	NA	NA	17.062007905	NA	19.197401045	15.678085325	17.419335365	17.532899855	17.74345493
Abcc1_O35379_S886_1	Abcc1	O35379	S886	1	0.98	NA	NA	NA	NA	NA	NA	NA	NA	NA	NA	NA	NA	NA	14.381236075	15.017007825	NA	NA	NA	NA	NA	NA	15.573498725	NA	NA	NA	NA	NA	NA	NA	NA	NA	NA	NA	NA	18.155425075	13.864145275	16.832650185	NA	14.957284925	NA	NA	NA	15.169530865	NA
Abcc1_O35379_S886_2	Abcc1	O35379	S886	2	1	13.6921978	NA	NA	NA	NA	NA	NA	NA	NA	15.926757805	NA	NA	NA	15.419749255	NA	16.00015545	NA	16.051319125	15.41869736	14.87123012	9.342792507	13.876422885	14.292969695	16.11830902	9.815947533	15.535098075	13.76442623	13.845004075	15.154131885	13.892088895	14.0878725	NA	14.706746105	15.165430065	15.043778415	NA	NA	NA	NA	16.897872925	NA	NA	NA	15.44392586
Abcc1_O35379_S912_1	Abcc1	O35379	S912	1	0.111	NA	NA	NA	NA	NA	NA	NA	NA	NA	NA	NA	NA	NA	NA	NA	NA	NA	NA	NA	NA	14.346745485	NA	NA	NA	NA	NA	NA	NA	NA	NA	NA	NA	NA	NA	14.001298905	NA	NA	NA	NA	NA	NA	NA	NA	NA
Abcc1_O35379_S915_2	Abcc1	O35379	S915	2	0.983	NA	NA	NA	NA	13.418220525	NA	NA	NA	17.461021425	NA	14.635035515	13.43515968	NA	NA	NA	NA	NA	NA	NA	NA	NA	NA	NA	NA	NA	NA	NA	NA	16.203268055	NA	NA	NA	NA	NA	NA	NA	NA	NA	NA	NA	NA	NA	NA	NA
Abcc1_O35379_S916_2	Abcc1	O35379	S916	2	0.989	NA	NA	NA	NA	15.565609935	NA	NA	NA	19.608411795	NA	16.782424925	15.58254909	17.231698985	NA	NA	NA	NA	NA	NA	NA	NA	NA	NA	NA	NA	NA	NA	NA	18.350658415	NA	NA	NA	NA	NA	NA	NA	NA	NA	15.252364155	NA	NA	NA	NA	NA
Abcc1_O35379_S918_1	Abcc1	O35379	S918	1	0.532	NA	NA	NA	NA	NA	NA	NA	NA	NA	NA	NA	NA	15.134053225	14.092861175	13.339962005	NA	NA	NA	NA	NA	NA	NA	NA	NA	NA	NA	NA	NA	NA	NA	NA	NA	NA	NA	NA	NA	NA	NA	NA	NA	NA	NA	NA	NA
Abcc1_O35379_S918_2	Abcc1	O35379	S918	2	0.997	NA	NA	NA	NA	15.196536065	NA	NA	NA	NA	NA	NA	NA	16.862625115	NA	NA	NA	NA	NA	NA	NA	NA	NA	NA	NA	NA	NA	NA	NA	NA	NA	NA	NA	NA	NA	NA	NA	NA	NA	14.883290285	NA	NA	NA	NA	NA
Abcc1_O35379_S922_2	Abcc1	O35379	S922	2	0.98	16.69278431	NA	NA	NA	NA	17.324897765	NA	NA	NA	NA	NA	16.3256464	16.167695995	16.295019145	NA	NA	NA	NA	16.40512466	NA	NA	NA	NA	NA	NA	NA	17.06704331	18.010713575	NA	14.963328365	NA	16.00166702	NA	NA	NA	NA	NA	13.184952735	15.627797125	NA	NA	10.509595865	NA	NA
Abcc1_O35379_S922_3	Abcc1	O35379	S922	3	1	16.00967503	15.94469547	15.6640625	17.021310805	16.707933425	15.578856465	15.349332805	14.314979555	15.036160475	15.098897925	16.049446105	14.56880474	16.790554045	15.672168725	13.646834375	16.35167408	16.350607875	15.951588635	16.9835453	14.4653244	15.718348495	NA	13.336071015	15.6114769	14.25871849	12.314094545	13.11272335	15.129499435	15.909721375	14.903143885	NA	14.58194446	15.965611455	14.769902225	17.673388485	16.684888835	17.160058025	15.606419565	14.702819825	16.400592805	15.963648795	13.942892075	15.449623105	15.11236286
Abcc1_O35379_S926_2	Abcc1	O35379	S926	2	1	15.41543293	17.03148365	16.82530689	16.989231115	16.990768435	16.241706845	15.635092735	16.555767065	16.130252845	17.208551405	17.376537325	16.60477924	NA	15.919189445	16.882418635	16.68418026	18.066145895	17.411754615	16.69234276	17.09626674	17.263429635	14.892876625	15.499996185	16.96935463	16.25712395	17.195671085	16.13339997	17.246662135	17.215656275	15.563515665	NA	15.75422477	16.676343915	16.612606045	17.611910815	17.384824745	16.728802685	17.168743135	14.816240305	16.657005315	17.029663085	16.886898995	17.026746745	17.03846073
Abcc1_O35379_S926_3	Abcc1	O35379	S926	3	1	16.29932117	16.0867834	15.80615139	17.163398745	16.850021365	14.637011525	15.491420745	14.457068445	15.178248405	14.539871215	16.191534045	14.64230823	17.126352305	15.814256665	13.788922315	16.49376202	17.093638425	16.093677525	17.12563324	14.60741329	15.139739035	12.918672565	13.478159905	15.74987602	14.6429615	12.456183435	15.10492993	15.271588325	15.870031355	14.921317105	10.89830589	14.5807352	15.724542615	14.826304435	17.815476415	16.183897015	NA	16.019617075	15.056012145	16.542680745	15.558320995	14.084980965	14.887578005	15.78528786
Abcc1_O35379_S927_1	Abcc1	O35379	S927	1	1	16.29717541	16.81568622	16.34547901	16.592636115	16.350412375	15.956990235	15.568215365	15.451683045	NA	15.393788335	14.751038555	NA	16.030563355	15.315455435	15.514791485	16.13059712	16.260552405	15.667827605	15.85891628	15.82113742	14.693040845	15.894982345	13.115654945	16.15537453	14.6299324	14.000490195	15.09224034	15.344337465	16.287700655	16.160180095	14.26999187	16.91133689	15.532936095	15.258704185	15.705762865	15.690181725	16.732140545	16.724950785	17.731117245	16.707412725	15.747444155	14.948357585	15.407318115	14.93940926
Abcc1_O35379_S927_2	Abcc1	O35379	S927	2	1	15.25745106	16.92195606	16.70802021	16.887504585	16.945587165	15.957298275	15.534135815	16.441987995	16.004276275	17.086555475	17.390142435	16.55959797	NA	15.875116345	16.780264855	16.57531643	18.020964625	17.285470965	16.92806816	16.97794246	17.218248365	14.847696305	15.454814905	16.86819649	16.16150475	17.075345995	15.93486023	17.087020875	17.170475005	15.472784045	NA	16.10046005	16.582115175	16.511720655	17.490033145	17.278673165	16.683621405	17.057695385	14.664260865	16.548854835	16.924629205	16.768683435	16.923072815	16.92197323
Abcc1_O35379_S927_3	Abcc1	O35379	S927	3	1	16.18930531	15.75461769	15.47398472	16.831232075	16.517854695	15.361053465	15.159254075	14.124901775	14.846081735	14.341729155	15.859368325	14.40393162	16.642980575	15.482089995	13.456756595	16.16159535	16.194573405	15.761510855	16.79346657	14.27524662	15.582864755	13.256967545	13.145993225	15.46720695	14.11026001	12.124016765	15.3873806	14.939421655	15.866090775	14.760671615	11.23659992	14.61774158	15.826537135	14.220762255	17.483309745	16.012616155	17.066954615	15.457418435	14.554931635	16.210514075	15.428049085	13.752814295	14.687994955	14.95796394
Abcc1_O35379_T921_2	Abcc1	O35379	T921	2	0.99	17.19756985	NA	NA	NA	NA	NA	NA	NA	NA	NA	NA	16.83043194	16.672481535	16.799804685	NA	NA	NA	NA	NA	NA	NA	NA	NA	NA	14.27235317	NA	NA	NA	NA	15.468112945	NA	16.50645256	NA	NA	NA	NA	NA	13.689738275	NA	NA	NA	11.014381405	NA	NA
Abcc1_O35379_T921_3	Abcc1	O35379	T921	3	1	15.93267059	NA	NA	NA	NA	15.626898765	NA	NA	NA	12.992942805	NA	14.65290165	16.026981355	NA	NA	NA	14.004992485	NA	NA	NA	15.924604415	13.137822155	NA	15.18262386	13.39085674	NA	16.21360207	NA	15.875092505	14.628626825	11.11745548	14.75441551	15.944490435	15.137813565	NA	14.961214065	16.626524925	14.670588495	13.903060905	NA	14.730281825	NA	13.321208945	13.2361784
Abcc4_E9Q236_T642_2	Abcc4	E9Q236	T642	2	0.98	NA	NA	17.43318844	NA	17.329978945	16.274971005	NA	NA	NA	NA	NA	NA	NA	NA	NA	NA	NA	NA	NA	NA	17.433389655	17.351959235	NA	NA	NA	NA	NA	NA	17.171234135	NA	NA	NA	NA	NA	NA	NA	NA	NA	NA	NA	NA	NA	NA	NA
Abcc4_E9Q236_T646_1	Abcc4	E9Q236	T646	1	1	19.66452694	19.58220958	19.12442112	18.971984865	19.321069725	19.262123105	19.425453185	18.854473115	18.893198015	19.397689815	19.275587085	18.97458935	20.121780395	18.018878935	18.255984305	18.26767635	19.250052455	18.507371905	19.21219063	17.53967189	19.415098185	19.152170185	18.760002135	19.02254486	19.41789436	19.394641875	19.61742592	19.764116285	18.900053025	18.166363715	17.06365108	18.10594558	18.958229065	18.748109815	18.367220875	18.674577705	19.060626035	19.409162515	18.851234435	18.806003575	19.216571805	18.827393535	19.050098415	19.12947559
Abcc4_E9Q236_T646_2	Abcc4	E9Q236	T646	2	1	18.93902302	18.40635776	18.50932407	18.194635395	18.406116485	17.304355615	17.708868025	17.185634615	NA	17.313295355	17.234634395	16.707551	18.648551935	16.499965665	17.508687025	17.79833317	17.631516455	16.746133805	17.11156082	16.62062549	18.509525295	18.428096775	18.355091095	18.7934246	18.02922058	17.703649525	18.04557991	17.887281415	18.247369765	17.280180935	NA	17.85565948	17.180950165	16.630889895	16.998814585	17.252731315	18.490696905	18.368211745	18.106307975	18.302404405	17.233280175	16.947926515	17.403518675	16.85425663
Abcc4_E9Q236_T648_1	Abcc4	E9Q236	T648	1	0.98	NA	NA	16.30178928	NA	NA	NA	16.774915695	15.372819905	NA	NA	NA	NA	NA	NA	NA	NA	16.660965915	NA	15.27272034	NA	NA	NA	NA	15.22202015	16.8426342	17.101953505	16.76635742	NA	NA	NA	NA	NA	NA	NA	NA	NA	15.592844005	NA	NA	15.998165135	16.463922495	16.151469225	15.425890915	NA
Abcc4_E9Q236_T648_2	Abcc4	E9Q236	T648	2	1	18.00881672	17.47615146	NA	17.264429095	NA	16.333152765	16.778663635	16.255430225	NA	16.383090965	16.304428095	15.77734566	17.718345635	15.569760315	16.578482625	16.86812687	16.701312065	15.815928465	16.18135452	15.69041919	NA	NA	17.424884795	17.86322021	17.09901619	16.773443225	17.11537552	16.957077025	NA	16.349974635	NA	16.92545318	16.250743865	15.700683595	16.068608285	16.322525015	17.560490605	17.438005445	17.176101685	17.372198105	16.303073885	16.017720225	16.473312375	15.92405128
Abcc5_Q9R1X5_S43_1	Abcc5	Q9R1X5	S43	1	1	17.80146503	17.33133029	17.54264355	17.682643895	17.906135565	17.707210535	17.787065505	17.673038485	17.786256795	18.030035015	18.050336835	17.7646265	18.635507585	17.190042495	17.768836025	17.08715916	17.916129115	17.178125385	17.80025101	17.14370632	17.469243995	17.233114245	17.414550775	17.72473144	17.63288879	17.573575975	17.81113053	17.757064815	18.267992015	17.480023385	16.8031969	17.7587738	18.539554595	18.187902445	18.214718815	18.432640075	17.462685585	17.321956635	17.448842995	17.373430255	17.581245425	17.438656805	17.706115715	17.4744463
Abcc5_Q9R1X5_T41_1	Abcc5	Q9R1X5	T41	1	0.753	NA	16.27694034	NA	NA	NA	NA	NA	NA	NA	NA	NA	NA	NA	NA	NA	15.34721565	NA	NA	NA	NA	NA	NA	NA	NA	NA	NA	NA	NA	NA	NA	NA	NA	NA	NA	NA	NA	NA	NA	16.494049065	NA	NA	NA	NA	NA
Abcd2_Q61285_S58_1	Abcd2	Q61285	S58	1	1	16.69941425	16.67383289	16.86919117	NA	16.308513645	16.356222145	16.360731125	16.601581575	16.720302585	16.434131615	16.249349595	NA	17.291688915	15.779994965	16.408932685	16.23784351	16.749135015	16.499387745	16.22443771	16.00636196	NA	NA	NA	NA	NA	NA	NA	NA	14.898110385	15.011035915	NA	NA	15.136201855	15.198738095	NA	15.360009185	15.659561155	16.300176615	16.491340635	NA	15.935713765	NA	15.580525395	15.9921236
Abcd2_Q61285_Y57_1	Abcd2	Q61285	Y57	1	0.5	NA	NA	NA	16.262472155	NA	NA	NA	NA	NA	NA	NA	15.99168777	NA	NA	NA	NA	NA	NA	NA	NA	NA	NA	NA	NA	NA	NA	NA	NA	NA	NA	NA	NA	NA	NA	16.298714635	NA	NA	NA	NA	15.989843375	NA	16.368670465	NA	NA
Abcd3_P55096_S424_1	Abcd3	P55096	S424	1	1	15.1183176	NA	14.71623802	14.701233865	14.789978985	14.622668265	14.889931675	15.076401715	15.523373605	15.675943365	14.917324065	14.50081921	15.722674365	15.802791595	15.122886655	14.7105341	14.710975645	10.831744195	14.46574116	NA	NA	NA	14.185406685	NA	NA	NA	14.32521534	16.639068605	NA	NA	NA	13.38486194	14.201103215	NA	NA	NA	13.891942025	15.316926005	15.366941445	13.708391195	14.678266525	15.809084895	13.951564785	15.85754299
Abcf1_Q6P542_S103_1	Abcf1	Q6P542	S103	1	0.997	17.5544939	17.01538562	16.06019497	16.135690695	16.901792525	16.550947185	17.277976985	16.959278115	16.633747105	15.976266855	16.245334625	16.21641636	17.045995715	16.056659695	15.840779305	15.99914265	17.163599965	16.474754335	16.82097435	15.30487918	16.630052565	16.739891055	16.343847275	16.10900116	NA	16.414787295	16.22894478	15.869317055	16.407375335	16.239205365	15.32052326	15.88257885	16.883647915	16.934022905	15.745875355	16.000486365	NA	16.450077055	16.112882615	16.366535185	16.831716535	16.674757955	16.133525845	15.66975021
Abcf1_Q6P542_S103_2	Abcf1	Q6P542	S103	2	1	21.39876461	20.59438991	19.75171375	20.083120345	21.018672945	20.835939405	18.993734355	18.786224365	18.245468145	17.899044035	18.641401285	18.40301609	21.075607295	19.986867905	19.866496085	20.04879475	19.180899625	18.589170455	18.60800934	17.97157001	19.647621155	19.683685305	19.079944605	19.42072105	18.80437279	18.602527625	18.11988449	17.948139185	20.445257185	20.037245755	19.08679485	20.05510711	18.535463335	19.228965755	18.302338595	18.169067375	21.187962535	20.493768685	20.297399515	20.588476185	18.673446655	18.712649345	17.726270675	17.65471363
Abcf1_Q6P542_S107_1	Abcf1	Q6P542	S107	1	1	22.33031177	22.75937175	22.18748569	22.337764745	22.851791385	22.504550925	23.294771195	22.105859755	21.751230245	22.346529005	21.655715945	21.68162823	22.281089785	22.245759965	21.062224385	22.23422718	23.114165305	22.477600105	22.55186844	21.60940647	22.149951935	22.716873175	21.416385645	22.32590484	22.64858627	22.510047915	22.20568848	22.196828845	21.943845745	21.502516745	21.61993885	22.25868797	22.843729015	22.893749235	22.302590365	22.262870785	22.987429615	22.724935525	21.586141585	22.425765995	22.769096375	22.818415645	21.879688255	22.13414478
Abcf1_Q6P542_S107_2	Abcf1	Q6P542	S107	2	1	21.39876461	20.59438991	19.75171375	20.083120345	21.018672945	20.835939405	18.993734355	18.786224365	18.245468145	17.899044035	18.641401285	18.40301609	21.075607295	19.986867905	19.866496085	20.04879475	19.180899625	18.589170455	18.60800934	17.97157001	19.647621155	19.683685305	19.079944605	19.42072105	18.80437279	18.602527625	18.11988449	17.948139185	20.445257185	20.037245755	19.08679485	20.05510711	18.535463335	19.228965755	18.302338595	18.169067375	21.187962535	20.493768685	20.297399515	20.588476185	18.673446655	18.712649345	17.726270675	17.65471363
Abcf1_Q6P542_S138_1	Abcf1	Q6P542	S138	1	1	22.80969524	22.51735019	22.34161091	22.866424565	23.258277895	23.159507745	22.518167495	22.180665975	22.590106965	22.724874495	22.706785205	21.22249126	22.882223125	21.515981675	22.186217305	22.62286854	22.486975675	21.667615895	21.49763107	21.77500629	22.482330315	22.100431445	22.306438445	22.72637558	21.64211845	21.886322025	22.44456101	22.366329195	22.290065765	21.979317665	21.73004818	22.84150886	22.334545135	21.873291015	22.249373435	22.563209525	22.828330045	22.167572015	22.635177605	22.901803975	21.976234435	21.959986685	21.852138515	22.3088007
Abcf1_Q6P542_S225_1	Abcf1	Q6P542	S225	1	1	17.77630711	NA	11.48363972	16.806524275	15.144190795	12.281850805	NA	18.646291735	NA	NA	17.655445095	18.1429739	NA	NA	NA	14.83807087	NA	14.288770675	NA	NA	NA	NA	NA	NA	NA	17.609693535	NA	NA	NA	NA	NA	NA	NA	NA	NA	NA	NA	14.213455195	NA	14.710397725	18.122112275	NA	15.181877135	NA
Abcf1_Q6P542_S90_1	Abcf1	Q6P542	S90	1	1	19.10166454	18.21858501	18.20926189	18.348659515	18.475742345	18.296442025	18.825817105	17.817277915	18.048011785	18.102279655	17.728092195	18.1431551	19.262573235	17.881610865	18.044024465	18.53117848	18.848835945	17.677354815	18.36244774	17.28704547	17.830718995	17.389783865	17.916584015	17.48492241	17.94145012	17.027545935	17.34350586	17.141033175	18.414688105	18.458476065	17.52247715	17.85867691	18.644506455	18.168558115	17.737071035	18.053495405	18.494238855	18.408800125	18.411228175	17.991699225	18.737972255	18.043980595	17.963466645	17.71920109
Abhd15_Q5F2F2_S425_1	Abhd15	Q5F2F2	S425	1	1	18.44412899	18.06284618	17.81358433	17.627447135	17.910764695	17.832128515	20.687805175	20.859481815	21.056844715	21.107538215	21.406688685	21.24327755	17.727109905	17.376457215	17.542500495	17.66932583	20.088541985	19.973253255	20.50681114	20.06782436	17.207323075	16.820371635	17.315176005	16.72317505	20.42376137	20.598320015	20.75786591	20.672006605	17.911970135	17.570961955	17.24879169	17.66526794	20.108129505	20.447301865	20.424908635	20.610572805	17.665108685	17.501840585	17.675344465	17.166992195	20.907398225	20.932078365	20.945327755	20.85289669
Abhd15_Q5F2F2_T424_1	Abhd15	Q5F2F2	T424	1	0.5	NA	NA	NA	NA	NA	14.844791405	NA	NA	NA	NA	NA	NA	14.664961815	13.659066195	13.982744215	NA	NA	NA	NA	NA	NA	NA	NA	NA	NA	NA	NA	NA	14.853627205	NA	NA	NA	NA	NA	NA	NA	NA	14.071164125	NA	NA	NA	NA	NA	NA
Abi1_Q8CBW3_S183_1	Abi1	Q8CBW3	S183	1	1	23.45143223	23.28565883	23.38465023	23.440908435	23.372915275	23.506793975	23.178092955	23.034130095	23.289407735	23.217267985	23.572118755	23.61456203	23.627561565	23.949304575	23.661372185	24.0162859	23.683220865	23.917787555	23.9659462	23.71651935	23.118860245	22.963233955	22.995422355	23.34195709	23.05901527	23.003181465	23.36384392	22.966321945	23.579572675	23.494946485	23.20564937	23.37491607	23.333503725	23.354740145	23.363911625	23.284370415	23.228827475	23.196006775	23.140270225	23.513750075	23.311317445	23.191542625	23.520042415	23.162076
Abi1_Q8CBW3_S222_1	Abi1	Q8CBW3	S222	1	1	NA	13.41039848	12.40439987	12.402047165	NA	10.673384665	14.123830795	12.798178675	12.911352165	13.215380665	13.233555795	NA	NA	NA	12.076237675	NA	NA	12.368385315	NA	14.46338558	NA	15.169385915	14.834414475	15.21986961	15.59861279	NA	14.74634361	15.360479355	13.262492175	15.259042745	13.23131656	15.02578353	NA	14.075324055	12.799341205	14.445579525	NA	12.274258615	12.540252685	NA	13.776333805	13.308319095	NA	13.81885338
Abi1_Q8CBW3_S222_2	Abi1	Q8CBW3	S222	2	1	12.7067877739482	12.6067136648982	12.605118183087	13.7249275215044	12.8356095392307	12.1144254925175	15.934955595	15.310194015	16.152351385	14.461663245	15.762997625	15.69113255	NA	NA	NA	NA	NA	NA	NA	NA	NA	NA	NA	NA	16.04091263	14.692727095	15.57998181	NA	NA	NA	NA	NA	15.035490995	13.599048615	NA	13.446707725	12.3951575624273	12.8610205589382	13.3896252183781	12.061641895511	16.531927105	14.937082285	15.397845265	14.90368366
Abi1_Q8CBW3_S225_1	Abi1	Q8CBW3	S225	1	1	17.93276691	17.36064624	16.87811947	16.599803925	17.260862355	18.010898585	17.962547305	17.656057365	16.141368865	14.908301345	17.539258955	17.08040333	18.155490875	NA	17.205439565	18.16253185	18.543070795	17.466588975	17.00732612	17.72096347	17.709316245	NA	16.127363205	NA	17.41022682	16.295511245	14.48574257	16.940227505	18.474815365	18.278037075	17.33807087	17.29995346	18.274141315	18.051582335	17.870417595	15.889740935	18.265679355	16.847534175	17.665859215	17.239120485	18.081678385	18.013632775	18.145221705	15.75261593
Abi1_Q8CBW3_S225_2	Abi1	Q8CBW3	S225	2	1	12.6360006748557	12.5103606445815	12.5015417473968	12.3003440762857	11.6801962033479	11.5608468103931	15.934955595	15.310194015	16.152351385	14.461663245	15.762997625	15.69113255	NA	NA	NA	NA	NA	NA	NA	NA	NA	NA	NA	NA	16.04091263	14.692727095	15.57998181	NA	NA	NA	NA	NA	15.035490995	13.599048615	NA	13.446707725	12.2120370350313	12.7359595127435	11.2976000604444	13.3636244775384	16.531927105	14.937082285	15.397845265	14.90368366
Abi1_Q8CBW3_S231_1	Abi1	Q8CBW3	S231	1	1	NA	NA	NA	NA	12.613795285	13.093554495	14.934868815	14.656023025	14.509540565	14.565633765	14.667481425	15.01510239	12.737298965	NA	NA	NA	13.642561915	NA	13.98253727	14.00241661	14.555205345	14.587327965	14.100528715	14.73672676	15.4403162	15.223460205	15.59295941	15.291291235	13.236552235	12.234266285	NA	13.54889679	14.660819055	15.011840815	15.002791405	15.045541755	NA	12.595485685	NA	NA	14.957107545	14.996065135	15.112339965	15.16297722
Abi1_Q8CBW3_S240_1	Abi1	Q8CBW3	S240	1	1	14.90019417	NA	NA	NA	15.615324025	15.438566205	18.380851745	17.358669285	17.230340965	17.981782905	18.589025495	18.71681118	NA	15.181056975	14.178489685	NA	NA	18.067596435	18.45620918	18.08098316	NA	14.062317855	NA	15.03557968	NA	17.809371955	18.22457314	18.027124405	NA	NA	NA	NA	NA	NA	16.701891895	17.878131865	NA	NA	NA	13.518923765	18.579763415	NA	18.571662895	17.98383999
Abi1_Q8CBW3_S243_1	Abi1	Q8CBW3	S243	1	0.683	NA	13.25752067	NA	NA	NA	NA	NA	NA	NA	NA	NA	NA	NA	NA	12.506636625	NA	NA	NA	NA	NA	NA	NA	NA	NA	NA	NA	NA	NA	NA	NA	NA	NA	NA	NA	NA	NA	NA	NA	NA	NA	NA	NA	NA	NA
Abi1_Q8CBW3_S246_1	Abi1	Q8CBW3	S246	1	0.504	NA	14.37474155	NA	NA	NA	NA	NA	NA	NA	NA	NA	NA	NA	NA	NA	14.66886711	NA	NA	NA	NA	NA	NA	NA	NA	NA	NA	NA	NA	NA	NA	NA	NA	NA	NA	NA	NA	NA	NA	NA	NA	NA	NA	NA	NA
Abi1_Q8CBW3_S248_1	Abi1	Q8CBW3	S248	1	0.966	NA	NA	NA	14.841650015	NA	NA	NA	NA	NA	NA	NA	NA	NA	NA	NA	14.12020779	NA	NA	NA	NA	NA	NA	NA	NA	NA	NA	NA	NA	NA	NA	11.32202339	14.98854065	NA	NA	NA	NA	NA	14.392958635	NA	13.771001815	NA	NA	NA	NA
Abi1_Q8CBW3_S296_1	Abi1	Q8CBW3	S296	1	1	17.08115482	16.79576206	17.02081776	15.838065155	16.862859725	15.927467345	17.349750515	16.522647865	15.627915385	15.237380975	17.146167755	17.62273502	16.944648745	NA	13.797663685	17.68899632	16.839457515	16.516218185	16.12430191	16.82474231	17.509731285	NA	18.156684875	NA	18.16898537	17.203956605	13.98585797	15.852122305	16.672199245	15.780932425	15.95071697	16.78434372	17.034702305	16.996593475	15.571976665	11.678372375	16.697377205	16.224164965	17.750070565	16.583530425	17.575765605	17.114361765	17.476726525	15.8371973
Abi1_Q8CBW3_S299_1	Abi1	Q8CBW3	S299	1	0.931	NA	NA	NA	NA	NA	NA	NA	NA	NA	NA	NA	NA	NA	NA	NA	NA	NA	15.806234365	16.17210579	NA	NA	NA	NA	14.97187996	NA	NA	13.45185948	NA	NA	15.074214935	NA	NA	NA	16.536548615	NA	NA	NA	15.382176395	NA	NA	NA	NA	NA	NA
Abi1_Q8CBW3_T229_1	Abi1	Q8CBW3	T229	1	0.5	NA	NA	NA	13.418725015	NA	NA	NA	NA	NA	NA	NA	NA	NA	12.428606025	NA	13.05969334	NA	13.602815635	NA	NA	NA	NA	NA	NA	NA	NA	NA	NA	NA	NA	NA	NA	NA	NA	NA	NA	NA	NA	NA	13.064102175	NA	NA	NA	NA
Abi1_Q8CBW3_T297_1	Abi1	Q8CBW3	T297	1	0.7	NA	NA	NA	NA	NA	15.366893765	NA	NA	15.722415925	14.706284515	NA	NA	NA	NA	NA	NA	NA	NA	NA	NA	NA	NA	NA	NA	NA	15.776331905	NA	NA	NA	NA	16.11712551	NA	NA	NA	14.606296535	NA	NA	NA	NA	NA	NA	NA	NA	15.17779541
Abi1_Q8CBW3_T298_1	Abi1	Q8CBW3	T298	1	0.721	NA	NA	NA	NA	NA	NA	NA	NA	NA	NA	NA	NA	NA	NA	NA	NA	NA	NA	NA	NA	NA	NA	NA	NA	NA	15.636672025	NA	NA	NA	NA	NA	NA	NA	NA	NA	NA	16.260760305	NA	NA	NA	NA	NA	NA	NA
Abi1_Q8CBW3_T301_1	Abi1	Q8CBW3	T301	1	0.978	NA	NA	NA	15.281834605	NA	NA	NA	16.272832875	NA	NA	NA	NA	NA	NA	NA	NA	NA	NA	NA	NA	NA	NA	NA	NA	NA	NA	NA	NA	NA	NA	NA	NA	NA	NA	NA	NA	NA	NA	NA	NA	NA	NA	NA	NA
Abi1_Q8CBW3_Y306_1	Abi1	Q8CBW3	Y306	1	1	NA	NA	NA	NA	NA	NA	NA	NA	NA	14.496406555	NA	NA	NA	NA	NA	NA	NA	NA	NA	NA	NA	NA	NA	13.10520363	NA	NA	NA	NA	NA	NA	NA	NA	NA	NA	NA	NA	NA	NA	NA	NA	NA	15.410081865	NA	NA
Abi2_P62484_S218_1	Abi2	P62484	S218	1	0.977	NA	NA	17.73742771	NA	NA	NA	NA	NA	17.535747535	NA	NA	NA	NA	NA	NA	NA	NA	NA	NA	NA	NA	NA	NA	NA	NA	NA	NA	NA	NA	NA	NA	NA	NA	NA	NA	NA	NA	NA	17.288539885	NA	NA	NA	NA	NA
Abi2_P62484_S221_1	Abi2	P62484	S221	1	1	17.04049015	17.50628376	17.73611736	17.580114365	17.045425415	17.154237745	17.437395095	18.017459875	17.113065725	18.372316355	17.367803575	17.49934483	17.366151805	19.007085795	18.081444745	17.40261746	17.900290485	18.036588675	17.76386642	18.42131137	15.970846175	16.139848715	17.134145735	16.27666282	16.38561821	16.677391055	16.27272606	16.384126665	18.334733965	18.739623075	19.15764713	19.53376579	18.433135985	19.656448365	19.507882115	19.453514095	17.514580725	17.873342515	17.288539885	18.090169905	17.662782665	18.617014885	17.689716335	18.55293369
Abl1_P00520_S569_1	Abl1	P00520	S569	1	1	15.67648125	15.02496624	13.96535683	14.729962355	15.194526675	15.262094495	14.509132385	14.154047965	14.094872475	14.998263355	14.393686295	14.08782196	15.195971485	12.907883645	13.704998015	12.9782362	12.872228625	NA	14.51103878	NA	NA	NA	12.203093525	13.76648617	14.40861511	12.077585225	NA	13.908390995	14.770275115	13.720151905	11.61081981	14.58645629	13.347212795	13.750370975	13.140736575	14.778572075	14.869478225	14.460918425	14.362374305	NA	14.322341915	13.930574415	13.004305835	14.15438461
Abl1_P00520_S802_2	Abl1	P00520	S802	2	0.941	NA	NA	NA	NA	NA	NA	NA	NA	NA	NA	NA	NA	NA	16.925535195	NA	NA	NA	NA	NA	NA	NA	NA	NA	NA	NA	NA	NA	NA	NA	NA	NA	NA	NA	NA	NA	NA	NA	NA	NA	NA	NA	NA	NA	17.25606441
Abl1_P00520_S802_3	Abl1	P00520	S802	3	0.992	NA	NA	NA	21.008237845	NA	NA	NA	NA	NA	NA	NA	NA	NA	NA	NA	17.9466486	NA	NA	NA	NA	NA	16.990310675	NA	NA	NA	NA	NA	NA	NA	20.753048895	NA	19.15930366	NA	NA	NA	NA	NA	NA	NA	19.726823805	NA	NA	NA	NA
Abl1_P00520_S803_1	Abl1	P00520	S803	1	0.921	NA	14.79343605	15.73712635	14.510519035	14.325992585	NA	NA	NA	NA	15.344759935	NA	NA	15.830575945	NA	NA	NA	NA	NA	NA	NA	NA	NA	NA	NA	NA	NA	NA	NA	15.125873565	NA	NA	14.94403839	15.883095745	NA	NA	NA	NA	15.378140445	NA	NA	14.407325745	NA	NA	14.67890644
Abl1_P00520_S803_2	Abl1	P00520	S803	2	1	21.84093952	21.57251644	20.51456928	NA	20.861454015	18.856399535	NA	21.569343575	NA	20.982698435	20.258640285	19.38763905	NA	NA	21.327296255	19.0474844	19.497937205	20.713905335	NA	NA	NA	NA	NA	NA	NA	17.997409825	NA	NA	19.635240555	20.772213935	20.70949268	17.616539	20.647319795	21.165441515	NA	21.636939995	20.586848255	NA	21.093379975	NA	20.969244005	18.558396335	NA	19.65748882
Abl1_P00520_S803_3	Abl1	P00520	S803	3	0.996	NA	17.48771381	21.22593784	NA	21.470296865	NA	21.953681945	NA	NA	NA	NA	NA	NA	20.528732295	NA	20.9318037	20.142882345	NA	NA	19.73395633	NA	18.056133275	20.861158365	18.54365539	18.17062759	17.159812935	17.21632767	NA	NA	NA	20.19462108	20.83390045	NA	20.545162195	NA	19.178039545	NA	20.037183755	22.296684265	19.161127095	NA	21.712298395	19.020746225	21.39935207
Abl1_P00520_S806_1	Abl1	P00520	S806	1	0.38	NA	NA	NA	NA	NA	NA	NA	NA	NA	NA	NA	14.14308453	NA	NA	NA	NA	14.060314175	NA	NA	13.03018474	NA	NA	NA	NA	NA	NA	12.9280386	NA	NA	NA	NA	NA	NA	NA	NA	NA	NA	NA	NA	14.408303265	14.335221285	NA	NA	NA
Abl1_P00520_S806_2	Abl1	P00520	S806	2	0.976	NA	NA	NA	NA	NA	NA	NA	NA	NA	NA	19.171852115	NA	NA	NA	NA	NA	NA	NA	NA	NA	NA	NA	NA	NA	NA	NA	NA	NA	NA	NA	NA	NA	17.328186035	NA	18.534535405	NA	17.220025065	17.954450605	NA	NA	NA	NA	NA	17.89902401
Abl1_P00520_S806_3	Abl1	P00520	S806	3	0.968	NA	NA	NA	NA	NA	NA	NA	NA	21.498352055	19.474151605	NA	NA	NA	NA	20.066079145	NA	NA	NA	NA	NA	NA	NA	NA	NA	NA	NA	15.17241955	NA	NA	NA	18.2914648	15.77057552	NA	NA	NA	17.991106025	NA	NA	16.708995815	NA	NA	19.301360125	NA	NA
Abl1_P00520_S807_1	Abl1	P00520	S807	1	0.87	16.12632275	NA	NA	14.466724395	NA	NA	14.402257915	NA	NA	NA	NA	14.66347408	NA	NA	NA	12.97154999	14.243410115	NA	NA	NA	NA	NA	NA	14.49770164	NA	NA	NA	NA	15.206981655	NA	NA	NA	NA	NA	NA	NA	NA	NA	NA	NA	NA	NA	14.944900505	NA
Abl1_P00520_S807_2	Abl1	P00520	S807	2	0.997	21.11816502	21.17150211	NA	NA	20.460441595	20.666555395	NA	21.168331145	NA	20.581686015	20.561534885	20.39392948	23.248300555	22.118091575	20.926283835	18.64647198	19.096924785	19.916288375	22.78114319	NA	NA	NA	NA	NA	NA	17.596397405	NA	21.016502375	19.439933775	20.371199605	20.30848026	19.96096038	19.714500425	20.626514435	20.778790475	21.235927575	19.885827065	20.198705675	20.692367545	19.973861695	20.568231585	18.157383915	NA	19.60603428
Abl1_P00520_S807_3	Abl1	P00520	S807	3	1	25.16956234	25.08461666	24.5919733	25.391304015	27.305847175	26.071451185	22.665084835	25.121692665	23.993923195	23.852972025	22.758365625	25.76326084	24.839244845	24.886583325	24.177338605	24.85636616	22.493666645	25.515281685	25.57149505	23.66783428	21.503288265	23.902238845	NA	18.66571235	20.20328713	24.285385135	20.57096672	22.840675355	26.632291795	24.383418085	NA	23.00368309	22.744369505	22.614780425	24.074061395	22.414104455	26.257224085	24.515367505	23.483776085	21.330909735	26.021457665	22.877388955	23.820379255	22.51698208
Abl1_P00520_S810_1	Abl1	P00520	S810	1	0.997	NA	14.69961452	NA	NA	NA	NA	14.810864445	15.302184105	15.242144585	NA	15.529251095	NA	NA	15.014646525	14.518406865	NA	NA	14.966639525	NA	NA	15.629039765	14.248272895	NA	NA	13.89327812	14.315854075	NA	13.914684295	NA	15.119781495	14.97280884	NA	NA	15.388792985	13.997497555	15.059739105	15.762457845	NA	14.396260255	14.527363775	NA	15.209524155	NA	NA
Abl1_P00520_S810_2	Abl1	P00520	S810	2	1	18.28872395	21.00750446	22.07305622	22.694845205	21.387762075	19.766616815	22.850145335	18.717725755	22.877668385	22.165031425	19.164447785	21.76726055	20.510251995	20.133375165	19.642264365	22.33941174	22.619551655	21.284927375	19.35843277	22.33045482	21.389432905	21.863449105	21.571290965	22.04553413	21.94159126	21.366079335	21.91165543	21.961679455	22.410982135	21.176472665	19.22180652	21.12142181	18.375600815	18.175697325	21.447863575	18.690202705	17.577996255	22.492378235	20.706151955	22.767654425	21.208063125	21.675168035	22.663801185	18.07838535
Abl1_P00520_S810_3	Abl1	P00520	S810	3	1	25.72825146	25.94336223	24.4520998	23.727287295	21.252376555	26.630142205	22.407089235	25.680381775	25.164896015	24.547750465	23.317056655	26.32194996	25.397935865	24.646633145	24.914248465	24.6983366	22.912280085	26.073972705	26.13018417	22.20502376	19.735597605	21.472669605	21.999549865	19.78304863	20.46324349	23.953119285	20.6678772	23.399366375	23.449346545	24.359957695	22.0536108	21.80393409	23.530035015	22.591039655	24.632750515	22.324235915	26.815913205	24.267005915	23.783603665	22.150722505	26.580146785	23.102423665	20.154376975	22.96755123
Abl1_P00520_T800_3	Abl1	P00520	T800	3	0.969	NA	NA	NA	20.899141315	NA	NA	22.058132175	NA	NA	NA	NA	NA	NA	NA	NA	NA	NA	NA	NA	NA	NA	NA	20.062740325	18.91372871	19.91555405	NA	NA	NA	NA	NA	NA	NA	NA	NA	NA	NA	NA	NA	NA	20.667314535	NA	NA	NA	NA
Abl1_P00520_T812_1	Abl1	P00520	T812	1	0.98	NA	NA	NA	NA	14.836833955	15.360956185	NA	NA	NA	NA	NA	NA	NA	NA	NA	NA	NA	NA	14.85182285	NA	NA	NA	NA	NA	NA	NA	NA	NA	NA	NA	NA	NA	NA	NA	NA	NA	NA	NA	NA	NA	NA	NA	NA	NA
Abl1_P00520_T812_2	Abl1	P00520	T812	2	1	18.0870676	20.80584812	19.72628689	22.493188865	21.186103825	NA	22.648488995	18.516069415	22.676012045	21.963373175	18.962789535	20.81071186	17.241283415	21.399650575	19.440606115	22.1377554	22.417895315	20.320739745	21.21497345	22.12879657	21.199386595	21.661790855	21.369634625	21.84387588	21.73993301	21.164422995	21.70999718	21.110218045	15.582548145	20.974814415	19.02014827	20.27021026	19.414453505	17.653900145	21.246207235	18.488544455	18.256304745	22.290721895	20.504495615	21.799533845	21.006404875	21.473509785	22.462142945	18.75493336
Abl1_P00520_T812_3	Abl1	P00520	T812	3	1	26.27211475	25.86003398	25.24773693	23.936529165	27.346385955	27.174005505	23.832870485	26.224245075	25.612987525	25.047788615	23.860918045	26.86581326	25.941797255	25.464294435	25.409054755	24.37305927	23.460307125	26.617834095	26.67404747	24.00307941	22.322660445	23.040885925	23.449777595	20.4776802	21.30192566	24.792173385	20.82647705	23.943227765	26.775363925	24.851702695	23.23437214	22.71231269	24.191530225	23.014034265	25.176613805	23.118415825	27.359776495	25.086572645	24.492567055	21.988794325	27.124010085	23.911818505	23.913204185	23.65549183
Abl2_Q4JIM5_S621_1	Abl2	Q4JIM5	S621	1	1	19.20294094	18.83308124	18.6664629	18.775857925	18.699041365	18.705865855	18.393146515	18.100482945	17.950178145	17.948509215	18.153776165	17.90059376	19.109912875	17.886178965	18.121907235	18.16212559	18.668740275	18.133541115	18.39337539	17.8230257	17.976970665	17.853582385	17.709671015	18.30154037	17.8484211	17.829383855	18.09345055	17.932552335	18.789474485	18.229420665	17.43563175	18.50098037	18.258749005	18.066720965	17.797713275	18.156360625	18.567519185	18.394702905	18.400583265	18.572301865	18.190181725	17.932394985	18.089368815	17.88084507
Abl2_Q4JIM5_S632_1	Abl2	Q4JIM5	S632	1	1	19.33682537	18.63313579	18.33928776	18.819200515	19.010366445	18.824949255	18.824054715	18.672796255	18.703996665	18.776090615	18.684972765	18.3571806	19.311914445	18.024457925	18.170147895	18.2909689	18.784607885	18.185657505	18.40183449	18.08608531	18.435840605	18.008886345	17.968317025	18.34324646	18.09067535	17.971946715	18.1184597	18.390306475	18.858633045	18.118151665	17.42803478	18.46702957	18.769371035	18.404890055	18.185500145	18.640775675	18.865405085	18.581071855	18.343334195	18.758304595	18.495801925	18.325652125	18.316869735	18.36038685
Abl2_Q4JIM5_S634_1	Abl2	Q4JIM5	S634	1	0.995	NA	16.59018802	NA	NA	NA	NA	NA	NA	NA	NA	NA	NA	NA	NA	NA	NA	NA	NA	NA	NA	16.771799085	15.745749475	NA	NA	17.29056931	16.600923545	15.73581124	NA	NA	16.383183475	NA	NA	17.303306575	NA	NA	17.577171325	NA	16.171997065	16.508436195	NA	NA	NA	NA	NA
Abl2_Q4JIM5_S783_1	Abl2	Q4JIM5	S783	1	0.834	17.97775936	NA	NA	NA	NA	NA	NA	NA	NA	NA	NA	16.0853405	17.151847835	NA	NA	NA	NA	NA	NA	NA	NA	NA	NA	NA	NA	NA	NA	NA	NA	NA	NA	NA	NA	NA	NA	NA	NA	NA	NA	NA	NA	NA	NA	NA
Abl2_Q4JIM5_S785_1	Abl2	Q4JIM5	S785	1	1	19.7282362	19.59104251	19.31115055	19.667243965	19.649122245	19.592889785	19.771717065	19.274530415	18.835165025	19.015121455	19.659986495	19.75064754	19.592704775	18.222509385	18.929869655	19.40272427	19.575985905	19.168046955	19.51639747	18.96923351	19.081747055	17.570104605	18.917018885	19.41539574	19.35690498	19.150928505	19.31538201	19.078807825	19.285333635	19.608939175	19.14026355	19.48885154	19.628671645	19.436901095	19.080943105	19.482187265	19.362952235	19.308500285	18.794008255	19.418661125	19.671876905	19.018916125	19.601240155	19.15456676
Abl2_Q4JIM5_S790_1	Abl2	Q4JIM5	S790	1	0.957	NA	NA	NA	NA	NA	NA	16.269863125	17.614452365	NA	NA	NA	NA	NA	18.625940315	NA	16.65848255	16.701510425	NA	16.40666771	NA	17.055870055	NA	21.493337625	15.50293541	16.56248283	NA	NA	NA	NA	17.359799385	NA	NA	17.124736785	17.165102005	NA	NA	NA	NA	NA	NA	NA	NA	NA	NA
Abl2_Q4JIM5_S791_1	Abl2	Q4JIM5	S791	1	0.991	NA	18.21155262	22.01218128	NA	NA	15.502885815	NA	17.040668495	19.207904815	15.640246385	NA	NA	16.476226805	NA	20.987708095	NA	16.250163075	18.158378605	16.07393551	NA	16.583559035	18.175834655	NA	NA	17.42943573	21.368852615	14.67237091	16.776599885	17.531581875	NA	19.73146534	16.20350647	NA	17.988359445	16.930356025	16.559902185	18.037772175	17.467044825	19.438428875	NA	16.046933175	18.337506295	NA	15.67234707
Abl2_Q4JIM5_S819_1	Abl2	Q4JIM5	S819	1	1	NA	14.16546154	15.70093059	NA	NA	NA	16.805528635	15.313075065	NA	NA	NA	NA	16.920890805	NA	NA	NA	14.959481235	14.671621325	NA	NA	17.133659355	17.617300035	17.319684975	16.64681816	17.27474594	16.094833375	16.28432846	16.175327295	NA	NA	NA	16.0350008	14.900469785	NA	NA	NA	17.340661045	16.544292445	NA	15.547974585	15.710730555	14.073661805	16.581691735	NA
Abl2_Q4JIM5_S819_2	Abl2	Q4JIM5	S819	2	0.972	NA	NA	NA	NA	NA	NA	NA	NA	NA	NA	NA	NA	NA	NA	NA	NA	NA	NA	21.59706306	NA	NA	NA	NA	17.1491375	NA	NA	21.79128647	NA	NA	NA	NA	NA	NA	20.146612165	NA	11.822496405	NA	NA	NA	NA	20.993186945	NA	21.284893035	NA
Abl2_Q4JIM5_S821_1	Abl2	Q4JIM5	S821	1	0.995	NA	NA	NA	NA	NA	17.166137695	NA	NA	NA	NA	15.775747295	NA	NA	16.553352355	NA	NA	NA	15.691440585	NA	NA	NA	NA	NA	NA	NA	NA	NA	NA	NA	NA	16.10111141	NA	NA	15.514950745	NA	NA	15.515634535	NA	NA	NA	NA	NA	NA	NA
Abl2_Q4JIM5_S821_2	Abl2	Q4JIM5	S821	2	0.983	NA	NA	NA	18.549163825	10.273292545	NA	NA	NA	NA	19.574645995	NA	21.5683012	NA	NA	NA	NA	NA	NA	NA	NA	NA	NA	16.521461485	NA	NA	NA	NA	20.035898205	NA	NA	NA	NA	NA	NA	NA	17.278739925	NA	NA	NA	NA	NA	NA	NA	NA
Abl2_Q4JIM5_S822_1	Abl2	Q4JIM5	S822	1	1	14.06765079	14.06594657	NA	NA	NA	NA	16.190118785	16.057075505	15.101677895	15.118037215	16.167673105	16.36161709	15.694736475	NA	13.827313425	NA	15.866024975	NA	NA	NA	17.097984315	16.398412705	16.241039275	16.30322838	16.82076073	16.677379615	16.859272	16.421184535	16.151676175	16.052693365	15.31239509	15.99501323	17.008527755	16.386486055	16.451703075	17.042505255	12.8203117146724	13.0932902145224	13.1444166749813	12.7334046595159	15.939846995	15.675837515	15.953282355	15.86616898
Abl2_Q4JIM5_S822_2	Abl2	Q4JIM5	S822	2	0.983	NA	NA	NA	NA	NA	NA	NA	NA	NA	NA	NA	NA	NA	NA	NA	NA	NA	NA	NA	NA	16.504428855	NA	NA	NA	17.3866005	16.955459595	NA	13.115202905	NA	NA	NA	NA	NA	NA	NA	NA	NA	NA	NA	NA	NA	NA	NA	NA
Abl2_Q4JIM5_S936_1	Abl2	Q4JIM5	S936	1	1	NA	NA	NA	NA	12.093438155	11.797481535	15.278207775	15.596964835	15.235563285	15.021088595	15.246359825	15.05813789	NA	NA	10.261768345	NA	13.745016095	14.019652375	12.93037987	13.76057052	8.68441436088803	8.9747232464726	8.95286197799038	9.53200359857101	15.07603645	13.885972025	14.79937267	15.019449235	8.86042060188181	9.46357203245555	9.25237350783393	9.4390671955718	14.814323425	14.930401795	14.575107575	14.500876425	9.19056837696644	9.26787284285518	9.30242479617656	9.28761824704387	15.283241265	15.299191475	15.404794685	15.21188164
Abl2_Q4JIM5_S997_1	Abl2	Q4JIM5	S997	1	0.991	20.30541515	NA	NA	18.215114595	17.091096885	18.149078365	17.889699935	17.937656405	18.091276175	17.467941275	18.230014795	19.5528574	21.354061125	18.347324365	17.419251445	18.04423046	18.625903125	17.655111315	20.2527008	18.46178722	16.856903075	17.217679985	16.781875605	17.38421631	17.62794113	16.588493355	18.14742279	17.859817505	18.337568285	18.264998435	16.86001682	17.32135963	18.052530285	18.415679925	18.103072165	17.964134215	18.214640615	18.413101195	17.640436165	18.070299155	NA	17.156891825	20.194551465	17.74252605
Abl2_Q4JIM5_T817_1	Abl2	Q4JIM5	T817	1	0.2	17.37158298	NA	15.88479233	15.827883725	17.600481035	15.265735625	NA	15.454454425	16.692380905	16.104618065	15.472098345	16.7120657	NA	NA	16.672646525	15.21434021	15.298062325	15.268895155	17.14391327	16.44136714	NA	NA	NA	16.98915481	NA	16.278778075	NA	NA	16.529752735	NA	15.41710853	NA	NA	NA	16.415392875	15.852866165	NA	14.877317425	16.508583065	16.523799895	NA	14.534638405	NA	15.93434524
Abl2_Q4JIM5_T817_2	Abl2	Q4JIM5	T817	2	0.814	NA	NA	NA	NA	NA	NA	NA	NA	NA	NA	NA	NA	NA	NA	NA	NA	NA	NA	17.60858154	NA	NA	NA	NA	NA	NA	NA	17.80280304	NA	NA	NA	NA	NA	NA	16.158130645	NA	NA	NA	NA	NA	NA	17.004703515	NA	17.296409605	NA
Abl2_Q4JIM5_T820_1	Abl2	Q4JIM5	T820	1	0.968	NA	16.79881954	NA	15.719641685	NA	NA	NA	NA	NA	15.280053135	NA	NA	NA	14.820524215	NA	16.77460957	NA	NA	NA	NA	NA	NA	NA	NA	NA	NA	16.64548874	16.186145785	NA	16.379754065	NA	16.12288475	NA	15.520257945	NA	NA	NA	NA	NA	NA	15.421458245	NA	NA	NA
Abl2_Q4JIM5_T820_2	Abl2	Q4JIM5	T820	2	0.906	NA	NA	NA	18.417352675	10.141482355	NA	NA	NA	NA	NA	NA	NA	NA	NA	NA	NA	NA	NA	NA	NA	NA	NA	16.389652245	22.13624191	NA	NA	NA	NA	NA	NA	NA	NA	NA	NA	NA	17.134984965	NA	NA	NA	NA	NA	NA	NA	NA
Abl2_Q4JIM5_T938_1	Abl2	Q4JIM5	T938	1	0.941	NA	NA	NA	NA	NA	NA	NA	NA	NA	NA	NA	NA	11.381219865	NA	NA	NA	NA	NA	12.93035602	NA	NA	NA	NA	NA	NA	13.819427495	NA	NA	13.052777285	10.948792455	10.1098814	11.34046077	10.9149754521361	8.85676784269132	10.0465856478427	8.62850680952931	NA	NA	NA	NA	NA	NA	NA	NA
Abl2_Q4JIM5_T998_1	Abl2	Q4JIM5	T998	1	0.866	NA	18.20252895	18.17420292	NA	17.529623035	NA	NA	NA	NA	NA	NA	NA	NA	NA	NA	NA	NA	17.159559255	NA	NA	NA	NA	NA	NA	NA	16.068208695	NA	NA	NA	NA	16.92574787	17.03754806	NA	NA	NA	NA	NA	NA	NA	NA	NA	16.686083795	NA	NA
Ablim1_Q8K4G5_S214_1	Ablim1	Q8K4G5	S214	1	0.333	NA	NA	NA	NA	NA	NA	NA	NA	NA	NA	NA	NA	NA	NA	NA	NA	NA	NA	NA	NA	NA	NA	NA	NA	NA	14.164407735	13.71706391	NA	NA	NA	NA	NA	NA	NA	NA	NA	NA	NA	NA	NA	NA	NA	NA	NA
Ablim1_Q8K4G5_S215_1	Ablim1	Q8K4G5	S215	1	0.837	17.99898434	NA	16.5228548	17.890380865	19.096416475	NA	NA	17.375026705	17.545686725	NA	NA	NA	NA	NA	NA	19.27094174	NA	NA	NA	NA	NA	NA	NA	16.77701187	NA	NA	NA	NA	17.359035495	NA	NA	NA	NA	NA	17.197403905	17.945196145	NA	NA	16.814208985	15.098160745	NA	NA	NA	18.13014507
Ablim1_Q8K4G5_S216_1	Ablim1	Q8K4G5	S216	1	1	18.26788807	17.03661823	16.70814609	18.400985725	18.574748995	18.474100105	18.630754465	18.019203185	18.161415105	19.510015485	19.751098635	19.65365314	18.614215845	18.285022735	17.856215475	18.15598583	18.840485575	18.757719045	19.17886543	19.13767147	NA	16.704500205	15.703999515	16.03711891	15.54810619	16.257162095	17.92751694	16.808797835	17.276466365	17.350733755	17.40113735	17.68988609	18.081338885	17.430547715	16.868922235	18.478994365	18.189288135	17.451740265	16.243473045	18.106498725	18.652748105	18.468352315	19.223533625	18.37212276
Ablim1_Q8K4G5_S396_1	Ablim1	Q8K4G5	S396	1	1	19.6354475	19.42223835	19.58060741	19.181676865	19.211109165	19.547985075	18.792041775	18.925201415	19.035955435	19.253335945	19.386522295	19.1696825	19.639068605	19.760414125	19.693858145	19.86320973	19.503815655	19.700214385	19.85347938	19.78617382	17.668754575	NA	16.987255095	NA	15.91954804	16.629623415	17.97371292	17.968765255	19.235691075	19.108384135	18.97675419	19.30207252	18.801994325	19.231878275	18.818875315	19.130779265	18.821492195	19.137910845	18.917276375	19.275857925	18.842136385	18.999136925	19.097261425	18.94925022
Ablim1_Q8K4G5_S396_2	Ablim1	Q8K4G5	S396	2	0.884	NA	NA	NA	NA	NA	NA	NA	NA	NA	NA	16.501882555	NA	NA	NA	NA	NA	NA	NA	NA	NA	NA	NA	NA	NA	NA	NA	NA	NA	16.666688915	NA	NA	NA	NA	NA	NA	NA	15.219650265	16.842906945	NA	NA	NA	NA	NA	NA
Ablim1_Q8K4G5_S397_2	Ablim1	Q8K4G5	S397	2	0.92	NA	NA	NA	NA	NA	NA	NA	16.271999365	NA	NA	NA	NA	NA	NA	NA	NA	NA	NA	NA	15.09701633	NA	NA	NA	NA	NA	NA	NA	NA	NA	NA	NA	NA	17.206064225	16.555700295	15.880266185	NA	NA	NA	NA	NA	NA	NA	NA	NA
Ablim1_Q8K4G5_S402_2	Ablim1	Q8K4G5	S402	2	0.673	NA	NA	15.1959486	NA	NA	NA	NA	NA	NA	NA	NA	NA	NA	NA	NA	NA	NA	NA	NA	NA	NA	NA	NA	NA	NA	NA	NA	NA	NA	NA	NA	NA	NA	NA	NA	NA	NA	NA	NA	14.864181525	NA	NA	NA	NA
Ablim1_Q8K4G5_S406_2	Ablim1	Q8K4G5	S406	2	0.953	16.5748415	NA	15.09041691	14.993515015	NA	NA	NA	NA	NA	NA	NA	NA	NA	17.233427045	NA	NA	NA	NA	NA	NA	NA	NA	NA	NA	14.50788403	NA	NA	NA	NA	16.496191975	NA	NA	NA	NA	NA	NA	NA	NA	NA	NA	NA	NA	NA	NA
Ablim1_Q8K4G5_S407_2	Ablim1	Q8K4G5	S407	2	1	NA	NA	NA	15.315360075	NA	NA	16.250165935	NA	NA	NA	NA	NA	NA	NA	NA	NA	15.827891355	NA	NA	NA	14.505688665	NA	NA	NA	NA	NA	NA	NA	NA	NA	NA	NA	NA	NA	NA	NA	NA	NA	NA	NA	NA	NA	NA	NA
Ablim1_Q8K4G5_S411_2	Ablim1	Q8K4G5	S411	2	1	NA	17.0234518	NA	NA	NA	NA	NA	NA	NA	18.179731365	NA	17.46313381	NA	17.623506545	NA	NA	NA	NA	NA	NA	NA	NA	NA	NA	NA	NA	17.58404541	NA	NA	NA	NA	NA	NA	NA	NA	16.889221185	16.193226815	17.869823455	NA	NA	NA	NA	NA	19.00077343
Ablim1_Q8K4G5_S466_1	Ablim1	Q8K4G5	S466	1	1	17.16846371	16.90528011	16.76830196	16.190139775	16.288555145	16.311386105	17.501264575	17.063665395	12.408162115	16.639390945	17.432746885	17.3491354	18.004878995	17.284612655	17.235480305	17.1286459	18.020043375	17.669010165	17.64632225	17.09348774	14.984086035	14.795117385	13.546387665	15.04713154	15.55985165	15.234542845	15.67100811	14.647981645	16.751668925	16.254118915	16.17816829	15.80544376	16.502250675	16.452310555	16.004117015	15.963638305	16.496878625	16.490274425	16.476146695	16.482341765	17.182647705	16.841940875	16.857927315	16.19663715
Ablim1_Q8K4G5_S466_2	Ablim1	Q8K4G5	S466	2	1	13.97756577	13.96909809	NA	13.134808545	NA	12.946073525	NA	14.392107965	15.013318065	13.937311165	14.055203435	15.05618858	15.569199555	15.490061755	15.006628035	15.34015274	15.974657055	15.359924325	15.82941246	14.83934497	NA	NA	NA	NA	NA	NA	NA	NA	14.357258795	13.608282085	NA	12.40903663	NA	NA	14.812989235	12.577583305	14.547722815	NA	14.555363655	NA	13.775185585	NA	NA	NA
Ablim1_Q8K4G5_S470_1	Ablim1	Q8K4G5	S470	1	1	NA	16.09557628	16.05619526	15.841660505	15.984964375	16.208166115	15.717507365	15.611772545	16.018104555	15.463167185	16.064263345	15.78731251	16.165027615	16.710945125	16.538493155	16.32130909	16.739195825	16.596286775	13.22255516	16.2688322	14.606118195	14.647613525	13.983854295	14.34030247	14.53044224	14.484146125	13.50343132	13.810730935	16.410303115	16.071185115	15.91003895	15.43869018	15.649190905	15.839911455	15.537268635	15.414744375	16.138606075	16.063804625	15.940645215	15.718076705	15.965577125	15.801755905	NA	15.35106468
Ablim1_Q8K4G5_S470_2	Ablim1	Q8K4G5	S470	2	1	13.97756577	13.96909809	NA	13.134808545	NA	12.946073525	NA	14.392107965	15.013318065	13.937311165	14.055203435	15.05618858	15.569199555	15.490061755	15.006628035	15.34015274	15.974657055	15.359924325	15.82941246	14.83934497	NA	NA	NA	NA	NA	NA	NA	NA	14.357258795	13.608282085	NA	12.40903663	NA	NA	14.812989235	12.577583305	14.547722815	NA	14.555363655	NA	13.775185585	NA	NA	NA
Ablim1_Q8K4G5_S475_1	Ablim1	Q8K4G5	S475	1	1	18.79229069	18.92940616	18.52825832	18.887197495	18.873506545	18.777061455	18.714294435	18.646696095	18.844438555	19.265811915	19.259077075	19.21207714	19.314224245	19.044113155	19.003506665	19.35213184	19.192271235	19.196886065	19.39261246	19.3528223	17.792169565	17.926191335	17.541141505	18.01223945	17.93050385	17.850091935	18.30157662	18.139928815	19.113357545	18.957274435	18.67220211	18.87034607	19.035955425	18.833744045	18.725045205	19.016494745	18.595341685	18.705867765	18.572948455	18.963920595	19.012220385	18.755499835	19.082406995	18.89807606
Ablim1_Q8K4G5_S475_2	Ablim1	Q8K4G5	S475	2	1	19.2712431	18.29838275	18.64329815	18.284225465	17.761497505	18.186086645	18.744968415	18.366790775	18.465650565	18.595455165	18.869464875	18.71459103	19.046249385	17.979902265	18.403780935	19.31783199	19.200150495	19.182907105	19.31921005	19.23535251	17.760791775	14.845820435	17.889665595	18.39270973	18.08117485	17.714523315	18.29667664	17.372426985	19.252370835	18.054322245	17.50301647	18.03824997	18.099376675	18.204931255	17.516642565	18.328975675	18.398728375	18.117429735	17.341117855	17.981430055	17.607292175	18.804080005	19.084562295	17.42791462
Ablim1_Q8K4G5_S479_1	Ablim1	Q8K4G5	S479	1	0.99	15.46958256	13.88684654	NA	15.004177095	20.540039065	NA	NA	NA	14.802825935	NA	NA	NA	15.637081145	NA	15.600610735	15.37668324	14.856807705	NA	14.87442684	15.15323925	NA	NA	NA	NA	NA	NA	NA	NA	NA	NA	14.58614063	14.54019832	NA	14.095335955	NA	NA	14.911748885	14.447902675	15.352044105	NA	NA	NA	NA	NA
Ablim1_Q8K4G5_S479_2	Ablim1	Q8K4G5	S479	2	1	NA	17.60461521	NA	17.590457915	17.061674125	17.492321005	18.051200865	17.673025135	17.771884925	17.901689525	18.175697325	18.02082348	18.352481835	16.593355175	17.808018685	18.62406635	18.506384845	18.489139565	18.6254425	18.54158496	NA	14.152053835	NA	NA	NA	NA	NA	NA	NA	17.360554695	17.06045246	17.34448242	17.405611035	17.511165615	16.924490925	17.635208125	17.704960825	17.423664095	NA	16.366308215	16.913526535	NA	NA	16.97167492
Ablim1_Q8K4G5_S494_1	Ablim1	Q8K4G5	S494	1	0.554	NA	NA	NA	NA	NA	NA	NA	NA	NA	NA	NA	14.89821053	NA	NA	NA	NA	NA	NA	NA	NA	NA	NA	NA	NA	NA	NA	NA	NA	NA	NA	NA	NA	NA	NA	NA	NA	NA	NA	NA	NA	NA	NA	NA	NA
Ablim1_Q8K4G5_S494_2	Ablim1	Q8K4G5	S494	2	0.954	NA	17.11718463	16.9711523	NA	NA	NA	NA	17.580167775	NA	NA	NA	NA	NA	NA	NA	18.05481815	17.919608115	17.986732485	NA	NA	16.777564995	15.444959645	15.190324775	NA	NA	16.139818195	17.43694496	NA	NA	NA	17.61341381	17.76751518	NA	NA	NA	16.778291695	NA	NA	NA	NA	18.430698395	18.391758915	NA	17.23651981
Ablim1_Q8K4G5_S496_1	Ablim1	Q8K4G5	S496	1	1	21.27083302	20.59320354	20.7148962	20.469158175	20.923908235	20.922163005	20.555830005	20.813682555	20.734172825	21.024570465	21.352909085	21.45376682	21.190685275	20.751247405	21.002408025	20.94461727	20.611533165	21.049240115	21.33985519	21.17826557	19.723047255	18.963872915	19.434909815	19.52747345	19.03026581	17.637369155	19.27895546	19.338068005	20.940940855	20.137574195	20.40334224	20.12110519	20.131290435	20.421403885	20.485344885	20.183065405	20.844006535	20.174440385	20.477258675	20.383968355	20.840181345	20.747712135	21.122127525	20.71646786
Ablim1_Q8K4G5_S496_2	Ablim1	Q8K4G5	S496	2	1	18.45664692	17.28753376	17.17535496	17.905824665	18.146266935	18.102048865	17.672901155	NA	17.740871435	18.362586975	18.579874035	18.61213398	18.476530075	18.505495065	18.629570965	NA	17.444901465	NA	18.79792976	NA	NA	NA	NA	NA	NA	NA	NA	NA	17.822809215	17.596194265	NA	NA	16.349262235	NA	NA	NA	NA	18.022813795	NA	17.539604185	NA	NA	18.409875865	NA
Ablim1_Q8K4G5_S499_1	Ablim1	Q8K4G5	S499	1	0.976	NA	NA	NA	NA	14.748565675	14.854602805	NA	NA	NA	14.901953695	14.963872905	NA	NA	NA	NA	NA	NA	NA	NA	NA	NA	NA	NA	NA	NA	NA	NA	NA	NA	NA	NA	NA	NA	NA	NA	NA	NA	NA	NA	14.809094435	NA	NA	NA	NA
Ablim1_Q8K4G5_S499_2	Ablim1	Q8K4G5	S499	2	1	18.45664692	17.28753376	17.17535496	17.905824665	18.146266935	18.102048865	17.672901155	NA	17.740871435	18.362586975	18.579874035	18.61213398	18.476530075	18.505495065	18.629570965	NA	17.444901465	NA	18.79792976	NA	NA	NA	NA	NA	NA	NA	NA	NA	17.822809215	17.596194265	NA	NA	16.349262235	NA	NA	NA	NA	18.022813795	NA	17.539604185	NA	NA	18.409875865	NA
Ablim1_Q8K4G5_S502_1	Ablim1	Q8K4G5	S502	1	0.998	15.53724194	NA	NA	14.911392215	NA	NA	NA	NA	NA	NA	NA	NA	15.029932975	NA	NA	NA	NA	NA	NA	NA	NA	NA	NA	13.62428474	NA	NA	NA	NA	14.592406275	NA	NA	NA	NA	NA	NA	NA	NA	NA	NA	NA	NA	NA	NA	NA
Ablim1_Q8K4G5_S502_2	Ablim1	Q8K4G5	S502	2	0.999	NA	NA	NA	NA	NA	NA	NA	NA	NA	NA	NA	NA	NA	NA	NA	NA	NA	NA	NA	18.94455242	NA	NA	NA	NA	NA	NA	NA	16.898071285	NA	NA	NA	NA	NA	17.859621045	NA	NA	NA	NA	NA	NA	NA	NA	NA	NA
Ablim1_Q8K4G5_S506_2	Ablim1	Q8K4G5	S506	2	0.997	NA	NA	NA	NA	NA	NA	NA	NA	NA	NA	NA	NA	NA	NA	NA	NA	NA	NA	NA	18.94455242	NA	NA	NA	NA	NA	NA	NA	16.898071285	NA	NA	NA	NA	NA	17.859621045	NA	NA	NA	NA	NA	NA	NA	NA	NA	NA
Ablim1_Q8K4G5_S670_1	Ablim1	Q8K4G5	S670	1	1	18.07568645	17.94507885	18.18587398	17.954416275	17.889053345	17.387216565	18.050767895	18.616025925	18.948705675	18.256311415	18.475925445	18.58628178	18.435880655	19.013803475	18.288554195	17.96921063	18.597123145	18.640445715	18.76600075	18.63206195	16.957262035	16.441356665	16.462806695	16.4609375	16.91305542	17.668388365	16.91777039	16.941898345	18.539028165	18.331696515	18.27998256	18.25020218	18.823303225	18.601148605	19.039683345	18.734876625	17.972491265	17.321172715	17.857284545	17.344856265	18.052000045	18.525801655	18.203351975	18.00544834
Ablim1_Q8K4G5_S671_1	Ablim1	Q8K4G5	S671	1	1	14.29711342	NA	18.24415111	16.573774345	NA	14.464822765	15.608397485	15.762202265	18.371440895	15.925096505	16.046203615	16.29717922	NA	NA	18.219349865	15.18249321	14.637352945	NA	14.79107475	NA	NA	NA	17.742710105	16.84610367	15.89018917	18.187343605	13.70601177	NA	15.046567915	14.397985455	18.11076832	14.57954788	14.975422855	17.107839585	NA	14.857492445	NA	15.061907765	18.220726005	16.073112495	16.641788485	15.378726005	15.667246815	15.77504349
Ablim1_Q8K4G5_S738_1	Ablim1	Q8K4G5	S738	1	1	17.58142185	17.60952281	17.67277813	17.813634875	17.573345185	17.582056045	17.215536115	17.199804305	17.344541555	17.585807795	17.553228375	17.65636349	17.274665835	17.568571085	17.630467415	17.94125652	17.294375415	17.518051155	17.83310318	17.71741771	15.889073365	15.948616035	16.064027785	16.50403976	15.83444882	16.047719955	16.35951424	15.885101315	17.859071735	17.775795935	17.77209377	18.01011276	17.444280625	17.637702935	17.644534115	17.646604535	17.477734565	17.409221645	17.497043605	17.836355215	17.294004435	17.333380695	17.748043055	17.51159191
Ablim1_Q8K4G5_S752_1	Ablim1	Q8K4G5	S752	1	0.992	16.42741871	17.28275585	NA	16.200546265	16.680194855	16.461538305	17.242162705	17.441112525	16.674333575	15.643067355	16.510393145	16.59456921	16.469472885	17.797355645	NA	16.27603245	17.739569665	17.052099235	15.8422842	17.36845684	16.491233825	16.351770405	15.741389275	14.79509926	15.60583782	17.343305595	16.89072037	17.277278895	15.755979535	17.885584835	NA	15.59231853	16.951837545	17.354742045	13.554102895	15.944911955	16.639803885	NA	16.791255945	16.235513685	17.914049145	17.429177285	16.127931595	17.29056072
Ablim1_Q8K4G5_S760_1	Ablim1	Q8K4G5	S760	1	1	16.01282215	16.29906749	18.01533985	16.699150085	16.836221695	16.693519585	17.201589585	15.882391935	17.573463445	17.233180995	16.859228135	NA	15.542045595	NA	17.193896295	16.93407536	NA	17.015481955	16.35566139	16.40332889	NA	NA	15.168777465	NA	13.19125271	NA	NA	17.230545045	16.976264955	16.582716945	18.43475628	17.26405334	15.868145945	17.214336395	17.626837725	17.005273815	17.253045085	18.122865675	17.300970075	16.586351395	17.396402355	17.313128475	16.602300635	17.25299358
Ablim1_Q8K4G5_S765_1	Ablim1	Q8K4G5	S765	1	0.747	NA	NA	NA	NA	NA	NA	NA	NA	NA	NA	NA	14.92684364	NA	NA	NA	NA	NA	NA	NA	NA	NA	NA	NA	NA	NA	NA	NA	NA	NA	NA	NA	NA	14.459205625	NA	NA	NA	NA	NA	NA	NA	NA	NA	NA	NA
Ablim1_Q8K4G5_S789_1	Ablim1	Q8K4G5	S789	1	1	15.78764629	15.12317943	16.47640514	16.333280565	15.490672115	15.469236365	16.031780245	12.769698145	15.535886765	15.514975545	15.487665175	15.3951416	15.495858195	16.386610025	14.313093185	15.63151169	13.246046065	15.425556185	15.30973339	14.99061393	13.472491265	14.698592185	15.442053795	14.65999222	14.25300884	14.450759895	14.54603195	14.946843145	15.677273745	15.567595485	15.7114563	15.59130478	15.328811645	14.958597185	15.407354355	15.166896815	15.987523075	15.611843105	16.036386485	15.092126845	14.945154185	14.937758445	15.749819755	15.37712479
Ablim1_Q8K4G5_T395_1	Ablim1	Q8K4G5	T395	1	0.968	NA	NA	NA	NA	NA	NA	NA	NA	NA	NA	NA	NA	NA	NA	NA	NA	NA	NA	NA	NA	NA	17.252384185	NA	17.68092537	16.78278542	17.403406145	NA	NA	NA	NA	NA	NA	NA	NA	NA	NA	NA	NA	NA	NA	NA	NA	NA	NA
Ablim1_Q8K4G5_T395_2	Ablim1	Q8K4G5	T395	2	0.785	NA	NA	NA	NA	NA	NA	NA	NA	NA	NA	NA	16.49574566	NA	NA	NA	NA	NA	NA	NA	NA	NA	NA	NA	NA	NA	NA	NA	NA	NA	NA	NA	NA	NA	NA	NA	15.878346435	NA	NA	NA	NA	NA	NA	NA	NA
Ablim1_Q8K4G5_T473_1	Ablim1	Q8K4G5	T473	1	0.874	NA	NA	NA	NA	14.030560495	14.960613245	14.553886415	NA	NA	NA	15.187589645	NA	NA	NA	NA	NA	NA	NA	NA	NA	NA	NA	NA	NA	NA	NA	NA	NA	NA	NA	NA	NA	NA	NA	NA	NA	NA	NA	NA	NA	NA	NA	NA	NA
Ablim1_Q8K4G5_T473_2	Ablim1	Q8K4G5	T473	2	0.971	NA	NA	NA	NA	NA	NA	NA	NA	NA	NA	NA	NA	NA	NA	NA	NA	NA	NA	NA	NA	NA	15.637834555	NA	NA	NA	NA	NA	15.042960165	NA	NA	NA	NA	NA	NA	NA	NA	NA	NA	15.492967605	NA	NA	NA	NA	NA
Ablim1_Q8K4G5_T477_2	Ablim1	Q8K4G5	T477	2	1	17.88199139	NA	17.25404453	NA	16.381998065	NA	NA	NA	NA	NA	NA	NA	NA	17.284461975	16.840178495	NA	NA	NA	NA	NA	16.371538155	NA	16.500411985	17.00345611	16.69192314	16.325269705	16.90742302	15.983173365	17.863119125	NA	15.58258152	NA	NA	NA	15.945949555	NA	NA	NA	15.951866145	17.411314015	16.218040465	17.414826395	17.695310585	15.54489899
Ablim1_Q8K4G5_T495_2	Ablim1	Q8K4G5	T495	2	0.981	NA	NA	NA	NA	NA	NA	17.371946335	NA	NA	NA	NA	NA	NA	NA	NA	17.80271816	NA	NA	NA	NA	NA	15.561180115	NA	17.00237655	17.49568558	NA	NA	NA	NA	NA	NA	NA	16.537002565	NA	16.713776585	NA	NA	NA	NA	17.058156965	NA	NA	NA	NA
Ablim1_Q8K4G5_Y401_1	Ablim1	Q8K4G5	Y401	1	1	NA	NA	NA	NA	NA	NA	NA	NA	NA	NA	NA	NA	16.524351115	NA	NA	NA	NA	NA	NA	NA	NA	NA	NA	NA	NA	NA	NA	NA	NA	NA	NA	NA	15.840419765	NA	NA	NA	NA	NA	NA	NA	NA	NA	16.087759015	NA
Ablim1_Q8K4G5_Y401_2	Ablim1	Q8K4G5	Y401	2	1	NA	NA	NA	NA	16.375850685	16.120250695	16.268520355	16.470689775	17.275810245	NA	16.467668535	NA	16.661340715	NA	16.550557135	16.46262074	15.933912275	16.415117265	16.74378776	NA	NA	NA	NA	NA	NA	15.485974315	NA	14.902415275	NA	NA	16.5231924	14.53489685	NA	NA	15.766538615	NA	NA	NA	NA	15.460497855	17.325429915	16.825272555	17.305166245	NA
Ablim1_Q8K4G5_Y417_1	Ablim1	Q8K4G5	Y417	1	1	16.3814249	16.38776111	15.93209934	16.129034045	NA	16.219758985	15.526574135	15.648577695	15.813753135	16.203710555	16.353593825	NA	NA	16.886558525	16.939991955	NA	16.560793875	16.865936285	16.78079796	16.34543132	14.029952045	14.254037865	13.787848465	14.87110042	14.04425621	14.411898615	14.73011494	14.117167475	NA	15.853523255	15.42808723	15.76863288	NA	15.930633545	15.323065755	15.581265445	16.293095585	16.221242905	15.815776825	16.093050005	15.733320235	15.945529935	NA	15.86935806
Ablim1_Q8K4G5_Y417_2	Ablim1	Q8K4G5	Y417	2	1	19.50822544	19.07643413	18.14119625	17.995162965	19.063367845	18.807765955	18.921422955	19.098676685	19.963325505	20.232715605	19.156166075	NA	19.348857875	20.069297785	19.238072395	19.150136	18.558243755	19.102632525	19.43130302	17.78288745	17.153760905	NA	NA	NA	17.44126701	18.173490525	19.63702774	17.589931485	19.451757435	19.429575925	19.21070957	17.22241211	19.891937255	19.241573335	18.474242205	NA	18.004719735	19.784992215	NA	18.059539795	20.012945175	19.512787815	19.992681495	21.05375576
Ablim1_Q8K4G5_Y483_1	Ablim1	Q8K4G5	Y483	1	0.994	NA	NA	14.2051487	NA	NA	NA	NA	14.850177765	NA	14.774169915	NA	NA	NA	NA	NA	NA	NA	14.344327935	NA	NA	NA	NA	NA	NA	12.14138508	NA	NA	NA	15.012250895	NA	NA	NA	NA	13.746587755	15.337795255	NA	NA	NA	NA	14.735248565	NA	13.923025125	NA	13.60418892
Ablim1_Q8K4G5_Y483_2	Ablim1	Q8K4G5	Y483	2	0.972	NA	NA	NA	NA	NA	NA	NA	NA	NA	NA	NA	NA	NA	NA	NA	NA	NA	NA	NA	NA	NA	15.637834555	NA	NA	NA	NA	NA	15.042960165	NA	NA	NA	NA	NA	NA	NA	NA	NA	NA	15.492967605	NA	NA	NA	NA	NA
Ablim1_Q8K4G5_Y505_1	Ablim1	Q8K4G5	Y505	1	1	16.18290806	16.13389873	15.76051807	16.352239615	15.846714025	16.211765285	16.054668425	14.323628425	NA	NA	15.198673245	15.55571079	15.974277495	15.853823655	15.412804605	16.19619656	14.432555195	16.294916155	NA	16.34622097	NA	NA	NA	NA	13.6637249	19.536735535	14.27266789	NA	16.315238955	16.550206185	15.47611332	16.30885887	16.103321075	15.843613625	NA	15.791290275	16.039247515	15.634761805	15.470037455	16.257263185	NA	15.459685325	15.925248145	15.0097475
Ablim1_Q8K4G5_Y505_2	Ablim1	Q8K4G5	Y505	2	1	NA	19.18490505	19.03887463	NA	NA	NA	19.303297045	19.643672945	NA	NA	NA	NA	NA	NA	NA	19.96103764	19.987330435	20.054454805	NA	NA	18.845285415	17.479160315	17.363765715	18.93372917	19.42703819	18.207540515	19.50466728	NA	NA	NA	19.68113613	19.8352375	18.468353275	NA	18.489668845	18.992563245	20.291058545	NA	19.581092835	18.989507675	20.498420715	20.459481235	NA	19.30424213
Ablim2_Q8BL65_S484_1	Ablim2	Q8BL65	S484	1	0.995	NA	NA	NA	NA	NA	NA	NA	NA	NA	NA	NA	NA	NA	NA	NA	NA	NA	NA	NA	NA	NA	NA	NA	NA	NA	NA	NA	NA	15.976809505	15.653216365	NA	NA	NA	NA	NA	15.579137795	NA	NA	NA	NA	NA	NA	NA	NA
Ablim2_Q8BL65_S486_1	Ablim2	Q8BL65	S486	1	1	16.09286785	NA	NA	NA	15.417591095	15.061286925	14.710093495	NA	14.752047545	14.789546005	13.394735335	15.14462757	NA	NA	14.976383205	NA	13.801805495	NA	14.83915901	16.01629924	NA	NA	NA	NA	NA	14.866475105	NA	NA	NA	NA	15.81072139	15.60847568	15.750395775	16.276821135	NA	NA	14.939602855	14.635439875	NA	15.199057585	NA	15.237316135	14.968559265	NA
Ablim2_Q8BL65_T491_1	Ablim2	Q8BL65	T491	1	0.689	NA	NA	NA	NA	NA	NA	NA	NA	NA	NA	NA	NA	NA	NA	NA	NA	NA	NA	NA	NA	NA	NA	NA	NA	NA	NA	15.15896988	15.587004655	NA	NA	NA	NA	NA	NA	NA	NA	NA	NA	NA	NA	NA	NA	NA	NA
Abraxas1_Q8BPZ8_S383_1	Abraxas1	Q8BPZ8	S383	1	0.624	NA	NA	15.51153469	NA	NA	NA	NA	16.574949265	NA	NA	NA	NA	NA	NA	15.711627965	NA	NA	NA	NA	NA	NA	NA	NA	NA	NA	NA	NA	NA	NA	NA	NA	NA	NA	NA	NA	NA	NA	NA	NA	NA	NA	NA	NA	NA
Abraxas1_Q8BPZ8_S404_1	Abraxas1	Q8BPZ8	S404	1	0.84	NA	16.91359043	NA	17.132234575	NA	NA	NA	NA	NA	NA	NA	NA	NA	NA	NA	NA	NA	16.267963415	17.4133873	NA	NA	NA	NA	17.48118782	NA	NA	16.67505074	NA	NA	NA	NA	NA	NA	NA	NA	NA	NA	NA	NA	16.350410465	NA	NA	NA	16.95094395
Abraxas1_Q8BPZ8_S48_1	Abraxas1	Q8BPZ8	S48	1	1	15.58084965	NA	NA	NA	NA	15.269201275	NA	NA	NA	NA	15.250703815	15.41942883	NA	NA	NA	NA	NA	NA	NA	NA	15.864390365	NA	16.238586425	16.51092529	16.39292526	NA	16.43747902	16.589952465	15.283732415	NA	NA	16.15723419	15.825921055	NA	15.324364665	NA	14.974036215	NA	NA	16.002814295	15.243563645	NA	15.209801665	NA
Abraxas1_Q8BPZ8_T406_1	Abraxas1	Q8BPZ8	T406	1	0.999	16.14591694	NA	NA	NA	17.339010245	17.222225185	NA	NA	16.766382225	17.010082245	17.035898205	17.14287853	15.606535905	NA	NA	17.58658505	17.256810185	NA	NA	15.67908477	17.095903395	15.677121165	NA	NA	NA	16.137571335	16.73593521	17.800319665	NA	15.656742095	14.88809395	15.65965271	NA	16.023716925	15.488818165	16.970800395	17.180687905	16.325574875	15.787395475	16.253892905	NA	NA	17.329280845	NA
Abraxas1_Q8BPZ8_T46_1	Abraxas1	Q8BPZ8	T46	1	1	NA	NA	15.29529667	16.688684465	15.157971385	NA	16.477630615	15.128356935	15.056244855	15.730939865	NA	NA	NA	NA	NA	15.41478634	NA	NA	NA	NA	NA	16.231716155	NA	NA	NA	16.348569875	NA	NA	NA	15.636538505	15.81796264	NA	NA	NA	NA	15.918549535	NA	NA	15.251935955	NA	NA	15.192817685	NA	15.31048965
Abraxas1_Q8BPZ8_Y401_1	Abraxas1	Q8BPZ8	Y401	1	1	15.81870556	NA	15.56712246	NA	NA	NA	16.914628985	NA	NA	NA	NA	NA	15.736586565	16.509923935	15.657871245	NA	NA	NA	NA	NA	NA	15.906333925	17.183942795	NA	17.19651032	16.163225175	NA	NA	15.863409045	15.656743055	NA	NA	NA	16.023716925	NA	NA	NA	NA	15.786724085	NA	16.670106885	16.906817435	NA	NA
Abraxas2_Q3TCJ1_S280_1	Abraxas2	Q3TCJ1	S280	1	1	19.57308674	19.97986888	19.69479084	20.111928945	19.932613375	20.242023465	21.316436765	18.674390795	20.979583745	21.424749365	21.666213985	17.91108417	18.944595335	19.831741325	19.511086465	20.55773831	19.869505885	20.380577095	20.22205543	20.31661319	NA	20.385801315	20.152124405	20.27124214	22.07943726	21.533548355	21.89088249	21.764179225	19.596012115	20.344658855	20.23008442	20.37596702	20.727384565	19.550605775	21.032485005	21.496959685	20.247443195	20.778976435	19.944585795	20.476779945	21.826814645	21.623177525	21.871833795	22.14877224
Acaa2_Q8BWT1_S28_1	Acaa2	Q8BWT1	S28	1	1	14.49693966	13.91158008	14.59092712	12.901381495	14.777389525	14.504323005	13.744080545	14.200521475	14.385374075	14.631584165	14.975527765	15.21779346	14.158310885	14.025636665	14.599419595	14.57094574	14.146202085	14.118373875	14.44547558	14.74206733	14.437993045	12.961199765	14.304668425	13.01821041	14.25450611	14.623682025	14.63578701	14.657356265	15.163807865	14.492317205	15.33336448	15.29483127	14.410778045	14.510190005	14.797144885	14.899635305	14.683882715	12.743550295	14.278069495	13.510690695	15.255870815	14.681248665	14.500966065	14.37481213
Acaca_Q5SWU9_S1215_1	Acaca	Q5SWU9	S1215	1	0.968	NA	NA	NA	NA	NA	NA	NA	NA	NA	NA	NA	NA	NA	NA	NA	NA	NA	NA	NA	NA	NA	NA	NA	NA	NA	NA	NA	NA	NA	NA	15.61122417	NA	NA	NA	NA	NA	NA	NA	NA	NA	16.857120515	NA	NA	NA
Acaca_Q5SWU9_S1215_2	Acaca	Q5SWU9	S1215	2	1	NA	21.68957805	18.47638798	21.374311455	20.530532835	17.780292505	21.213985445	21.302188875	21.674411775	21.956972115	NA	NA	20.936111445	NA	18.467307095	21.33892346	20.505270955	21.574106225	18.07008552	NA	22.716680525	22.703948975	22.160200115	22.641222	21.45555306	21.598014835	21.78460121	21.727977755	20.534076695	20.516934395	NA	20.83683967	22.313783645	20.390922545	21.075181005	20.562160485	20.691765785	20.390233995	19.080993645	20.292915345	22.720705035	21.222371105	20.707910535	21.089921
Acaca_Q5SWU9_S1217_1	Acaca	Q5SWU9	S1217	1	1	20.81514263	20.79963207	20.50783253	20.788343435	17.457336425	17.720058435	20.791702265	21.200214385	21.042070395	21.719848625	NA	19.79515552	19.862840655	19.637241365	18.107998845	20.64670468	19.568728445	20.498027805	19.37376976	NA	NA	20.784109115	18.647214885	21.44277572	20.70722199	20.971963885	20.22079086	21.414983745	20.218284605	19.610569955	18.25977611	20.42725753	21.315961835	20.536375045	20.528355595	21.070419305	18.961632725	20.452692025	20.131927485	NA	18.793176645	20.700539585	19.988672255	20.96693516
Acaca_Q5SWU9_S1217_2	Acaca	Q5SWU9	S1217	2	1	25.27513409	21.8397665	18.5624609	21.524499895	21.217132575	17.930482855	21.364173885	21.452379235	21.824602125	22.107162475	25.460630415	NA	21.086301805	NA	18.617497445	21.48911381	20.655459405	NA	18.49631691	19.36695003	22.696241375	22.854139335	22.310388565	22.79141044	21.68108559	21.748203285	21.93478966	21.878168105	20.684265135	20.893635755	NA	20.98702812	22.491622925	20.541112895	21.071248055	20.712350845	20.841954235	20.540422435	19.292570115	20.443103795	21.339683535	21.387871745	20.858100885	21.24011135
Acaca_Q5SWU9_S1258_1	Acaca	Q5SWU9	S1258	1	1	21.84676647	21.27396678	21.27002239	21.807790755	21.796890265	21.445348735	20.054317475	20.213621145	19.401765825	20.030239105	19.914113995	19.07437801	21.551279065	20.540193555	20.742695805	20.178195	20.522820475	20.754760745	21.09682655	20.20420742	20.193689345	19.040248875	18.573793405	20.04765892	17.92689324	NA	18.07230759	17.805633545	21.175497055	20.209279065	18.69406032	20.34924125	19.964632035	19.658573145	19.133543965	19.676948545	21.680373195	21.370546335	21.929183955	21.538520815	20.357646935	20.407122615	20.847496025	19.84180927
Acaca_Q5SWU9_S1258_2	Acaca	Q5SWU9	S1258	2	1	24.05349445	23.18580722	23.01665401	23.590568545	24.026624685	23.731479635	23.850112915	23.154565815	23.589391715	23.775030135	23.793144225	23.57023525	24.404893875	22.241437905	22.639103895	22.87456608	23.678580285	22.389017105	23.3641243	22.22505092	22.509506225	22.078626635	21.912261955	22.49739647	22.77080536	21.932506565	22.88767052	22.589076995	23.275445935	22.339705465	20.90235424	22.75808906	23.619890215	22.909635545	22.688147545	22.973022455	23.659523965	22.672306055	23.162620545	23.304763795	23.458965295	22.850455285	23.614503855	23.22740078
Acaca_Q5SWU9_S1262_1	Acaca	Q5SWU9	S1262	1	1	19.16248226	18.35278224	NA	NA	18.323677065	20.207197185	20.165956495	20.022329335	20.367082595	20.189447395	18.970563885	19.97018337	18.171062465	NA	NA	19.17462826	16.564814565	19.703725815	NA	18.23923015	18.716539375	19.281515125	19.465557095	NA	18.99614716	17.846948625	18.9717083	19.222898485	18.289052965	NA	18.3598547	19.17274475	19.360689165	18.271318435	NA	19.222980495	19.436463355	NA	NA	20.139753345	19.620561595	20.343417165	20.024812695	19.9132719
Acaca_Q5SWU9_S1262_2	Acaca	Q5SWU9	S1262	2	1	24.05349445	23.18580722	23.01665401	23.590568545	24.026624685	23.731479635	23.850112915	23.154565815	23.589391715	23.775030135	23.793144225	23.57023525	24.404893875	22.241437905	22.639103895	22.87456608	23.678580285	22.389017105	23.3641243	22.22505092	22.509506225	22.078626635	21.912261955	22.49739647	22.77080536	21.932506565	22.88767052	22.589076995	23.275445935	22.339705465	20.90235424	22.75808906	23.619890215	22.909635545	22.688147545	22.973022455	23.659523965	22.672306055	23.162620545	23.304763795	23.458965295	22.850455285	23.614503855	23.22740078
Acaca_Q5SWU9_S1268_1	Acaca	Q5SWU9	S1268	1	0.836	NA	NA	NA	NA	NA	NA	NA	NA	NA	NA	NA	NA	NA	NA	NA	NA	NA	NA	NA	NA	NA	NA	NA	17.67767334	NA	17.632919315	16.99111939	NA	NA	NA	NA	NA	NA	NA	16.928734775	NA	NA	NA	NA	NA	NA	NA	NA	NA
Acaca_Q5SWU9_S1272_2	Acaca	Q5SWU9	S1272	2	0.882	NA	NA	NA	NA	NA	NA	NA	NA	NA	NA	NA	NA	NA	NA	15.794549945	NA	NA	NA	NA	NA	14.407945625	NA	NA	15.56681537	NA	NA	NA	NA	NA	NA	NA	NA	NA	NA	NA	NA	NA	NA	NA	NA	NA	NA	NA	NA
Acaca_Q5SWU9_S23_1	Acaca	Q5SWU9	S23	1	1	NA	17.35528469	NA	NA	NA	NA	21.500434875	21.272502905	21.259613035	20.473060605	20.551258085	20.28200054	NA	NA	NA	NA	NA	18.519296645	18.94116401	17.49046993	18.169088355	NA	17.474655145	17.97278976	19.35492325	20.153211595	20.30429268	20.411827085	NA	NA	16.99320888	NA	20.292936325	19.031341555	19.008038525	20.175348275	NA	17.334474565	NA	NA	21.272262575	20.983515735	21.281568525	20.87097263
Acaca_Q5SWU9_S23_2	Acaca	Q5SWU9	S23	2	1	20.69400692	22.49937343	22.18979168	20.022918705	20.612167365	24.147346495	21.764873505	22.349636085	23.860519415	22.647094725	23.462001795	22.81263638	22.624467845	22.244981765	22.204861645	NA	24.414151195	NA	NA	NA	21.975841515	21.331012725	NA	21.72670173	19.94178772	21.087968825	20.77741432	21.158407205	23.804237365	22.603837015	NA	21.56961631	22.887067795	19.904273985	21.611283305	20.633285515	NA	22.568326945	21.884223935	23.219087605	18.869361875	20.854002955	21.945259095	22.17265034
Acaca_Q5SWU9_S23_3	Acaca	Q5SWU9	S23	3	1	NA	13.90186309	NA	NA	16.327894215	17.206022255	13.529708865	NA	16.617113115	18.342144005	18.567577365	18.50174046	16.478166575	NA	NA	NA	NA	NA	15.8389616	NA	14.169691085	15.589684495	NA	NA	NA	NA	16.27675438	16.844444275	16.427246095	NA	NA	NA	14.428549765	NA	15.207294465	16.728155135	15.865645405	16.736162185	16.720764155	16.672481535	14.682363505	NA	18.244720455	16.907794
Acaca_Q5SWU9_S25_1	Acaca	Q5SWU9	S25	1	1	20.1324358	18.91269779	18.71399403	19.126884465	19.608304985	19.197002405	NA	NA	NA	NA	18.106094355	17.98306942	20.440025325	NA	18.227339745	NA	19.312905315	NA	18.63772964	17.37247943	NA	NA	NA	NA	NA	NA	NA	NA	18.935758595	17.838568685	NA	18.49792289	NA	NA	NA	NA	19.260134695	19.197454455	18.831779475	19.059738165	16.4597179885203	16.5317723609813	16.259131258312	16.3934843097956
Acaca_Q5SWU9_S25_2	Acaca	Q5SWU9	S25	2	1	22.79229832	21.8527975	21.97951221	22.241550445	22.393274305	22.322710035	20.553562165	21.317670825	22.502777105	21.202947615	22.028274535	21.64690304	22.385211945	20.779563905	21.577406885	22.07565022	21.310145375	21.253028875	20.96716499	21.76106166	19.846147535	19.776044845	20.818376535	18.92145347	21.8352108	18.560287475	20.03750992	19.930078505	21.602205275	20.677155495	20.54960537	21.6087284	21.410690305	21.309152605	21.899865145	21.831573485	22.346770285	21.555099485	22.205732345	20.758096695	21.525848385	21.869011875	21.859897605	21.04986858
Acaca_Q5SWU9_S25_3	Acaca	Q5SWU9	S25	3	1	NA	13.66419029	NA	NA	16.090221405	16.968349455	13.292035105	NA	16.379440315	18.104471205	18.329904555	18.26406574	16.240493775	NA	NA	NA	NA	NA	15.60128879	NA	13.932018275	15.352010735	NA	NA	NA	NA	16.03908158	16.606771465	16.123365405	NA	NA	NA	14.190876005	NA	14.971716885	16.532964705	15.627972605	16.498487475	16.483089445	16.434808735	14.444689745	NA	18.007047645	16.67011928
Acaca_Q5SWU9_S29_1	Acaca	Q5SWU9	S29	1	1	23.48287106	22.08012485	23.05012226	23.410055165	23.498193745	23.325626365	21.671079635	21.492557525	22.126504905	22.789129255	21.888816835	21.59976482	23.502838135	22.588630675	22.538382535	23.13180828	22.702004435	22.157957085	22.12954902	21.65867137	21.310089105	21.890779495	21.612390515	21.80383491	20.86062622	19.816986085	20.33894539	20.401277545	22.617557525	22.071578025	21.21431637	22.71036911	21.731294635	21.888324735	22.172865865	21.505031585	22.943720815	22.050521845	23.210189815	22.979316715	21.451999665	21.429820055	21.449577325	21.48496532
Acaca_Q5SWU9_S29_2	Acaca	Q5SWU9	S29	2	1	24.17244434	23.1833086	23.32792187	23.622331625	23.771467215	23.585754385	22.235074995	23.025470735	23.801485065	23.329610815	23.321989055	22.95705128	23.732805245	22.071111675	22.912274365	23.40571308	22.373597145	22.582422265	22.29722786	23.09112453	21.078111645	21.061185845	22.148439405	20.05144119	20.42790794	21.781089785	21.36797714	21.636348725	22.825664515	21.930598255	21.87966823	22.9635086	22.701475145	22.684391015	22.288685795	23.204828255	23.676833155	22.873258585	23.568986885	21.946863175	21.608476635	23.240410805	22.595884315	22.85012913
Acaca_Q5SWU9_S29_3	Acaca	Q5SWU9	S29	3	1	NA	13.17415523	NA	NA	15.600187305	16.478315345	12.802000995	NA	15.889406205	17.614437095	17.839870455	17.77403164	15.750459665	NA	NA	NA	NA	NA	15.11125469	NA	13.441984175	14.861976625	NA	NA	NA	NA	15.54904652	16.116737365	16.021993635	NA	NA	NA	13.700841905	NA	NA	15.737061495	15.137938495	16.008454325	15.993055335	15.944773675	13.954655645	NA	17.517013545	16.18008518
Acaca_Q5SWU9_S34_1	Acaca	Q5SWU9	S34	1	1	NA	NA	NA	NA	NA	NA	NA	NA	NA	NA	NA	NA	NA	NA	NA	NA	NA	NA	NA	NA	NA	NA	NA	NA	NA	NA	NA	NA	NA	NA	NA	NA	NA	14.102746965	NA	13.785493845	NA	NA	NA	NA	NA	NA	14.201462745	NA
Acaca_Q5SWU9_S34_2	Acaca	Q5SWU9	S34	2	1	NA	13.72281932	NA	NA	NA	NA	NA	NA	NA	NA	NA	NA	NA	NA	NA	NA	NA	14.411160475	NA	NA	NA	NA	NA	NA	NA	NA	NA	NA	NA	NA	NA	NA	NA	NA	NA	NA	NA	NA	16.102951045	NA	NA	NA	NA	NA
Acaca_Q5SWU9_S34_3	Acaca	Q5SWU9	S34	3	0.999	NA	NA	NA	NA	NA	NA	NA	NA	NA	NA	NA	NA	NA	NA	NA	NA	NA	NA	NA	NA	NA	NA	NA	NA	NA	NA	NA	NA	14.397485735	NA	NA	NA	NA	NA	13.630978585	15.719192495	NA	NA	NA	NA	NA	NA	NA	NA
Acaca_Q5SWU9_S47_1	Acaca	Q5SWU9	S47	1	0.9	17.53412914	NA	13.10383224	NA	NA	17.325603485	NA	17.231218345	NA	NA	17.450988765	NA	NA	NA	NA	NA	NA	NA	NA	NA	NA	NA	NA	NA	NA	NA	NA	NA	NA	NA	NA	NA	NA	NA	NA	NA	17.090390205	NA	17.784805295	NA	NA	NA	NA	NA
Acaca_Q5SWU9_S47_2	Acaca	Q5SWU9	S47	2	1	20.63505077	20.10019016	NA	20.387855535	20.964208605	20.587480545	19.820693965	20.031200415	20.549228675	20.333969115	20.471590045	20.16600704	19.915723795	NA	NA	NA	NA	NA	NA	NA	NA	NA	NA	NA	NA	NA	NA	NA	19.996458055	NA	NA	19.32334137	20.121500015	NA	NA	18.576114645	20.625775335	19.667125695	20.549116135	19.988168715	NA	19.654725075	19.523281095	19.75298786
Acaca_Q5SWU9_S49_1	Acaca	Q5SWU9	S49	1	0.605	NA	NA	NA	NA	NA	NA	15.927474975	NA	17.879148485	NA	NA	NA	NA	NA	NA	NA	NA	NA	NA	NA	NA	NA	NA	NA	NA	NA	NA	NA	NA	NA	NA	NA	NA	NA	NA	NA	NA	NA	NA	NA	NA	NA	NA	NA
Acaca_Q5SWU9_S49_2	Acaca	Q5SWU9	S49	2	1	20.63505077	20.10019016	NA	20.387855535	20.964208605	20.587480545	19.820693965	20.031200415	20.549228675	20.333969115	20.471590045	20.16600704	19.915723795	NA	NA	NA	NA	NA	NA	NA	NA	NA	NA	NA	NA	NA	NA	NA	19.996458055	NA	NA	19.32334137	20.121500015	NA	NA	18.576114645	20.625775335	19.667125695	20.549116135	19.988168715	NA	19.654725075	19.523281095	19.75298786
Acaca_Q5SWU9_S52_1	Acaca	Q5SWU9	S52	1	0.977	16.687644	NA	17.00495243	17.548196795	17.646379475	NA	17.747262955	14.302895545	NA	17.651178355	NA	17.94701099	NA	NA	NA	NA	16.926260945	NA	15.1661272	NA	NA	NA	14.412081715	16.24345016	NA	NA	14.14042282	NA	17.025823595	16.452082635	NA	NA	13.395132065	13.297072405	NA	NA	NA	16.614637375	NA	17.299600605	16.837905885	NA	NA	13.9335556
Acaca_Q5SWU9_S52_3	Acaca	Q5SWU9	S52	3	1	17.71097279	17.89581012	16.22339153	17.065423965	14.057266235	NA	14.794574735	NA	17.799909595	18.902502055	18.031270975	16.39415836	NA	17.381931305	17.212185865	15.20192337	NA	17.687427525	NA	NA	NA	NA	16.822216035	16.25950813	NA	NA	14.82924748	NA	NA	NA	15.44999313	NA	14.522549625	16.400888445	NA	16.413679115	17.688004495	18.098390575	18.265007015	NA	15.102294915	17.965910915	15.439308165	16.20019627
Acaca_Q5SWU9_S54_1	Acaca	Q5SWU9	S54	1	0.963	NA	NA	NA	NA	NA	NA	NA	NA	NA	NA	NA	NA	16.697980875	NA	NA	12.28509998	NA	NA	NA	NA	15.958953855	15.962610245	NA	NA	NA	14.630238535	NA	15.290549275	NA	NA	NA	NA	NA	NA	NA	16.726360315	NA	NA	NA	15.909642225	NA	NA	16.235027305	NA
Acaca_Q5SWU9_S54_2	Acaca	Q5SWU9	S54	2	1	NA	NA	15.86575985	NA	NA	NA	18.554815295	NA	16.592424395	NA	NA	NA	18.842744825	18.402738565	18.878731725	20.04358578	20.772294045	18.388710025	20.43060684	17.21934795	19.926370615	18.562049865	NA	19.91958046	18.55551338	NA	19.03476906	18.422647475	NA	17.503458975	NA	NA	NA	20.290496825	20.721013065	19.740736005	NA	18.675233835	NA	NA	21.273902895	18.950333595	18.448328015	NA
Acaca_Q5SWU9_S54_3	Acaca	Q5SWU9	S54	3	1	18.9112711	18.46285152	19.65664959	18.886243825	17.589614875	17.856899255	18.120668405	19.009925845	19.086143495	20.825887675	19.954654695	17.95732212	19.549810405	19.305315015	18.781603815	17.34389782	NA	19.610811235	18.25352478	NA	16.338441845	NA	18.928609845	17.65843963	NA	18.098930365	16.84838677	NA	16.930025105	17.186989785	18.56698131	18.70814705	18.893032075	18.710706705	20.221400265	18.558263775	19.611388205	18.821878435	20.073789595	17.048770905	18.355278015	18.904410365	17.572788235	16.88742161
Acaca_Q5SWU9_S55_1	Acaca	Q5SWU9	S55	1	0.853	NA	NA	NA	13.470073705	NA	NA	14.512537955	15.678149225	NA	NA	NA	NA	NA	16.186035155	15.446780205	NA	NA	NA	NA	NA	NA	NA	NA	NA	NA	NA	NA	NA	NA	12.620294575	NA	13.69842052	16.343784335	NA	16.813433645	NA	NA	NA	NA	NA	NA	17.197422975	NA	NA
Acaca_Q5SWU9_S55_2	Acaca	Q5SWU9	S55	2	1	16.53548908	NA	20.64856243	NA	NA	16.547433845	17.744495395	19.730621345	16.346223835	18.079315185	16.961351395	NA	17.773962015	18.861970895	19.281964305	19.2486639	19.977372165	18.825773245	19.63568687	20.58163547	NA	17.588281635	NA	19.12465858	16.35367203	20.767742165	18.42058373	18.426372525	16.653640745	21.001723285	18.57328129	16.17367363	NA	19.404821395	19.878281595	18.575525275	NA	17.880313875	NA	NA	20.478982925	18.155413625	17.668645855	NA
Acaca_Q5SWU9_S55_3	Acaca	Q5SWU9	S55	3	1	19.13078976	18.69251346	19.93988895	19.099292755	17.794258125	18.264831535	18.998403545	19.296310425	19.849651335	20.315000525	19.551149365	18.17273045	19.636745455	19.067914955	19.339085575	17.4711752	20.827116965	19.401296615	18.53990936	20.57775402	16.624824525	15.311247825	19.139492035	17.82016754	NA	18.385314945	17.05988693	19.859920495	19.061750415	18.867173195	18.77286052	18.99453163	18.912679675	18.789564135	20.507784845	18.768886565	19.317076685	19.048612595	20.300756455	18.792663575	18.491853715	19.683812145	17.628787995	18.24139881
Acaca_Q5SWU9_S59_1	Acaca	Q5SWU9	S59	1	0.951	NA	NA	NA	NA	NA	NA	NA	NA	NA	15.062949175	NA	NA	NA	NA	NA	13.99855328	NA	14.888914115	14.65898609	NA	NA	NA	15.300616265	NA	NA	NA	16.40236664	15.070384975	NA	NA	NA	NA	NA	NA	NA	NA	NA	NA	NA	NA	NA	NA	NA	NA
Acaca_Q5SWU9_S59_2	Acaca	Q5SWU9	S59	2	1	14.42868042	15.9513483	NA	17.470954895	NA	NA	NA	15.668347365	NA	18.292472835	NA	15.32292843	NA	15.746113775	17.178160665	16.73299313	14.902318005	18.380453115	16.93382644	17.28887271	NA	16.760290145	19.350175855	16.62260246	16.57915115	18.383092885	NA	16.767538065	NA	18.170769695	18.6773901	15.57685279	16.607149125	17.536432265	15.390111925	15.182886115	NA	17.906686785	NA	15.906889915	17.420518875	16.168869975	NA	15.24073791
Acaca_Q5SWU9_S59_3	Acaca	Q5SWU9	S59	3	1	NA	NA	18.52317905	NA	17.352888105	16.556953425	18.936073305	NA	19.637910845	16.628620145	16.585191725	NA	17.011793135	16.958032605	18.768809315	14.97655487	19.060719495	17.149066925	NA	17.8689394	NA	13.544851305	NA	15.65420151	NA	NA	NA	18.093523025	18.565664295	18.233946805	NA	NA	13.775878905	15.628218645	NA	NA	16.806157115	NA	18.591817855	18.182382585	16.094376565	19.494551655	13.984923355	18.59667873
Acaca_Q5SWU9_S5_1	Acaca	Q5SWU9	S5	1	1	16.86379719	16.33668422	15.5166235	15.530414585	15.715217595	14.912454605	20.142461775	20.104330065	19.875553135	19.796657555	19.553035735	20.0486269	15.545977595	NA	NA	14.28993988	17.261240955	17.040082935	17.25266838	16.8697977	13.456925385	13.547327045	NA	13.59836387	18.0181427	18.090433125	18.48664284	18.158254625	15.949051855	15.215803145	14.25569915	15.503829	19.361667635	19.241289135	18.668261525	18.968410485	14.863164905	14.959456445	14.065511695	14.357570655	18.998033525	19.173613545	19.543983455	19.08511448
Acaca_Q5SWU9_S64_1	Acaca	Q5SWU9	S64	1	0.976	NA	NA	NA	NA	NA	NA	NA	NA	NA	NA	NA	NA	NA	NA	NA	NA	NA	15.303876885	NA	NA	NA	NA	NA	NA	13.33932781	NA	NA	NA	NA	NA	NA	NA	NA	NA	NA	NA	NA	NA	NA	NA	NA	NA	NA	NA
Acaca_Q5SWU9_S64_2	Acaca	Q5SWU9	S64	2	1	NA	NA	NA	NA	NA	NA	NA	NA	NA	17.373552315	NA	NA	15.483585355	NA	NA	15.81407166	15.543314935	15.625566485	15.80438328	16.3699522	NA	15.841368675	17.472980495	NA	15.66023064	17.464170455	16.2784729	NA	NA	17.251849175	15.8590126	NA	NA	16.868432995	NA	NA	NA	16.987766265	NA	15.228937155	16.501596445	NA	NA	15.74522781
Acaca_Q5SWU9_S64_3	Acaca	Q5SWU9	S64	3	0.849	NA	NA	NA	NA	16.420799255	NA	NA	NA	NA	NA	NA	NA	NA	16.200807565	NA	NA	NA	NA	NA	14.3199892	NA	NA	NA	NA	NA	NA	NA	NA	NA	NA	NA	NA	NA	NA	NA	NA	NA	NA	NA	NA	NA	NA	NA	NA
Acaca_Q5SWU9_S79_1	Acaca	Q5SWU9	S79	1	1	17.95319653	16.8580389	17.00184727	17.268152245	17.462633135	17.339342115	18.253597255	17.434642795	17.007347105	16.044826505	17.930801395	17.39923191	16.008272165	13.404232025	14.753441815	15.31170559	15.057950025	15.176232345	14.86161232	NA	18.635267255	18.317686085	18.633584975	18.91248703	18.45598602	18.189502715	18.58774376	18.321277615	17.503913875	16.766924855	15.68434715	17.02226829	17.647632595	17.586208345	17.155592915	17.536441795	17.339051245	15.614048005	16.550954815	16.781383515	16.995100015	16.694443705	16.813335415	16.75827122
Acaca_Q5SWU9_T1195_1	Acaca	Q5SWU9	T1195	1	1	16.17712498	15.34100627	14.59891224	14.355989455	15.021491055	14.912844655	14.666227335	14.631443985	NA	14.106335635	14.448143955	NA	15.001277925	12.151648515	13.500768665	NA	12.166896825	NA	NA	NA	15.383720395	13.777052885	14.761420245	14.92194557	13.93719292	13.846102715	13.90595722	13.284787175	15.417769435	14.302681925	13.41871071	14.6282463	14.724637985	14.448972695	NA	14.311807625	14.983521465	14.377859115	14.485269545	14.704841615	14.524510385	13.842101095	14.359103195	13.97186661
Acaca_Q5SWU9_T1211_2	Acaca	Q5SWU9	T1211	2	1	NA	NA	NA	NA	20.574573515	22.057332985	20.234994885	NA	NA	NA	19.701511385	21.52879429	NA	NA	NA	NA	18.716511725	NA	19.67820167	NA	NA	21.244136815	NA	18.76024055	NA	NA	18.57460976	NA	20.266818995	NA	NA	20.80242538	NA	NA	NA	18.945991515	NA	NA	NA	20.267364505	18.114562985	NA	20.730976105	NA
Acaca_Q5SWU9_T1226_2	Acaca	Q5SWU9	T1226	2	1	NA	NA	15.89369488	NA	NA	NA	NA	NA	NA	NA	NA	NA	NA	NA	NA	NA	NA	NA	16.91542435	16.9522047	NA	NA	NA	NA	NA	NA	NA	NA	NA	NA	NA	NA	NA	NA	17.792103765	NA	NA	NA	17.156347275	NA	NA	NA	NA	NA
Acaca_Q5SWU9_T1264_1	Acaca	Q5SWU9	T1264	1	0.997	NA	NA	NA	17.290218355	17.250772475	NA	NA	19.992717745	NA	NA	18.615203855	NA	NA	NA	NA	19.20880795	17.659533505	NA	17.55574035	NA	20.525043485	17.225975045	NA	NA	18.24443245	18.677207945	NA	NA	NA	17.834891315	17.70666027	NA	NA	19.550361635	18.466254235	NA	NA	17.905332565	NA	NA	NA	NA	NA	NA
Acaca_Q5SWU9_T1271_1	Acaca	Q5SWU9	T1271	1	0.981	NA	NA	NA	NA	NA	NA	NA	NA	NA	NA	NA	NA	NA	NA	NA	NA	NA	17.033309945	NA	NA	NA	NA	NA	NA	NA	NA	NA	NA	NA	NA	NA	NA	NA	17.443119045	NA	NA	NA	NA	NA	NA	NA	NA	NA	NA
Acaca_Q5SWU9_T1271_2	Acaca	Q5SWU9	T1271	2	0.963	NA	NA	NA	NA	NA	NA	NA	NA	NA	NA	NA	13.87055874	NA	NA	NA	NA	NA	NA	NA	16.31534099	NA	16.674163825	NA	NA	NA	NA	NA	NA	NA	NA	NA	NA	NA	NA	NA	NA	NA	NA	NA	NA	NA	NA	NA	NA
Acaca_Q5SWU9_T57_1	Acaca	Q5SWU9	T57	1	0.992	NA	17.42865276	NA	13.334280975	NA	NA	NA	14.333528525	15.364137655	NA	13.683982845	NA	13.819015505	NA	13.231947895	NA	NA	NA	NA	15.57184505	14.138559335	NA	15.568780895	NA	NA	15.786478045	13.7321558	12.103217125	NA	NA	NA	16.59639358	NA	16.481246945	14.506217005	NA	NA	15.119223595	NA	12.859437945	14.630827905	13.180846215	17.347393035	17.23706341
Acaca_Q5SWU9_T57_2	Acaca	Q5SWU9	T57	2	1	16.2163496	17.85084629	22.17828464	19.370452885	NA	16.107973095	17.260185245	18.672258385	16.865051275	17.639854425	16.521890635	17.22242641	18.161600115	19.056076045	19.789662365	NA	15.368424415	19.315452575	19.19176101	19.55151081	20.772521965	19.182870865	21.459894175	18.52210045	19.99478531	20.328281405	19.32241821	17.855428695	16.214179995	19.953652385	20.08300876	16.85337066	18.506647115	19.041307445	18.610049245	16.427669525	NA	NA	NA	19.004125595	NA	18.068367955	17.275472635	16.0082674
Acaca_Q5SWU9_T57_3	Acaca	Q5SWU9	T57	3	1	18.79316616	17.54741191	20.13653278	19.112213135	18.352453235	18.066661825	19.352455135	19.271135335	19.909725195	18.015668865	17.972240445	18.06738186	19.526313775	18.457683555	19.371083265	17.40741062	20.447770115	18.536115655	18.51473427	19.31046772	16.599649425	14.931900985	19.253408425	17.51908302	NA	18.360139845	17.14571953	19.480571745	18.585277555	18.438868525	19.09634685	18.96935653	19.070760725	18.736625665	20.482609745	18.894416805	18.193207745	18.185539245	20.208049775	18.356725695	18.615734095	19.643069265	17.516601555	18.40090465
Acaca_Q5SWU9_Y1208_1	Acaca	Q5SWU9	Y1208	1	1	NA	NA	NA	NA	19.682472235	19.943769445	NA	NA	NA	NA	20.951332095	NA	NA	NA	NA	NA	NA	17.138175965	16.52555084	NA	20.902616495	18.739606865	20.882333755	NA	NA	NA	NA	NA	NA	NA	16.89225101	NA	NA	NA	NA	NA	18.618966105	NA	19.955270765	20.835691455	17.855775835	NA	NA	NA
Acaca_Q5SWU9_Y1208_2	Acaca	Q5SWU9	Y1208	2	1	NA	NA	NA	NA	NA	NA	NA	NA	NA	NA	NA	NA	NA	NA	NA	NA	NA	20.220132835	NA	NA	NA	NA	NA	NA	NA	NA	NA	NA	NA	NA	NA	NA	NA	NA	NA	NA	NA	NA	NA	NA	NA	19.868397715	NA	NA
Acaca_Q5SWU9_Y1274_2	Acaca	Q5SWU9	Y1274	2	1	NA	NA	NA	NA	NA	NA	NA	NA	NA	NA	NA	13.87055874	NA	NA	NA	NA	NA	NA	NA	16.31534099	NA	16.674163825	NA	NA	NA	NA	NA	NA	NA	NA	NA	NA	NA	NA	NA	NA	NA	NA	NA	NA	NA	NA	NA	NA
Acacb_E9Q4Z2_S1330_1	Acacb	E9Q4Z2	S1330	1	0.917	NA	NA	NA	NA	14.036252975	NA	NA	NA	13.675890925	14.074726105	NA	13.97849941	NA	NA	NA	NA	NA	NA	NA	NA	NA	NA	NA	NA	NA	NA	15.62621594	NA	NA	NA	NA	NA	13.166465755	NA	NA	12.274700155	NA	NA	NA	13.117293365	NA	NA	13.962172505	NA
Acacb_E9Q4Z2_S1332_1	Acacb	E9Q4Z2	S1332	1	1	19.84369183	19.56536006	18.40991497	19.034612655	19.444644935	19.306152335	19.519252775	19.301528935	19.046827315	19.417095175	19.316810605	19.00557041	18.791587825	17.189739225	17.421860695	17.32363415	17.987034795	17.449424745	17.60223198	17.17169284	21.544616695	20.512062075	20.628381725	20.92054748	21.02772713	21.071283345	21.17622376	20.962800975	18.807481765	18.168122295	15.49772262	18.43599701	18.980596545	18.676343915	17.891467095	18.703519815	18.977656365	18.711091995	18.890924445	19.035858155	19.055070875	18.852925295	19.142810815	18.89452648
Acacb_E9Q4Z2_S136_1	Acacb	E9Q4Z2	S136	1	1	18.42261982	18.08381748	17.88292408	17.780515675	18.092924125	18.102857585	18.178718565	17.930643085	17.588647845	16.689485545	17.623357775	17.61575413	18.145881655	NA	16.545706745	16.92828274	17.590556145	17.153240205	17.28912353	15.71468544	18.665527335	13.871825225	18.528102875	18.36008835	18.45301628	18.112167365	17.46475411	17.262071605	17.441705705	16.893136025	16.32784366	17.00923156	17.311794285	17.119768145	15.028423305	NA	17.851925855	17.777835845	18.003856655	17.923408515	17.939891815	17.617148395	17.719017025	17.39617824
Acacb_E9Q4Z2_S181_2	Acacb	E9Q4Z2	S181	2	1	NA	NA	NA	NA	NA	NA	16.209745405	NA	16.346183775	16.441474905	NA	15.50612736	17.822471615	17.000120155	16.859221455	NA	NA	NA	13.45883941	15.34724044	NA	NA	16.806673045	NA	NA	NA	NA	NA	NA	15.968359945	NA	NA	NA	15.318929665	NA	16.101013175	16.353146555	17.445344925	NA	NA	16.865262985	15.592042925	16.595790855	15.60501575
Acacb_E9Q4Z2_S181_3	Acacb	E9Q4Z2	S181	3	1	NA	NA	NA	NA	16.451709745	NA	NA	NA	19.132198335	NA	17.645172115	NA	16.731796265	NA	NA	NA	NA	NA	NA	NA	16.019300455	NA	NA	NA	NA	NA	NA	18.001142505	15.527043345	NA	NA	NA	NA	NA	18.624482155	NA	NA	NA	NA	NA	NA	NA	NA	NA
Acacb_E9Q4Z2_S182_2	Acacb	E9Q4Z2	S182	2	1	18.92417812	19.30648899	19.26639652	19.168436055	19.431053165	NA	16.835086825	18.658361435	16.971523285	16.880146025	NA	16.13146877	18.447813035	17.625461575	17.538775445	18.54799938	NA	16.496501925	14.08418083	15.71684455	20.430076595	20.064651495	18.644670485	20.59804916	19.97328186	19.729480745	19.98653221	19.893911355	NA	16.537373545	15.07967186	18.34308624	NA	15.944270135	16.433455465	16.360250465	17.348637585	17.869987485	19.487117765	19.601295475	17.490604395	16.699650765	17.221132275	16.68966007
Acacb_E9Q4Z2_S182_3	Acacb	E9Q4Z2	S182	3	1	20.32659626	NA	21.27414799	19.498899465	18.100648885	NA	20.451269145	NA	20.781137465	NA	18.772253035	20.62427425	19.646770475	NA	22.084118845	19.39000034	NA	NA	19.05345726	19.62855052	18.557764045	19.807420735	20.155134195	19.27255058	NA	20.274442675	NA	19.650081635	19.148550035	19.443619725	20.69500828	20.04145813	18.952516555	18.997949595	20.273421285	19.302654265	19.324809075	17.161706925	21.134895325	21.431629185	NA	18.845192905	17.264104835	17.75021839
Acacb_E9Q4Z2_S185_1	Acacb	E9Q4Z2	S185	1	1	16.80193424	16.95780086	16.37978268	NA	16.810813905	16.504621505	NA	16.218301775	16.735069275	NA	NA	15.89053059	16.498598095	16.060899735	16.189293865	15.60765839	16.555541035	16.038997655	NA	NA	18.253662105	16.899345405	16.736597055	16.9078083	NA	16.815258025	16.63425446	16.839719775	15.838286395	17.897797585	NA	15.38461113	NA	NA	NA	NA	16.382672315	16.689023965	16.749305725	16.390361785	14.2666648518933	14.271951610592	14.2151133604562	14.1761200075544
Acacb_E9Q4Z2_S185_2	Acacb	E9Q4Z2	S185	2	1	19.37551403	19.91580104	19.87570858	19.777748115	20.040363315	18.252344125	NA	19.283983235	NA	17.191522595	18.573377605	17.3723402	15.308646195	NA	18.254132275	19.15731144	NA	17.105813985	NA	15.69920444	21.039388655	20.673963555	20.299253465	21.20736122	20.56609726	20.338792805	20.59584427	20.503223415	18.287796015	17.047904015	15.68898391	18.9523983	17.516639705	NA	17.042767525	15.884087555	18.614418985	18.026355745	20.096429825	20.210607535	NA	17.927718165	16.365186685	17.897542
Acacb_E9Q4Z2_S185_3	Acacb	E9Q4Z2	S185	3	1	20.30928326	19.857831	NA	19.481586455	18.071779255	20.675956725	20.433958055	NA	20.984722145	NA	19.060276035	20.62063885	19.678930285	NA	NA	19.37268734	NA	NA	19.07765198	NA	18.603992455	19.790109635	20.137821195	19.36672211	21.75364494	20.257129675	21.67877579	19.853664395	19.162231445	19.426306725	18.51119518	20.03782463	18.946508405	18.980638505	20.477004055	19.271396635	19.307496075	17.144393915	19.241771695	NA	21.082214355	18.827881815	18.728170395	18.0565958
Acacb_E9Q4Z2_S190_1	Acacb	E9Q4Z2	S190	1	1	18.52459812	18.31526851	18.61375713	NA	18.876541145	18.574718475	17.272026065	18.690071105	18.550518035	18.600490565	18.521661755	18.57030392	NA	18.310306545	18.491898535	NA	NA	18.712537765	NA	17.44237422	17.345142365	17.154743195	18.208049775	17.37138557	18.02887154	18.570175175	17.60042763	18.736600875	18.327718735	NA	17.7801466	15.71837806	17.941701885	17.302595135	17.029797555	17.994939795	18.718773845	16.487581255	18.595821375	17.401454925	17.291412355	18.595829965	18.317804335	18.49698925
Acacb_E9Q4Z2_S190_2	Acacb	E9Q4Z2	S190	2	1	NA	NA	NA	NA	NA	NA	NA	NA	NA	NA	NA	NA	14.105599405	NA	NA	NA	NA	NA	NA	NA	NA	NA	NA	NA	NA	NA	NA	NA	NA	NA	14.48593616	NA	NA	NA	NA	NA	NA	NA	NA	NA	NA	NA	NA	NA
Acacb_E9Q4Z2_S190_3	Acacb	E9Q4Z2	S190	3	1	NA	20.24378109	19.62111568	NA	19.370325095	21.061906805	NA	NA	NA	NA	15.405442235	18.07511616	NA	NA	20.431086545	NA	NA	NA	19.38894272	17.97551822	NA	NA	NA	19.98593712	22.13959503	NA	22.06472588	NA	NA	NA	19.03209018	17.49180793	17.126714705	NA	NA	17.527183525	NA	NA	19.491680145	19.778594975	21.468164445	NA	21.100471495	14.93957806
Acacb_E9Q4Z2_S210_1	Acacb	E9Q4Z2	S210	1	0.911	NA	NA	NA	NA	NA	NA	NA	NA	NA	NA	NA	NA	NA	NA	NA	NA	NA	NA	NA	NA	14.990641595	NA	NA	NA	NA	NA	NA	NA	NA	NA	NA	NA	NA	NA	NA	NA	NA	NA	NA	NA	NA	NA	NA	NA
Acacb_E9Q4Z2_S212_1	Acacb	E9Q4Z2	S212	1	1	13.55754566	NA	NA	NA	NA	NA	11.786617275	NA	NA	NA	13.458250045	13.86290169	NA	NA	NA	NA	NA	NA	NA	NA	NA	14.805018425	15.583709715	15.27288818	15.11960983	14.585896495	14.6947012	NA	NA	NA	NA	NA	15.614672665	13.601437565	NA	10.789221755	NA	12.235865595	NA	NA	NA	NA	14.329866405	14.07355881
Acacb_E9Q4Z2_T188_1	Acacb	E9Q4Z2	T188	1	0.993	NA	NA	NA	16.276741035	NA	NA	NA	NA	NA	15.397841445	15.576585765	NA	NA	NA	NA	NA	NA	NA	18.65016556	17.94691181	NA	NA	NA	NA	16.80071068	NA	17.79033661	NA	NA	15.956526755	16.45635128	17.47129631	NA	17.950506205	17.376830105	15.446892735	NA	17.420883175	NA	NA	15.345487595	NA	NA	16.16633511
Acacb_E9Q4Z2_T188_2	Acacb	E9Q4Z2	T188	2	1	17.39240551	17.80357837	17.14182949	16.401313785	17.546533585	16.649965285	NA	NA	NA	NA	16.986103055	15.7850666	NA	17.182682035	NA	NA	16.000782015	NA	19.46861267	NA	17.605524055	NA	NA	17.63352203	NA	NA	16.90846634	16.944461825	16.726793285	16.992430685	NA	NA	15.929367065	NA	NA	NA	17.405278205	17.735546105	17.876379005	17.746812825	14.5625198778706	14.9296342517227	14.7682795765462	14.5762271365281
Acacb_E9Q4Z2_T188_3	Acacb	E9Q4Z2	T188	3	1	19.19381428	18.5882864	17.96016788	18.366119385	17.714830405	19.406412115	19.318489075	NA	NA	NA	NA	16.41416836	19.178628915	NA	18.770138745	18.25721836	NA	NA	17.7989788	16.31457042	18.014335625	18.674640655	19.022354125	18.26179123	20.48410034	19.141660695	20.40923119	NA	18.772651675	18.310837745	17.30264187	NA	16.298622135	17.865169525	NA	15.744845385	18.192027095	16.028925895	17.908542625	18.117647175	19.812669755	17.712412835	18.886007305	18.00080585
Acacb_E9Q4Z2_T197_1	Acacb	E9Q4Z2	T197	1	0.999	NA	NA	NA	18.499401095	NA	NA	17.009309765	NA	NA	NA	NA	NA	NA	NA	NA	18.33305836	18.522524835	NA	NA	NA	NA	17.668228155	NA	17.3476181	NA	NA	NA	NA	NA	NA	NA	NA	NA	NA	NA	NA	NA	16.287870405	NA	17.447418215	17.348041535	NA	NA	NA
Acad11_Q80XL6_S319_1	Acad11	Q80XL6	S319	1	0.984	NA	NA	NA	NA	NA	NA	NA	NA	15.043766025	14.809354775	NA	NA	NA	14.130467415	NA	NA	14.338036535	13.475293165	NA	NA	NA	NA	NA	14.05319786	NA	NA	NA	NA	NA	NA	NA	NA	NA	NA	NA	NA	NA	NA	NA	NA	NA	NA	NA	NA
Acad11_Q80XL6_Y323_1	Acad11	Q80XL6	Y323	1	1	17.26001453	16.61228275	16.60557842	15.810928345	16.490674975	16.754055015	16.265899655	16.049682625	15.694186215	15.449357025	16.277872085	16.0230999	16.037750245	NA	14.997318265	11.90599346	NA	NA	15.55650043	NA	12.645641325	NA	NA	NA	13.38645172	NA	NA	NA	15.020483015	NA	NA	NA	13.922445295	13.393134115	NA	NA	16.436905865	16.580654145	15.657809255	16.254327775	16.063558575	15.488461495	16.238637925	15.9933958
Acad9_Q8JZN5_S478_1	Acad9	Q8JZN5	S478	1	1	14.45515633	14.24654579	13.89834404	13.882766725	14.025962835	14.028148645	13.306179995	NA	NA	13.121692655	12.735136985	12.66580677	13.247837065	NA	NA	NA	12.312624935	NA	12.05406761	NA	17.016838065	16.752986915	16.760988235	16.54831314	16.41292191	16.682550435	16.28973007	16.146623605	14.954594615	14.125540735	13.91289806	14.43583011	13.089363095	13.542194365	12.997665405	13.412431715	13.550018315	13.868574145	13.756842605	13.700221065	13.286132815	NA	12.656731605	12.58086586
Acad9_Q8JZN5_S497_1	Acad9	Q8JZN5	S497	1	0.999	NA	12.43338966	NA	NA	NA	NA	NA	NA	NA	NA	NA	NA	NA	NA	NA	13.77608299	NA	NA	NA	NA	14.515437125	NA	NA	NA	NA	NA	NA	NA	NA	NA	NA	NA	NA	NA	NA	NA	NA	13.222973825	NA	NA	NA	NA	NA	NA
Acad9_Q8JZN5_T482_1	Acad9	Q8JZN5	T482	1	1	14.13025856	NA	13.59972095	15.162768365	14.955238345	14.461349485	NA	NA	14.735525135	15.189667695	13.995063785	13.33561897	15.207303995	13.910876275	NA	NA	NA	NA	NA	14.95698165	NA	NA	14.867625235	14.67197323	NA	NA	NA	NA	14.386092185	14.509396555	NA	14.4255104	14.901887895	NA	13.550990105	14.300932875	14.545824055	NA	14.477884285	13.726212505	NA	NA	NA	12.41111183
Acad9_Q8JZN5_T488_1	Acad9	Q8JZN5	T488	1	1	NA	NA	NA	NA	NA	NA	14.297309875	14.269187935	NA	NA	NA	NA	NA	NA	17.929627415	NA	14.194179535	15.144965175	15.41473293	NA	NA	NA	NA	NA	NA	NA	14.3781414	NA	NA	NA	NA	NA	NA	13.914474485	NA	NA	NA	NA	NA	NA	12.755611415	14.026875495	NA	NA
Acadl_P51174_S54_1	Acadl	P51174	S54	1	1	NA	NA	16.84170246	NA	NA	NA	NA	16.893684395	NA	17.045793525	NA	NA	NA	15.784833905	16.484501835	16.38823986	15.395292285	16.334911355	NA	16.30564022	NA	17.041509635	17.122350685	15.79324436	16.62049103	17.080871585	NA	17.215194705	NA	16.325985905	15.5497694	16.45022392	16.462921145	16.539299005	16.550869945	16.475484845	NA	16.854587555	NA	NA	NA	16.951195715	NA	16.7569704
Acadl_P51174_S55_1	Acadl	P51174	S55	1	1	17.3104105	17.34311389	NA	17.059129715	17.162994385	17.160810465	17.023927685	NA	17.007776265	NA	16.956233975	16.6415472	17.018959045	NA	NA	NA	15.330117225	NA	16.23996925	NA	16.695484155	NA	NA	15.84436989	NA	NA	16.76366425	NA	16.508106235	NA	NA	NA	NA	NA	NA	NA	16.799345975	NA	17.353647225	16.975046165	16.826925275	NA	16.689035415	NA
Acadm_P45952_S70_1	Acadm	P45952	S70	1	1	13.92692184	13.25729751	13.0795002	13.325504305	13.794298175	13.479594225	13.188808435	12.855669025	13.459680565	13.125891685	13.536494255	13.67476082	13.191479685	12.675213815	12.902708055	13.13161469	12.986435895	12.515778545	13.10639953	12.74452209	14.041026115	13.896730425	13.919360155	13.87811088	14.00765228	13.792803765	13.89450073	13.841345785	14.253326415	13.902984615	13.5619688	13.97129821	13.442617415	13.436894415	13.678960795	13.449213975	13.609280585	13.051113125	13.143318175	13.217115405	13.259504315	13.242014885	13.285353655	13.17182445
Acap2_Q6ZQK5_S378_1	Acap2	Q6ZQK5	S378	1	0.899	NA	NA	NA	NA	NA	NA	NA	NA	NA	NA	NA	NA	NA	22.627616875	NA	NA	17.964549065	NA	NA	NA	NA	NA	NA	NA	NA	NA	NA	NA	NA	NA	17.79356098	NA	NA	NA	NA	NA	NA	NA	18.691982265	NA	NA	NA	NA	NA
Acap2_Q6ZQK5_S378_2	Acap2	Q6ZQK5	S378	2	0.548	NA	NA	NA	NA	NA	NA	NA	NA	NA	NA	NA	NA	NA	NA	NA	14.9776268	NA	NA	NA	NA	NA	NA	NA	NA	NA	NA	NA	13.897156715	NA	NA	NA	18.59980774	NA	NA	NA	NA	NA	NA	NA	NA	NA	NA	NA	NA
Acap2_Q6ZQK5_S379_1	Acap2	Q6ZQK5	S379	1	0.998	21.04362011	21.24199581	20.68416309	21.351554875	20.582326895	20.426776885	20.810085295	20.371013645	20.959445955	20.335960385	20.756814955	20.88049602	20.547605515	19.643302915	20.305365565	19.71755505	20.420092585	20.118400575	21.19723511	19.08520221	19.589963905	18.306306845	20.172349925	21.26082992	19.10403824	19.187807085	20.83061028	17.501911165	20.214912415	20.432660105	19.33947468	20.62080574	20.202419285	20.790622705	22.930787085	20.337898245	20.522913935	20.904582975	20.206336975	21.220277785	20.267351145	21.083695415	21.114192955	19.8867197
Acap2_Q6ZQK5_S379_2	Acap2	Q6ZQK5	S379	2	1	18.99607563	19.04396534	NA	18.638784415	17.950761795	17.650810235	18.977813715	21.497793205	NA	21.295337675	18.961151125	NA	18.914119715	18.944128035	17.019345285	19.7788477	17.623133655	NA	16.64170074	19.1806612	NA	NA	NA	NA	NA	NA	NA	18.657016755	18.099882125	NA	NA	18.3860054	16.736194615	18.749769205	NA	20.640596385	17.868426325	18.543510435	NA	20.277774815	18.639087675	19.422745705	20.220092765	20.67308521
Acap2_Q6ZQK5_S381_1	Acap2	Q6ZQK5	S381	1	0.613	NA	NA	NA	NA	NA	NA	NA	17.770410545	NA	NA	NA	NA	NA	NA	NA	NA	NA	NA	NA	NA	NA	NA	NA	NA	NA	NA	14.94245529	NA	NA	NA	NA	NA	NA	NA	NA	NA	NA	NA	NA	NA	NA	NA	NA	NA
Acap2_Q6ZQK5_S381_2	Acap2	Q6ZQK5	S381	2	1	20.42888546	19.88022518	19.32841396	20.399929045	20.553647995	18.747173305	20.910928725	21.161451345	19.006572725	20.860235205	20.717075345	21.28888035	19.815528865	17.384675975	17.944577215	20.66957569	20.417223935	16.835754395	21.07746506	20.10589313	21.486995695	18.213226325	NA	20.62145233	18.27346039	19.999490745	20.8242054	19.513172145	19.758148195	20.481610295	18.42687893	21.16383552	19.559894565	19.546222685	17.751511575	21.617795935	20.847811695	20.333930965	20.947984695	21.128608705	19.861543655	19.894162175	20.995588295	20.45480061
Acap2_Q6ZQK5_S384_1	Acap2	Q6ZQK5	S384	1	1	22.45774364	22.44284343	21.20934582	21.824054725	21.967864995	21.811107635	22.005092615	21.617057805	21.601301195	21.850530615	21.830421445	21.84248257	22.063377375	21.835590355	21.083058355	21.64226055	21.416308405	20.830705645	21.46541786	20.62703228	20.054456705	21.208663945	19.678672785	21.0894413	20.72078896	20.328048705	21.22562599	20.798814775	21.906150815	21.246785165	19.87064457	22.06675911	21.605638505	22.153242105	20.953627585	21.929880135	21.831770895	22.146665575	21.125627515	22.096757895	22.008590695	21.087176325	22.041254035	21.78717136
Acap2_Q6ZQK5_S384_2	Acap2	Q6ZQK5	S384	2	1	21.68055058	21.62577724	20.74515438	20.864307405	20.842084885	20.854375835	21.874818805	20.685091025	20.656524665	20.872909545	21.280437465	22.9644537	21.560863495	20.655239105	21.144015315	20.51817036	22.541468625	19.753303535	21.55822563	21.13737011	20.713933945	21.321172715	20.738813395	21.18499374	21.04143906	20.537055975	20.65250206	21.059480665	21.442813875	21.117592815	19.06212139	19.86691284	20.688196185	21.966697695	19.672993655	20.566473005	20.817315105	19.982267375	21.034931175	21.440423965	21.403869625	21.155177115	22.182928085	20.6490984
Acap2_Q6ZQK5_S387_1	Acap2	Q6ZQK5	S387	1	0.979	NA	NA	15.74085522	NA	NA	NA	NA	NA	NA	NA	NA	NA	NA	NA	NA	NA	NA	20.547372825	NA	NA	NA	NA	14.969852445	NA	NA	NA	NA	NA	NA	NA	16.50608158	NA	NA	NA	NA	NA	NA	NA	NA	NA	NA	NA	NA	NA
Acap2_Q6ZQK5_S387_2	Acap2	Q6ZQK5	S387	2	1	NA	21.87627887	19.27766895	18.614580155	19.278659825	18.894855495	NA	NA	18.975091935	19.041700355	19.234106065	18.71748447	NA	18.261472695	17.735674855	18.81435871	18.308653835	17.627445225	NA	17.53055477	18.164953225	17.757360465	19.891786575	18.85264587	NA	17.298334125	18.74335289	17.892177575	22.040180205	19.332562445	18.03943348	19.03886985	18.451778415	20.477523805	19.347645755	18.983736035	21.159846305	19.195034025	NA	19.473625185	NA	20.277846335	18.913898465	19.02562809
Acap2_Q6ZQK5_S391_1	Acap2	Q6ZQK5	S391	1	0.993	NA	NA	NA	NA	NA	NA	NA	NA	NA	NA	NA	NA	NA	NA	NA	NA	NA	NA	NA	NA	18.365743635	NA	NA	NA	NA	NA	NA	14.900824545	NA	NA	NA	NA	NA	NA	NA	NA	NA	NA	19.217802045	NA	NA	NA	NA	NA
Acap2_Q6ZQK5_S391_2	Acap2	Q6ZQK5	S391	2	1	19.39301968	NA	19.81912708	18.185401915	19.019866945	NA	NA	18.200155265	18.835300445	19.048128125	NA	19.16431904	NA	19.204809185	16.717013355	NA	18.755490305	17.384822845	NA	17.97739124	19.395582195	19.640867235	20.338623045	19.86929321	20.63690186	19.072473525	16.17610169	18.857761385	NA	19.714529995	NA	NA	NA	NA	20.069294925	NA	18.770579335	20.066719055	19.238880155	NA	20.401992795	20.552918435	19.360734935	NA
Acap2_Q6ZQK5_T382_1	Acap2	Q6ZQK5	T382	1	0.957	NA	NA	19.40048885	NA	NA	NA	NA	NA	NA	NA	NA	NA	NA	NA	17.587246895	NA	NA	NA	NA	17.72839832	NA	18.412708285	NA	NA	18.35552025	NA	NA	19.652021405	NA	NA	19.33998394	NA	17.639633175	NA	NA	NA	NA	NA	NA	NA	17.775854105	NA	NA	NA
Acap2_Q6ZQK5_T382_2	Acap2	Q6ZQK5	T382	2	0.998	21.60548878	21.17099285	20.82964992	21.710811615	19.147882465	21.330678935	19.018291475	21.139230735	21.081222535	20.136209485	20.104509355	22.44148159	21.716766355	20.198734275	21.192910195	20.22590542	17.669919015	20.865386965	17.93468857	20.9443674	21.141809455	19.764507295	20.545810695	20.61872673	20.4472599	20.152750015	19.97368431	20.942016595	19.338935855	20.171910285	18.2095766	20.27668953	20.497634885	21.183664315	20.280425075	20.753019325	19.958943365	20.562923425	18.476154325	20.315994265	20.179313655	18.018990515	20.882247925	21.01404858
Acbd3_Q8BMP6_Y121_1	Acbd3	Q8BMP6	Y121	1	0.333	16.27353382	15.98805046	16.17397594	15.610335355	16.217206955	15.947257995	16.205528255	16.222265245	15.936948775	15.957960125	15.963234905	15.93697548	16.605979915	16.304716105	15.963482855	16.18612003	16.491522785	16.063249595	16.08865166	16.26310253	15.862067215	15.794302945	15.379858015	15.35725689	15.89080715	15.690454485	15.33387089	15.756497385	16.501764295	16.369721415	15.72294712	16.22644806	16.654949185	16.236564635	16.219424245	16.010018345	16.388903615	16.449594495	15.861463545	15.693183905	16.143442155	15.631935115	15.895180695	15.60528088
Acbd5_Q5XG73_S184_1	Acbd5	Q5XG73	S184	1	0.416	13.46796799	16.92859554	NA	NA	NA	NA	16.030363085	16.244569785	NA	14.034486765	NA	14.24655724	16.019346235	NA	NA	NA	15.980993275	16.863346105	14.29160785	NA	14.359267235	NA	NA	16.13374901	15.98825836	16.473434455	NA	17.293968195	16.978294375	NA	NA	NA	NA	NA	NA	NA	NA	NA	NA	NA	NA	16.849839205	16.653053275	14.80457592
Acbd5_Q5XG73_S184_3	Acbd5	Q5XG73	S184	3	1	NA	NA	NA	16.736564635	NA	NA	NA	NA	NA	17.023111335	16.904317855	15.58485794	NA	NA	NA	17.39903736	NA	NA	NA	16.49774456	NA	NA	NA	16.1779232	NA	NA	NA	NA	NA	NA	NA	16.69268417	NA	NA	NA	16.877145765	15.163185115	NA	NA	NA	NA	NA	NA	17.58522701
Acbd5_Q5XG73_S185_1	Acbd5	Q5XG73	S185	1	0.512	NA	NA	NA	NA	17.257795335	NA	NA	NA	14.064386375	NA	NA	NA	NA	NA	NA	NA	NA	NA	NA	NA	NA	15.551571845	NA	NA	NA	NA	NA	NA	NA	NA	NA	15.80653667	NA	NA	NA	NA	NA	NA	NA	NA	NA	NA	NA	NA
Acbd5_Q5XG73_S185_3	Acbd5	Q5XG73	S185	3	1	NA	NA	NA	16.736564635	NA	NA	NA	NA	NA	17.023111335	16.904317855	15.58485794	NA	NA	NA	17.39903736	NA	NA	NA	16.49774456	NA	NA	NA	16.1779232	NA	NA	NA	NA	NA	NA	NA	16.69268417	NA	NA	NA	16.877145765	15.163185115	NA	NA	NA	NA	NA	NA	17.58522701
Acbd5_Q5XG73_S187_1	Acbd5	Q5XG73	S187	1	0.98	14.24832344	NA	NA	15.218608855	NA	16.743009565	NA	15.857523925	NA	NA	16.987516405	NA	NA	NA	14.262263295	NA	NA	NA	15.17949867	NA	NA	NA	NA	NA	NA	NA	15.95354462	NA	15.332106585	NA	NA	NA	NA	NA	14.133569715	NA	15.424156185	NA	NA	15.518163685	15.595597265	NA	15.367361065	NA
Acbd5_Q5XG73_S187_2	Acbd5	Q5XG73	S187	2	1	20.91624355	21.19830799	21.25893116	20.860843665	21.256788255	21.265134805	20.806886675	21.214979175	21.360567095	21.004484175	21.118333815	21.28213406	21.013652795	21.513086315	21.245751385	21.43221951	21.026011465	21.497327805	21.57805061	21.5134592	21.915363305	21.565658575	21.554382325	21.1499443	21.37546158	21.407718665	21.5625763	21.290981295	21.121078495	21.144768715	21.35202503	21.16341781	20.908174515	21.044534685	20.703814505	21.078773495	21.854214665	21.382146835	21.241067885	21.665533065	21.296697615	21.303687095	21.478624335	21.30029011
Acbd5_Q5XG73_S187_3	Acbd5	Q5XG73	S187	3	1	NA	NA	NA	16.736564635	NA	NA	NA	NA	NA	17.023111335	16.904317855	15.58485794	NA	NA	NA	17.39903736	NA	NA	NA	16.49774456	NA	NA	NA	16.1779232	NA	NA	NA	NA	NA	NA	NA	16.69268417	NA	NA	NA	16.877145765	15.163185115	NA	NA	NA	NA	NA	NA	17.58522701
Acbd5_Q5XG73_S191_1	Acbd5	Q5XG73	S191	1	1	16.7425909	16.70084476	17.0465517	17.665163045	NA	17.183536525	17.567798615	NA	16.186044695	NA	NA	16.16603374	15.824689865	16.602632515	NA	17.28965473	NA	NA	NA	16.85887813	17.412229535	NA	17.670886985	17.59855461	NA	16.131231315	16.88086891	14.980468745	NA	17.604784965	16.99586773	16.37351799	NA	17.108770365	16.043847085	17.390289305	16.972359655	17.245483395	16.831478115	18.097860335	15.136440275	15.618784905	16.479854575	16.33482265
Acbd5_Q5XG73_S191_2	Acbd5	Q5XG73	S191	2	1	20.91624355	21.19830799	21.25893116	20.860843665	21.256788255	21.265134805	20.806886675	21.214979175	21.360567095	21.004484175	21.118333815	21.28213406	21.013652795	21.513086315	21.245751385	21.43221951	21.026011465	21.497327805	21.57805061	21.5134592	21.915363305	21.565658575	21.554382325	21.1499443	21.37546158	21.407718665	21.5625763	21.290981295	21.121078495	21.144768715	21.35202503	21.16341781	20.908174515	21.044534685	20.703814505	21.078773495	21.854214665	21.382146835	21.241067885	21.665533065	21.296697615	21.303687095	21.478624335	21.30029011
Acbd5_Q5XG73_S191_3	Acbd5	Q5XG73	S191	3	1	NA	NA	NA	16.736564635	NA	NA	NA	NA	NA	17.023111335	16.904317855	15.58485794	NA	NA	NA	17.39903736	NA	NA	NA	16.49774456	NA	NA	NA	16.1779232	NA	NA	NA	NA	NA	NA	NA	16.69268417	NA	NA	NA	16.877145765	15.163185115	NA	NA	NA	NA	NA	NA	17.58522701
Acbd5_Q5XG73_S233_1	Acbd5	Q5XG73	S233	1	1	13.61062241	NA	NA	13.595646865	NA	NA	NA	13.954562195	13.701938635	14.441120145	13.868530275	14.13054562	NA	NA	NA	NA	NA	14.481905945	14.25024509	14.56701183	16.522949215	15.865707405	16.265939705	15.74497127	15.48661423	15.674018865	15.54676151	15.292277335	NA	NA	12.92097091	NA	14.296312335	13.634215355	13.714305875	14.455053325	13.161276815	NA	NA	12.955745695	14.197411535	14.568638805	14.393923755	14.74701309
Acbd5_Q5XG73_S249_2	Acbd5	Q5XG73	S249	2	0.8	NA	NA	NA	NA	NA	NA	NA	NA	NA	14.432225225	NA	NA	NA	NA	NA	NA	NA	NA	NA	NA	NA	NA	NA	NA	NA	NA	NA	NA	NA	NA	NA	NA	NA	NA	NA	NA	NA	NA	NA	NA	NA	NA	14.734933845	14.76242256
Acbd5_Q5XG73_S252_2	Acbd5	Q5XG73	S252	2	0.971	NA	NA	NA	NA	NA	NA	NA	NA	NA	NA	NA	NA	NA	NA	NA	16.11838246	NA	15.358946805	NA	15.48834323	NA	NA	NA	NA	NA	NA	NA	NA	NA	NA	NA	NA	NA	NA	NA	NA	NA	NA	NA	NA	NA	NA	NA	NA
Acbd5_Q5XG73_S253_2	Acbd5	Q5XG73	S253	2	0.977	NA	NA	NA	NA	NA	NA	NA	NA	NA	NA	NA	NA	NA	NA	NA	16.11838246	NA	15.358946805	NA	15.48834323	NA	NA	NA	NA	NA	NA	NA	NA	NA	NA	NA	NA	NA	NA	NA	NA	NA	NA	NA	NA	NA	NA	NA	NA
Acbd5_Q5XG73_S262_2	Acbd5	Q5XG73	S262	2	0.981	NA	NA	14.6744194	NA	13.838430405	NA	NA	13.546156885	NA	NA	NA	NA	14.139783855	NA	NA	NA	NA	NA	15.4837389	NA	NA	NA	NA	NA	NA	NA	NA	NA	13.706981655	NA	NA	14.04295826	NA	13.151396745	NA	14.100402825	13.910093305	NA	NA	NA	14.837179185	NA	NA	NA
Acbd5_Q5XG73_S263_2	Acbd5	Q5XG73	S263	2	0.958	12.51947212	12.76982975	NA	14.335033415	NA	14.512654295	13.718240735	NA	NA	NA	NA	NA	NA	15.201811785	NA	NA	13.912474635	NA	NA	NA	NA	NA	NA	NA	NA	NA	14.08875847	13.149102205	NA	NA	NA	NA	13.091775895	NA	NA	NA	NA	14.417913435	NA	NA	NA	14.015213015	NA	NA
Acbd5_Q5XG73_S418_1	Acbd5	Q5XG73	S418	1	1	NA	14.22912979	13.85726833	14.348708155	13.372615815	NA	NA	14.005335815	11.582220085	15.378231045	NA	14.54305649	13.151022905	NA	11.789322855	14.88543606	NA	14.745042805	14.671669	15.5384922	12.182840345	14.799398425	NA	NA	14.76873684	13.686021805	15.2374506	16.172878265	10.473452565	NA	14.21981525	NA	14.890709875	14.014561655	14.120081905	15.851728435	11.642333035	14.960244175	NA	NA	14.468945505	14.648944855	15.545501705	15.87320614
Acbd5_Q5XG73_S421_1	Acbd5	Q5XG73	S421	1	1	17.35786343	17.80951404	17.70930767	18.281978615	18.179838185	18.339719765	17.189247125	17.042493825	17.293560035	18.039445875	17.858442305	17.90498257	17.165618895	17.560781475	17.614987375	18.38154507	17.642884255	17.500171665	18.32346153	18.7952032	18.337970725	18.173067095	18.164623255	18.61702728	18.01249123	17.881713875	18.44651413	18.538471225	17.960697175	18.109690665	18.34236049	18.95205116	17.914146425	18.070453645	17.885231975	18.473119735	18.204234125	17.636615755	17.773590085	18.807945255	17.545904155	17.303769115	18.778924935	18.57780933
Acbd5_Q5XG73_T244_1	Acbd5	Q5XG73	T244	1	0.885	NA	NA	13.49836254	NA	NA	NA	14.258898735	NA	NA	NA	NA	NA	NA	NA	NA	NA	14.141022685	NA	NA	NA	NA	NA	NA	NA	NA	NA	NA	NA	NA	NA	NA	NA	NA	NA	NA	NA	NA	NA	NA	NA	NA	NA	NA	NA
Acbd5_Q5XG73_T250_2	Acbd5	Q5XG73	T250	2	0.842	NA	NA	NA	NA	NA	NA	NA	NA	NA	14.432225225	NA	NA	NA	NA	NA	NA	NA	NA	NA	NA	NA	NA	NA	NA	NA	NA	NA	NA	NA	NA	NA	NA	NA	NA	NA	NA	NA	NA	NA	NA	NA	NA	14.734933845	14.76242256
Acbd5_Q5XG73_T266_2	Acbd5	Q5XG73	T266	2	1	12.51947212	12.76982975	NA	14.335033415	NA	14.512654295	13.718240735	NA	NA	NA	NA	NA	NA	15.201811785	NA	NA	13.912474635	NA	NA	NA	NA	NA	NA	NA	NA	NA	14.08875847	13.149102205	NA	NA	NA	NA	13.091775895	NA	NA	NA	NA	14.417913435	NA	NA	NA	14.015213015	NA	NA
Acbd5_Q5XG73_T269_2	Acbd5	Q5XG73	T269	2	0.999	NA	NA	NA	NA	NA	NA	NA	NA	13.951595305	NA	NA	NA	NA	NA	NA	NA	NA	NA	NA	NA	NA	NA	12.736269945	NA	13.67733955	NA	NA	NA	NA	NA	NA	NA	NA	NA	13.977294925	NA	NA	NA	13.778515815	NA	NA	NA	NA	NA
Accs_A2AIG8_S483_1	Accs	A2AIG8	S483	1	0.976	NA	NA	15.744977	14.358061795	NA	NA	16.082170485	NA	NA	NA	NA	14.3313837	NA	NA	NA	13.35991001	13.060718535	13.299266815	14.87069797	12.68067264	NA	NA	NA	13.71366882	14.16254234	NA	12.05919933	NA	NA	NA	NA	NA	NA	13.306725495	NA	14.049768445	NA	NA	NA	15.938495635	NA	NA	15.649492255	NA
Accs_A2AIG8_S490_1	Accs	A2AIG8	S490	1	1	16.40162563	15.60044956	13.64421081	14.881249435	16.061510085	15.748005865	NA	14.761224755	14.691712385	15.583928105	15.831738475	14.81662083	15.990005495	NA	NA	NA	15.319795605	NA	NA	NA	15.606501575	14.960167885	13.713741295	14.26898384	NA	15.183859825	NA	14.963278765	15.345644955	NA	NA	NA	NA	11.787287705	NA	NA	15.869092945	15.675802225	15.226399415	NA	14.989586825	15.450149535	NA	14.69985676
Acin1_Q9JIX8_S1003_1	Acin1	Q9JIX8	S1003	1	1	23.41504574	23.93506908	24.21561336	24.309070595	24.020057685	24.269573205	23.668745035	23.723161705	23.657749175	23.717853545	23.741199495	24.09416866	23.513914105	24.205923075	24.139462475	24.46350384	24.056981085	24.325048455	24.46239662	24.21251201	24.520126335	24.464263915	24.386251445	24.51340294	24.32695389	24.229906085	24.31015778	24.124557495	24.058702465	24.360974315	24.33571529	24.1834526	23.905469895	24.070083615	24.030280115	24.160898205	24.235413555	24.373868945	24.118478775	24.502925875	24.274963375	23.984957695	24.137603755	24.40065861
Acin1_Q9JIX8_S1324_3	Acin1	Q9JIX8	S1324	3	1	19.37406635	16.82151889	19.65841198	19.639686585	18.546911245	20.178726195	19.519149775	19.568347935	18.088895805	16.221317285	18.459159845	18.65339184	18.553922655	18.144714355	18.212761875	19.57384014	19.328654285	18.736238485	18.65597343	18.23185634	20.299528115	18.869213105	20.472261425	18.91263008	20.1147747	19.702180865	20.58084297	17.777446745	19.780725475	20.206807135	20.28538227	20.09317588	19.531538015	19.856136315	19.239964485	19.140735625	19.809971805	20.080219265	19.529500955	19.575452805	19.870910645	19.762782095	19.619846335	18.98027325
Acin1_Q9JIX8_S1326_2	Acin1	Q9JIX8	S1326	2	1	18.8507452	19.18308353	19.39220142	18.089517595	19.398694995	20.818956375	19.862680435	19.543315895	17.510248185	15.404805175	19.524820325	18.85546398	19.431983945	19.054140085	19.080122945	20.19769383	20.208971975	20.854549415	19.92412567	19.35593318	21.610490795	19.290454865	20.817438125	18.62802124	21.21055222	NA	16.1218338	18.694379805	20.991565705	21.062754635	18.46791362	19.84881591	19.541423795	20.735729215	19.788210865	19.637300485	21.209811215	20.351175305	16.906780235	19.936000825	20.757741925	20.023695945	20.724334715	19.10545826
Acin1_Q9JIX8_S1326_3	Acin1	Q9JIX8	S1326	3	1	19.3745203	19.55458354	20.42295742	20.561832435	20.014919285	20.770643225	19.875530245	19.877502445	19.336576465	18.416219705	19.780017855	20.17714405	18.893060685	19.391794205	19.384417535	20.2817812	19.901448255	19.897256855	19.84007835	19.51487064	21.223707195	21.020118715	21.412866585	21.32036781	21.27687264	20.814865115	21.22088814	20.763423915	20.571290965	21.164752005	21.41580486	21.30082321	20.305370335	20.811790465	20.800028805	21.121326445	20.349411965	20.727859495	20.408586495	20.787719725	20.739141465	20.690691945	20.547756195	20.3703928
Acin1_Q9JIX8_S1328_2	Acin1	Q9JIX8	S1328	2	0.999	17.84635639	18.74536991	18.66206646	17.699724205	18.996356965	NA	19.331350325	19.292039875	18.017869955	13.733195305	18.506406785	18.90371037	16.442939755	NA	18.422835355	20.19413662	19.251185415	20.465776445	19.51621437	NA	NA	16.127698905	20.465383525	17.66761398	17.32876587	20.496938705	15.97773647	17.527549745	20.960416795	19.893746375	19.35262775	18.81252098	19.461004255	19.693580625	19.105980875	NA	NA	19.793430325	20.780508035	19.228612905	19.614500045	19.895791055	20.403099055	18.59286213
Acin1_Q9JIX8_S1328_3	Acin1	Q9JIX8	S1328	3	1	18.72440052	19.51720523	20.31408405	20.355365755	19.920492175	20.327253335	19.406688685	19.764717105	19.260446555	18.299232475	19.630786895	20.10419559	18.102851865	19.310850135	19.229527475	19.96056843	19.399754525	19.827209475	19.75738144	19.40281772	20.963626855	21.004791265	21.254014965	21.24332619	21.1307888	20.721416475	20.99535752	20.424150465	20.260416035	21.032826425	21.34493732	21.1305027	20.256395345	20.618387215	20.640973095	20.949291225	19.683903695	20.288187025	20.136125565	20.713325505	20.425416945	20.417458535	20.265092845	20.24854565
Acin1_Q9JIX8_S206_1	Acin1	Q9JIX8	S206	1	0.999	NA	13.79259872	NA	11.929786685	NA	NA	15.134806635	15.803681375	15.580015185	NA	14.991483685	15.5001421	NA	13.163940425	14.059639935	NA	NA	14.865476615	11.39210224	13.49241352	11.326513285	NA	NA	11.33344745	NA	15.406476975	15.24549103	NA	11.299433705	NA	13.95722007	NA	14.350176815	15.275614735	15.453195575	15.190818785	12.168210985	NA	NA	NA	NA	NA	15.190344805	NA
Acin1_Q9JIX8_S207_1	Acin1	Q9JIX8	S207	1	0.833	NA	NA	NA	NA	NA	NA	NA	NA	NA	NA	NA	NA	NA	NA	NA	NA	13.026115415	NA	NA	NA	NA	NA	NA	NA	15.47311688	NA	NA	NA	NA	NA	NA	NA	NA	NA	NA	NA	NA	NA	NA	13.120052345	15.166918755	NA	NA	NA
Acin1_Q9JIX8_S208_1	Acin1	Q9JIX8	S208	1	1	15.07331753	15.91404628	16.1025114	16.058279045	16.222997665	16.324710845	16.529981615	16.832237245	16.474021915	17.033000945	16.663171765	17.04108715	15.185540195	16.141479485	15.961264615	16.04598522	15.777468685	16.138963705	16.20565224	16.24546337	16.256986615	16.374343875	16.082138055	16.32176399	16.96214867	16.665790565	17.05924606	17.368894575	15.675299645	16.088892935	16.1940813	16.08041381	16.581771855	16.789283755	16.686133385	16.741771695	15.970119475	16.348567965	16.022500985	16.230394365	16.871873855	17.396887775	16.940456385	17.71750355
Acin1_Q9JIX8_S216_1	Acin1	Q9JIX8	S216	1	1	15.43291569	14.99176883	16.5625639	18.995576865	19.466781615	18.453905105	16.359735485	14.386000635	15.685005195	NA	NA	18.27848721	NA	NA	11.876897815	19.58830166	18.180842395	15.747065545	16.2309227	15.08214569	10.897090905	19.057893755	15.452821725	NA	18.56863022	16.056184775	NA	17.516716005	18.141273495	NA	NA	17.60653877	17.838401795	NA	15.377399445	NA	NA	17.881143565	15.797414775	18.130517965	16.466676705	NA	16.787136075	15.22918606
Acin1_Q9JIX8_S387_2	Acin1	Q9JIX8	S387	2	1	16.97825146	17.68167591	NA	17.173381805	17.180662155	17.042694085	17.104129785	17.677959445	17.253093725	16.610065455	16.607639315	16.69876003	16.867528915	17.575841905	17.430281635	17.4637003	17.189482685	17.502319335	17.28588295	17.63636112	17.277120585	17.875812535	17.930610655	17.45470619	17.10457039	17.478891375	17.03897476	17.100393295	17.443033215	17.789513585	18.02670574	17.72288322	17.500637055	17.763683315	17.686352725	17.246984475	17.237847325	17.447280885	17.529338835	17.216548925	16.992124555	17.288950915	17.085483545	17.20310306
Acin1_Q9JIX8_S387_3	Acin1	Q9JIX8	S387	3	1	13.92511463	16.73925304	17.20879841	17.463998795	16.819431305	16.968599315	15.715125085	16.710721975	17.075616835	17.425155635	16.848184585	17.33088207	14.810546875	17.663293835	17.781323435	18.1871233	17.179766655	17.855730065	17.7115879	18.41583156	17.139005655	18.046537405	18.185453415	17.84559059	17.40018654	17.682806015	17.82126999	18.083206175	16.640968325	17.453619955	18.28409862	18.19461059	16.359489445	17.321590425	17.646208765	17.793058395	15.834433555	17.313302995	17.597288125	17.745012285	16.833969115	17.072731975	17.471935265	18.30961132
Acin1_Q9JIX8_S389_1	Acin1	Q9JIX8	S389	1	1	23.67139912	24.20298099	24.05148601	24.148693085	24.295415885	24.467296595	23.790016175	23.988599785	23.777164465	23.619413375	23.825988765	24.07438374	23.896678925	24.525144575	24.233078955	24.45629025	24.405497555	24.471902855	24.58645439	24.27624225	24.622495645	24.401498795	24.154968255	24.28676414	24.21487236	23.985649115	24.12091255	23.744485855	24.376131055	24.601517675	24.48028278	24.53114509	24.234090805	24.350738525	24.143250465	24.125738135	24.564139365	24.469377515	24.111259455	24.522718435	24.366514205	24.117085455	24.274337765	24.23926067
Acin1_Q9JIX8_S389_2	Acin1	Q9JIX8	S389	2	1	24.64740086	25.56398487	25.63636684	25.643495565	25.308301925	25.394903175	24.728141785	25.399169925	25.249420165	24.772443765	24.812934875	25.04846477	25.077377315	25.789941785	25.311522485	25.35301495	25.687891965	25.297956475	25.8153038	25.24822139	25.650636665	25.563758855	25.687747955	25.96134186	25.80046272	25.529386525	25.71672821	25.319334025	25.604137425	25.780835155	25.59080982	25.21223831	25.349853515	25.740114205	25.376008035	24.684425345	25.862933155	25.805740355	25.497695915	26.005750655	25.677087785	25.465695375	25.687471385	25.59435177
Acin1_Q9JIX8_S389_3	Acin1	Q9JIX8	S389	3	1	13.92511463	16.73925304	17.20879841	17.463998795	16.819431305	16.968599315	15.715125085	16.710721975	17.075616835	17.425155635	16.848184585	17.33088207	14.810546875	17.663293835	17.781323435	18.1871233	17.179766655	17.855730065	17.7115879	18.41583156	17.139005655	18.046537405	18.185453415	17.84559059	17.40018654	17.682806015	17.82126999	18.083206175	16.640968325	17.453619955	18.28409862	18.19461059	16.359489445	17.321590425	17.646208765	17.793058395	15.834433555	17.313302995	17.597288125	17.745012285	16.833969115	17.072731975	17.471935265	18.30961132
Acin1_Q9JIX8_S391_1	Acin1	Q9JIX8	S391	1	0.868	NA	18.95108699	NA	NA	NA	NA	NA	NA	NA	NA	NA	NA	19.158353805	NA	NA	NA	NA	NA	NA	NA	NA	NA	NA	NA	NA	NA	NA	NA	NA	NA	NA	NA	NA	NA	NA	NA	NA	NA	NA	NA	NA	NA	NA	NA
Acin1_Q9JIX8_S391_2	Acin1	Q9JIX8	S391	2	1	24.64029407	25.55785656	25.63134289	25.639421465	25.303134925	25.390481945	24.720809935	25.392316825	25.243759155	24.767398825	24.808036805	25.04403591	25.072496415	25.785076135	25.305390355	25.34691715	25.683896065	25.291448595	25.81139374	25.2408266	25.646280285	25.556745535	25.681062695	25.95737076	25.796978	25.523935325	25.71320152	25.314483645	25.599088665	25.775153165	25.55378055	25.20418739	25.343582155	25.734373095	25.369002345	24.676078795	25.859274865	25.801338195	25.491922375	26.002487185	25.673578265	25.460701945	25.683753965	25.59004879
Acin1_Q9JIX8_S391_3	Acin1	Q9JIX8	S391	3	1	13.92511463	16.73925304	17.20879841	17.463998795	16.819431305	16.968599315	15.715125085	16.710721975	17.075616835	17.425155635	16.848184585	17.33088207	14.810546875	17.663293835	17.781323435	18.1871233	17.179766655	17.855730065	17.7115879	18.41583156	17.139005655	18.046537405	18.185453415	17.84559059	17.40018654	17.682806015	17.82126999	18.083206175	16.640968325	17.453619955	18.28409862	18.19461059	16.359489445	17.321590425	17.646208765	17.793058395	15.834433555	17.313302995	17.597288125	17.745012285	16.833969115	17.072731975	17.471935265	18.30961132
Acin1_Q9JIX8_S413_1	Acin1	Q9JIX8	S413	1	1	19.92020321	20.32661151	20.56301212	20.594682695	20.982688905	21.087812415	20.053636545	21.219659805	21.962648395	20.013532635	20.423950195	20.63093281	20.358972545	20.876991265	21.846095085	21.13359547	20.778943065	21.017221455	21.27035141	21.10479641	21.024925225	20.942842485	22.531438825	20.86709785	20.64042282	20.527729035	20.51776886	20.536680215	20.773023605	20.967417715	20.83780765	21.01489639	20.517278675	20.704137795	22.344634055	20.734033575	20.935015675	20.763095855	22.326551435	20.908203125	20.604984285	20.391407965	20.532302855	20.73897076
Acin1_Q9JIX8_S413_2	Acin1	Q9JIX8	S413	2	1	20.9520216	21.40939426	21.43354702	21.685281755	21.872219085	21.997312545	21.094337465	21.300575255	21.287000655	21.112655635	21.362451555	21.5346384	20.783060075	21.498725885	21.439167975	21.97942257	21.565659525	21.674680715	21.93496704	21.58974933	21.731414795	21.686820985	21.522550575	21.61238479	21.47644615	21.143508915	21.33647347	21.057748795	21.352237705	21.724459645	21.42660999	21.8094387	21.207983015	21.384628295	21.467997555	21.612068175	22.002408025	21.812326425	21.677356715	22.133266455	21.803955075	21.397622105	21.774873725	21.6922617
Acin1_Q9JIX8_S427_1	Acin1	Q9JIX8	S427	1	0.824	NA	NA	NA	NA	15.967517855	NA	NA	NA	NA	NA	NA	15.65114593	NA	NA	NA	NA	NA	NA	NA	NA	NA	NA	NA	NA	NA	NA	NA	NA	NA	NA	NA	16.27872657	15.757831575	NA	NA	NA	NA	NA	NA	16.533668525	NA	NA	NA	NA
Acin1_Q9JIX8_S427_2	Acin1	Q9JIX8	S427	2	0.997	18.02407169	19.9008913	20.44933987	NA	20.193588255	20.163572305	NA	19.740253455	NA	18.411666865	19.944528575	18.71755886	19.539045335	19.992067335	20.109383585	19.19841671	19.955941205	20.585680015	NA	NA	20.497423165	NA	20.666585915	20.6899147	NA	20.130689625	NA	20.593439105	NA	NA	20.51603031	20.47626876	19.155181885	NA	20.238890645	20.622247695	20.571206095	20.107650755	20.129875175	20.762161255	19.368438715	NA	NA	NA
Acin1_Q9JIX8_S428_1	Acin1	Q9JIX8	S428	1	0.704	NA	15.63142395	NA	NA	NA	NA	NA	NA	NA	NA	NA	NA	NA	NA	NA	NA	NA	15.677815445	16.59021568	15.99902248	16.305379865	NA	NA	NA	NA	NA	NA	NA	NA	NA	NA	NA	NA	NA	NA	NA	NA	NA	NA	NA	16.638433455	15.799660685	NA	15.88452244
Acin1_Q9JIX8_S428_2	Acin1	Q9JIX8	S428	2	0.996	17.23746014	18.61111927	20.01669788	19.963138585	19.049940115	20.136600485	NA	18.596603395	NA	NA	18.800878525	NA	NA	NA	18.965733525	20.40995121	18.812291145	19.442029955	NA	NA	19.353773115	NA	19.522935865	19.54626465	NA	18.987041475	NA	19.163814545	NA	NA	19.09632015	19.26091957	18.011531835	NA	20.085745815	19.478597635	19.427556035	NA	18.986225125	19.246154785	18.224788665	NA	NA	NA
Acin1_Q9JIX8_S454_1	Acin1	Q9JIX8	S454	1	1	15.52357388	NA	15.9743967	16.375000005	NA	16.594038005	15.594041825	15.528698925	15.748716355	15.436274525	15.189617155	NA	NA	15.898023605	16.098526955	NA	15.885132785	NA	NA	NA	NA	16.014024735	16.170747755	16.20680618	15.53826714	15.602636345	15.93094158	15.578667635	16.208156585	NA	NA	NA	NA	15.570672035	NA	15.924938195	16.750109675	15.849156375	15.980524055	NA	NA	NA	13.743248935	NA
Acin1_Q9JIX8_S454_2	Acin1	Q9JIX8	S454	2	1	20.63085461	20.63237667	21.01289844	21.164623265	21.916233065	21.085222235	20.924926755	21.657142645	21.623989105	21.040651315	21.984195705	21.21207905	20.771217345	21.239931105	20.879094125	21.79347134	22.080859185	22.018510825	22.11559677	22.18809986	22.176404945	21.824676515	22.301879875	22.51894951	22.22844124	21.879085545	21.71209717	22.414686205	21.418195725	21.713694575	21.03589725	21.49764824	21.640211105	22.243219375	21.082663535	22.019092555	22.023892405	21.685665125	22.074935905	21.681444175	22.080453875	21.413264275	22.022382735	22.57065105
Acin1_Q9JIX8_S477_2	Acin1	Q9JIX8	S477	2	1	16.34994221	17.40045452	16.68086338	16.843078615	16.478601455	16.856712335	16.786920545	16.711872105	NA	17.289709085	17.554744715	20.01953983	15.254264825	16.710311885	16.140034675	16.65401936	16.570387845	16.561286935	16.71486282	16.88891124	16.942142485	17.555372245	16.861438745	16.81445122	16.67150307	16.309289935	16.59370232	17.500999445	17.003339765	17.277171135	16.64267063	16.9898529	17.188087465	16.687473295	16.873005865	17.523847575	16.733750345	17.586162565	NA	17.034315115	16.824157715	16.402955055	16.939607615	17.82226086
Acin1_Q9JIX8_S479_1	Acin1	Q9JIX8	S479	1	1	23.46687984	24.15649509	24.23380184	24.342119225	24.246484755	24.465278625	23.743907925	23.904850005	23.596736915	23.851900095	23.926914215	24.19843006	23.523197175	24.235877985	24.147360805	24.47338772	24.169892315	24.427394875	24.57269096	24.49505519	24.741279595	24.754112245	24.536720275	24.64605522	24.44186592	24.363092425	24.46786308	24.240789415	24.252214435	24.547070505	24.49919796	24.40611076	24.142471315	24.230264665	24.076363565	24.300458905	24.368302345	24.548954005	24.133357995	24.630216605	24.242816925	24.105731005	24.322139735	24.52546978
Acin1_Q9JIX8_S479_2	Acin1	Q9JIX8	S479	2	1	20.9121561	21.51363849	21.47488689	21.662748335	21.590023045	21.745658865	21.115459445	21.547880175	20.953474045	21.323637005	21.559680935	22.07745457	20.529441835	21.548727035	21.313513755	21.6069746	21.388939855	21.580913545	21.66898346	21.67659282	22.246217725	22.162023545	21.919975275	22.27942467	21.98402214	21.945234305	22.12882614	21.782304765	21.347074505	21.441718105	21.71024227	21.52193451	20.942083355	21.284934995	21.380833625	21.508293145	21.812306405	21.960662835	21.451881405	22.160436635	21.829875945	21.479649545	21.800775525	22.02832127
Acin1_Q9JIX8_S482_2	Acin1	Q9JIX8	S482	2	1	20.84975719	21.42776775	21.42192173	21.610734945	21.547674185	21.696126935	21.041805265	21.496463775	20.902101515	21.232761375	21.466899875	21.68121815	20.491697305	21.497396465	21.272973065	21.55962849	21.336884495	21.535737995	21.62167549	21.62339305	22.209232325	22.101558685	21.876020425	22.24638748	21.94725418	21.915925985	22.09737206	21.706134795	21.274211885	21.358939175	21.6665678	21.45819091	20.830982205	21.224075315	21.315983775	21.414140695	21.768967625	21.889377595	21.400508875	22.118522645	21.784255975	21.436253545	21.750263215	21.94795704
Acin1_Q9JIX8_S491_1	Acin1	Q9JIX8	S491	1	1	18.52519894	19.38932132	18.2057085	13.405909545	19.409334185	15.476373665	17.691410065	16.645366675	13.459579475	14.184343335	NA	13.59065533	NA	NA	NA	19.00958347	NA	16.241283425	19.23258018	NA	NA	NA	17.333213805	NA	NA	NA	NA	NA	11.708916665	NA	12.71641063	15.60420036	NA	NA	14.392256735	16.652040475	NA	15.935626985	18.042381285	NA	19.365495675	NA	14.964020725	NA
Acin1_Q9JIX8_S491_2	Acin1	Q9JIX8	S491	2	1	NA	NA	17.48530483	16.676771165	17.897274015	18.033681865	NA	16.592741015	17.245714195	NA	NA	17.73851871	17.187864305	17.174537655	16.788167005	18.07572079	17.843066215	NA	18.05507088	NA	18.177333825	17.986108785	16.950607295	16.87834549	17.08876038	17.679334645	17.55501175	17.627752305	17.608911515	17.759827615	16.87389087	16.79966163	16.497541425	NA	17.708125115	17.696016305	17.936999325	17.666330335	16.647254935	16.899410255	16.551637645	17.713545795	17.614072795	17.86452198
Acin1_Q9JIX8_S497_2	Acin1	Q9JIX8	S497	2	1	16.92462635	17.14152812	17.48559856	16.679420475	17.897567755	18.033975595	17.071504595	16.594078065	17.246007925	17.557285305	17.512586595	17.73881245	NA	17.057931895	16.788460735	18.07601452	NA	18.159259795	18.05536461	17.81607914	NA	NA	16.939729685	16.87884712	NA	NA	17.55530548	NA	NA	17.760121345	16.88708782	16.78741645	16.497247695	17.898651125	17.708418845	NA	17.937293055	NA	16.625122065	16.901056295	16.551723475	NA	17.614366525	NA
Acin1_Q9JIX8_S500_2	Acin1	Q9JIX8	S500	2	1	16.92462826	17.14153003	NA	16.677949905	NA	NA	17.071504595	16.595119475	NA	17.557285305	17.512586595	NA	17.187570565	16.930717465	16.788462635	NA	17.842772485	18.159259795	NA	17.81607914	18.177040095	17.985813145	16.928468705	16.87784195	17.08846665	17.679040915	NA	17.627456665	17.608617785	NA	16.89987468	16.81180572	16.497247695	17.898651125	NA	17.695722575	NA	17.666036605	16.602340695	16.897764205	16.551551815	17.713252065	NA	17.86422825
Acin1_Q9JIX8_S655_1	Acin1	Q9JIX8	S655	1	1	16.08750629	17.18913745	18.43953419	16.915563585	16.632722855	16.975683205	16.717119215	17.248830795	18.982919695	16.706281655	16.702320095	16.98855686	15.882735255	NA	18.484244345	17.0991354	16.573792455	NA	16.94983101	17.0323534	17.217796325	17.603496555	19.216245645	17.36709213	17.28860283	17.641502385	17.19324494	17.159345625	17.140399935	17.548411365	18.37420368	17.62196731	17.199470525	17.345092775	18.936282155	17.327674865	16.821085935	17.380088805	19.241174695	17.224393845	17.163091655	17.138545035	17.135482785	17.35750866
Acin1_Q9JIX8_S655_2	Acin1	Q9JIX8	S655	2	1	23.15150166	23.81678295	24.09318638	23.994253165	23.859273915	24.144947045	23.361829755	23.656797415	23.487102515	23.540523525	23.744396205	24.01571941	23.398742675	24.219575875	23.885449415	24.29612064	24.027531625	24.313083655	24.40908623	24.26440334	24.270790095	24.158048635	24.032794945	24.10912704	24.07258225	23.817810065	24.02462197	23.826040265	23.951311115	24.221461295	24.4424963	24.30871582	23.768541335	24.028385155	23.970593455	24.025592795	24.123141285	24.179925915	23.894636155	24.270345695	24.178684235	23.820607185	24.146518705	24.2768774
Acin1_Q9JIX8_S655_3	Acin1	Q9JIX8	S655	3	1	NA	NA	14.29773617	14.465453155	NA	11.409613605	NA	13.405394555	NA	14.311529155	11.980618475	14.30850887	NA	15.041251175	14.639910695	14.8210907	14.064558985	14.750431065	15.2221365	14.85970115	NA	14.145951275	NA	14.50347328	13.77392769	14.121298795	13.81539059	14.062765115	NA	13.425763135	15.19012165	14.32768154	NA	NA	14.681883815	14.827030175	NA	14.297944065	14.125904075	14.722616195	14.081400865	13.467474935	13.978717795	14.8514843
Acin1_Q9JIX8_S657_1	Acin1	Q9JIX8	S657	1	1	18.83853054	19.76628971	19.7529993	19.634437565	19.454397205	19.732835765	19.126825335	19.379375465	19.067371375	19.111757275	19.082513805	19.42111492	18.997840875	20.162813185	19.487519265	19.56163883	19.579682355	19.995983125	19.74937057	19.55202007	20.032974235	19.939785005	19.752597805	19.80293464	19.67759895	19.615381245	19.51212692	19.396224975	19.938167575	20.025591855	20.06444263	19.94206237	19.784252165	19.977874755	19.660689355	19.757108685	19.829651835	20.142084115	19.626605985	19.977579115	19.762102125	19.593878745	19.634399405	19.8652811
Acin1_Q9JIX8_S657_2	Acin1	Q9JIX8	S657	2	1	23.15203381	23.81707096	24.09397983	23.996181495	23.859586715	24.145206445	23.362375255	23.657575615	23.488485335	23.540742865	23.745979305	24.01778126	23.400421145	24.219890595	23.886191365	24.29640293	24.028386115	24.314128875	24.40983963	24.26488018	24.271348945	24.158926015	24.033727645	24.11221886	24.07323647	23.818027495	24.02637482	23.826328275	23.952098845	24.222355845	24.44295215	24.3097496	23.768829345	24.029918665	23.971056935	24.025876995	24.123427395	24.180543895	23.895261765	24.273466115	24.179143905	23.820761675	24.147258755	24.2771635
Acin1_Q9JIX8_S657_3	Acin1	Q9JIX8	S657	3	1	NA	NA	14.29773617	14.465453155	NA	11.409613605	NA	13.405394555	NA	14.311529155	11.980618475	14.30850887	NA	15.041251175	14.639910695	14.8210907	14.064558985	14.750431065	15.2221365	14.85970115	NA	14.145951275	NA	14.50347328	13.77392769	14.121298795	13.81539059	14.062765115	NA	13.425763135	15.19012165	14.32768154	NA	NA	14.681883815	14.827030175	NA	14.297944065	14.125904075	14.722616195	14.081400865	13.467474935	13.978717795	14.8514843
Acin1_Q9JIX8_S661_2	Acin1	Q9JIX8	S661	2	0.913	NA	NA	NA	NA	NA	NA	NA	NA	NA	NA	NA	NA	NA	NA	NA	NA	NA	NA	NA	NA	NA	NA	NA	NA	NA	NA	NA	NA	NA	NA	16.37960529	NA	NA	NA	NA	NA	NA	NA	NA	NA	NA	NA	NA	NA
Acin1_Q9JIX8_S667_1	Acin1	Q9JIX8	S667	1	0.996	NA	NA	15.27876377	14.638468745	NA	14.266401285	NA	NA	NA	13.906757355	NA	14.00160789	NA	NA	NA	14.48701477	NA	NA	14.27994442	NA	NA	NA	NA	NA	14.98737717	16.304725655	14.54933739	NA	NA	13.378023145	15.66587734	15.45151805	14.112847325	NA	15.824330325	15.611685745	13.253482815	NA	NA	14.816544535	14.105551715	NA	14.085258475	16.15827274
Acin1_Q9JIX8_S710_1	Acin1	Q9JIX8	S710	1	1	20.73031902	21.60335063	21.91385746	21.884086615	21.859876635	22.054527275	22.626020425	22.927421575	22.503986365	22.646648405	22.879020685	23.26198673	20.398139955	21.239839555	21.083329205	21.39288044	21.071158405	21.612014775	21.50403023	21.37673854	22.546901695	22.889858245	22.621124265	22.63044357	23.48741341	23.297967915	23.25305748	22.972732545	21.297838215	21.843981745	22.08450412	21.79741478	22.332681655	22.595735545	22.538182255	22.611303325	21.660918235	21.975074765	21.565420145	21.553798675	23.106498715	22.954838755	23.066282265	23.22770977
Acin1_Q9JIX8_S729_1	Acin1	Q9JIX8	S729	1	1	17.82158184	18.56262683	18.95411777	18.663993835	18.674652105	18.624427795	18.099119185	18.385595325	18.268215185	18.010452265	18.310926435	18.62233448	18.120405195	18.883981705	18.686072355	18.72832203	18.691229825	18.981578835	18.92940521	18.71467113	19.150381085	19.093015675	18.972827905	18.84568405	18.84169579	18.538547515	18.57608605	18.495161055	18.584520335	18.657467845	18.89167309	18.63890648	18.560548785	18.647338865	18.673171045	18.506855005	18.799794195	18.815645215	18.687957755	18.800102235	18.735382075	18.474776265	18.566884995	18.51478863
Acin1_Q9JIX8_S838_1	Acin1	Q9JIX8	S838	1	1	22.11139965	22.98930835	23.06490421	22.806541445	22.712333685	22.951044075	22.413690565	22.743816375	22.427314765	22.148548125	22.436603545	22.72663403	22.319530485	23.121583935	23.175755505	23.16216946	23.067795755	23.301895145	23.25300979	23.15732669	23.021511075	23.281990055	22.992824555	22.96910858	23.01898766	22.739902495	22.85302925	22.798576355	22.610940935	23.179152485	23.09822941	22.98286819	22.632467275	23.037040705	22.884249685	22.884786605	23.012248035	23.245023725	22.814203255	23.114473345	22.957939145	22.876311305	22.723579405	23.01982593
Acin1_Q9JIX8_S895_1	Acin1	Q9JIX8	S895	1	1	21.23488331	21.94767093	22.52089405	22.525518425	22.660297395	22.810800545	21.725223535	22.068338395	22.096006395	22.685459135	22.531776425	22.64618015	21.670749665	22.728145595	22.850203515	23.10036755	22.416958805	22.891992575	23.11065864	23.40804195	22.361230845	22.684312825	22.773944855	23.33753776	22.36609459	22.398509985	22.96650505	22.909271235	22.262275695	22.752818105	22.93683529	23.3743	22.256347655	22.605915065	22.900052065	23.276077265	22.259436605	22.797777175	22.668573375	22.047918325	22.296823495	22.551053045	22.200920105	22.95070362
Acin1_Q9JIX8_S898_1	Acin1	Q9JIX8	S898	1	1	21.51023388	21.70208835	21.82717991	22.774818425	22.474451065	22.416976925	21.442165375	22.119958885	21.415668495	22.208959575	22.242301935	22.32411671	21.266229625	22.886812205	22.045550345	23.07440472	22.383820535	22.991239555	22.8554306	22.8818655	21.989036555	22.740451815	21.220794675	22.79652977	22.1629467	22.756486895	22.45728111	22.239587785	22.055141445	22.587290765	22.54046344	23.091259	22.084920885	23.001995085	22.038636205	22.778320305	21.509243965	23.005857465	22.217311855	22.555311205	21.793888085	22.379252435	22.188762665	22.04107952
Acin1_Q9JIX8_T1329_2	Acin1	Q9JIX8	T1329	2	1	18.55583477	21.82696628	18.99255085	17.894271855	21.879568105	20.303543085	21.548286435	18.621427535	21.303005225	15.361355775	19.526788715	20.84785748	19.259860995	18.538726805	20.639218335	19.26629734	18.068814275	20.075801855	21.70541954	18.84052181	21.192823405	18.627006535	19.800401685	17.87962913	20.09960556	22.688802725	18.86590195	18.476385115	20.143301005	19.434287075	21.95354366	19.72398948	21.635046005	20.567218775	NA	19.121889105	20.766638755	21.419118875	23.615434645	19.791460045	19.685564035	22.352124215	19.465518945	NA
Acin1_Q9JIX8_T1329_3	Acin1	Q9JIX8	T1329	3	1	19.33827305	19.47516155	20.49847126	20.569467545	20.083587645	20.754243845	19.547973635	20.103340155	19.252336505	18.408967965	19.853767395	20.2453661	18.675306315	19.360450745	19.334025385	20.30449772	19.794249535	19.845197685	19.7801857	19.48604106	21.208065025	21.150199895	21.388902665	21.13900757	21.25684738	20.798284535	21.21303368	20.595014575	20.548086165	21.144984245	21.46229648	21.18909072	20.394258495	20.808155055	20.747059825	21.022340765	20.332247735	20.705438615	20.337738035	20.769323355	20.716766355	20.665959355	20.539829255	20.39049435
Acin1_Q9JIX8_T417_1	Acin1	Q9JIX8	T417	1	1	19.3683157	19.93114757	19.81939602	20.173896795	20.327827455	20.543191905	19.630210875	NA	NA	19.576673505	19.743415835	20.03623867	19.250576015	19.821969985	NA	19.97232533	19.777091025	19.698011405	20.06765747	19.93289089	20.444583885	20.320060735	NA	20.24526977	20.08839989	19.789686205	19.89135933	19.820283885	19.921897885	20.285548215	20.00303364	20.1961174	19.879829405	19.866577145	NA	19.861837385	20.358260155	20.232254025	19.893896095	20.497772215	20.146514895	19.806807515	20.100393295	20.20741558
Acin1_Q9JIX8_T417_2	Acin1	Q9JIX8	T417	2	1	20.9520216	21.40939426	21.43354702	21.685281755	21.872219085	21.997312545	21.094337465	21.300575255	21.287000655	21.112655635	21.362451555	21.5346384	20.783060075	21.498725885	21.439167975	21.97942257	21.565659525	21.674680715	21.93496704	21.58974933	21.731414795	21.686820985	21.522550575	21.61238479	21.47644615	21.143508915	21.33647347	21.057748795	21.352237705	21.724459645	21.42660999	21.8094387	21.207983015	21.384628295	21.467997555	21.612068175	22.002408025	21.812326425	21.677356715	22.133266455	21.803955075	21.397622105	21.774873725	21.6922617
Acin1_Q9JIX8_T431_1	Acin1	Q9JIX8	T431	1	0.977	NA	NA	NA	NA	NA	NA	NA	NA	NA	NA	NA	NA	15.658695215	NA	NA	16.27260113	NA	NA	NA	NA	NA	NA	NA	NA	NA	NA	NA	NA	NA	15.931896215	16.03691959	NA	NA	NA	15.980345725	NA	NA	NA	NA	NA	NA	NA	NA	NA
Acin1_Q9JIX8_T431_2	Acin1	Q9JIX8	T431	2	1	19.38611317	19.51761913	19.18703937	19.261407855	20.567298895	19.116853705	19.351465225	20.410545355	20.381782535	19.829473495	20.276845935	19.94014454	18.454868315	19.026485435	20.173102375	20.71797657	20.373509405	20.687192925	20.91897583	20.96600246	20.757678985	20.722604755	21.059440605	20.9641304	20.69724083	20.599153525	20.58469391	NA	20.237667085	20.716717725	20.29282665	20.36204147	20.311710355	20.530971525	19.252137185	20.662385935	20.607768055	19.100639345	20.840612405	20.517633445	20.442842485	20.325135225	20.519662855	20.82230854
Acin1_Q9JIX8_T458_2	Acin1	Q9JIX8	T458	2	1	NA	15.22225284	15.16099262	NA	NA	NA	NA	14.873825075	NA	16.041524885	NA	NA	NA	15.705285065	NA	NA	NA	15.779259685	NA	15.97943401	NA	15.736288075	NA	NA	NA	15.338757515	NA	15.595932005	NA	15.899031635	NA	16.25776481	15.386233335	NA	NA	15.904959675	NA	17.650699615	15.189050675	NA	NA	14.753464695	NA	17.64661884
Acin1_Q9JIX8_T669_1	Acin1	Q9JIX8	T669	1	0.984	NA	NA	NA	NA	NA	NA	NA	NA	NA	NA	14.258289335	NA	NA	NA	NA	NA	NA	NA	NA	NA	NA	NA	NA	NA	NA	NA	10.92579174	NA	13.927047725	NA	NA	NA	NA	NA	NA	NA	NA	NA	14.130268095	NA	NA	NA	11.028550145	NA
Acin1_Q9JIX8_T671_1	Acin1	Q9JIX8	T671	1	0.998	NA	NA	NA	NA	NA	NA	NA	14.896344185	NA	NA	NA	13.55496216	NA	NA	14.099735265	12.84998703	NA	NA	NA	NA	NA	NA	NA	11.01242924	NA	NA	NA	13.028957365	NA	NA	NA	NA	NA	NA	NA	NA	NA	NA	NA	NA	NA	NA	NA	NA
Acin1_Q9JIX8_T840_1	Acin1	Q9JIX8	T840	1	1	18.96025181	19.84282398	19.99486828	NA	NA	19.842088695	19.423522945	NA	19.264707565	19.369838705	19.400514605	19.44962406	19.002641675	19.784345625	20.002017025	19.97801685	19.911667825	18.982614525	18.95486641	19.71566677	NA	NA	19.702951425	NA	19.769804	18.874301915	19.6180172	19.826936715	NA	NA	19.51552295	19.40927887	18.603359225	20.286067965	18.649418835	NA	NA	20.286003115	19.647321695	NA	19.901897425	NA	19.724872585	19.90936565
Acin1_Q9JIX8_T902_1	Acin1	Q9JIX8	T902	1	0.975	NA	NA	NA	NA	NA	NA	NA	NA	NA	NA	NA	NA	NA	NA	NA	NA	NA	NA	15.99617958	NA	NA	NA	18.362916945	NA	NA	NA	NA	NA	NA	NA	NA	NA	NA	NA	NA	NA	NA	NA	NA	NA	NA	NA	NA	NA
Acin1_Q9JIX8_Y668_1	Acin1	Q9JIX8	Y668	1	1	12.26800442	13.15146827	NA	NA	14.346473695	NA	14.265541075	14.299188615	13.001445775	NA	NA	NA	13.318209645	14.972042085	14.026842115	NA	14.747878075	15.738682755	11.18507862	6.346277709	14.871188155	15.254100805	15.428906435	14.8794918	NA	NA	NA	14.443639755	14.148613925	15.261719705	13.67394542	NA	14.431433675	16.353919985	NA	NA	13.680807115	14.667634965	13.359092705	NA	13.040902135	15.912482265	NA	NA
Acin1_Q9JIX8_Y668_2	Acin1	Q9JIX8	Y668	2	0.998	NA	NA	NA	NA	NA	NA	NA	NA	NA	NA	16.010833735	NA	NA	NA	NA	NA	NA	NA	NA	NA	NA	NA	NA	NA	NA	NA	NA	NA	NA	NA	NA	NA	NA	NA	NA	NA	NA	NA	NA	16.450334555	NA	NA	NA	NA
Acin1_Q9JIX8_Y668_3	Acin1	Q9JIX8	Y668	3	1	NA	NA	14.29773617	14.465453155	NA	11.409613605	NA	13.405394555	NA	14.311529155	11.980618475	14.30850887	NA	15.041251175	14.639910695	14.8210907	14.064558985	14.750431065	15.2221365	14.85970115	NA	14.145951275	NA	14.50347328	13.77392769	14.121298795	13.81539059	14.062765115	NA	13.425763135	15.19012165	14.32768154	NA	NA	14.681883815	14.827030175	NA	14.297944065	14.125904075	14.722616195	14.081400865	13.467474935	13.978717795	14.8514843
Acly_Q91V92_S442_1	Acly	Q91V92	S442	1	0.842	NA	NA	NA	NA	NA	NA	NA	NA	NA	NA	NA	NA	NA	NA	NA	NA	NA	NA	NA	NA	NA	NA	NA	NA	NA	NA	NA	NA	13.747225765	NA	NA	NA	NA	NA	NA	NA	14.005062105	NA	NA	NA	14.227011675	NA	NA	NA
Acly_Q91V92_S455_1	Acly	Q91V92	S455	1	1	24.8632822	24.55902195	24.11816692	24.033483505	24.186595915	24.131494515	27.585948945	27.416542055	27.284599305	27.165534965	26.647567745	26.94318485	24.816064835	23.436010355	23.835425375	23.39618778	26.383215905	25.845893865	26.09370994	25.72218227	23.828174585	23.567138675	23.738636015	23.80412674	26.13577461	26.141433715	26.28295899	26.300167085	23.293416975	22.654524805	21.45626354	22.85783958	26.444181445	26.428079605	26.047171595	26.104084005	23.898571965	23.913616175	23.960224145	23.949462895	27.199012755	27.034596445	27.025392525	26.82678509
Acly_Q91V92_S457_1	Acly	Q91V92	S457	1	0.997	13.8673083816864	13.7353594481107	14.1036176765198	13.920648612471	13.7892218783426	13.8961955327445	18.020381925	18.051193245	17.775878905	17.624980925	17.815616605	17.67125988	NA	NA	NA	NA	16.895974155	16.727954865	NA	NA	15.3084892228658	14.0099644814344	13.8274396445083	14.622962784511	16.56307221	17.260746005	17.70828629	16.160879135	NA	NA	NA	NA	NA	NA	16.958506585	16.668151855	NA	NA	NA	NA	16.954626085	NA	NA	NA
Acly_Q91V92_S459_1	Acly	Q91V92	S459	1	0.981	NA	NA	NA	15.491300585	NA	NA	16.325384135	NA	NA	NA	NA	16.70140743	NA	NA	NA	NA	NA	18.663286215	NA	NA	NA	NA	NA	NA	NA	NA	18.76055145	NA	NA	NA	NA	NA	18.923479085	15.471310615	NA	16.617933265	13.5869676206545	12.8029519430199	13.9930439023642	12.9660613772887	18.313842775	18.993050575	19.175928115	17.00196743
Acly_Q91V92_S653_1	Acly	Q91V92	S653	1	1	18.8049593	18.15124988	17.40217113	17.644531255	17.942029955	17.810825345	17.952787395	17.842178345	17.485166555	17.822698585	17.704793925	NA	18.427085875	16.935396195	17.050499915	16.85717869	17.558461185	16.786441805	17.17663002	16.81959819	16.462738035	16.177080155	16.003667825	16.47213554	16.2015152	16.404874805	16.34837723	16.601902005	17.129776005	16.384469035	14.85213279	16.65907669	17.003576275	16.965984345	16.333485605	16.762002935	17.765856745	17.802999495	17.777364725	17.651763915	17.443723675	17.673993105	17.351736065	17.46717548
Acly_Q91V92_S657_1	Acly	Q91V92	S657	1	0.85	NA	NA	NA	NA	NA	13.706016535	NA	NA	NA	NA	NA	13.99655819	NA	NA	NA	NA	NA	NA	NA	NA	NA	NA	NA	NA	NA	NA	NA	NA	NA	NA	NA	NA	NA	NA	NA	NA	NA	NA	NA	NA	NA	NA	NA	NA
Acly_Q91V92_S665_1	Acly	Q91V92	S665	1	1	NA	NA	NA	NA	14.346631055	NA	NA	NA	NA	13.478880875	NA	NA	NA	NA	NA	NA	NA	NA	NA	NA	NA	NA	NA	14.23550892	13.00179958	NA	14.48856354	12.029775615	NA	NA	NA	NA	NA	NA	NA	NA	NA	NA	NA	13.891439445	NA	NA	14.737781525	11.42001343
Acly_Q91V92_T430_1	Acly	Q91V92	T430	1	0.919	NA	NA	13.74616718	NA	NA	NA	NA	14.300086025	13.728844645	NA	NA	NA	NA	13.758800505	13.764018055	NA	NA	NA	NA	NA	NA	NA	NA	NA	NA	NA	NA	NA	NA	NA	NA	NA	NA	13.987078665	13.936097145	NA	NA	NA	13.959675785	NA	NA	NA	NA	NA
Acly_Q91V92_T447_1	Acly	Q91V92	T447	1	0.999	14.42303848	14.08925533	NA	14.875378615	14.783278465	14.818990705	15.422479625	NA	NA	14.377555845	14.547871585	14.24104595	14.318410875	NA	NA	14.63072395	14.415446285	NA	14.44105816	14.05835914	15.574180595	15.551787385	16.018220895	16.42156029	15.56546688	16.090847015	16.10011101	16.176231385	NA	13.234717365	NA	14.22296524	13.715834615	NA	NA	14.350112905	NA	14.033100125	NA	14.625117305	NA	14.420599935	14.509080885	14.17313862
Acly_Q91V92_T453_1	Acly	Q91V92	T453	1	0.302	13.14430237	14.36299514	NA	NA	15.090887075	14.418313025	19.879676815	NA	NA	NA	NA	NA	14.890260695	NA	NA	NA	19.042521475	NA	15.22523689	16.06307506	NA	17.391235355	NA	NA	17.27303124	NA	17.61214447	15.108804705	NA	NA	NA	NA	20.332118985	NA	NA	NA	NA	NA	14.037636755	NA	NA	NA	NA	NA
Acly_Q91V92_T667_1	Acly	Q91V92	T667	1	0.333	NA	NA	16.21937084	15.881389625	15.838041305	NA	NA	NA	16.223333365	16.113809585	NA	15.14776897	NA	NA	15.203680995	15.58753109	16.053888325	NA	15.99409771	16.44197177	15.398628235	NA	NA	15.16631126	NA	NA	14.7425108	NA	15.622286795	14.906232835	NA	14.2926836	NA	13.187902445	NA	14.699653625	15.141609195	16.040977475	15.985454555	NA	NA	NA	NA	13.81710148
Acly_Q91V92_Y672_1	Acly	Q91V92	Y672	1	1	16.2098608	16.14166545	NA	NA	NA	15.388773915	15.895112985	16.162946705	NA	NA	15.288070675	NA	16.618907925	NA	NA	NA	NA	16.123794555	NA	NA	NA	NA	NA	NA	NA	NA	NA	NA	NA	NA	NA	NA	15.597070695	NA	NA	NA	NA	NA	NA	15.923711775	15.387674325	16.207039835	15.708878515	NA
Aco2_Q99KI0_S535_1	Aco2	Q99KI0	S535	1	1	17.54226208	17.42820262	17.34835911	16.957174305	17.624759675	16.479747765	17.336679455	17.488788605	17.217342375	17.398471825	16.867523195	17.41322613	16.566768645	17.082880015	16.690869335	16.79083347	17.317402835	16.181297305	17.23473549	17.09383678	17.746334075	17.529989245	17.753580085	17.61061859	17.72412491	17.773918155	18.05086708	17.509664535	16.269695285	16.814957615	16.97696018	17.09252357	17.573022845	15.842006685	16.364380835	16.535924905	17.550982475	17.238647455	16.985200875	17.313364035	17.801040645	17.293560985	17.457368845	16.69577122
Aco2_Q99KI0_S559_1	Aco2	Q99KI0	S559	1	1	20.28558826	20.00505161	19.48275471	19.073087695	19.665889745	19.774213785	19.810758585	NA	19.542619705	19.392570495	19.696828845	19.60866451	20.118244165	19.027513505	19.457903865	NA	19.799723625	NA	19.58809089	19.321002	20.192747115	20.172653205	19.956237785	19.6597805	20.19966889	19.695636755	19.96642304	20.090604785	19.305208205	18.908925055	18.57736873	NA	19.009344105	17.444442745	18.523207665	18.455003735	19.445420265	19.029655455	19.571586605	19.260669715	19.552072525	NA	19.364992135	19.20585537
Aco2_Q99KI0_S562_1	Aco2	Q99KI0	S562	1	0.999	NA	NA	NA	NA	NA	NA	NA	NA	NA	NA	NA	NA	NA	NA	NA	NA	NA	NA	NA	NA	NA	NA	NA	NA	NA	NA	NA	NA	NA	NA	NA	18.49922943	NA	NA	NA	NA	NA	NA	NA	NA	NA	NA	NA	NA
Aco2_Q99KI0_T561_1	Aco2	Q99KI0	T561	1	0.977	NA	NA	NA	NA	NA	NA	NA	19.262544635	NA	NA	NA	NA	NA	NA	NA	19.03402424	NA	19.014671325	NA	NA	NA	NA	NA	NA	NA	NA	NA	NA	NA	NA	NA	NA	NA	17.857715605	NA	NA	NA	NA	NA	NA	NA	18.937020305	NA	NA
Aco2_Q99KI0_Y544_1	Aco2	Q99KI0	Y544	1	1	NA	NA	NA	NA	NA	16.162786475	NA	NA	NA	NA	16.801448825	NA	16.318418505	NA	NA	NA	15.109798435	NA	15.31154918	NA	NA	NA	NA	NA	NA	NA	NA	NA	NA	NA	16.15280056	NA	NA	NA	15.199898715	NA	NA	NA	NA	NA	NA	NA	NA	NA
Acox1_Q9R0H0_S26_1	Acox1	Q9R0H0	S26	1	1	15.09130573	NA	NA	15.791820525	16.882333755	15.370659825	NA	NA	NA	NA	16.984027865	15.2098732	15.952638625	15.455064775	NA	14.61048985	15.652159695	NA	15.88066387	14.7047224	16.329973215	NA	NA	NA	NA	NA	NA	NA	16.581340785	NA	NA	NA	NA	15.214844705	NA	NA	17.187829015	15.825550075	NA	NA	NA	NA	15.778388015	14.639925
Acox1_Q9R0H0_T20_1	Acox1	Q9R0H0	T20	1	1	15.12760925	15.76084423	15.71465588	NA	NA	NA	15.502818105	15.781634335	15.726650245	15.724789615	NA	14.74088383	NA	NA	15.810903545	14.68400192	NA	15.765577325	NA	14.52037239	NA	15.012864115	14.797433845	13.16677284	13.32915211	15.296833995	15.25953198	15.174934385	NA	15.318263055	15.21325111	15.31914234	15.393100735	NA	15.250345225	15.371534345	NA	NA	16.143247605	15.867465025	15.674386975	15.735439295	NA	14.5892458
Acsl1_P41216_S230_1	Acsl1	P41216	S230	1	1	18.46023273	19.23181629	16.94503689	19.380704885	20.181230545	20.102891915	18.165336605	18.632673265	19.594062805	19.772256845	19.292657855	19.08783627	19.185686105	17.034559245	18.523982045	18.6684351	18.641562465	17.246559145	18.74112701	17.36222171	17.665191645	18.827407845	18.245008465	18.34451866	18.19438744	18.345432285	18.2075882	18.311883925	18.342041015	16.555523875	18.22240925	18.11870575	18.612033845	17.749107355	16.530449865	17.970697395	19.630908015	18.724126815	19.543788905	19.227350235	18.700767515	18.774563785	19.165624615	19.50987148
Acsl1_P41216_S233_1	Acsl1	P41216	S233	1	1	17.97196293	17.90881443	15.04795265	17.523271565	NA	NA	17.589326855	NA	NA	NA	17.266660685	NA	17.612888335	NA	NA	NA	NA	NA	NA	16.84157276	NA	16.033754355	NA	NA	NA	NA	NA	16.636690135	16.681903835	16.112793925	NA	NA	16.835197445	NA	14.513980865	17.475458145	NA	NA	NA	17.448095325	16.958765025	NA	17.339622495	NA
Acsl1_P41216_S278_1	Acsl1	P41216	S278	1	0.999	17.50913334	19.37703418	15.75438309	19.594135285	17.347169875	17.916511535	19.708364485	16.370004655	20.759019855	19.158082955	16.667543405	18.63243198	17.184026715	NA	15.709394455	17.30168247	17.669335365	NA	18.14950943	15.58233356	18.085176465	18.862512595	19.165878295	18.02602768	19.30267906	NA	16.62792969	18.718416215	17.574741365	18.521027565	15.10041618	NA	18.332017895	NA	16.964308735	16.130958555	17.744410515	16.298128125	17.576972955	16.924930575	16.710784905	18.094334605	17.389993665	16.06564808
Acsl1_P41216_S503_1	Acsl1	P41216	S503	1	1	16.06636906	15.40359592	NA	15.673587805	15.787415505	NA	15.445014955	15.230304725	15.094126705	15.424292555	NA	13.31513214	NA	NA	NA	14.38478089	NA	NA	NA	NA	NA	NA	14.060678475	15.10190582	NA	14.339892395	NA	15.138648985	15.303345675	NA	NA	14.51177501	14.831785205	NA	14.296955105	14.347459785	15.371876715	NA	NA	15.553039555	NA	15.213913915	NA	NA
Acsl1_P41216_S621_1	Acsl1	P41216	S621	1	1	19.31235218	18.8198595	18.45422459	18.796377185	18.908884055	18.812643045	18.645570755	18.362632755	18.403614045	18.613351815	18.638137815	18.3544817	19.030336375	17.473674775	17.950924875	17.77637005	18.185229305	17.609186175	18.13082504	17.87068653	17.281282425	17.124670035	17.123615265	17.4297657	17.12810707	17.236303335	17.41998482	17.789278025	18.322664265	17.612736705	17.06904125	17.99021721	18.053432465	17.817661285	17.519015315	17.902263635	18.495684625	18.449718475	18.515274045	18.559734345	18.391759875	18.309504505	18.451076505	18.3303194
Acsl1_P41216_S665_1	Acsl1	P41216	S665	1	0.333	NA	NA	NA	13.141507155	NA	NA	NA	NA	NA	NA	NA	NA	NA	NA	12.977684025	14.32628918	NA	13.630042075	13.45343208	NA	13.929139135	14.697694785	NA	14.29044056	12.97056961	13.625420575	NA	14.059409135	NA	14.299907685	13.15280819	NA	NA	13.924518585	NA	13.809219355	NA	14.991995805	13.831538195	14.942812925	NA	NA	NA	NA
Acsl1_P41216_S74_1	Acsl1	P41216	S74	1	1	17.05287838	16.259799	15.33941841	15.129328735	15.732929235	15.362825385	15.941051485	15.622585305	15.736713415	15.067040435	15.662552835	15.65709114	14.724880215	13.604860305	12.598358155	14.1441164	13.092575075	12.705266005	13.88609886	13.49568271	15.275208465	13.999378205	15.034200665	14.48644352	15.0474968	14.415824895	15.16882801	14.706349375	15.836570735	15.436239245	15.43501949	15.86887741	16.137182235	15.689287185	15.955441475	15.777689925	15.603673935	15.044446945	15.272890085	15.330140115	16.014123915	15.214018825	15.626941675	15.2331028
Acsl1_P41216_T277_1	Acsl1	P41216	T277	1	1	20.04320812	18.24557781	17.9796381	17.834798815	18.345005035	17.493160245	16.759784695	17.750398635	17.708374025	17.827945705	17.788087845	17.76754475	17.108585355	16.187332145	18.112856865	16.68009853	17.635117535	17.437957765	17.40415191	17.42622852	19.911899565	17.848079685	17.782707215	17.8031311	17.56798554	18.688245775	17.66771317	18.037208555	15.649592395	16.899514195	17.88678837	17.69842529	16.820106505	17.898214335	18.032374385	16.749141685	16.850279805	17.922105785	18.701562875	16.876625065	16.925937655	17.547919275	17.911462775	16.9933176
Acsl1_P41216_T280_1	Acsl1	P41216	T280	1	1	18.94277859	NA	19.58265972	18.581617355	19.269897465	19.128259655	18.997417445	18.950485235	NA	NA	18.708902355	19.83897686	18.847782135	16.877696985	18.667454725	17.36933804	16.743287085	17.654777535	16.5823307	17.82890605	18.145322795	NA	17.904602045	17.1430397	NA	18.842281345	18.01693726	17.019741055	16.906335835	NA	15.6507864	18.70781326	17.376630785	17.884370805	17.916430475	14.719178195	19.078474995	17.737203595	18.218900675	18.502243045	18.495866775	19.038010595	18.707643505	17.96045589
Acsl1_P41216_T281_1	Acsl1	P41216	T281	1	0.989	NA	NA	NA	NA	NA	NA	NA	NA	NA	NA	NA	NA	NA	NA	NA	NA	NA	NA	NA	NA	NA	NA	NA	NA	NA	NA	NA	NA	16.022259715	NA	NA	NA	NA	NA	NA	14.659284585	NA	NA	NA	NA	NA	16.263310435	NA	NA
Acsl1_P41216_T672_1	Acsl1	P41216	T672	1	1	15.09058857	13.54787063	14.3558073	NA	15.197710035	14.711779585	14.999215125	14.793655395	15.345088965	14.467921255	15.578753475	15.5421381	14.823820115	NA	NA	NA	14.196767805	NA	NA	12.63405227	NA	NA	13.448595045	NA	14.14453793	NA	14.1712513	NA	14.750645635	13.319471355	13.60449314	15.26920223	15.472932815	NA	14.866065975	NA	14.942609785	NA	13.537320135	NA	14.448925965	14.739446635	15.546786305	15.00976467
Acsl1_P41216_T674_1	Acsl1	P41216	T674	1	0.996	NA	14.23359966	NA	13.930450445	NA	NA	NA	13.904507645	NA	14.984812735	NA	NA	NA	NA	NA	NA	NA	NA	NA	NA	NA	NA	NA	NA	NA	13.826167105	13.92755795	14.622157095	NA	NA	NA	NA	NA	13.776268955	NA	14.133079525	NA	NA	NA	NA	NA	NA	NA	NA
Acsl1_P41216_Y231_1	Acsl1	P41216	Y231	1	1	18.55144024	19.02724552	18.41750431	NA	NA	NA	20.475078585	17.752260215	NA	NA	NA	NA	NA	17.183094025	NA	NA	20.262795445	17.717382435	18.61915779	17.2848711	16.411867135	17.394039155	NA	NA	19.17290497	NA	NA	NA	18.026678085	16.333937645	17.36772823	16.99579048	20.050983425	16.934600825	18.501252175	NA	NA	19.322559355	NA	NA	19.625349045	17.443041805	NA	NA
Acsl1_P41216_Y500_1	Acsl1	P41216	Y500	1	1	NA	NA	NA	NA	NA	15.877169605	NA	NA	NA	NA	15.465388295	NA	15.735926625	NA	NA	NA	NA	NA	NA	NA	NA	13.335034375	NA	NA	NA	NA	NA	NA	NA	13.135534285	NA	NA	NA	13.995839115	NA	NA	NA	15.194765085	15.290967935	NA	14.379637715	NA	14.656393045	15.04619884
Acss2_Q9QXG4_S263_1	Acss2	Q9QXG4	S263	1	1	24.47027492	24.63690662	24.22304439	24.329616545	24.482025145	24.408258435	24.587778085	24.285900115	24.102157595	24.306589125	24.353044505	24.0622282	24.359142305	23.295179365	23.653891565	23.44123364	24.243229865	23.454263695	23.83771705	23.25403499	22.945230485	22.550823215	22.522766105	22.86427307	22.85491562	22.763282775	22.9159317	22.854963305	23.826211925	23.046568875	21.99182033	23.03650093	23.808166505	23.340122225	23.105019565	23.397687905	23.696259495	24.103097915	24.211648935	24.276012425	23.541213985	23.337296485	24.001596445	23.81380176
Acss2_Q9QXG4_S263_2	Acss2	Q9QXG4	S263	2	1	25.15002727	23.82602787	24.1579237	24.241725925	24.436405185	23.220928185	23.722898485	23.604757315	23.301212315	24.257011405	24.348806375	23.94434452	24.195827485	22.654262535	22.732220655	23.45429134	24.208283425	22.796796805	23.74631691	22.20176029	22.652923585	22.474178315	NA	22.81118011	21.88343811	21.790441515	22.75710678	22.055555345	23.733356475	21.831128125	21.79128742	22.85742187	23.558311465	22.547784805	21.972216605	23.135982505	23.694869045	23.369695665	23.194812775	24.188097005	23.439062115	23.223519325	23.864662165	23.76600933
Acss2_Q9QXG4_S265_1	Acss2	Q9QXG4	S265	1	0.991	18.75886822	NA	NA	NA	NA	NA	NA	NA	NA	NA	NA	NA	18.285993575	NA	NA	NA	NA	NA	NA	NA	NA	NA	NA	NA	NA	NA	NA	NA	NA	NA	NA	NA	NA	NA	NA	NA	18.021550175	NA	NA	NA	18.012176515	19.053498265	NA	NA
Acss2_Q9QXG4_S265_2	Acss2	Q9QXG4	S265	2	1	22.02021503	21.79522228	23.57083797	24.427392965	23.712812425	23.878885265	21.930534365	21.517738345	21.469810485	23.633058545	NA	24.25497913	21.647689815	20.832769395	21.340785025	23.26435757	21.881691935	20.351140975	24.03807258	22.97331333	22.956644055	18.975944525	22.367948525	23.22874641	19.94132996	20.140407565	21.68861962	22.167032245	21.876876835	22.009455685	20.2138586	22.32063484	20.549446105	20.075611115	19.836079595	22.629703515	21.831337925	21.809970855	21.209863655	24.096857075	21.717983245	21.233931545	23.464649195	23.31479168
Acss2_Q9QXG4_S267_1	Acss2	Q9QXG4	S267	1	1	24.75214291	24.26049137	23.82628727	24.003295905	24.292638785	24.173404685	24.273071285	24.039718635	23.858724595	24.082420345	24.186944965	23.91386509	24.833909985	23.133550645	23.418763165	23.26712322	24.060957905	23.234704975	23.60728836	23.08469677	22.395463935	22.048307425	21.996433255	22.40060043	22.28937531	22.205453875	22.45118904	22.366033555	23.251152035	22.443959235	21.39584064	22.44185447	23.244823455	22.792146685	22.482903475	22.734790795	24.052981375	23.751102445	23.855459205	23.901395805	24.011531825	23.711039545	23.794496535	23.60317135
Acss2_Q9QXG4_S267_2	Acss2	Q9QXG4	S267	2	1	25.40366077	24.11666774	24.33606815	24.652004245	24.939718245	24.474115365	24.053230285	23.812032705	23.604701995	24.620523445	24.699733735	24.40658283	24.512519835	22.990154265	23.202532765	23.85626888	24.485310555	23.041620255	24.13914299	23.50999546	23.951486585	22.745464325	24.474582665	23.24519539	22.20493507	22.178306585	23.00944519	23.002908705	24.066759105	22.925782205	22.18514156	23.25984573	23.710290905	22.792640685	22.249640465	23.520990365	24.021748545	23.741313935	23.512653345	24.584350585	23.792303085	23.501269335	24.277189255	24.15884685
Acss2_Q9QXG4_S30_1	Acss2	Q9QXG4	S30	1	1	21.33103275	20.99400615	20.65617847	20.748989105	21.115264895	20.916669845	20.765762325	20.608675005	20.502553945	20.628000255	21.059612275	20.74730778	21.462001795	20.476175305	20.928111075	20.06695271	20.969527245	20.437417985	20.6271553	19.84692668	19.474906915	19.037464145	19.092914575	19.31858063	18.99528503	19.103242875	18.93707466	18.709022525	20.091352465	19.241333965	18.61708545	19.28744697	19.262367245	19.715562815	19.240244865	19.275611875	20.890549655	20.735748285	20.729290005	20.768653875	20.661130905	20.453787805	20.420757285	19.78475094
Acta2_P62737_S241_1	Acta2	P62737	S241	1	1	19.99530125	19.65158176	18.96382236	19.359478005	19.792835235	19.720806115	19.470275875	19.301437385	18.838956835	19.348613735	19.564393995	19.45957851	19.952116015	19.394136425	19.122311595	19.60723019	19.739466665	19.563518525	19.67884826	19.56594181	18.723495475	18.379730225	17.812776565	18.4967308	18.52413178	18.512866975	18.51679039	18.487600325	20.273683545	19.837901115	19.15723896	19.97843361	19.983283995	19.736465455	18.716408725	19.643213265	19.704245565	19.231056215	19.232412335	19.513134005	19.316793435	19.350047115	19.340410225	19.12320995
Acta2_P62737_S302_1	Acta2	P62737	S302	1	1	NA	18.40979671	NA	NA	NA	NA	NA	NA	NA	NA	13.767064095	NA	NA	19.256357185	15.604784965	NA	NA	16.960056305	NA	NA	NA	NA	NA	NA	NA	NA	NA	NA	NA	NA	NA	10.11686897	NA	NA	NA	NA	11.130809785	NA	NA	NA	NA	NA	NA	NA
Acta2_P62737_S54_1	Acta2	P62737	S54	1	0.999	NA	NA	NA	15.727425575	15.431520465	NA	NA	NA	15.997108465	15.504879945	15.442600245	15.52704334	15.597890855	NA	NA	15.82979775	NA	15.689671525	15.57777309	15.57844066	NA	NA	NA	15.4152441	NA	NA	15.08014012	15.057833665	16.159996035	15.978725435	NA	15.89478492	16.033926965	16.251073835	NA	NA	15.544257165	15.656052585	15.409392355	NA	15.738390925	15.310922625	15.813711165	15.59080696
Acta2_P62737_S62_1	Acta2	P62737	S62	1	1	14.98157501	13.90362739	14.30976868	14.107131965	13.857934005	15.994525905	NA	15.902355195	14.231341365	13.637316695	14.027292255	14.30989742	14.809397695	14.299133295	14.457056995	14.23227596	14.564169885	14.124256135	14.77228164	14.29883956	NA	NA	13.869391435	13.98174381	14.03335571	16.214786535	14.71961022	13.599563595	14.968769075	14.080926895	16.63442898	14.22123336	14.401316645	13.971492765	14.061845775	16.227418895	NA	13.952203745	13.904443735	14.094414715	13.759572985	13.295757295	14.374951355	13.05799675
Acta2_P62737_T305_1	Acta2	P62737	T305	1	0.983	NA	NA	NA	NA	NA	NA	NA	NA	NA	NA	NA	NA	NA	NA	NA	NA	NA	NA	NA	NA	NA	NA	NA	NA	NA	NA	11.3097105	NA	NA	NA	NA	NA	NA	NA	NA	NA	NA	NA	NA	NA	NA	NA	NA	11.17653179
Acta2_P62737_T306_1	Acta2	P62737	T306	1	0.902	NA	NA	NA	NA	NA	NA	NA	NA	NA	NA	NA	11.85686302	NA	NA	NA	NA	NA	NA	11.50671959	NA	NA	NA	NA	NA	NA	NA	NA	NA	NA	NA	NA	NA	NA	NA	NA	NA	NA	NA	NA	NA	NA	NA	NA	NA
Acta2_P62737_Y296_1	Acta2	P62737	Y296	1	1	NA	NA	NA	NA	NA	NA	18.537300105	NA	NA	NA	NA	NA	NA	NA	NA	NA	NA	NA	NA	NA	NA	NA	NA	NA	NA	NA	NA	NA	12.271285055	NA	NA	NA	NA	NA	NA	NA	NA	NA	NA	NA	NA	NA	NA	NA
Acta2_P62737_Y308_1	Acta2	P62737	Y308	1	1	NA	NA	NA	15.348879815	NA	11.331809995	NA	NA	NA	12.073497765	NA	NA	NA	NA	NA	NA	15.184139255	NA	NA	NA	NA	NA	NA	NA	NA	NA	NA	NA	NA	NA	NA	NA	NA	NA	NA	NA	NA	NA	12.014157295	15.436589245	NA	NA	NA	NA
Acta2_P62737_Y55_1	Acta2	P62737	Y55	1	0.998	15.76890182	16.14017581	NA	NA	NA	NA	15.988918305	NA	NA	NA	NA	NA	NA	15.828262325	15.411590575	NA	15.666776655	NA	NA	NA	15.472304345	15.410365105	15.311486245	NA	15.53968144	NA	NA	NA	NA	NA	NA	NA	NA	NA	16.027148245	NA	NA	NA	NA	15.404829025	NA	NA	NA	NA
Actb_P60710_S235_1	Actb	P60710	S235	1	0.99	NA	16.08826923	NA	14.468731885	16.470233915	15.293540945	16.278690335	NA	NA	NA	NA	16.50319767	15.495489115	NA	16.121106145	NA	16.167132375	15.428470615	14.977355	NA	NA	NA	17.011604305	16.1688385	NA	NA	14.67842961	NA	15.690300945	NA	16.39738941	NA	16.012911795	16.896488185	NA	15.212807655	NA	15.963955875	NA	NA	16.254884715	NA	NA	15.02119255
Actb_P60710_Y218_1	Actb	P60710	Y218	1	1	NA	NA	NA	NA	NA	NA	NA	NA	NA	NA	NA	NA	NA	NA	NA	NA	NA	NA	NA	NA	NA	NA	NA	NA	NA	NA	NA	NA	NA	NA	NA	16.20228386	NA	NA	NA	NA	NA	NA	NA	16.238431935	NA	NA	NA	NA
Actn3_O88990_S153_1	Actn3	O88990	S153	1	1	17.57516003	17.66905498	17.29018879	17.493774415	17.230154045	17.316205975	17.608095165	17.693691255	17.572401045	17.378723135	17.151683805	17.16443348	17.617780685	17.948841095	17.583144185	17.73413944	17.677554135	17.734102255	17.41550827	17.77097225	16.885837555	17.213016515	17.307596205	17.23589706	17.19513321	17.486316685	16.96744538	17.329813005	17.767530445	17.885209085	17.52353382	17.86652183	18.021671295	17.893257135	17.597586635	17.481975555	17.337738995	17.656061175	17.716714855	17.635244375	17.390512465	17.748206135	17.561212535	17.35274601
Acvr1b_Q61271_S168_1	Acvr1b	Q61271	S168	1	1	NA	NA	15.0495224	15.037854195	13.655775075	13.662295335	NA	NA	NA	NA	14.493257525	15.23579788	NA	NA	NA	NA	12.860873225	NA	NA	NA	NA	NA	15.451650615	13.91152477	NA	NA	13.82232952	16.013971325	16.240671155	NA	13.62038707	15.82487106	15.906605725	NA	16.809615135	17.130578985	NA	NA	14.311734195	14.378965385	13.552555085	NA	NA	13.81406307
Acvr1b_Q61271_S174_1	Acvr1b	Q61271	S174	1	1	13.41756344	15.44556427	NA	NA	NA	13.799085615	NA	NA	NA	14.613930695	14.575838085	NA	15.041968345	NA	NA	NA	NA	NA	12.98144054	NA	NA	NA	NA	NA	NA	NA	NA	NA	16.218006135	16.586037635	NA	15.87728691	15.941326145	16.611089705	NA	NA	NA	NA	14.517204285	NA	NA	14.970735545	NA	NA
Acvrl1_Q61288_S154_1	Acvrl1	Q61288	S154	1	1	12.58162594	11.6616888	10.40576649	11.338015555	11.907304765	11.580997465	11.781926155	10.659931185	10.646004675	NA	NA	11.03604984	12.295919415	NA	9.402672768	NA	NA	NA	10.002364157	NA	11.983140945	NA	NA	11.31036949	11.26905441	11.501052855	11.27340603	NA	13.314535145	12.312492375	11.27938842	12.57692623	13.108166695	13.047273635	12.772587775	12.379144665	12.440724375	11.130208965	11.454538345	11.063964845	11.717608445	10.975028995	11.605410575	NA
Adam17_Q9Z0F8_S770_2	Adam17	Q9Z0F8	S770	2	0.992	18.38044834	NA	18.04385662	NA	NA	NA	15.376055715	NA	NA	NA	NA	NA	NA	NA	NA	NA	NA	NA	NA	NA	NA	NA	NA	NA	NA	NA	NA	NA	NA	NA	NA	NA	NA	NA	18.661625865	NA	NA	NA	NA	19.298168185	NA	NA	NA	NA
Adam17_Q9Z0F8_S770_3	Adam17	Q9Z0F8	S770	3	1	NA	NA	16.05624103	16.921243675	13.997966765	16.479917525	NA	NA	NA	16.215579985	16.367912295	16.66991901	NA	14.567207335	16.274811745	17.14809322	NA	14.205268865	16.84503746	16.83972644	15.579806325	14.155079845	14.249768255	15.66042232	NA	NA	15.26013374	15.159788125	16.940485005	15.976861955	17.67293262	17.48433685	NA	13.523838995	17.031214715	17.241504665	15.743502615	13.809345245	14.458592415	16.760551455	13.312084195	NA	16.148101805	16.1847372
Adam17_Q9Z0F8_S773_1	Adam17	Q9Z0F8	S773	1	1	17.4755888	17.56858348	17.74680424	17.598793035	16.850385665	17.792249675	17.312978745	17.362689975	17.392396925	17.215696335	16.213592525	17.59326267	16.336591715	18.031354905	17.649786945	17.81644535	17.759060865	17.793720245	17.75519943	17.64831638	16.942737575	17.164873125	17.099308015	17.12847709	17.28916931	16.866531375	17.28169632	16.926362985	18.434743885	18.438981055	17.85985088	18.32220459	17.648195265	18.309806825	18.507273675	18.112121575	17.991652485	17.803678515	17.554601665	18.047870635	17.798988345	17.398280145	17.634172435	17.70955372
Adam17_Q9Z0F8_S773_2	Adam17	Q9Z0F8	S773	2	1	16.05483913	19.51861858	18.98603535	19.674598695	19.381366735	19.488096235	19.167636865	19.177597045	19.617845535	19.617408745	19.413549425	19.58720684	18.697458265	19.765129085	19.737353325	20.03574658	19.494652745	19.768625265	19.69547272	19.71444797	18.964338295	19.201314925	19.632469175	19.39964294	19.10029793	17.993703845	19.09963226	18.722526545	20.317714695	20.599402425	20.84560489	20.51962089	20.072961805	20.287132265	18.118832585	20.389480585	19.645554545	19.881237025	19.797643655	NA	19.503437045	19.595179555	19.420873635	19.77815151
Adam17_Q9Z0F8_S773_3	Adam17	Q9Z0F8	S773	3	1	NA	NA	16.05624103	16.921243675	13.997966765	16.479917525	NA	NA	NA	16.215579985	16.367912295	16.66991901	NA	14.567207335	16.274811745	17.14809322	NA	14.205268865	16.84503746	16.83972644	15.579806325	14.155079845	14.249768255	15.66042232	NA	NA	15.26013374	15.159788125	16.940485005	15.976861955	17.67293262	17.48433685	NA	13.523838995	17.031214715	17.241504665	15.743502615	13.809345245	14.458592415	16.760551455	13.312084195	NA	16.148101805	16.1847372
Adam17_Q9Z0F8_S788_1	Adam17	Q9Z0F8	S788	1	0.999	NA	NA	NA	15.721481325	NA	15.057778355	NA	NA	17.749809265	18.957839965	19.091371535	19.4976263	NA	NA	NA	NA	NA	NA	NA	NA	NA	NA	NA	14.29102325	19.36705208	NA	NA	NA	15.707281115	NA	NA	NA	19.203420635	NA	NA	NA	NA	NA	NA	NA	18.377918245	17.944083215	NA	18.28843021
Adam17_Q9Z0F8_S789_1	Adam17	Q9Z0F8	S789	1	0.942	NA	NA	NA	NA	NA	NA	NA	17.911188125	NA	NA	NA	NA	NA	NA	NA	NA	NA	NA	NA	NA	NA	NA	NA	NA	NA	17.959766395	NA	17.779262545	NA	NA	NA	NA	NA	NA	NA	18.402570715	NA	NA	NA	NA	NA	NA	18.285209655	NA
Adam17_Q9Z0F8_S794_1	Adam17	Q9Z0F8	S794	1	1	21.14441204	21.42774486	21.34361744	21.666957855	21.736200335	21.748216625	21.081680295	21.127593995	21.001596455	21.185146325	21.346940995	21.56948566	21.335002895	21.899394985	21.828446385	22.05398083	21.620213505	21.724321365	22.02402878	22.13267612	21.442476265	21.485393525	21.406255715	21.65377426	20.93976593	20.953399665	21.21375466	21.111976625	22.204797745	22.306080815	22.49763012	22.45928573	22.048490525	22.011764525	22.109311105	22.288171765	21.756880765	21.625440595	21.462106705	21.922313695	21.372928615	21.107634545	21.488500595	21.47437954
Adam17_Q9Z0F8_T735_1	Adam17	Q9Z0F8	T735	1	1	15.5622282	15.4647417	16.70751858	15.518152245	15.008389475	14.792506215	16.472196575	16.481534965	16.479112625	16.415134425	16.509321215	16.61362553	15.054329865	14.916830055	15.482954975	NA	15.047397615	15.180059435	15.56362629	15.8711214	15.853083605	16.082431795	16.444999695	16.14786339	17.07495689	17.379524235	17.11087609	17.241676325	16.360992435	16.234009745	16.60091686	16.31264114	17.274101255	17.258874895	17.271107675	17.417497625	15.386399265	16.520198815	16.023689265	15.906298645	17.066633225	16.929646495	17.202936165	17.1248045
Adam17_Q9Z0F8_T764_1	Adam17	Q9Z0F8	T764	1	1	NA	NA	NA	NA	NA	NA	NA	NA	NA	NA	NA	NA	NA	NA	NA	NA	NA	NA	NA	NA	NA	NA	NA	15.02199459	NA	NA	NA	NA	NA	NA	NA	NA	15.024356845	NA	NA	NA	NA	NA	NA	NA	NA	NA	NA	NA
Adam17_Q9Z0F8_T771_1	Adam17	Q9Z0F8	T771	1	0.984	NA	NA	NA	NA	16.451841355	NA	NA	NA	NA	NA	16.669591905	NA	16.482166285	NA	NA	NA	NA	NA	NA	NA	14.904345505	NA	NA	NA	NA	NA	NA	NA	NA	NA	14.55571365	NA	16.602474215	NA	NA	NA	NA	NA	NA	NA	NA	NA	NA	NA
Adam17_Q9Z0F8_T771_2	Adam17	Q9Z0F8	T771	2	1	17.44401264	19.38680553	18.12087917	19.542785645	19.249553685	19.356283185	17.621469495	19.045783995	19.486032485	19.485595695	19.281736375	19.45539379	18.565645215	19.633316035	19.605540275	19.90393353	19.362839695	19.636812215	19.56365967	19.58263492	18.832523345	19.069501885	19.500656125	19.26782989	18.96848488	17.861888885	18.96781922	18.590713495	20.185901645	20.467589375	20.71379184	20.38780784	19.941148755	20.155319215	17.944111825	20.257667535	19.513741495	19.749422075	19.665830605	19.031942375	19.371623995	19.463366505	19.289060585	19.64633655
Adam17_Q9Z0F8_T771_3	Adam17	Q9Z0F8	T771	3	1	NA	NA	16.05624103	16.921243675	13.997966765	16.479917525	NA	NA	NA	16.215579985	16.367912295	16.66991901	NA	14.567207335	16.274811745	17.14809322	NA	14.205268865	16.84503746	16.83972644	15.579806325	14.155079845	14.249768255	15.66042232	NA	NA	15.26013374	15.159788125	16.940485005	15.976861955	17.67293262	17.48433685	NA	13.523838995	17.031214715	17.241504665	15.743502615	13.809345245	14.458592415	16.760551455	13.312084195	NA	16.148101805	16.1847372
Adam17_Q9Z0F8_T790_1	Adam17	Q9Z0F8	T790	1	0.997	NA	NA	NA	NA	14.776128775	NA	19.111200335	17.936098105	17.806615835	NA	NA	NA	NA	15.583217615	NA	NA	17.112513545	17.117263795	NA	17.68212604	NA	NA	16.645267485	NA	NA	17.946962355	18.99007416	17.805830005	15.933937075	16.491032605	17.10781383	16.03323078	NA	19.346141815	19.403882025	18.392480845	15.504717825	NA	14.968518255	NA	18.373811715	17.922904015	18.285209655	18.29287624
Adat1_Q9JHI2_S191_1	Adat1	Q9JHI2	S191	1	1	15.70299625	14.97339057	14.78572369	14.441598895	15.511190415	15.339373585	17.046525955	16.591871265	16.700210575	17.093526835	17.108306885	17.23239994	15.235499375	14.829605095	14.413925175	14.82043743	14.717820165	15.203405385	15.32080936	15.32751083	15.589912415	14.465418815	14.931855195	13.64951229	17.24010849	16.741771705	17.40737724	17.498949045	15.573716165	14.418827055	14.49256992	15.21071529	16.582273485	16.406972885	16.125882145	16.507881155	14.820894245	14.849161145	14.760271065	13.419727325	16.661106105	16.423012735	16.780591965	16.5526762
Adcy6_Q01341_S53_1	Adcy6	Q01341	S53	1	1	22.26193142	21.60118007	21.88056278	21.551614765	21.724124915	21.185983655	22.365123745	21.706457145	22.059507375	21.777988425	21.742269515	21.66031742	21.934114455	20.887950895	21.219759945	20.91621685	21.762351035	20.905174255	21.13957977	20.62017536	21.044805525	20.534336095	20.587392805	20.6281662	21.04075813	20.776477815	21.14601135	21.338603975	21.049371715	20.790467265	NA	20.8440094	21.487039565	21.491149895	21.012215615	21.434534065	21.659405705	21.539062495	NA	21.454269415	22.182525635	21.576342585	21.391668315	21.61857891
Adcy6_Q01341_S573_1	Adcy6	Q01341	S573	1	1	19.22486591	18.90381908	18.40480327	18.541854865	18.715553285	17.878995895	18.947891235	18.626058585	18.636320115	18.592231745	18.602035525	18.32684803	18.764436715	17.361709595	17.591397285	17.39170742	18.234770775	17.563631065	17.67327308	17.33826351	17.795425415	16.911043175	16.513765335	17.68323517	17.80075073	17.388519295	17.82416535	17.703668595	18.162174225	17.528182035	15.79424095	17.7412014	18.460094455	18.003097535	17.915999415	18.008398055	18.474164005	18.492702485	18.531984325	18.487077715	18.687322615	18.407425875	18.552198405	18.30698299
Adcy6_Q01341_T55_1	Adcy6	Q01341	T55	1	1	23.1171217	NA	22.42050838	21.093893055	22.540756225	21.972650525	NA	21.911252975	NA	NA	21.706356045	23.06158543	NA	NA	21.953951835	NA	NA	20.231163025	20.66992569	21.68978595	20.238727565	21.415678025	20.358385085	20.45445824	20.70303536	NA	20.8999672	NA	NA	18.319029805	20.25910473	20.37953376	20.867656705	NA	20.848910335	NA	NA	NA	21.824970245	NA	NA	20.814587595	22.126859665	NA
Adcy6_Q01341_T60_1	Adcy6	Q01341	T60	1	0.998	NA	20.18684864	NA	NA	NA	NA	NA	NA	NA	NA	NA	NA	NA	19.835882185	NA	NA	NA	NA	NA	NA	NA	NA	NA	NA	NA	18.040708545	NA	NA	20.021030425	NA	17.6670351	NA	NA	NA	NA	NA	NA	18.909605025	NA	18.990509035	NA	NA	NA	NA
Adcy9_P51830_S1292_1	Adcy9	P51830	S1292	1	1	NA	13.93688106	NA	NA	NA	16.529087065	13.190888405	NA	NA	14.551014895	18.529186245	18.67884159	NA	NA	NA	NA	12.902897835	NA	NA	NA	16.927118295	14.234391215	NA	15.69325447	NA	NA	NA	14.903056145	10.892207145	12.819709775	NA	NA	NA	NA	NA	NA	NA	14.295099255	NA	NA	NA	16.379273415	18.471324915	14.65708828
Adcy9_P51830_S1295_1	Adcy9	P51830	S1295	1	0.927	NA	NA	NA	NA	13.873170855	NA	NA	NA	NA	NA	NA	13.55855846	NA	NA	NA	14.1502142	NA	NA	NA	NA	NA	13.670027735	NA	NA	NA	NA	NA	NA	NA	NA	NA	14.90516185	NA	NA	NA	NA	14.895065305	NA	NA	NA	NA	NA	NA	NA
Adcy9_P51830_S1298_1	Adcy9	P51830	S1298	1	0.813	NA	NA	NA	NA	NA	NA	NA	NA	NA	NA	NA	NA	17.463987345	18.006177895	18.954953195	NA	NA	NA	NA	NA	NA	17.760530475	NA	NA	18.8123951	NA	18.61177063	NA	NA	NA	17.57519436	NA	NA	NA	NA	NA	NA	NA	NA	NA	NA	NA	NA	NA
Adcy9_P51830_S1332_1	Adcy9	P51830	S1332	1	1	15.15980911	NA	15.26847935	15.580058105	15.905441285	15.184911725	14.709873195	15.001647955	15.120274545	15.028317445	15.334469795	14.85156441	15.130578995	14.599058145	NA	14.39335346	13.070129395	14.367621425	14.41627598	14.44395637	15.523446075	15.134730345	15.404813765	15.48316383	14.5732069	14.968567855	15.25583553	15.663406375	14.652767185	NA	NA	14.37869644	NA	NA	NA	14.422946925	15.513242725	15.421382905	15.186669345	14.973553665	14.783954615	14.933830255	15.174296375	NA
Adcy9_P51830_S1342_1	Adcy9	P51830	S1342	1	0.943	NA	14.86757946	NA	NA	NA	NA	NA	NA	NA	NA	NA	NA	NA	NA	NA	NA	NA	NA	NA	NA	NA	NA	NA	NA	NA	NA	NA	NA	NA	14.051166535	13.69757366	NA	14.210161205	NA	NA	NA	NA	NA	NA	NA	NA	NA	NA	NA
Adcy9_P51830_S1345_1	Adcy9	P51830	S1345	1	0.905	NA	NA	NA	NA	NA	NA	NA	NA	NA	NA	NA	NA	NA	NA	NA	NA	NA	NA	NA	NA	NA	NA	NA	NA	NA	NA	NA	NA	NA	NA	NA	NA	NA	15.202124595	NA	NA	NA	NA	NA	NA	NA	NA	NA	14.98340893
Adcy9_P51830_S613_1	Adcy9	P51830	S613	1	1	19.68321323	18.5602293	17.97093487	19.158597945	19.472969055	18.532978055	NA	NA	18.771413805	20.615955345	18.998571395	18.1680975	19.148086545	NA	17.472086905	NA	18.757613185	NA	NA	NA	19.351161955	19.459854125	18.801774975	19.51333427	19.3787632	19.832904815	19.21797943	19.663036345	19.268852235	18.469094275	NA	NA	18.616430285	17.810556405	18.573067665	NA	19.272534375	NA	18.184677125	19.558473585	NA	20.332669255	19.088615415	20.41369915
Adcy9_P51830_S615_1	Adcy9	P51830	S615	1	1	NA	18.5334177	17.89896297	19.782630925	18.760562895	18.372301095	19.202438355	18.987247475	18.616146095	18.961761465	NA	18.72563648	NA	NA	17.501847265	17.41532803	18.671055795	18.288072585	18.61821556	18.34286212	NA	NA	19.250467295	19.9953804	19.25476456	19.361539845	19.43928337	NA	18.852499005	NA	17.51179218	18.57762909	NA	18.652198785	18.276339535	18.362316125	19.324582105	19.193824765	18.077535625	19.278961185	19.097709655	19.000706675	19.280530925	18.8639555
Adcy9_P51830_T1299_1	Adcy9	P51830	T1299	1	0.996	18.35551548	17.5583868	17.89446354	15.942245485	14.817341805	16.551822655	17.231533045	18.200689315	18.609542845	17.313232415	NA	NA	17.518529885	18.028528215	NA	18.77909756	18.003064155	19.034732825	18.90682602	18.91680812	14.121192925	NA	19.016475675	16.63151741	NA	17.347280505	NA	17.612014765	13.829317095	17.696965215	17.69704914	17.56857681	18.196556095	17.660346985	18.618845935	18.461296075	18.383059505	14.279353135	18.554716105	17.067043305	18.593517305	18.379616735	14.094020835	16.91933155
Add1_Q9QYC0_S12_1	Add1	Q9QYC0	S12	1	1	18.15512753	17.9279375	17.0709486	17.894218445	17.915988925	17.255437845	19.598142625	19.439359665	19.542346955	19.593551635	19.873991015	19.88760281	16.918041225	17.156246185	16.987149235	17.16738033	18.003911015	17.753557205	17.86913299	17.72425365	NA	NA	NA	17.20940208	18.6899395	18.550500875	18.77413941	18.517374035	17.633033755	17.672743795	16.50693416	17.73788833	18.881498335	18.757543565	18.507969855	18.989751815	17.439248085	17.698364255	17.185968395	17.783529285	19.497978205	19.230391505	19.632329935	19.15682506
Add1_Q9QYC0_S353_1	Add1	Q9QYC0	S353	1	0.987	NA	NA	NA	NA	17.108993535	NA	NA	NA	NA	NA	17.873760225	NA	NA	NA	NA	NA	17.171629905	NA	NA	NA	NA	NA	17.185436245	15.86831474	17.19752503	NA	NA	NA	16.703115465	NA	NA	17.40585517	NA	NA	NA	18.022268295	NA	NA	NA	NA	NA	NA	NA	NA
Add1_Q9QYC0_S355_1	Add1	Q9QYC0	S355	1	0.999	18.21492863	18.20440959	NA	17.873067855	16.440469745	17.672393795	17.889499665	17.934133535	18.143089295	17.648670195	NA	17.82516003	17.968360895	17.574068065	17.715239525	17.79358196	16.538130765	17.799724585	17.73932648	17.63452816	17.043573375	17.189245225	NA	16.50572204	NA	NA	17.07029724	16.602785105	17.362136845	18.126667975	17.45543766	16.81056404	17.953712465	18.070453645	17.924031255	NA	17.618981365	17.891790385	17.885904305	17.841844565	17.802133555	17.681059835	17.678756705	16.31459713
Add1_Q9QYC0_S364_1	Add1	Q9QYC0	S364	1	0.998	18.94134235	17.55482769	17.39535046	NA	NA	NA	18.557832715	NA	18.427478795	18.499610895	NA	NA	18.748390195	17.964553825	18.138201715	NA	NA	NA	NA	17.04460239	17.447433465	17.305727005	NA	NA	NA	17.504384995	16.58894158	16.566867825	18.738365175	NA	17.21423435	NA	NA	NA	18.451575275	18.608072275	17.097792625	NA	18.414125435	NA	NA	18.297741885	18.342254635	18.08553028
Add1_Q9QYC0_S366_1	Add1	Q9QYC0	S366	1	0.997	NA	17.70494747	17.52116489	18.173917775	18.453342445	18.526693335	NA	18.439262395	NA	NA	18.531621935	18.36191654	NA	NA	NA	17.96346378	18.486817365	18.030679705	18.38167381	16.93727779	NA	NA	17.528676985	17.51192474	17.64035797	NA	16.70689583	16.609266275	NA	18.566349985	17.04545307	18.48842048	18.608760835	18.492820735	NA	NA	17.258839605	18.428871155	NA	18.367216115	18.517644875	NA	NA	NA
Add1_Q9QYC0_S415_1	Add1	Q9QYC0	S415	1	0.996	NA	NA	NA	NA	NA	19.272003165	17.029714585	20.177724845	21.576253895	NA	17.282711025	17.94005489	18.757211685	20.272924415	17.997557645	18.54775715	19.799418445	19.885242465	NA	20.17595005	18.036157605	20.824636465	16.546377175	18.29976082	NA	17.783544545	NA	20.582393645	NA	19.045285225	17.04318523	NA	NA	20.624443055	19.708128925	19.414745325	NA	21.048675535	17.638143535	20.046421055	NA	18.459599495	NA	16.8291235
Add1_Q9QYC0_S415_2	Add1	Q9QYC0	S415	2	1	20.11133289	20.35639095	19.25750637	19.719209675	NA	19.719133375	19.996658325	20.356616975	20.675722125	19.664775845	18.789535525	19.49128818	20.069610595	20.261312485	20.594708445	18.91445637	20.360117915	20.609716415	20.54001808	20.39823818	17.750940315	20.329963685	13.810145375	20.13755417	19.9037571	20.069824225	18.80469132	20.173288345	20.288715365	19.933354375	17.62654209	20.41587257	20.360101705	20.404722215	19.407570835	19.774602885	19.856596945	20.050733565	19.994632715	20.098892215	19.848587035	20.099801065	19.436109535	20.33236217
Add1_Q9QYC0_S420_1	Add1	Q9QYC0	S420	1	0.999	20.80393887	19.445014	23.59129429	16.904912955	20.551919935	NA	20.043851855	19.074188235	20.102493285	NA	NA	NA	20.985073085	18.913940425	NA	NA	19.413735395	20.322166445	NA	NA	NA	NA	NA	15.96437263	20.20163155	18.332878115	NA	NA	NA	18.125096325	21.56525707	NA	20.166229245	20.016777035	NA	NA	NA	NA	20.616899485	NA	20.605043405	19.386576655	20.740203855	18.21592998
Add1_Q9QYC0_S420_2	Add1	Q9QYC0	S420	2	0.999	NA	NA	NA	NA	20.061037065	NA	18.851150515	NA	NA	NA	20.027404785	NA	NA	20.154697415	NA	NA	NA	NA	NA	NA	NA	NA	NA	NA	NA	NA	NA	NA	NA	NA	NA	NA	NA	NA	NA	NA	NA	NA	NA	NA	NA	NA	18.567165375	NA
Add1_Q9QYC0_S423_2	Add1	Q9QYC0	S423	2	0.999	NA	NA	NA	NA	18.537651065	NA	17.327764505	NA	NA	NA	18.504016875	NA	NA	18.631309505	NA	NA	NA	NA	NA	NA	NA	NA	NA	NA	NA	NA	NA	NA	NA	NA	NA	NA	NA	NA	NA	NA	NA	NA	NA	NA	NA	NA	17.043779365	NA
Add1_Q9QYC0_S427_1	Add1	Q9QYC0	S427	1	0.613	NA	NA	NA	NA	NA	NA	NA	NA	NA	NA	NA	NA	NA	NA	22.443717005	NA	NA	NA	NA	NA	NA	NA	NA	NA	NA	NA	NA	NA	NA	NA	21.29322338	NA	NA	NA	NA	NA	NA	NA	NA	NA	NA	20.354845995	NA	NA
Add1_Q9QYC0_S427_2	Add1	Q9QYC0	S427	2	1	NA	NA	NA	NA	NA	NA	NA	NA	19.979600905	NA	NA	NA	NA	NA	NA	20.13776684	NA	NA	NA	NA	NA	NA	NA	NA	NA	NA	NA	NA	NA	NA	NA	NA	19.922084805	NA	19.968413355	NA	NA	NA	20.414836875	NA	NA	NA	NA	NA
Add1_Q9QYC0_S431_2	Add1	Q9QYC0	S431	2	1	20.64324665	20.43618297	20.08926296	20.377344135	20.587038045	20.500375745	20.185897825	19.870176315	NA	20.033260345	20.415485385	20.24261761	20.442733765	20.125835415	20.379143715	14.64872742	19.956503865	19.672042855	19.6512146	19.51271534	19.474395745	19.495319375	19.373720165	19.87486267	19.48816872	19.452796935	19.45977974	19.104608535	20.552255625	20.450446125	19.99802303	20.62459373	NA	19.829109185	NA	19.874610895	20.438923835	20.458261485	NA	20.647304535	20.099439615	20.098233225	19.857585905	19.7849741
Add1_Q9QYC0_S436_1	Add1	Q9QYC0	S436	1	1	20.69245815	20.66374683	20.11252308	20.332338335	20.746580125	20.172475805	20.706216815	20.529310225	20.408027655	20.886514655	20.712877275	20.72732639	20.418886185	19.945278165	20.227717405	19.96375752	20.222821235	20.276687625	20.2291069	20.06380367	20.479902265	20.475933075	20.516828535	20.60884285	20.52121544	20.627689365	20.56798744	20.555665965	20.441749575	20.449360845	20.01977825	20.69818115	20.725530625	20.838932035	20.481820105	20.640941615	20.380322455	20.563755035	20.365999215	20.309074405	20.699043275	20.817248345	20.752334595	20.52721691
Add1_Q9QYC0_S436_2	Add1	Q9QYC0	S436	2	1	25.19725323	24.99018955	24.64326954	24.931350715	25.141044615	25.054382315	24.739904405	24.424182895	23.030433655	24.587266915	24.969491955	24.79662418	24.996742245	24.679841995	24.933150295	20.16953755	24.510510445	24.226049425	24.20522117	24.06672191	24.028402325	24.049325945	23.927726745	24.42886925	24.04217529	24.006803515	24.01378632	23.658615115	25.106262205	25.004452705	24.55202961	25.17860031	22.972917555	24.383115765	23.019246105	24.428617475	24.992930415	25.012268065	23.465669625	25.201311115	24.653446195	24.652239795	24.411592475	24.33898258
Add1_Q9QYC0_S465_1	Add1	Q9QYC0	S465	1	1	19.81051159	18.5202074	18.08653164	16.996055605	18.946712495	19.386192315	19.552453995	18.413515095	16.252571105	17.332832335	17.816003795	18.0925169	20.181840895	NA	17.705830575	18.49926853	20.039151195	16.467376715	18.46682358	NA	18.825593945	NA	17.310623165	17.54745674	18.84975052	17.127599715	17.09108162	16.247062685	20.123342515	16.487751965	15.84523487	18.382061	20.128627775	18.859140395	17.892706875	16.847997665	19.937329295	18.463220595	18.687538145	18.349510195	19.472957605	18.720610615	18.424083705	17.00923824
Add1_Q9QYC0_S481_1	Add1	Q9QYC0	S481	1	0.49	NA	NA	NA	NA	NA	NA	NA	NA	NA	NA	NA	NA	NA	NA	NA	NA	NA	NA	NA	NA	NA	NA	NA	NA	NA	NA	NA	NA	NA	NA	NA	NA	NA	NA	13.728238105	14.048900595	NA	NA	NA	NA	NA	NA	NA	NA
Add1_Q9QYC0_S483_1	Add1	Q9QYC0	S483	1	0.929	NA	NA	NA	NA	NA	NA	NA	NA	17.189348225	18.641956325	NA	NA	NA	NA	16.475625035	NA	NA	16.908260345	NA	NA	NA	NA	16.297027585	18.13661766	NA	NA	NA	18.230152125	NA	NA	NA	NA	NA	18.780740735	18.766888615	19.001083365	NA	NA	16.415672295	NA	NA	18.323275565	NA	18.36132908
Add1_Q9QYC0_S586_1	Add1	Q9QYC0	S586	1	1	22.22284412	22.20293521	21.77678013	21.520526885	21.691955565	21.806713095	21.852876665	21.723945625	21.744503025	21.360269545	21.721279145	21.61828136	21.619970315	21.542284005	21.618205075	21.00312901	21.532589915	21.300579075	21.0582447	20.95029354	21.027482985	21.025527955	20.809255595	20.70154381	20.89996719	20.683515555	20.46530152	20.487562175	22.012527465	21.986088755	21.65506458	21.62668037	21.826629635	21.821619035	21.637763025	21.457187645	21.923441885	21.919233315	21.733118055	21.681150435	21.951597215	21.719870565	21.298561095	21.26772213
Add1_Q9QYC0_S59_1	Add1	Q9QYC0	S59	1	1	17.41887951	18.99851322	18.04966831	20.152168275	18.188243865	17.462436675	18.214277265	18.144647605	18.221498495	20.250919335	17.939489365	17.54855633	17.517379755	19.175624845	19.271780965	20.44514752	17.971543315	19.059366225	17.13751983	19.27196407	NA	19.162614825	18.653152465	20.24277687	NA	19.211486815	16.87547112	19.876661295	17.970458985	18.527005195	18.96676349	19.82067108	18.662872315	16.398229595	19.573044775	19.368368145	19.313006405	18.685665125	19.127212525	18.187238695	18.204582215	19.339495655	18.074478145	19.91604137
Add1_Q9QYC0_S613_1	Add1	Q9QYC0	S613	1	0.977	NA	NA	NA	20.379976275	NA	NA	NA	NA	NA	NA	NA	NA	NA	NA	NA	NA	NA	NA	NA	NA	NA	NA	NA	19.49668312	NA	NA	NA	NA	NA	NA	NA	NA	20.525537495	NA	NA	NA	NA	NA	NA	NA	NA	NA	NA	NA
Add1_Q9QYC0_S613_2	Add1	Q9QYC0	S613	2	1	25.01257038	26.54756069	23.85986042	24.958896645	23.410352705	24.719514845	22.378175735	25.938472755	25.040021895	25.947622295	22.373521805	26.01938152	25.330833435	22.402261735	24.292563435	22.36049366	26.077874185	24.841339115	24.66212082	22.5008192	22.902879715	21.984472275	24.681289665	23.4446888	23.80545807	22.786203385	25.78675842	24.988632205	24.872848515	24.957463265	23.69290447	24.30233764	NA	22.468692775	23.570647235	22.507215495	NA	24.799556725	NA	25.427524565	23.308507915	25.789870265	25.894271845	25.57509899
Add1_Q9QYC0_S64_1	Add1	Q9QYC0	S64	1	1	NA	NA	NA	NA	NA	NA	NA	NA	NA	NA	NA	NA	NA	NA	NA	NA	NA	NA	NA	NA	NA	NA	NA	NA	17.49069405	NA	NA	NA	NA	NA	NA	NA	NA	NA	NA	NA	NA	17.768226625	NA	NA	NA	NA	NA	NA
Add1_Q9QYC0_S724_1	Add1	Q9QYC0	S724	1	1	15.56835937	15.49638462	14.65653133	15.185753825	15.497078895	15.330081935	15.329485895	15.314687735	14.674965865	15.158720965	15.181898115	15.40131474	15.062776565	14.625600815	14.689149855	14.54071045	13.815883635	14.596356395	14.40730095	14.75731945	14.530602455	14.701282505	14.619544975	14.74358082	14.17019177	14.357934955	14.69580937	14.933014865	14.734160425	14.733817105	14.20389652	15.00856781	15.065763475	15.131588935	14.753371235	15.035201065	15.293217655	15.546524995	15.287423125	15.138207435	15.229531285	15.306245805	15.653118125	15.21866703
Add1_Q9QYC0_T11_1	Add1	Q9QYC0	T11	1	0.933	NA	NA	17.89534855	NA	NA	17.092102045	NA	NA	NA	NA	NA	NA	17.668258665	NA	17.688200955	15.92551518	NA	16.034366615	17.00881958	NA	17.250682825	17.287143715	17.112096785	NA	NA	NA	NA	NA	18.198863985	NA	17.36085033	NA	NA	NA	NA	19.123212805	18.037297245	NA	18.033637995	NA	NA	NA	NA	NA
Add1_Q9QYC0_T16_1	Add1	Q9QYC0	T16	1	0.836	NA	NA	NA	NA	NA	NA	NA	NA	NA	NA	NA	NA	NA	NA	NA	15.49622822	NA	NA	NA	NA	NA	NA	NA	NA	NA	NA	NA	NA	NA	NA	NA	15.60670089	NA	NA	NA	NA	NA	NA	NA	NA	NA	NA	NA	NA
Add1_Q9QYC0_T17_1	Add1	Q9QYC0	T17	1	0.68	NA	NA	NA	NA	NA	15.804542535	NA	NA	NA	NA	NA	NA	NA	NA	NA	NA	NA	NA	NA	NA	14.750135415	14.757840165	NA	NA	NA	NA	NA	NA	NA	NA	NA	NA	NA	NA	NA	NA	NA	15.635804175	NA	NA	NA	NA	NA	NA
Add1_Q9QYC0_T358_1	Add1	Q9QYC0	T358	1	1	21.32662868	20.92455959	21.04036426	20.621019365	20.628002165	20.649541845	20.590805055	20.950334555	21.027399065	20.665918345	20.781345365	20.69599819	21.045269015	20.342861175	20.679770475	20.28948879	20.507931705	20.633569725	20.52059746	20.34486866	19.986175535	19.959283835	20.215982435	19.99596023	19.98253822	20.235364915	20.04727554	19.984571455	21.071939465	20.771075245	20.40674114	20.69914245	20.588953015	20.861186975	20.816346165	20.697963705	20.499209405	20.575347895	20.789249415	20.489614485	20.455106735	20.691693305	20.377859115	20.25601864
Add1_Q9QYC0_T417_1	Add1	Q9QYC0	T417	1	1	19.06909847	19.95913219	NA	20.273752215	NA	19.999002455	18.365541455	NA	NA	19.666524885	20.989830015	NA	NA	20.037427895	20.164601325	19.91641522	18.293910025	NA	20.2580738	NA	20.142684935	NA	NA	16.96581268	NA	NA	18.15491295	15.516489025	21.134447095	19.851460455	NA	20.1323452	18.466753005	18.877162935	20.339562415	17.370779035	20.899683955	NA	NA	NA	19.352497095	18.148001665	18.560966485	19.42968082
Add1_Q9QYC0_T417_2	Add1	Q9QYC0	T417	2	1	20.3635664	20.60862255	19.50973797	19.971441275	NA	19.971366875	20.248891825	20.608850485	20.927955635	19.917009345	19.041769025	19.74351978	20.321844095	20.513544075	20.846941945	19.13926983	20.612351415	20.861948015	20.79224968	20.65047168	18.003171915	20.609102255	14.062377925	20.38978576	20.50293541	20.096824645	19.05692291	20.425521845	20.540948865	20.185585975	17.87877559	20.66810608	20.612335205	20.656953805	19.659804345	20.026836395	20.108828545	20.302965165	20.246866225	20.351123815	20.100818635	20.352032665	19.688343045	20.58459568
Add1_Q9QYC0_T480_1	Add1	Q9QYC0	T480	1	0.549	13.91220379	NA	NA	NA	NA	13.099986075	13.151359555	NA	NA	NA	NA	13.27283192	NA	NA	NA	NA	NA	NA	NA	NA	NA	NA	12.050042145	NA	13.26303864	12.553943635	NA	NA	NA	NA	NA	13.3572607	NA	NA	NA	NA	NA	NA	NA	NA	NA	NA	NA	NA
Add1_Q9QYC0_T482_1	Add1	Q9QYC0	T482	1	0.94	18.23092747	NA	17.74555111	17.803241735	18.359811785	18.105762475	18.626846315	17.595821385	18.885881425	18.772853845	18.768058775	18.60020161	NA	NA	NA	18.01694393	16.196661945	NA	17.83831978	16.31181812	17.919958115	NA	16.468704215	NA	18.34008026	18.101715095	18.51255608	NA	18.568662645	18.428017615	17.82661152	18.59196281	18.682344435	18.969337465	NA	NA	17.887248035	17.620525355	NA	17.997220995	18.420240405	18.471707345	18.646013255	NA
Add1_Q9QYC0_T494_1	Add1	Q9QYC0	T494	1	1	NA	18.12798976	17.73035717	18.545484545	NA	NA	NA	NA	18.179674155	NA	NA	NA	NA	17.138103485	17.556744575	NA	NA	NA	NA	17.43592166	NA	17.700660705	16.443710325	18.68403053	NA	NA	NA	NA	NA	NA	NA	NA	NA	NA	NA	NA	NA	17.509494775	17.328397745	NA	NA	NA	NA	NA
Add1_Q9QYC0_T610_1	Add1	Q9QYC0	T610	1	1	22.22913837	22.027215	22.25280666	22.065179825	22.386056905	22.253572455	21.516714095	21.703971865	22.115701675	22.205615995	22.143550875	21.97321415	22.931093215	22.485906595	22.450348855	22.5519228	22.587906835	22.612144475	22.73127365	22.44139003	21.562509535	21.260089875	21.363256455	20.41399765	20.92084503	21.210758215	21.42512703	21.311470025	22.840251925	22.755831715	22.56680202	22.30995559	22.366409305	22.557670595	22.406392095	22.543075555	21.960270885	22.053573605	21.852287285	21.828186035	21.758367535	21.689787865	21.764667505	21.59842968
Add1_Q9QYC0_T610_2	Add1	Q9QYC0	T610	2	1	24.54907703	24.71615886	24.13418102	23.813632965	24.373638155	24.151823035	25.725706095	25.042800905	25.390043265	25.598577495	25.717411035	25.8797617	25.061586375	24.199882505	24.033518795	24.54480457	24.567770955	24.658569335	24.03174782	24.06864261	23.474323265	23.591119775	23.387695305	23.03453064	24.69758606	24.408794405	24.53297806	24.640258785	24.194465635	24.532984735	24.61017132	24.78179168	25.461339955	25.463388445	25.354287145	25.257127755	24.564818385	24.183397295	24.280815125	22.993776325	25.288898465	24.679509165	25.534334175	25.57163334
Add1_Q9QYC0_T614_1	Add1	Q9QYC0	T614	1	0.979	NA	NA	NA	NA	NA	NA	19.587905885	NA	NA	20.969055175	NA	NA	NA	NA	NA	NA	NA	NA	NA	NA	NA	19.452522285	NA	NA	19.08189774	NA	NA	20.011970515	NA	NA	NA	20.50767135	NA	NA	NA	NA	NA	NA	NA	NA	NA	NA	NA	NA
Add1_Q9QYC0_T614_2	Add1	Q9QYC0	T614	2	1	25.20901203	25.20246219	24.51829815	24.734992985	24.599069595	24.986568445	25.858837125	25.846576695	25.770095825	26.247179025	25.840799335	26.36318874	26.015613555	24.302509305	24.604264265	24.72602558	25.630621915	25.208120345	24.93897438	24.30665874	23.794406885	23.765287405	24.350799555	23.59344482	25.02703095	24.624404915	25.01316261	25.224466325	25.175094605	24.864035605	24.87616634	25.15778732	25.918069835	25.613367075	25.557499885	25.407806395	24.992711065	24.861740115	24.697341915	24.290607455	25.479564665	25.567370415	26.082069395	26.05294895
Add1_Q9QYC0_T722_1	Add1	Q9QYC0	T722	1	0.993	NA	NA	NA	NA	NA	NA	NA	NA	14.362426765	NA	NA	NA	NA	NA	NA	NA	14.114664075	NA	14.37457943	NA	NA	NA	NA	NA	NA	14.421128275	NA	NA	14.546157835	NA	13.92823028	NA	14.592988965	NA	14.379335405	NA	NA	NA	NA	NA	NA	NA	NA	NA
Add1_Q9QYC0_Y407_1	Add1	Q9QYC0	Y407	1	1	NA	NA	NA	NA	NA	NA	NA	19.629985815	NA	21.150499335	NA	NA	NA	NA	NA	NA	NA	NA	NA	NA	NA	17.013263705	20.996974945	NA	16.23589516	NA	19.74240303	22.644475935	NA	NA	NA	NA	NA	19.573137285	NA	20.951715465	NA	20.503862375	NA	NA	NA	NA	NA	21.36790943
Add1_Q9QYC0_Y407_2	Add1	Q9QYC0	Y407	2	1	NA	NA	NA	NA	NA	NA	NA	NA	NA	NA	NA	NA	NA	NA	NA	18.87623692	NA	NA	NA	NA	NA	20.631940845	18.359792705	NA	21.4758625	16.873630525	17.49307251	NA	NA	NA	NA	NA	NA	NA	NA	NA	NA	NA	NA	NA	NA	NA	NA	NA
Add3_Q9QYB5_S17_1	Add3	Q9QYB5	S17	1	0.833	NA	NA	NA	NA	14.811158185	NA	NA	NA	NA	NA	NA	NA	NA	NA	NA	NA	NA	NA	NA	NA	NA	NA	NA	NA	NA	NA	NA	NA	NA	NA	NA	NA	NA	NA	NA	NA	NA	NA	NA	NA	NA	NA	NA	NA
Add3_Q9QYB5_S3_1	Add3	Q9QYB5	S3	1	0.516	15.19069672	NA	NA	NA	NA	13.500119205	NA	NA	NA	NA	NA	NA	NA	NA	NA	NA	NA	NA	NA	NA	NA	NA	NA	NA	NA	NA	NA	NA	NA	NA	NA	NA	NA	NA	NA	NA	NA	NA	NA	NA	NA	NA	NA	NA
Add3_Q9QYB5_S402_1	Add3	Q9QYB5	S402	1	1	15.21282005	NA	14.59744549	NA	15.535683635	15.685376165	NA	16.035608295	15.808842665	16.533044815	16.853759765	16.16019535	NA	NA	14.777712825	NA	NA	NA	NA	NA	NA	NA	14.554769515	15.19434738	NA	NA	NA	15.757747645	15.308251385	NA	NA	NA	NA	NA	15.445908545	15.784518235	NA	14.592298505	15.022415155	15.304731375	15.867246625	15.772014615	16.605958935	16.135005
Add3_Q9QYB5_S402_2	Add3	Q9QYB5	S402	2	1	NA	NA	NA	NA	NA	NA	NA	16.191669465	NA	NA	16.750392915	NA	NA	NA	NA	NA	NA	NA	NA	NA	NA	NA	NA	NA	NA	NA	NA	NA	NA	NA	NA	NA	NA	NA	NA	NA	NA	NA	NA	NA	NA	NA	16.453050605	16.32510471
Add3_Q9QYB5_S414_1	Add3	Q9QYB5	S414	1	0.986	NA	NA	NA	NA	NA	NA	NA	NA	NA	NA	NA	NA	13.229274745	NA	12.668692585	NA	NA	NA	NA	NA	12.686840055	NA	13.158933635	NA	NA	NA	NA	NA	NA	NA	NA	NA	NA	NA	NA	NA	NA	NA	NA	NA	NA	NA	NA	NA
Add3_Q9QYB5_S414_2	Add3	Q9QYB5	S414	2	0.999	NA	NA	NA	NA	NA	NA	NA	NA	NA	NA	NA	NA	NA	NA	NA	NA	NA	NA	NA	NA	NA	NA	NA	NA	NA	NA	15.94396019	NA	NA	NA	15.15576267	NA	NA	NA	NA	NA	NA	NA	NA	NA	NA	NA	NA	NA
Add3_Q9QYB5_S419_1	Add3	Q9QYB5	S419	1	0.953	NA	15.77199745	NA	NA	14.445774085	NA	13.551122665	NA	NA	NA	NA	NA	NA	NA	NA	NA	NA	NA	13.59288406	NA	NA	NA	NA	NA	NA	NA	NA	NA	NA	NA	NA	NA	NA	NA	NA	NA	13.441664695	14.295629495	NA	NA	NA	NA	NA	NA
Add3_Q9QYB5_S419_2	Add3	Q9QYB5	S419	2	0.955	NA	NA	NA	NA	NA	15.725182525	NA	NA	NA	NA	NA	NA	NA	NA	NA	NA	NA	15.607548715	NA	NA	NA	NA	NA	NA	NA	NA	NA	NA	NA	NA	NA	NA	NA	NA	NA	NA	NA	NA	NA	NA	NA	NA	NA	NA
Add3_Q9QYB5_S423_1	Add3	Q9QYB5	S423	1	1	16.27488995	NA	16.79861355	16.794416435	16.800678255	16.444971075	18.789821625	19.657155995	19.355100635	19.977870935	20.167915345	19.79652309	16.405889505	15.199869155	16.156636235	15.73196221	17.468651775	17.244188315	15.99881458	17.69515705	14.870618815	16.584434515	15.930574415	NA	18.29795837	18.287227635	18.47390175	18.756204605	16.686359405	16.265511515	16.74763584	16.84342765	18.990186695	18.790985105	18.450663565	19.110641475	15.606994625	14.650154115	16.158823005	16.561853415	19.402540205	19.145901675	18.996688835	19.62483692
Add3_Q9QYB5_S423_2	Add3	Q9QYB5	S423	2	1	NA	NA	NA	NA	NA	NA	16.317256925	NA	NA	16.603761665	NA	16.4744215	NA	NA	NA	NA	NA	NA	NA	NA	NA	NA	NA	NA	NA	16.157861715	NA	NA	NA	NA	NA	NA	NA	15.168243405	NA	NA	NA	NA	NA	NA	15.978811265	16.015633585	NA	NA
Add3_Q9QYB5_S42_1	Add3	Q9QYB5	S42	1	1	17.73610401	18.03740024	17.26711941	17.354364395	16.152620315	16.546983715	17.807657245	18.153339385	18.027257925	17.489158625	17.721349715	17.64535236	16.824012755	16.650785445	16.917115215	16.25256825	17.854086875	16.939699175	16.42406082	16.93568706	15.143929475	14.998824125	16.061784745	15.0478363	16.35992241	16.910125735	15.94215965	16.707376475	17.415445325	16.466294285	16.94302845	16.65752792	17.552888875	17.892545695	17.822720525	17.449499125	16.766852375	17.258087155	17.312511445	17.476917265	17.684194565	17.778412815	17.175033565	17.66029453
Add3_Q9QYB5_S461_1	Add3	Q9QYB5	S461	1	1	17.8704977	16.45095539	17.51611042	16.854190825	17.675409315	16.422245025	17.569725035	17.246465685	16.655418395	NA	17.801256175	17.13750362	NA	17.343564985	16.959103585	15.13812733	NA	16.480060585	15.60630798	NA	15.367522235	NA	NA	16.5655384	NA	14.077803615	15.16001225	NA	NA	NA	15.04429245	16.92450714	13.065752985	NA	16.805582995	NA	17.423756595	16.736267085	17.835510245	16.234062195	16.621675485	NA	17.440271375	NA
Add3_Q9QYB5_S673_2	Add3	Q9QYB5	S673	2	1	21.06615925	20.65490245	20.36044025	21.120452885	20.632612235	20.635871885	18.219835275	19.889642715	18.974502565	20.219869605	19.269559855	19.26196575	21.470859525	20.487340925	20.506363865	NA	20.117327695	19.937215805	20.38688469	20.0727396	18.825368875	19.659860615	18.388057705	19.38053322	19.93388748	NA	18.63228226	20.485082625	20.646221165	20.974425315	19.87180233	17.45520782	15.603217125	NA	19.409201625	20.117975225	19.911000255	20.908449175	20.387895585	20.806383135	18.424589155	19.914671895	19.386859885	21.16257763
Add3_Q9QYB5_S677_1	Add3	Q9QYB5	S677	1	1	23.32061291	23.25431728	23.12279987	23.170640945	NA	23.295818325	23.120967865	23.039199835	22.924102785	23.041307445	22.589080805	23.11922169	23.337102885	22.821830745	22.879406925	22.80509853	23.035630225	22.894718175	23.25901413	22.74354457	18.159950255	22.060354235	21.993988035	22.12070465	21.9434185	21.868766785	22.12744141	21.997623445	23.589389805	23.350264545	22.98894596	23.12260246	23.362724305	23.239147185	23.015152935	23.256048195	23.249794965	23.120340345	23.173822395	23.253034595	23.214765545	22.878443715	23.243175505	23.01556683
Add3_Q9QYB5_S677_2	Add3	Q9QYB5	S677	2	1	21.68374157	20.84662723	20.99272823	20.918340685	21.327186585	21.439867015	20.206258775	19.062177665	19.645067215	20.592264175	20.662212375	19.98641682	21.996946335	21.631164545	21.176928525	20.02341366	20.136460305	20.132720955	20.81855583	19.00373935	19.852027885	19.611270905	18.977441785	20.14196968	18.78426361	NA	19.62239075	18.317968365	21.744850155	20.026823995	20.54236698	18.12577247	19.250324245	22.530900955	20.079766275	20.893169395	20.277031895	21.097055435	21.058460235	21.394134525	19.070840835	20.903370855	20.754951475	20.8383131
Add3_Q9QYB5_S679_1	Add3	Q9QYB5	S679	1	0.996	NA	NA	NA	NA	23.244848255	NA	NA	NA	NA	NA	18.895994185	NA	NA	NA	NA	NA	NA	NA	NA	NA	21.608711235	NA	NA	NA	NA	NA	NA	NA	NA	NA	NA	NA	NA	NA	NA	NA	NA	NA	NA	NA	NA	NA	NA	NA
Add3_Q9QYB5_S679_2	Add3	Q9QYB5	S679	2	1	19.26041317	21.44878673	20.87830448	21.195896155	NA	21.362495415	20.394548415	21.878467565	21.483329775	20.328084945	21.482378005	20.67078876	21.821762085	21.018663405	21.147345545	20.59854031	20.804448125	20.727222445	19.98905372	19.82398891	19.692209235	20.076990135	19.005016325	19.95656013	19.52950478	20.300283435	20.00664902	19.172821045	21.681333545	20.978558545	20.31398868	20.93969535	20.126174925	21.558410645	21.282805445	20.706905355	21.107291225	21.374126435	21.229135505	21.142717365	21.330898285	21.078486445	20.259803765	20.72365475
Add3_Q9QYB5_S681_2	Add3	Q9QYB5	S681	2	1	21.91505718	20.57966327	20.22947597	20.448318485	21.354469305	21.359643935	20.412134165	21.197519305	21.038507465	20.311424255	21.140663145	20.28945255	21.718832015	20.576274865	20.694138525	20.00809956	20.494685175	20.535053255	19.85284233	19.11106967	19.505384445	19.474864965	18.743707655	19.57919884	19.05001259	19.873392105	19.53558731	19.248104095	21.792522425	20.234070775	19.88851261	20.51116371	19.839481355	20.738374705	20.835852625	20.660238265	20.369244575	20.564243315	20.772615425	20.588998795	20.561519625	20.479910845	20.331516265	20.83038425
Add3_Q9QYB5_S683_2	Add3	Q9QYB5	S683	2	0.989	NA	NA	17.61145687	NA	NA	NA	NA	NA	NA	NA	NA	NA	NA	NA	NA	NA	NA	NA	NA	15.92797565	NA	NA	NA	15.87457657	NA	NA	NA	NA	NA	NA	17.25278568	NA	NA	NA	NA	NA	NA	NA	NA	NA	NA	NA	NA	NA
Add3_Q9QYB5_T11_1	Add3	Q9QYB5	T11	1	1	16.86905193	15.65091037	15.13806152	16.673366545	17.208765035	16.976379385	16.850336075	18.143480305	18.847299575	NA	17.584852215	18.46361256	17.627065655	NA	15.115546225	13.54055405	14.514581685	14.597122195	NA	NA	NA	NA	14.720098495	NA	NA	NA	18.14208222	NA	15.217205045	12.813303945	NA	NA	16.656675335	NA	16.420939445	16.344839095	14.086621285	NA	NA	15.311793335	NA	18.657757755	16.101325985	NA
Add3_Q9QYB5_T12_1	Add3	Q9QYB5	T12	1	1	NA	NA	NA	NA	15.967534065	14.527769085	17.888113025	18.995405205	16.959495545	19.690797805	19.119070055	17.7461462	15.497859955	NA	NA	NA	14.186396595	15.297554975	17.8738842	NA	14.401048655	NA	NA	NA	18.17755318	18.544704445	NA	18.686426165	NA	15.785368915	13.34963608	16.47033691	18.255424495	18.640895845	17.992514605	17.761865615	16.041292195	15.905539515	17.293838495	14.826274875	18.703819275	17.976675985	19.029430385	19.64800167
Add3_Q9QYB5_T409_1	Add3	Q9QYB5	T409	1	1	NA	14.61647415	NA	15.241487505	NA	15.693411825	16.304275515	NA	NA	NA	16.651208875	NA	14.818958285	NA	NA	14.19444275	14.948523525	NA	14.71725178	14.20188236	14.409010885	NA	NA	15.19500923	15.10876083	15.251077655	15.78579331	NA	14.793256755	NA	NA	15.16880035	15.488472935	15.413317675	NA	NA	15.196036335	NA	NA	NA	NA	NA	16.445209495	NA
Add3_Q9QYB5_T409_2	Add3	Q9QYB5	T409	2	0.999	NA	NA	NA	NA	NA	NA	16.317256925	NA	NA	16.603761665	NA	16.4744215	NA	NA	NA	NA	NA	NA	NA	NA	NA	NA	NA	NA	NA	16.157861715	NA	NA	NA	NA	NA	NA	NA	15.168243405	NA	NA	NA	NA	NA	NA	15.978811265	16.015633585	NA	NA
Add3_Q9QYB5_T411_1	Add3	Q9QYB5	T411	1	0.971	13.95133686	NA	12.80155277	NA	14.125626565	NA	NA	NA	NA	NA	NA	NA	NA	NA	NA	NA	NA	NA	NA	NA	NA	12.890995985	NA	NA	NA	13.536870955	14.27170754	NA	NA	NA	11.83622074	NA	NA	NA	NA	NA	NA	NA	13.347974775	NA	NA	NA	NA	NA
Add3_Q9QYB5_T411_2	Add3	Q9QYB5	T411	2	0.998	NA	15.47239494	NA	NA	NA	NA	NA	NA	16.514324195	NA	NA	NA	NA	NA	NA	NA	NA	NA	NA	NA	NA	NA	NA	NA	15.5448246	NA	NA	16.164487835	NA	NA	NA	NA	15.247583385	NA	16.663773535	NA	NA	NA	NA	NA	NA	NA	NA	NA
Add3_Q9QYB5_T460_1	Add3	Q9QYB5	T460	1	0.995	NA	NA	NA	NA	NA	NA	NA	NA	NA	15.278729435	NA	NA	NA	NA	NA	NA	NA	NA	NA	14.76326274	NA	12.980517395	NA	NA	NA	NA	NA	13.919549945	NA	NA	NA	NA	NA	NA	NA	17.015089025	NA	NA	NA	NA	NA	NA	NA	NA
Add3_Q9QYB5_T668_2	Add3	Q9QYB5	T668	2	1	NA	NA	NA	NA	NA	NA	NA	NA	NA	NA	NA	NA	NA	18.196147915	NA	NA	NA	NA	NA	20.06235408	NA	NA	NA	NA	NA	NA	NA	19.562273025	NA	NA	NA	NA	NA	NA	NA	NA	NA	NA	NA	NA	NA	NA	NA	NA
Adgra2_Q91ZV8_S1104_1	Adgra2	Q91ZV8	S1104	1	1	18.08224773	17.69747448	17.30051136	NA	17.864841465	17.451997755	NA	17.348114015	17.641412735	17.161037445	17.236371995	15.44476509	17.845914835	16.679033275	16.865712165	16.98927021	NA	15.978396415	NA	NA	16.471370695	NA	NA	16.66129112	16.51135635	16.241533285	16.34035492	NA	17.942747115	17.633082395	16.80273914	16.48901748	18.427005765	18.158388135	17.868159295	16.304100035	17.650506015	17.687669755	17.834028245	17.028718955	17.330093385	17.325051305	17.370153425	15.0873785
Adgra2_Q91ZV8_S1104_2	Adgra2	Q91ZV8	S1104	2	1	17.14251804	17.41092395	16.8957262	16.492897035	16.728218085	16.650835035	17.000715255	NA	17.186359405	NA	14.518199915	16.61004162	16.525962825	16.644435875	NA	NA	16.623471265	14.546382905	16.19550514	NA	NA	16.645690925	NA	15.87643051	NA	16.432365425	NA	NA	17.140342715	17.338446615	NA	17.11030578	17.142044065	17.491649625	17.357443805	16.220211025	16.450484275	17.501806255	17.340339655	16.622537615	16.637950895	17.230792045	17.023113245	NA
Adgra2_Q91ZV8_S1113_1	Adgra2	Q91ZV8	S1113	1	1	NA	NA	NA	NA	NA	NA	17.610603335	NA	NA	NA	NA	16.33887577	14.961059867639	14.3838549431238	13.1498188219228	13.5735932310467	17.110110285	14.965843205	16.54874992	16.31618785	NA	16.784051895	16.772031785	NA	NA	NA	NA	16.236997605	NA	NA	NA	NA	NA	NA	NA	NA	NA	NA	NA	NA	NA	NA	NA	16.29972744
Adgra2_Q91ZV8_S1113_2	Adgra2	Q91ZV8	S1113	2	1	17.14251804	17.41092395	16.8957262	16.492897035	16.728218085	16.650835035	17.000715255	NA	17.186359405	NA	14.518199915	16.61004162	16.525962825	16.644435875	NA	NA	16.623471265	14.546382905	16.19550514	NA	NA	16.645690925	NA	15.87643051	NA	16.432365425	NA	NA	17.140342715	17.338446615	NA	17.11030578	17.142044065	17.491649625	17.357443805	16.220211025	16.450484275	17.501806255	17.340339655	16.622537615	16.637950895	17.230792045	17.023113245	NA
Adgra2_Q91ZV8_S973_1	Adgra2	Q91ZV8	S973	1	0.967	NA	15.36719703	15.83402538	16.518182755	16.266708375	16.502346035	16.160482405	15.057140355	15.032791145	16.034719465	15.731088635	14.78985119	15.571653365	14.538681025	14.734707835	14.95620251	13.634400365	13.574942595	14.65828895	13.43942832	NA	14.684432035	14.971085545	NA	14.31879711	14.551235205	14.38218308	12.463178635	16.695280075	16.125617025	15.26896	NA	16.661182405	16.408477785	16.679160115	16.345335005	15.642024045	15.575199125	15.772405625	16.168033605	15.456394195	15.229309085	15.491887085	NA
Adgra2_Q91ZV8_T1100_1	Adgra2	Q91ZV8	T1100	1	0.985	NA	NA	NA	17.558366775	NA	NA	NA	NA	NA	NA	NA	NA	NA	NA	NA	NA	NA	NA	NA	NA	NA	NA	NA	NA	NA	NA	NA	NA	NA	NA	NA	17.43682098	NA	NA	NA	17.292249675	NA	NA	NA	16.024984365	NA	NA	NA	NA
Adgra2_Q91ZV8_T974_1	Adgra2	Q91ZV8	T974	1	0.842	16.12689686	NA	NA	NA	NA	NA	NA	NA	15.104659085	NA	NA	NA	NA	NA	NA	NA	13.588855745	13.495259285	NA	13.44381809	14.429718015	NA	NA	15.92347526	NA	NA	NA	NA	NA	NA	NA	16.35771942	NA	NA	NA	NA	NA	NA	NA	NA	NA	NA	NA	15.2741003
Adgrg2_Q8CJ12_S1002_1	Adgrg2	Q8CJ12	S1002	1	1	NA	NA	NA	NA	12.288595205	NA	NA	NA	NA	NA	NA	NA	NA	NA	NA	NA	NA	NA	NA	NA	15.177212715	15.492408755	16.074016565	16.1469593	14.73804474	15.590244295	14.96505356	15.949892045	NA	NA	NA	13.05834674	NA	NA	NA	NA	NA	NA	NA	NA	NA	NA	NA	13.5009613
Adgrl2_Q8JZZ7_S1458_1	Adgrl2	Q8JZZ7	S1458	1	1	17.36685467	17.23040485	16.65811252	17.144186025	17.647109985	17.486145015	16.721473695	16.704492575	16.565376285	16.441648475	16.911527635	16.89017391	17.078380585	17.067003245	16.880303385	16.89391613	16.825800895	16.641101845	16.94394684	16.44620609	15.960514065	15.837056165	15.514014245	15.73492908	15.63741779	15.443108565	15.63622666	15.355135915	17.251691815	16.935599325	16.54354763	17.01841926	16.789176945	17.012380595	16.613755225	16.453571315	17.422167775	17.338279725	17.297443385	17.259498595	16.869190215	16.849894525	17.108785625	16.45426273
Adh5_P28474_S247_1	Adh5	P28474	S247	1	1	19.11461925	19.0496912	19.00873661	19.389787675	19.285734175	19.290616985	19.318798065	19.259082795	19.437276845	19.438724515	19.277957915	19.20180416	18.921617505	18.630430215	19.337138175	18.94158459	19.194941525	19.394273765	19.38272857	19.60584735	19.235258095	19.265447625	19.313920975	19.253479	19.29859543	19.625604635	19.52479172	19.319902415	19.006376265	18.731215475	19.21231746	19.09181404	19.253818515	19.574142455	19.443133355	19.585668555	18.983721735	19.203050615	19.376276015	19.188446045	19.409778595	19.651156425	19.641408915	19.41188145
Adhfe1_Q8R0N6_S450_1	Adhfe1	Q8R0N6	S450	1	1	18.62343693	18.08860492	17.89611721	17.576642995	18.618276595	18.493589395	18.160898205	17.974767685	18.514547355	18.384160995	18.449209215	18.3530035	18.579223635	17.956630705	18.412098885	18.0927763	18.581593515	18.072498325	18.59665298	18.60618114	18.911443705	17.948797225	18.612318035	18.4673233	18.52742004	18.488773345	18.57862854	18.732030865	18.211736675	17.213587765	17.31807613	17.83961868	17.752611165	17.428186415	18.017106055	17.613573065	18.401698115	17.667715075	18.461736675	18.312545775	18.091611855	18.097609515	18.193933485	18.17695331
Adipor2_Q8BQS5_T14_1	Adipor2	Q8BQS5	T14	1	1	14.39607143	15.87350654	15.88484669	16.068887715	15.999868395	16.121673575	15.944018365	15.747330665	15.436539655	15.571681975	15.797490115	15.47481823	19.128648755	17.754011155	18.214198115	18.00186634	18.453278545	17.973258975	18.53274917	17.7743082	13.652228355	NA	13.235548015	14.56404686	NA	13.374786385	14.10041332	13.538301465	14.401842115	NA	NA	13.68481254	NA	12.848902695	13.763758655	14.300521845	15.681196215	15.695381165	16.097379685	16.109943395	15.616748805	15.172328945	15.741885185	15.35760021
Adnp_Q9Z103_S408_1	Adnp	Q9Z103	S408	1	1	16.75325298	NA	NA	15.112886435	14.682859425	15.543890945	18.296855925	18.283243185	18.116373065	17.757795325	17.881402965	17.7517004	NA	NA	NA	NA	14.567640305	NA	14.35746288	NA	13.3411400518896	13.1085891378186	13.6392047122198	13.7019317128334	17.19908142	15.967329025	16.97300339	16.064310075	14.990019795	15.000557895	NA	15.28160762	16.150232315	17.458978655	NA	16.110906595	14.685129165	NA	14.597001075	16.251705175	17.518909455	16.750124925	17.336791985	16.52627659
Adnp_Q9Z103_S410_1	Adnp	Q9Z103	S410	1	0.96	NA	NA	NA	NA	NA	NA	NA	NA	NA	NA	NA	NA	NA	NA	NA	14.89597511	NA	NA	NA	NA	NA	NA	NA	NA	NA	NA	NA	16.048328395	NA	NA	NA	NA	NA	NA	17.116988185	NA	14.780882835	NA	NA	NA	NA	16.771286965	NA	NA
Adnp_Q9Z103_S708_1	Adnp	Q9Z103	S708	1	1	16.1513052	16.86119747	15.56697273	15.610695845	15.643987655	15.519975655	16.976585385	17.298492435	16.587829595	17.134412765	16.616882325	16.65630817	15.944625855	15.311736105	15.264850615	15.63172817	15.782219885	16.478225715	15.50513649	15.58184242	14.504217145	14.839475635	14.152426715	14.34981727	15.81459045	17.045368195	16.03943825	16.591049195	15.625875475	15.772762295	14.46322822	16.66123199	16.385993955	16.812757485	15.655834195	17.127273555	15.308789255	16.218114855	15.582191465	15.610612875	16.309711455	16.924517635	16.423665995	16.97877407
Adnp_Q9Z103_S904_1	Adnp	Q9Z103	S904	1	1	17.3450079	16.12982463	16.20251942	15.607463835	16.789819725	17.035717005	16.562776565	15.837038045	16.600572585	16.425292965	16.619482035	16.50825787	16.413969035	16.218530655	16.195784565	16.00377369	16.549490925	16.145572665	15.41827106	15.86360645	16.176126475	15.197760585	16.874116895	15.38398361	15.91670609	15.753977775	15.21274758	13.443476675	16.649213795	16.149403575	16.185359	16.41781997	16.536506655	16.498514175	15.227005955	16.461824415	16.307164195	16.341154095	16.099708555	15.494358065	16.409856795	15.059731485	15.696537015	15.71935368
Adnp_Q9Z103_S976_1	Adnp	Q9Z103	S976	1	0.999	16.46851635	16.65793323	16.44129085	15.892264365	NA	16.580495825	NA	NA	16.734018325	NA	NA	NA	16.536987305	NA	16.343695645	14.93553734	NA	NA	15.77397728	NA	16.111705775	NA	16.357669825	NA	NA	16.176355365	NA	16.045818325	NA	NA	16.24620151	NA	NA	NA	NA	NA	16.439349175	NA	NA	15.846532825	16.093975065	NA	15.654699325	NA
Adnp_Q9Z103_S976_2	Adnp	Q9Z103	S976	2	1	20.11199093	19.70258235	18.33325672	19.761690145	19.604312895	19.084262845	19.933019635	18.222156525	18.566526415	18.661159515	18.764621735	19.70948887	19.753660195	17.853696815	18.682639125	18.13354206	19.818238255	18.590490345	18.38142395	19.18176555	19.821805955	NA	18.938970565	18.39972687	17.40221977	18.372711185	18.71474838	18.395551675	19.056570055	18.435854915	18.43601703	18.59401702	20.020912175	19.864242555	18.533802985	18.601554865	19.729256635	19.720924375	17.912893295	18.559780125	18.945583345	19.711697575	19.531068795	18.59592915
Adnp_Q9Z103_S976_3	Adnp	Q9Z103	S976	3	1	NA	13.38018798	14.75490856	17.069229125	16.962318425	16.338289255	15.838507655	15.631892205	17.092937475	16.721559515	16.949567795	16.71247387	NA	NA	15.191810605	16.6500082	12.039766315	14.938676835	16.43626404	16.69933605	16.183643335	NA	15.478598595	16.35435295	15.12337113	15.569845205	16.04627991	16.116834635	15.698219295	15.404745105	16.54566288	16.78094864	NA	14.059538835	16.927727695	16.965351095	16.200169565	16.548524855	16.531501765	17.144964225	16.854557035	15.986031535	16.811519615	16.68925571
Adnp_Q9Z103_S978_3	Adnp	Q9Z103	S978	3	1	NA	13.38018798	14.75490856	17.069229125	16.962318425	16.338289255	15.838507655	15.631892205	17.092937475	16.721559515	16.949567795	16.71247387	NA	NA	15.191810605	16.6500082	12.039766315	14.938676835	16.43626404	16.69933605	16.183643335	NA	15.478598595	16.35435295	15.12337113	15.569845205	16.04627991	16.116834635	15.698219295	15.404745105	16.54566288	16.78094864	NA	14.059538835	16.927727695	16.965351095	16.200169565	16.548524855	16.531501765	17.144964225	16.854557035	15.986031535	16.811519615	16.68925571
Adnp_Q9Z103_S980_1	Adnp	Q9Z103	S980	1	0.761	NA	NA	NA	NA	NA	NA	NA	NA	NA	NA	16.070986745	NA	NA	NA	NA	NA	NA	16.240890505	NA	NA	NA	NA	NA	NA	NA	NA	NA	NA	NA	NA	NA	NA	NA	NA	NA	NA	NA	NA	NA	NA	NA	16.317234995	NA	NA
Adnp_Q9Z103_S980_2	Adnp	Q9Z103	S980	2	0.996	NA	NA	NA	NA	NA	NA	NA	16.964605335	NA	NA	NA	NA	NA	16.203023905	NA	15.54596996	18.167565345	17.545688635	17.35499	17.53109264	18.171134945	NA	17.288297645	NA	15.75154591	16.913623815	17.06407547	NA	17.706605915	15.665480615	16.78534412	16.52658653	NA	18.213569635	NA	16.680421825	NA	18.070251465	15.116421695	17.298780445	17.900465005	NA	NA	17.17922497
Adnp_Q9Z103_S980_3	Adnp	Q9Z103	S980	3	1	NA	13.38018798	14.75490856	17.069229125	16.962318425	16.338289255	15.838507655	15.631892205	17.092937475	16.721559515	16.949567795	16.71247387	NA	NA	15.191810605	16.6500082	12.039766315	14.938676835	16.43626404	16.69933605	16.183643335	NA	15.478598595	16.35435295	15.12337113	15.569845205	16.04627991	16.116834635	15.698219295	15.404745105	16.54566288	16.78094864	NA	14.059538835	16.927727695	16.965351095	16.200169565	16.548524855	16.531501765	17.144964225	16.854557035	15.986031535	16.811519615	16.68925571
Adnp_Q9Z103_S984_1	Adnp	Q9Z103	S984	1	1	NA	NA	NA	NA	16.408946995	NA	15.803451535	16.556259155	NA	NA	NA	15.70593548	NA	15.994571685	NA	NA	15.863288875	NA	NA	15.57923984	NA	16.558807375	NA	15.10548115	15.65638161	NA	15.30111408	NA	16.567634585	15.899959565	NA	16.32666587	16.495437625	16.708820345	16.377238275	14.350646015	NA	16.404458995	16.538930885	NA	NA	NA	NA	NA
Adnp_Q9Z103_S984_2	Adnp	Q9Z103	S984	2	1	19.20874691	18.79933834	17.80236721	18.858446125	18.701070785	18.181018825	19.029775615	16.777257925	17.259895325	16.811265945	16.890657425	18.80624676	18.850418085	18.038238525	17.222174645	17.95858669	NA	16.304147725	15.99843597	NA	NA	18.960426335	NA	17.49648285	19.01195717	17.264080055	17.48702431	17.733013155	17.744049075	18.328265195	17.60592746	18.14265632	19.117668155	NA	17.881920815	NA	18.826012615	NA	17.814010615	17.042125705	16.660833355	18.808455465	18.627824775	17.41328716
Adnp_Q9Z103_S984_3	Adnp	Q9Z103	S984	3	1	NA	NA	NA	NA	NA	NA	10.945556635	NA	NA	NA	NA	NA	NA	NA	NA	NA	13.376307485	13.582652095	NA	NA	NA	NA	NA	NA	NA	14.421187405	NA	NA	NA	NA	NA	NA	15.629101755	NA	NA	NA	NA	NA	NA	NA	NA	NA	NA	NA
Adnp_Q9Z103_S988_2	Adnp	Q9Z103	S988	2	1	NA	NA	17.7530508	NA	NA	NA	NA	18.367815025	18.975627905	19.355592725	19.468393325	NA	NA	17.326148985	14.862972265	NA	NA	NA	NA	NA	NA	18.248336795	NA	16.78439331	18.29986763	NA	16.77493477	18.086282725	NA	NA	16.89383793	NA	NA	NA	18.205239295	18.812170025	NA	NA	NA	NA	NA	NA	NA	NA
Adnp_Q9Z103_S988_3	Adnp	Q9Z103	S988	3	1	NA	NA	NA	NA	NA	NA	10.945556635	NA	NA	NA	NA	NA	NA	NA	NA	NA	13.376307485	13.582652095	NA	NA	NA	NA	NA	NA	NA	14.421187405	NA	NA	NA	NA	NA	NA	15.629101755	NA	NA	NA	NA	NA	NA	NA	NA	NA	NA	NA
Adnp_Q9Z103_T994_3	Adnp	Q9Z103	T994	3	1	NA	NA	NA	NA	NA	NA	10.945556635	NA	NA	NA	NA	NA	NA	NA	NA	NA	13.376307485	13.582652095	NA	NA	NA	NA	NA	NA	NA	14.421187405	NA	NA	NA	NA	NA	NA	15.629101755	NA	NA	NA	NA	NA	NA	NA	NA	NA	NA	NA
Adrb2_P18762_S246_1	Adrb2	P18762	S246	1	1	NA	NA	NA	11.207635885	NA	NA	NA	NA	NA	NA	15.688128475	NA	NA	NA	NA	NA	NA	NA	NA	NA	15.015051835	15.643015865	15.787604325	16.26915741	15.30278683	14.343977935	15.78367806	15.003884315	NA	NA	NA	NA	13.977929115	NA	13.820292475	NA	NA	NA	NA	NA	NA	NA	NA	NA
Adrb3_P25962_S243_1	Adrb3	P25962	S243	1	0.948	NA	13.50580215	NA	NA	NA	NA	NA	NA	NA	NA	NA	NA	NA	NA	NA	NA	NA	NA	NA	NA	NA	NA	NA	NA	NA	NA	NA	NA	NA	NA	NA	NA	NA	NA	13.693779945	NA	NA	NA	NA	NA	NA	NA	NA	NA
Adrb3_P25962_S243_2	Adrb3	P25962	S243	2	1	19.46356487	18.93884372	18.47316074	18.647014625	18.842887885	18.663251875	18.112213135	18.053522115	18.521032335	17.863754265	18.343458175	18.0208559	18.803829195	17.819299695	17.835669515	17.35490894	18.242756845	17.727016455	17.85152626	17.17376613	NA	NA	NA	NA	NA	NA	NA	17.103160855	17.524585725	17.367506985	NA	NA	17.865953445	16.314355845	16.406868935	16.270923605	19.042157175	18.625885005	18.720291135	18.552856445	17.845485685	17.951010705	17.706239695	17.71216869
Adrb3_P25962_S247_1	Adrb3	P25962	S247	1	1	23.64036083	23.23808574	22.92793178	22.877624515	23.264238365	22.988485335	23.084390635	22.822566985	22.857839585	22.804115295	22.900646205	22.53985691	22.011993405	21.001163475	21.793557165	20.40471745	21.575829505	20.873086935	21.05938911	20.23486042	16.3805000316606	15.9663903623827	16.5064136392116	15.6401192660146	18.18317604	17.521974565	17.70231056	17.325033185	21.549118045	20.903031345	19.16571712	20.524374	21.516124725	21.127395625	20.852370265	20.846183775	23.265709875	22.655466075	22.891622535	22.709522255	22.819431305	22.576777455	22.442562095	22.16946697
Adrb3_P25962_S247_2	Adrb3	P25962	S247	2	1	23.81292057	23.234622	23.03104114	23.078018195	23.148759845	22.993797295	22.932935715	22.994525915	23.100570685	22.864385605	23.097278595	22.24846745	23.115257265	22.000768655	22.047173505	21.46656895	22.495545385	22.090856555	20.89655113	21.44736385	NA	NA	NA	15.71450233	NA	NA	NA	21.415140155	21.571552275	21.514676095	NA	21.24706077	21.772407535	21.110340115	20.272931095	20.711256025	23.217244145	22.929193495	23.082777015	22.100124365	22.437440865	22.537003515	22.049880975	22.52580738
Adrb3_P25962_S250_1	Adrb3	P25962	S250	1	1	20.67257786	20.28223896	23.81837368	NA	24.120149615	22.980112075	NA	20.218269355	20.346391685	NA	20.368120195	20.16224956	19.286777495	NA	20.768816945	NA	19.460919385	17.306669235	18.44109535	21.17732524	19.277246475	NA	17.507995605	NA	NA	18.224889755	17.71211052	17.250162125	18.883384705	16.849804875	21.22985553	18.00801658	19.707853315	NA	21.768300055	19.492189405	23.197190285	NA	NA	20.046905525	20.305877685	19.942267415	19.859758375	19.7471056
Adrb3_P25962_S250_2	Adrb3	P25962	S250	2	1	23.25145054	22.77336978	22.68546772	22.641292575	22.696302415	22.510765075	22.796661375	22.506916045	22.680973055	22.806812285	22.831096645	21.88206387	22.622632975	21.357860565	21.507557865	20.79178715	21.829346655	21.418462755	21.40198517	20.92615985	NA	NA	NA	NA	NA	NA	NA	NA	19.208377835	20.756114005	21.53457546	20.51581192	20.984111785	20.636102675	20.498744015	19.913244245	22.637934685	22.436338425	22.603326795	21.296369555	21.442878725	22.239377025	24.254032135	22.17419529
Adrb3_P25962_S252_1	Adrb3	P25962	S252	1	1	NA	NA	NA	20.515424735	NA	NA	20.752351755	NA	NA	20.329872125	NA	NA	NA	NA	NA	18.99507427	NA	17.157440185	NA	NA	NA	17.909322745	18.335498805	18.34590339	NA	NA	NA	NA	NA	17.607703205	NA	NA	19.772087095	18.802810665	NA	17.985845565	NA	19.737905505	19.795452115	NA	NA	NA	NA	NA
Adrb3_P25962_S252_2	Adrb3	P25962	S252	2	1	NA	NA	NA	NA	NA	NA	NA	NA	NA	NA	NA	20.92069149	NA	NA	NA	21.97076512	22.873545645	NA	24.47271538	NA	NA	NA	NA	14.84187889	NA	NA	NA	NA	20.387355805	NA	22.71355343	NA	22.117660525	21.936929705	23.053561205	16.880548475	NA	NA	NA	21.197772985	21.804069515	NA	25.433010095	NA
Adrb3_P25962_S383_1	Adrb3	P25962	S383	1	1	21.91391087	21.53393268	21.13774586	20.931068425	20.812368395	20.628103255	21.300546645	21.121349335	20.992765425	20.832044595	20.764585495	20.45609951	20.656654355	19.474174495	19.353983875	19.035285	20.127797125	19.728794105	19.35566521	18.75805759	14.668839455	15.360243805	14.419434545	14.80513286	15.20766926	15.149638175	15.01058674	15.167959215	19.625593185	19.251643185	17.89006519	18.77046966	19.611272815	19.513628005	18.912058825	18.932472225	20.940791135	21.070199965	20.885540005	20.753511435	21.104631425	20.812504765	20.429561615	20.22348499
Aebp2_Q9Z248_S129_1	Aebp2	Q9Z248	S129	1	0.703	NA	NA	NA	NA	NA	NA	NA	NA	NA	NA	18.060523985	17.94742489	17.635778425	NA	NA	NA	NA	NA	NA	NA	17.767488475	NA	NA	17.70864487	NA	NA	NA	NA	18.162971495	NA	NA	NA	NA	NA	NA	NA	17.841765405	16.055944445	NA	17.898336415	NA	NA	NA	17.1326704
Aebp2_Q9Z248_S131_1	Aebp2	Q9Z248	S131	1	1	17.60268307	16.20984363	15.58997536	17.606691365	16.009696005	16.086766235	16.340606685	15.792358405	15.608740805	NA	NA	NA	NA	16.263814925	15.921090125	NA	16.684035305	16.192049035	NA	NA	NA	15.955476765	15.617609025	NA	16.10908127	15.742280005	17.69757462	17.394731515	NA	16.452090265	15.72961998	16.54184532	16.345066075	16.390953065	16.294449805	15.958138465	NA	NA	15.841673845	NA	16.244129175	15.696171755	17.933246605	NA
Aebp2_Q9Z248_S15_2	Aebp2	Q9Z248	S15	2	0.997	NA	NA	NA	NA	NA	NA	NA	NA	NA	NA	NA	NA	NA	NA	14.870714185	NA	NA	NA	NA	NA	NA	NA	NA	NA	NA	NA	NA	NA	NA	NA	13.87699032	NA	NA	NA	NA	NA	NA	NA	NA	NA	NA	NA	NA	NA
Aebp2_Q9Z248_S18_1	Aebp2	Q9Z248	S18	1	0.333	NA	16.1425848	NA	NA	16.569829945	NA	NA	16.003431325	16.329524995	16.621351235	NA	14.65986824	NA	NA	NA	16.33341122	NA	NA	NA	NA	NA	14.359067925	16.417640685	NA	NA	15.935428625	NA	NA	NA	NA	NA	16.77784347	NA	NA	NA	NA	NA	16.236755365	NA	NA	16.284233095	NA	NA	NA
Aebp2_Q9Z248_S18_2	Aebp2	Q9Z248	S18	2	1	NA	NA	19.13385868	19.687740325	22.497400285	19.347654335	NA	18.012304305	18.761203765	18.823173515	22.235042575	19.58935642	20.054094315	20.968505855	NA	20.20399189	19.295254705	20.932945255	22.51701927	NA	19.801460265	20.723913195	18.283512115	21.94198227	NA	18.820909505	21.67617989	18.554086685	19.264539715	18.942309375	NA	18.65834617	18.409748075	17.780553815	NA	NA	21.315747265	18.466592785	19.148788445	19.918502815	20.598695755	17.545125005	20.091302865	19.96514416
Aebp2_Q9Z248_S199_1	Aebp2	Q9Z248	S199	1	1	16.43290997	16.23820018	16.31828022	15.893871315	15.355425835	15.524207115	15.925153735	16.301046375	16.138790135	16.292686455	16.301221845	16.42746258	16.025690075	16.263357155	16.735133175	16.76315022	16.033833505	16.547636035	15.570714	16.24708843	15.377377505	16.095596315	16.579448695	16.18325424	15.50023079	16.364400865	15.5740366	16.175624845	16.657304765	16.449469565	16.54076099	16.61359596	16.722118375	16.461225505	16.882832525	16.526184075	15.468756675	16.070549005	16.390146255	15.760413175	NA	16.126879695	15.119527815	16.12481975
Aebp2_Q9Z248_S204_1	Aebp2	Q9Z248	S204	1	0.454	NA	NA	NA	NA	NA	NA	NA	NA	NA	NA	NA	NA	NA	NA	NA	NA	NA	NA	NA	NA	NA	NA	NA	NA	NA	NA	NA	NA	NA	NA	NA	NA	NA	NA	NA	NA	NA	NA	NA	NA	15.692787165	NA	NA	NA
Aebp2_Q9Z248_S21_1	Aebp2	Q9Z248	S21	1	0.981	NA	NA	NA	NA	NA	NA	NA	NA	NA	NA	NA	NA	NA	NA	NA	NA	NA	NA	NA	NA	15.899965285	NA	NA	NA	NA	NA	NA	NA	NA	NA	14.63815403	NA	NA	NA	NA	NA	NA	NA	NA	NA	NA	NA	NA	NA
Aebp2_Q9Z248_S21_2	Aebp2	Q9Z248	S21	2	1	19.99501324	19.8133192	19.70164013	19.444997795	19.614305495	19.458255765	19.781633375	19.969665535	19.878259665	19.623216625	19.714443205	19.40342998	20.497449875	19.975374215	20.127400395	19.87437534	20.363406185	20.104604725	19.9956932	19.90357494	19.271827695	19.196466445	19.353397365	19.07566261	19.2063694	19.512781145	19.10014725	19.360868455	20.176155085	19.966523175	19.838418	19.89926529	20.117408755	20.195447915	19.943903925	19.827150335	19.495602605	19.640846255	19.649290085	19.306304935	19.415613175	19.075238225	19.439111705	19.32977009
Aebp2_Q9Z248_S24_1	Aebp2	Q9Z248	S24	1	1	16.42273426	14.62090396	16.52203655	16.832426075	15.459156035	17.079765315	16.250856395	NA	14.620314605	NA	16.978076935	16.3445158	17.025133135	16.666038505	16.806021695	15.55093956	16.799855235	16.936164855	17.04243088	16.85882473	14.625400535	15.681545265	NA	16.57372093	16.05083466	14.495546345	16.42028809	16.688508985	16.840755465	16.954075815	16.16290188	NA	16.966392515	16.684696195	16.381552695	16.835147855	16.442891125	14.826303475	16.546028135	16.544879915	NA	16.036133765	16.577980035	16.4294405
Aebp2_Q9Z248_S24_2	Aebp2	Q9Z248	S24	2	1	19.19257832	19.01440906	18.90272808	18.646087645	18.880992895	18.659343715	18.982723235	19.170755385	NA	18.824306485	18.945371625	18.60451984	19.698537825	19.121049875	19.321059225	19.0754652	19.564494135	19.245237355	19.22668457	19.1046648	18.472915645	18.362901695	NA	18.34051132	18.40745735	18.713871005	18.33603096	18.561958315	19.377243045	19.167611125	19.04697513	19.10035514	19.318498615	19.298242565	19.144993785	19.028240195	18.676936145	18.841936105	18.850379935	18.507392885	18.567838665	18.841019625	18.640201565	18.53085995
Aebp2_Q9Z248_S383_1	Aebp2	Q9Z248	S383	1	1	NA	14.93614769	NA	NA	NA	NA	14.832911485	14.929648405	14.154325485	15.041657445	14.551283835	14.64344025	NA	14.370313645	NA	NA	14.641740795	NA	NA	NA	NA	NA	NA	14.1092453	14.08823395	NA	14.92353726	15.035021785	13.936644555	13.946825025	NA	NA	14.526762005	NA	13.806281085	15.263103485	NA	14.603833195	NA	15.100733755	14.399488445	15.069705965	15.237853045	15.02320003
Aebp2_Q9Z248_T395_1	Aebp2	Q9Z248	T395	1	1	14.58806992	NA	NA	NA	13.965937615	14.372125625	NA	NA	NA	NA	NA	NA	14.968053815	NA	NA	NA	NA	NA	13.65768242	NA	13.086544985	14.088837625	NA	NA	NA	14.323929785	NA	NA	NA	NA	NA	15.1331892	NA	14.769285195	NA	NA	12.655389785	NA	NA	NA	NA	NA	NA	NA
Afap1_Q80YS6_S278_1	Afap1	Q80YS6	S278	1	0.659	NA	NA	NA	NA	NA	NA	NA	NA	NA	NA	NA	NA	NA	NA	NA	NA	NA	NA	NA	NA	NA	15.559786805	NA	NA	NA	NA	NA	18.814743045	NA	NA	NA	NA	NA	NA	NA	18.487579345	NA	NA	NA	NA	NA	NA	NA	NA
Afap1_Q80YS6_S278_2	Afap1	Q80YS6	S278	2	1	20.21810055	18.45500278	20.07546139	16.931331635	18.156606675	17.641021725	20.395874025	16.529773715	NA	19.679164885	18.498125075	18.28932857	19.765331265	19.410917275	19.087567335	19.06152058	18.983895305	19.136346825	18.58600426	18.03577899	19.614650725	17.797725685	15.909755705	16.25347519	19.37558174	19.495428085	17.59906769	20.894382475	17.922504425	19.558926585	16.74075031	19.93542099	19.138578415	16.740837095	20.170922275	19.948476785	16.288746835	19.662420275	17.770324705	18.004510885	19.565721505	17.575999255	19.234228135	17.41398525
Afap1_Q80YS6_S279_1	Afap1	Q80YS6	S279	1	0.993	NA	19.26272106	17.39857197	NA	NA	NA	NA	17.233324055	19.313816075	19.744073865	NA	NA	20.013961785	NA	NA	NA	NA	17.614185335	NA	19.63222217	17.518869395	16.627628335	17.527297965	17.67795181	NA	17.560049065	19.21627808	NA	NA	19.907616615	16.41061496	19.84182739	NA	NA	18.210738185	19.069414135	NA	19.313220975	NA	15.428942685	NA	19.533711435	NA	19.4011755
Afap1_Q80YS6_S279_2	Afap1	Q80YS6	S279	2	1	20.86117649	20.86416339	20.87059879	20.392724995	22.237224585	22.540657035	22.939512255	17.014957435	18.404825215	22.846338265	NA	23.68979359	24.810388565	20.082748405	19.572751045	26.5372324	19.991204265	26.166252145	22.25608635	21.09476375	19.935400005	21.128408435	19.272981635	18.6205883	20.03990936	25.112798695	19.65909577	21.335630415	18.779735565	19.895161625	18.47900867	25.26590919	21.097433095	19.782850265	20.656107905	21.862033835	25.124285695	21.220357895	18.255508415	19.698266985	22.374711985	18.061182975	19.719411845	18.67668629
Afap1_Q80YS6_S283_1	Afap1	Q80YS6	S283	1	1	19.78643703	16.84187984	19.06614208	19.984142305	18.499341965	19.449010845	19.974567415	19.021080025	NA	NA	19.489360805	19.51452351	NA	19.630140305	19.715226175	20.21963596	20.098832135	19.270603185	19.85181808	NA	15.452911375	NA	15.548666955	16.70204162	18.99593544	17.693658835	NA	NA	19.071556095	NA	17.82624912	17.51461029	20.299369815	18.961828225	NA	NA	19.477534295	NA	17.547857285	NA	19.931207655	NA	20.186000815	17.27918148
Afap1_Q80YS6_S283_2	Afap1	Q80YS6	S283	2	1	18.24455547	24.11902332	21.85041523	20.186330795	19.706785205	20.284152975	18.068178175	25.005010605	23.583934785	20.395038605	23.207502365	20.56022167	21.478734965	23.454036705	21.052710535	24.18261624	21.082001685	23.887359625	20.64422989	19.96509838	16.579959865	21.403785705	17.778398515	21.59243965	17.60584068	22.747520445	18.30823136	17.357488635	20.251619335	20.864371305	25.02665233	21.82592964	22.665428165	19.327875135	24.027482035	19.314521785	22.107163425	24.533155435	23.801212305	21.152694705	NA	22.029681205	20.678403855	22.05704021
Afap1_Q80YS6_S284_1	Afap1	Q80YS6	S284	1	0.914	NA	NA	NA	NA	18.385711675	NA	NA	NA	NA	NA	NA	NA	NA	18.029001235	NA	NA	NA	NA	NA	NA	NA	NA	NA	NA	NA	NA	NA	NA	NA	NA	16.21278476	NA	NA	17.258802415	17.742251395	NA	NA	18.247102735	19.189550395	19.288124085	NA	NA	NA	NA
Afap1_Q80YS6_S284_2	Afap1	Q80YS6	S284	2	0.999	17.35099316	22.11646938	19.8210783	16.357360845	NA	NA	18.437845225	22.039363865	20.635469435	NA	21.094873425	NA	17.689792635	20.475635525	18.087063795	15.62914658	18.226078985	16.675971985	17.69104576	18.43395519	NA	NA	24.705406185	NA	15.80290604	NA	15.68627072	NA	20.790975575	18.844355585	22.06100368	17.15267372	20.466312405	15.792817115	21.061833385	16.621456145	14.213209155	22.532115935	20.835565565	17.912368775	18.818099975	17.305649755	17.712755195	18.87859249
Afap1_Q80YS6_S343_2	Afap1	Q80YS6	S343	2	1	20.8488512	20.34648227	16.50235844	NA	NA	20.267444605	19.189277645	NA	NA	NA	20.490858075	20.80463695	20.901182175	21.556854245	NA	NA	20.402310375	NA	20.72367668	NA	19.355566025	NA	NA	NA	NA	NA	19.78821182	NA	20.131570815	19.950739865	NA	NA	NA	19.373424525	NA	NA	20.891095165	19.907949445	NA	NA	20.042701715	NA	NA	21.10756206
Afap1_Q80YS6_S344_2	Afap1	Q80YS6	S344	2	1	21.23951817	20.73714733	16.8930254	20.634408955	NA	20.658111565	19.579942705	NA	NA	NA	20.881525035	NA	21.291847225	NA	NA	20.93767071	20.792975425	NA	21.11434364	NA	19.746231075	NA	NA	19.61669159	NA	NA	NA	NA	20.522237775	20.341404915	NA	19.77249908	20.186723705	19.544351575	NA	NA	21.281762125	20.557941435	NA	20.795747755	20.433368685	NA	20.415552135	NA
Afap1_Q80YS6_S359_2	Afap1	Q80YS6	S359	2	1	NA	NA	NA	NA	NA	NA	NA	NA	NA	NA	NA	NA	NA	NA	20.489069935	NA	NA	NA	NA	NA	NA	NA	19.743444435	NA	NA	16.004901885	NA	18.753837585	NA	NA	16.09737491	NA	NA	NA	NA	NA	NA	NA	20.312475205	NA	NA	NA	NA	NA
Afap1_Q80YS6_S549_1	Afap1	Q80YS6	S549	1	1	17.11834621	17.19479846	16.69681644	17.045404435	16.779294975	16.569005965	17.624597545	17.437793735	17.096937185	17.315128325	17.478534695	17.73624516	17.077049255	17.296623225	16.828680995	17.34744358	17.295508385	17.119297035	17.79444885	17.0498743	15.830779075	16.090517045	15.599967955	16.05614853	16.68185997	16.418003085	16.78824806	16.349643705	16.891654965	17.225630765	16.75341701	17.37059021	17.483425145	17.581979745	17.000014305	17.391487115	17.139101985	17.033363345	16.756681435	16.879665375	17.524866105	17.540661815	17.953214645	17.40627575
Afap1_Q80YS6_S662_2	Afap1	Q80YS6	S662	2	0.533	NA	NA	NA	NA	NA	NA	NA	NA	NA	NA	NA	NA	NA	NA	NA	NA	NA	NA	NA	15.9710493	NA	NA	NA	NA	NA	NA	14.4961052	NA	NA	NA	NA	NA	NA	NA	NA	NA	NA	NA	NA	NA	NA	NA	NA	NA
Afap1_Q80YS6_S662_3	Afap1	Q80YS6	S662	3	0.978	16.65304661	NA	NA	17.660472875	NA	NA	NA	NA	18.506483085	NA	NA	17.26285267	18.314249035	NA	NA	NA	NA	NA	17.52588844	NA	NA	NA	NA	NA	NA	NA	16.03894043	NA	NA	NA	NA	NA	14.407013895	16.245237345	NA	NA	NA	NA	NA	17.380241395	16.366350175	NA	NA	NA
Afap1_Q80YS6_S665_2	Afap1	Q80YS6	S665	2	1	18.27244091	18.07569217	NA	17.198413855	18.125356675	17.933469765	15.399939535	NA	NA	NA	15.944405555	NA	NA	18.328075405	NA	NA	NA	16.054885865	16.20936012	NA	16.322824475	16.256393435	NA	16.35406113	14.64938068	NA	14.36692715	NA	18.105415345	18.244059565	NA	18.06892967	NA	16.947965615	NA	16.083814615	18.231940265	18.110637665	NA	NA	15.509749415	NA	15.586265555	16.42447758
Afap1_Q80YS6_S665_3	Afap1	Q80YS6	S665	3	0.985	NA	16.64997005	NA	14.212140085	NA	NA	13.777742385	16.532331475	NA	NA	NA	NA	NA	NA	NA	NA	NA	NA	12.00914955	NA	NA	NA	13.389759065	NA	14.43188286	NA	NA	14.738609315	12.805528645	NA	NA	16.85390663	14.090324405	NA	NA	NA	16.528235435	NA	NA	NA	NA	14.901235575	NA	NA
Afap1_Q80YS6_S666_2	Afap1	Q80YS6	S666	2	1	17.24821949	17.09302806	18.91431904	18.101259235	17.446266175	17.346282955	18.448108675	18.853511815	19.026762015	18.922473905	18.606578825	19.12365627	19.292451855	18.065565105	19.043768885	18.99724484	19.665507315	18.926643375	19.03946495	19.26298427	15.596083635	15.456623085	16.506519315	15.4322176	16.11214447	16.795713425	15.96055508	16.927597045	17.630493165	17.414965625	18.66614437	17.21724891	19.141069415	18.079813005	18.898730275	18.527875895	17.365704535	17.286987305	18.496894835	18.400920875	18.550268175	18.982714655	18.731796265	18.10262775
Afap1_Q80YS6_S666_3	Afap1	Q80YS6	S666	3	1	17.57716846	17.92329311	19.7157526	18.094369895	18.752981185	18.674249645	16.859727855	18.709838875	18.106536865	18.807577125	18.201177595	17.81446934	18.865865705	19.835771555	20.260882375	19.66991902	18.664462085	20.797189715	17.98854446	19.77586841	15.104786865	15.995637895	16.856029505	16.94402885	NA	NA	16.59055519	17.909715655	18.527694705	18.589344975	19.24970531	18.98230743	14.958629605	16.814802165	19.016938205	18.917955395	18.449999805	19.826930995	19.598674775	18.015647895	16.773736955	19.838311195	18.114980695	19.89597797
Afap1_Q80YS6_S669_1	Afap1	Q80YS6	S669	1	1	22.62686825	22.44892787	22.54775143	22.565208435	22.415882115	22.514959335	22.355709075	22.149953845	22.377944945	22.020917885	22.415597915	22.44383144	22.956258775	22.833940505	22.874176975	22.87226772	22.894055365	22.828407295	23.04883766	22.71065807	20.750558845	20.690681465	21.062398905	21.11431312	21.08121872	20.903566365	21.3120842	20.780614855	22.321830745	22.219403265	22.1096487	22.06388092	22.035634995	22.012804025	22.162482265	21.987430565	22.451079365	22.340160365	22.469017025	22.648199085	22.414882655	22.188832285	22.591390605	22.11270428
Afap1_Q80YS6_S669_2	Afap1	Q80YS6	S669	2	1	19.33980656	19.1540575	19.8366003	19.059852605	19.291376115	19.128671645	18.830083845	19.775793075	19.949041365	19.844755165	19.050704955	20.04593754	20.214731215	19.636827465	19.966050145	19.91952419	20.587786675	19.335298545	19.45483208	19.82878971	17.474208825	17.385992055	17.428800575	17.448946	16.85828972	17.717992785	16.72074318	17.849878305	19.338006975	19.365126615	19.58842563	19.18350982	20.063348775	18.945325845	19.821009635	19.013689035	19.342377665	19.233280175	19.419176095	19.323202135	18.933341975	19.904995915	19.100194925	18.78022861
Afap1_Q80YS6_S669_3	Afap1	Q80YS6	S669	3	1	17.40002346	19.5027914	20.11425686	18.415510185	19.151487355	19.072753905	17.458980555	19.730064395	18.796716695	19.206083295	18.599681855	18.13243389	19.183828355	20.234275815	20.659386635	20.06842327	19.062966345	21.195693975	18.24830246	20.17437267	15.503291125	16.394142155	17.317829125	17.34253502	18.21404648	NA	16.90851975	18.474983215	18.557149885	18.987849235	19.64820957	20.02942276	16.250404355	17.282575605	19.415442465	19.316459655	19.614773755	20.225435255	19.997179025	18.377994545	17.129583355	19.961215015	18.513486855	20.29448223
Afap1_Q80YS6_S680_1	Afap1	Q80YS6	S680	1	0.993	18.32576084	18.18249988	NA	NA	NA	NA	NA	NA	NA	NA	NA	NA	18.807847975	NA	NA	NA	18.608532905	18.435607915	18.98722458	NA	NA	NA	NA	NA	NA	NA	NA	NA	NA	NA	NA	NA	NA	NA	NA	NA	NA	NA	NA	18.438766485	NA	NA	NA	NA
Afap1_Q80YS6_S680_2	Afap1	Q80YS6	S680	2	0.992	NA	NA	NA	NA	NA	NA	NA	NA	NA	NA	20.764509195	NA	NA	NA	NA	20.61139393	NA	NA	NA	NA	NA	NA	NA	NA	NA	NA	NA	NA	NA	NA	NA	NA	NA	NA	NA	20.081768035	20.705756185	NA	NA	NA	NA	NA	NA	20.67666912
Afap1_Q80YS6_S683_1	Afap1	Q80YS6	S683	1	0.754	NA	NA	NA	NA	NA	18.556364055	NA	NA	NA	18.259393685	NA	NA	NA	NA	NA	NA	NA	NA	NA	NA	NA	NA	NA	NA	NA	NA	NA	NA	NA	NA	NA	NA	18.166872025	NA	NA	NA	NA	NA	NA	NA	NA	NA	NA	NA
Afap1_Q80YS6_S684_1	Afap1	Q80YS6	S684	1	0.937	NA	NA	17.90053463	NA	NA	NA	NA	NA	NA	NA	NA	NA	NA	NA	18.532452585	NA	NA	NA	NA	NA	NA	NA	NA	NA	NA	NA	NA	NA	NA	NA	NA	NA	NA	NA	NA	NA	NA	NA	NA	NA	NA	NA	NA	NA
Afap1_Q80YS6_S688_1	Afap1	Q80YS6	S688	1	1	19.63421154	19.85321521	18.75352955	20.170291905	20.622396475	20.121725075	19.883972165	20.478694915	19.913988115	19.722887035	19.360265735	19.39280415	20.134965895	20.350728985	18.016814235	20.43225384	19.923638345	19.919757845	20.16205978	20.39460659	19.826906205	19.214803695	18.731309885	19.68877411	19.83625794	19.728252415	20.16818619	19.855926515	20.370428085	19.944685935	18.83162403	20.13110733	19.962141035	20.103811265	19.875090595	19.717926025	20.694844245	19.704359055	19.688928605	19.847181325	20.337509155	20.214325905	20.134672165	20.26262951
Afap1_Q80YS6_S688_2	Afap1	Q80YS6	S688	2	1	23.98473453	23.22664165	23.50254536	23.625869755	24.173116685	23.948337545	23.357313155	23.647254945	24.126314165	23.771015165	20.936092375	23.89517498	24.591016765	23.716091155	24.021304135	20.78297711	23.808115955	24.054151535	23.8114872	24.39968013	21.535665505	19.618120195	21.404354095	21.36415863	19.50036621	19.103654865	21.0296917	23.910797115	23.830535885	22.647765165	22.94360065	23.49637603	22.149084095	23.195629115	23.490895275	20.279439925	20.728541375	22.153306955	23.850347515	20.507143025	23.373392105	23.658875465	22.861852645	20.84825039
Afap1_Q80YS6_S698_2	Afap1	Q80YS6	S698	2	1	NA	NA	NA	NA	NA	NA	15.514802935	NA	NA	14.826880455	NA	13.30797482	NA	NA	NA	NA	16.158656125	NA	NA	NA	NA	NA	15.694103235	NA	16.09440613	16.986425405	NA	17.756326675	NA	NA	NA	NA	17.888210295	NA	NA	NA	NA	NA	NA	NA	NA	NA	NA	NA
Afap1_Q80YS6_T295_2	Afap1	Q80YS6	T295	2	0.949	NA	NA	NA	NA	NA	NA	NA	NA	NA	NA	NA	NA	NA	NA	NA	NA	NA	NA	NA	NA	NA	NA	NA	NA	NA	NA	NA	NA	NA	NA	NA	NA	NA	19.145887375	NA	NA	NA	NA	NA	NA	NA	18.479025835	NA	NA
Afap1_Q80YS6_T296_2	Afap1	Q80YS6	T296	2	0.732	NA	NA	NA	NA	NA	NA	NA	NA	NA	NA	NA	NA	NA	NA	NA	NA	NA	NA	NA	NA	NA	NA	NA	NA	NA	NA	NA	NA	NA	15.155448915	NA	NA	NA	NA	NA	NA	NA	NA	NA	NA	NA	NA	NA	NA
Afap1_Q80YS6_T342_2	Afap1	Q80YS6	T342	2	0.999	NA	NA	NA	20.057550435	NA	NA	19.003086085	NA	NA	NA	NA	21.53513622	NA	22.287353515	NA	20.3608141	NA	NA	NA	NA	NA	NA	NA	19.03983307	NA	NA	20.51870918	NA	NA	NA	NA	19.19564056	19.609867095	20.577732085	NA	NA	NA	20.282371515	NA	20.218889235	NA	NA	19.838693615	21.83805942
Afap1_Q80YS6_T351_2	Afap1	Q80YS6	T351	2	1	NA	NA	19.67687511	NA	19.974763875	NA	NA	20.018548965	20.020412445	NA	NA	17.75755405	NA	NA	NA	NA	NA	19.951753625	NA	20.18784618	NA	NA	NA	NA	NA	18.780202865	NA	17.697902675	NA	NA	20.07263851	NA	NA	NA	19.285044665	19.235927575	NA	NA	17.091703415	NA	NA	20.082493785	NA	NA
Afap1_Q80YS6_T664_3	Afap1	Q80YS6	T664	3	0.999	NA	17.79030704	19.07033825	17.170993805	18.107568745	18.028835295	16.161506655	18.234493255	17.461122515	18.162164685	17.555763245	NA	NA	19.190357205	19.615468025	19.02450466	18.019047735	20.151775365	16.94750213	19.13045406	14.459372515	15.350223545	16.091674805	16.29861641	16.61196137	NA	NA	17.194839475	17.576435085	17.943930625	18.60429096	18.52223205	16.270402905	16.435550685	18.371523855	18.272541045	18.058182715	19.181516645	18.953260415	17.459184645	15.979594225	18.924769405	17.469568245	19.25056362
Afap1_Q80YS6_T687_1	Afap1	Q80YS6	T687	1	0.96	17.10408115	NA	NA	NA	NA	NA	18.148973465	NA	NA	NA	18.908014295	18.84368992	NA	NA	NA	NA	NA	NA	NA	NA	NA	NA	NA	NA	NA	NA	NA	NA	NA	NA	NA	NA	NA	NA	NA	NA	NA	NA	NA	NA	NA	NA	18.782238005	NA
Afap1_Q80YS6_T687_2	Afap1	Q80YS6	T687	2	1	22.57907009	21.82097721	22.09688091	22.220205315	22.767452245	22.538970945	21.965747835	22.241590505	22.720651625	22.382816315	NA	22.50896931	23.185352325	22.310426705	22.615639685	19.37731266	22.415644645	22.648489005	22.40582275	22.99401569	20.130001065	18.212457665	19.991264335	19.95849418	17.97213745	17.340400695	19.62771988	NA	22.424871445	21.242100715	21.53793621	22.09071159	19.301288605	21.789964675	22.085230825	19.065227505	16.483771325	20.747642515	22.444683075	19.794954305	21.967727655	22.253212925	21.456188195	NA
Afap1_Q80YS6_Y354_2	Afap1	Q80YS6	Y354	2	1	NA	NA	20.75587177	NA	21.053760535	NA	NA	21.097543715	21.099409105	NA	NA	18.83655071	NA	NA	22.710509305	NA	NA	21.030748375	NA	21.26684093	NA	NA	21.964885705	NA	NA	18.976894385	NA	19.320394515	NA	NA	20.16156673	NA	NA	NA	20.364041325	20.314924235	NA	NA	20.459472655	NA	NA	21.161490435	NA	NA
Afap1l2_Q5DTU0_S213_1	Afap1l2	Q5DTU0	S213	1	1	14.25713253	13.33415794	13.75673485	14.132378585	14.366613395	14.519821165	13.960153575	13.456288345	13.547161105	14.141000745	14.441202165	14.02561665	14.799603465	15.255472175	14.518091205	14.98371029	14.673854825	14.325779915	15.01623726	14.98503589	NA	11.970562935	NA	12.27837181	NA	12.056007385	11.40789128	NA	15.329803465	15.300457005	15.05694866	15.6331911	15.153977395	14.816011425	14.922456745	15.482211105	14.245547295	13.607026095	13.911364555	14.390824325	13.923619265	13.214781755	14.289467805	13.68457794
Afap1l2_Q5DTU0_S344_1	Afap1l2	Q5DTU0	S344	1	0.958	19.27807331	19.12424755	NA	18.926816945	NA	19.033004755	19.126514435	18.867664345	18.975313185	19.060958855	19.307558055	19.36145306	18.931983945	18.850746155	18.966097835	19.06454373	18.502861975	18.539024355	18.69574737	18.66839504	18.310913085	18.280254365	NA	18.44209862	18.21870804	18.125076295	18.19363594	17.934001925	19.642827985	19.584324835	NA	19.69890213	19.584657665	NA	NA	19.629570005	19.002034185	19.020675655	18.889272685	19.161321645	NA	18.887976645	19.192531585	18.74584484
Afap1l2_Q5DTU0_S397_1	Afap1l2	Q5DTU0	S397	1	1	NA	NA	17.39703655	17.867763525	NA	NA	NA	NA	NA	NA	NA	NA	NA	NA	17.936200145	NA	NA	NA	18.01336098	NA	NA	16.688674935	17.096815105	15.39982986	16.52338791	15.168863295	16.23558426	16.404443735	NA	NA	17.28080654	18.09127616	NA	NA	17.282818795	NA	NA	17.643314355	NA	NA	17.686822885	NA	NA	NA
Afap1l2_Q5DTU0_S408_1	Afap1l2	Q5DTU0	S408	1	1	17.70250988	17.7332201	NA	NA	18.092834475	NA	17.540445325	17.100961685	17.758098605	NA	NA	NA	17.968460085	NA	NA	18.08204556	17.779641155	NA	NA	17.92574977	16.747028345	NA	NA	NA	NA	NA	NA	NA	NA	17.831883435	NA	NA	NA	NA	NA	17.694953915	NA	NA	NA	17.896757125	NA	17.379031175	17.815896985	17.51271534
Afap1l2_Q5DTU0_S484_1	Afap1l2	Q5DTU0	S484	1	1	16.40552807	16.10775852	16.66283512	15.991394045	16.761985785	16.563344955	15.254842755	NA	16.098316195	14.807130805	15.969655035	15.9028759	16.361133575	15.574558255	16.748875615	16.45813084	15.170669555	NA	15.75138283	NA	16.255895615	15.009709365	16.399349205	15.57315922	15.21595097	15.647346495	14.9209013	NA	17.450847625	17.270659445	17.62513637	17.43613815	15.852231025	16.342334745	16.497996325	NA	16.804409985	16.686164855	16.967733375	16.347667695	15.487012865	16.015551565	15.846099845	NA
Afap1l2_Q5DTU0_S495_1	Afap1l2	Q5DTU0	S495	1	1	NA	NA	18.4266386	NA	NA	NA	NA	NA	NA	NA	NA	NA	18.987262725	19.870893475	NA	20.66734219	NA	NA	NA	NA	NA	NA	NA	NA	NA	NA	NA	NA	NA	NA	NA	NA	NA	NA	NA	NA	NA	NA	NA	NA	NA	NA	18.712255475	NA
Afap1l2_Q5DTU0_S589_1	Afap1l2	Q5DTU0	S589	1	1	15.56290913	17.2684679	17.38697338	17.271854405	17.041915895	17.239864345	17.176671985	17.300806045	17.246709825	17.138589855	17.254068375	17.38260937	NA	15.953598015	17.482846265	17.36994648	17.522831915	17.100069045	NA	17.6342287	NA	15.701560025	16.131948465	15.96732902	16.13495255	16.437490465	NA	16.030426025	17.919467925	17.850680355	18.46896457	18.19703292	17.936788555	17.460227965	18.303820605	17.418149945	17.394566535	NA	17.278278345	NA	17.469345095	16.891629215	NA	17.2291975
Afap1l2_Q5DTU0_S645_1	Afap1l2	Q5DTU0	S645	1	1	NA	15.8171215	NA	15.201343535	15.209143645	NA	16.193639755	15.550777435	15.398985865	15.922271725	16.345052715	16.13325787	15.476182935	16.117702485	NA	15.68698406	16.196333885	15.541563035	16.11018848	NA	13.961967465	NA	NA	13.28039455	NA	NA	14.06482601	14.683345795	16.713790895	16.743151665	16.31977176	17.07804107	17.092798235	16.987018585	16.850033755	17.194950095	15.768919945	15.655314445	15.161146165	14.813320165	15.754481315	15.794126505	16.033492085	16.03872204
Afap1l2_Q5DTU0_T345_1	Afap1l2	Q5DTU0	T345	1	0.886	NA	NA	18.85114193	NA	18.882453925	NA	NA	NA	NA	NA	NA	NA	NA	NA	NA	NA	NA	NA	NA	NA	NA	NA	NA	NA	NA	NA	NA	NA	NA	NA	19.56559467	NA	NA	19.457939145	19.460404395	NA	NA	NA	NA	NA	19.109685895	NA	NA	NA
Afap1l2_Q5DTU0_T488_1	Afap1l2	Q5DTU0	T488	1	0.997	NA	22.80320644	NA	NA	NA	NA	NA	NA	NA	NA	NA	NA	NA	NA	NA	NA	NA	NA	NA	NA	NA	NA	NA	NA	NA	NA	19.59835053	NA	NA	NA	NA	22.32581329	19.924747465	NA	NA	22.512258525	20.645672795	NA	NA	NA	NA	18.769907945	NA	NA
Afap1l2_Q5DTU0_T580_1	Afap1l2	Q5DTU0	T580	1	0.25	NA	NA	NA	NA	NA	NA	NA	NA	NA	NA	NA	NA	NA	14.259713165	NA	NA	NA	14.432561875	16.45051575	NA	NA	NA	NA	NA	NA	NA	NA	NA	NA	14.620222095	NA	NA	NA	NA	NA	NA	NA	NA	NA	NA	NA	14.436933515	14.413311955	NA
Afap1l2_Q5DTU0_T581_1	Afap1l2	Q5DTU0	T581	1	0.65	NA	NA	NA	NA	NA	NA	NA	NA	NA	NA	NA	NA	13.823182105	NA	NA	NA	NA	NA	16.4167366	NA	NA	NA	NA	NA	NA	NA	NA	NA	NA	NA	NA	NA	NA	14.622644425	NA	NA	NA	NA	NA	NA	NA	NA	NA	NA
Afap1l2_Q5DTU0_T587_1	Afap1l2	Q5DTU0	T587	1	0.959	16.51823521	NA	NA	NA	NA	NA	NA	NA	NA	NA	NA	NA	16.761203765	16.288625715	NA	NA	NA	NA	NA	NA	16.195550915	NA	NA	NA	NA	NA	15.91347218	NA	NA	NA	NA	NA	NA	NA	NA	15.169803615	NA	17.408771515	NA	17.253019335	NA	NA	16.645982735	NA
Afap1l2_Q5DTU0_Y413_1	Afap1l2	Q5DTU0	Y413	1	1	NA	NA	NA	NA	NA	17.967611305	NA	NA	NA	17.609100335	17.704807285	17.6050272	NA	17.987026215	NA	NA	NA	17.721218115	NA	NA	NA	NA	NA	NA	NA	NA	NA	NA	17.999330525	NA	NA	NA	17.817996975	17.551338195	NA	NA	17.934086795	NA	17.741355895	NA	NA	NA	NA	NA
Afap1l2_Q5DTU0_Y489_1	Afap1l2	Q5DTU0	Y489	1	1	NA	NA	NA	19.079595565	NA	19.593498225	19.770177835	NA	NA	18.574596405	NA	19.97400379	NA	NA	18.752881055	NA	NA	NA	NA	NA	NA	NA	18.850830075	NA	NA	NA	NA	18.561460495	21.045503615	NA	18.01888561	NA	NA	NA	NA	19.434961315	NA	17.943140025	NA	18.141611105	19.407653805	NA	NA	18.25067234
Afdn_Q9QZQ1_S1107_1	Afdn	Q9QZQ1	S1107	1	1	19.79132175	19.83839893	19.20721149	18.390922545	19.309360505	19.360343925	19.431282045	19.579526905	18.376247405	18.485862725	19.189912795	19.12411213	19.557691575	18.898506165	18.842766765	18.50113392	18.937146185	19.164747245	18.45622444	18.49905109	19.197187415	19.093164445	18.820545195	18.35391617	19.0118351	19.317907335	18.99331474	18.809047695	19.166496275	18.811888695	18.23845386	18.65196037	19.035556795	19.212184905	17.653502465	18.184440605	19.533497815	19.181615825	19.315132135	18.522031785	19.257209775	19.452031135	19.014644615	18.44314289
Afdn_Q9QZQ1_S1172_2	Afdn	Q9QZQ1	S1172	2	1	18.86614132	19.2107954	19.30868816	19.049856185	18.677314765	18.613681785	NA	20.275680545	19.181364065	19.549917215	NA	NA	19.080789565	18.266960145	20.215029715	18.62245464	18.475440025	18.477905275	17.74144363	18.43135929	18.769144055	19.183834075	NA	19.25358581	19.90407562	19.869535445	NA	NA	18.394298555	17.722825055	21.3513422	18.91495132	NA	NA	18.835436825	NA	18.329598425	18.862201685	19.076803205	18.018461235	NA	NA	19.566965095	NA
Afdn_Q9QZQ1_S1172_3	Afdn	Q9QZQ1	S1172	3	1	14.65939999	15.66289806	16.2915144	15.888945585	17.100063325	17.228410715	15.765590665	15.599210745	16.367856985	16.079355235	16.785163875	15.88675117	17.045427325	16.121353145	16.523518565	15.98706532	17.057662015	16.170978545	17.31844711	16.13230228	16.701045985	16.577495575	16.807310105	16.71652222	17.59468079	16.968656545	17.54733277	17.015483855	16.473205565	15.801918035	16.13591099	15.94791221	16.059924125	16.086857795	16.612965585	16.233758925	15.882747655	15.726449965	16.004806515	15.569286345	17.124645235	15.589511865	16.510318755	15.2418108
Afdn_Q9QZQ1_S1173_1	Afdn	Q9QZQ1	S1173	1	0.998	19.85885143	19.75569248	19.07027721	19.093410495	19.222017295	19.158441535	17.554267885	17.894729615	16.254018785	16.472824095	16.999300005	15.30591869	18.689676285	18.074995035	17.952956205	18.15891171	18.304768565	18.011297225	18.0477848	17.67410373	18.911422725	19.147264485	18.587806695	19.56764221	18.03654862	18.790346145	18.25233269	17.700115205	18.614723205	18.160199165	17.6094923	18.55021095	16.991386415	17.053478235	16.640780445	17.142745965	19.454314235	19.266166685	19.008405685	19.469648365	17.586568835	17.721482275	17.411153785	16.91132259
Afdn_Q9QZQ1_S1173_2	Afdn	Q9QZQ1	S1173	2	1	20.24088764	18.63251972	18.94460201	19.638429645	19.669120795	19.774543755	20.706846235	19.739698415	18.993913655	18.647058485	20.535104755	20.18237591	19.713611605	18.484643935	19.422774315	18.56223774	19.826888085	19.354549415	19.39642906	18.21235942	19.815954205	18.225198745	20.222990035	20.11588669	18.50667954	19.496507645	20.28100777	20.212696075	19.701374055	19.354701045	19.36945629	19.63908195	19.815334325	19.763336175	18.575835225	19.821840285	19.751122475	18.397348405	18.537322995	19.500333785	20.298686975	20.177847865	18.691871635	20.11298084
Afdn_Q9QZQ1_S1173_3	Afdn	Q9QZQ1	S1173	3	1	14.65939999	15.66289806	16.2915144	15.888945585	17.100063325	17.228410715	15.765590665	15.599210745	16.367856985	16.079355235	16.785163875	15.88675117	17.045427325	16.121353145	16.523518565	15.98706532	17.057662015	16.170978545	17.31844711	16.13230228	16.701045985	16.577495575	16.807310105	16.71652222	17.59468079	16.968656545	17.54733277	17.015483855	16.473205565	15.801918035	16.13591099	15.94791221	16.059924125	16.086857795	16.612965585	16.233758925	15.882747655	15.726449965	16.004806515	15.569286345	17.124645235	15.589511865	16.510318755	15.2418108
Afdn_Q9QZQ1_S1182_1	Afdn	Q9QZQ1	S1182	1	1	20.5550909	20.50918102	20.22507954	20.236860275	20.322845465	20.324550625	21.059762955	20.985498435	20.876277925	20.981052395	21.199474335	21.27667141	20.670890805	19.844421385	19.712424275	19.99849987	20.525593755	20.179557805	20.35219765	19.95103168	20.018236155	19.726017005	19.356613155	19.89191055	20.26294327	20.041654585	20.33543587	20.103771205	20.426702495	19.963501935	19.36420727	19.97562217	20.690370565	20.528629305	20.198660845	20.487524025	20.159905435	20.125984185	19.824489585	20.079244615	21.070041655	20.818739885	21.124919885	20.74405765
Afdn_Q9QZQ1_S1182_2	Afdn	Q9QZQ1	S1182	2	1	21.14669323	20.03495883	19.71153927	20.546541215	20.779535295	20.895658485	21.491870875	20.010149005	20.296422965	20.064107895	21.514862055	21.12569714	20.941102975	19.172563545	20.368374825	19.36115551	21.112790105	20.239097595	20.69905662	19.12694454	21.163667675	19.547924045	21.468414305	20.96655845	20.28406525	20.508203505	21.24699211	21.020629885	20.641597745	20.656180385	21.44908237	20.70321464	20.583505635	20.579704285	19.831124305	20.632045745	21.079783435	19.778644555	19.321159355	20.800220495	21.119777675	21.387761115	20.073278425	21.22264194
Afdn_Q9QZQ1_S1182_3	Afdn	Q9QZQ1	S1182	3	1	14.65939999	15.66289806	16.2915144	15.888945585	17.100063325	17.228410715	15.765590665	15.599210745	16.367856985	16.079355235	16.785163875	15.88675117	17.045427325	16.121353145	16.523518565	15.98706532	17.057662015	16.170978545	17.31844711	16.13230228	16.701045985	16.577495575	16.807310105	16.71652222	17.59468079	16.968656545	17.54733277	17.015483855	16.473205565	15.801918035	16.13591099	15.94791221	16.059924125	16.086857795	16.612965585	16.233758925	15.882747655	15.726449965	16.004806515	15.569286345	17.124645235	15.589511865	16.510318755	15.2418108
Afdn_Q9QZQ1_S1275_1	Afdn	Q9QZQ1	S1275	1	1	18.49924755	18.47057819	18.22531795	18.080120085	18.121538165	18.193885795	18.334510805	18.069530495	17.986717225	17.981447215	18.096860885	18.16725254	18.531297685	17.782960885	17.962899205	17.87792492	18.470948215	18.011922845	18.39160919	17.92935848	18.065645215	18.058954245	17.910732265	18.09540558	18.10820007	17.962545395	18.19192314	18.172084805	18.141391755	17.940306665	17.54887104	17.90233039	18.059997555	18.091630935	17.746846195	17.917497625	18.124131205	18.065582275	18.144117355	18.090030675	18.420785905	18.085091585	18.287851325	17.77488232
Afdn_Q9QZQ1_S1499_1	Afdn	Q9QZQ1	S1499	1	1	14.42933941	14.65952873	14.40527916	NA	14.479649545	14.436532965	NA	14.781936645	13.661042215	14.312148085	13.983252525	13.69302464	14.417321205	14.430404655	NA	14.52548981	14.447512625	14.641958245	14.53306484	14.83874988	14.501153945	14.679670335	14.626457215	13.88053417	14.35400009	14.951937675	14.6750679	15.126731875	14.343969345	14.525314335	14.44743919	14.81763172	14.148004535	14.739217755	14.442049975	14.336342805	14.497613905	14.627605435	14.440425865	NA	13.906822205	14.547597885	14.152794835	14.32313538
Afdn_Q9QZQ1_S1719_1	Afdn	Q9QZQ1	S1719	1	0.999	13.0561221604388	11.2790815838577	11.1952251324088	11.639918439244	11.3833525601326	12.117656602857	14.845285415	15.648582465	15.954032905	15.669275275	14.992540355	NA	NA	NA	NA	NA	NA	NA	NA	NA	NA	NA	NA	NA	13.16219616	14.131313325	NA	NA	NA	NA	NA	14.36283588	NA	15.226896285	NA	16.526571265	NA	NA	NA	NA	NA	14.453729625	NA	15.21016312
Afdn_Q9QZQ1_S1778_1	Afdn	Q9QZQ1	S1778	1	0.761	NA	NA	NA	NA	NA	NA	NA	NA	NA	NA	NA	NA	NA	NA	NA	NA	16.328221325	NA	NA	NA	NA	NA	NA	NA	NA	NA	NA	NA	NA	NA	NA	NA	NA	16.357645035	NA	NA	NA	NA	NA	NA	NA	NA	NA	NA
Afdn_Q9QZQ1_S1779_1	Afdn	Q9QZQ1	S1779	1	0.958	NA	NA	NA	NA	NA	16.031866065	16.123439785	NA	NA	NA	15.933972355	NA	NA	16.077806465	NA	NA	NA	NA	NA	NA	NA	NA	NA	NA	16.355299	NA	NA	NA	NA	NA	NA	NA	NA	NA	NA	NA	NA	NA	NA	15.921912195	NA	NA	NA	NA
Afdn_Q9QZQ1_S1795_1	Afdn	Q9QZQ1	S1795	1	1	13.91178513	14.42421436	11.6301384	14.377517705	15.124622345	14.376123425	19.444606775	18.968996055	18.541732795	19.036460875	19.204114915	19.27058887	13.597348215	NA	NA	14.46603394	17.800236705	17.452308655	17.86411285	17.83557796	15.448691365	14.249789245	NA	14.34553623	19.6866703	19.362960815	19.66192055	19.415487285	NA	13.987991335	13.80959797	14.42105865	18.999784465	18.998325345	18.859784125	19.139251705	14.353508945	13.825693125	12.434581755	14.208133705	19.583684915	19.169188495	19.748830795	19.30050945
Afdn_Q9QZQ1_S216_1	Afdn	Q9QZQ1	S216	1	1	16.63005161	17.19211101	17.02616215	17.105335235	16.078629495	16.211290355	17.439743045	17.205501555	17.824367525	17.912166595	16.853977205	16.98146152	16.293054575	NA	16.545613285	NA	15.863313675	16.177236565	NA	16.58387851	16.211194985	17.343904495	15.971128465	17.81270218	17.63888931	17.770944595	17.21222115	17.580778125	15.675612445	NA	16.26270961	15.83467769	16.816753385	17.291349405	17.088738445	17.384304045	15.824058535	16.745254515	16.821043015	16.326038365	17.111402505	16.921587945	16.988054275	17.93258762
Afdn_Q9QZQ1_T1101_1	Afdn	Q9QZQ1	T1101	1	0.999	NA	NA	NA	15.116073615	NA	NA	NA	NA	NA	14.866237635	NA	NA	NA	NA	NA	NA	NA	NA	NA	NA	NA	NA	NA	15.64830685	NA	NA	NA	NA	NA	NA	NA	NA	NA	NA	NA	NA	NA	NA	NA	NA	NA	NA	NA	NA
Afdn_Q9QZQ1_T1497_1	Afdn	Q9QZQ1	T1497	1	0.965	NA	NA	NA	13.759803775	NA	NA	14.036707875	NA	NA	NA	NA	NA	NA	NA	14.230509755	NA	NA	NA	NA	NA	NA	NA	NA	NA	NA	NA	NA	NA	NA	NA	NA	NA	NA	NA	NA	NA	NA	NA	NA	14.412392615	NA	NA	NA	NA
Afdn_Q9QZQ1_T1725_1	Afdn	Q9QZQ1	T1725	1	1	NA	NA	NA	NA	NA	NA	NA	NA	NA	15.511395445	NA	15.55951691	NA	15.072546005	NA	NA	12.177380565	NA	15.19044399	NA	NA	NA	13.762443535	14.8214798	9.32390976	NA	14.95142651	11.836733815	13.064746855	NA	NA	14.87795543	14.622470855	11.105525015	14.473858835	NA	NA	13.148119925	NA	14.511481285	15.516349795	14.572927475	15.358682625	NA
Afdn_Q9QZQ1_T1786_1	Afdn	Q9QZQ1	T1786	1	1	16.0060854	16.1736288	15.78137779	15.979287155	16.121912005	NA	NA	16.038276675	15.925144195	NA	NA	15.84945297	16.170942305	NA	15.804861065	16.39949513	NA	16.290052415	16.14664459	16.16269207	16.290363305	NA	15.948274605	16.16538811	NA	16.147142415	16.28143883	16.278697965	16.111557005	16.278130535	15.89669513	16.48696327	16.514978405	NA	16.111056325	16.177972785	16.144148825	15.790027615	15.690073005	NA	15.898170465	15.843824385	NA	15.8809557
Afdn_Q9QZQ1_T214_1	Afdn	Q9QZQ1	T214	1	0.888	NA	NA	NA	NA	NA	NA	NA	NA	NA	NA	NA	NA	NA	NA	NA	16.67533016	NA	NA	16.10796928	NA	NA	NA	NA	NA	NA	NA	NA	NA	NA	15.818620685	NA	NA	NA	NA	NA	NA	NA	NA	NA	NA	NA	NA	NA	NA
Afdn_Q9QZQ1_Y1096_1	Afdn	Q9QZQ1	Y1096	1	1	17.15125942	17.3383913	NA	NA	17.718103415	16.599012365	16.854772565	NA	NA	15.939813605	NA	NA	16.183334345	NA	NA	15.91243839	16.693350795	NA	17.02622795	NA	17.597467415	16.804574975	NA	16.37141609	16.90631485	15.809461595	NA	17.584119795	16.253034595	16.426106455	NA	18.4292469	15.938212395	NA	NA	15.467885965	NA	16.870727535	NA	17.475116735	NA	NA	16.592060085	18.37371731
Aff1_O88573_S130_1	Aff1	O88573	S130	1	0.977	13.61244011	13.65389442	NA	NA	14.845813755	NA	14.119098665	NA	13.089311605	NA	13.728006365	14.82665348	13.248063085	13.652594565	NA	13.77861881	NA	NA	NA	NA	15.760375975	NA	NA	15.6091814	NA	NA	NA	NA	NA	NA	NA	NA	NA	NA	NA	NA	NA	NA	NA	13.777800565	14.902572625	NA	NA	NA
Aff1_O88573_S132_1	Aff1	O88573	S132	1	1	13.59550953	13.65389442	15.08035374	13.765154845	NA	14.969206805	NA	13.623673445	NA	13.707953445	13.753557205	NA	NA	NA	14.774452215	13.80676746	14.536549565	15.129384045	14.93419075	14.79637146	NA	15.930898675	15.940423965	NA	15.78721619	15.215303425	15.73281098	15.412796975	15.273748395	15.580608365	15.85351085	15.58656501	15.035290715	15.291286465	14.579510685	15.390449515	13.666168215	14.847523685	14.655657765	13.896842005	NA	14.268084525	15.118412015	14.64034939
Aff1_O88573_S183_2	Aff1	O88573	S183	2	1	NA	NA	NA	20.927719115	20.967273715	20.991922375	NA	19.309560775	NA	NA	NA	NA	NA	20.648220055	NA	21.20051098	20.964388845	20.828544625	NA	20.68687915	21.509977335	21.481605535	NA	21.38984871	21.00621033	20.808584215	21.01588631	20.779190065	21.341096875	21.654669765	21.61362171	21.74129486	21.440168385	21.215545655	NA	21.232696525	21.161131855	20.855375285	NA	21.086421965	19.652778625	20.217026705	NA	20.42081547
Aff1_O88573_S183_3	Aff1	O88573	S183	3	1	NA	NA	NA	NA	NA	NA	NA	NA	NA	NA	20.726465225	NA	NA	NA	NA	NA	NA	NA	NA	NA	NA	NA	NA	NA	NA	NA	21.51813126	NA	20.877622605	NA	NA	NA	NA	NA	NA	NA	NA	NA	NA	NA	NA	NA	NA	NA
Aff1_O88573_S187_2	Aff1	O88573	S187	2	0.951	NA	NA	NA	NA	NA	NA	NA	NA	NA	NA	NA	NA	NA	NA	NA	NA	NA	NA	NA	NA	NA	NA	NA	NA	NA	NA	NA	NA	NA	NA	NA	NA	NA	NA	NA	NA	NA	18.776227945	NA	NA	NA	NA	NA	18.34166813
Aff1_O88573_S187_3	Aff1	O88573	S187	3	1	NA	NA	NA	NA	NA	NA	NA	NA	NA	NA	20.726465225	NA	NA	NA	NA	NA	NA	NA	NA	NA	NA	NA	NA	NA	NA	NA	21.51813126	NA	20.877622605	NA	NA	NA	NA	NA	NA	NA	NA	NA	NA	NA	NA	NA	NA	NA
Aff1_O88573_S188_2	Aff1	O88573	S188	2	0.998	18.39407444	NA	18.94592762	NA	NA	NA	18.300140375	NA	NA	NA	NA	18.5272131	18.445190425	NA	18.967452055	NA	NA	NA	19.03567123	NA	NA	NA	19.548173905	NA	NA	NA	NA	NA	NA	NA	NA	NA	NA	NA	19.554173465	NA	NA	NA	19.062923425	NA	17.605171205	NA	18.643936155	NA
Aff1_O88573_S188_3	Aff1	O88573	S188	3	0.988	20.68699741	NA	NA	18.950187685	NA	20.998641965	NA	NA	NA	NA	NA	NA	20.217102045	NA	NA	NA	NA	NA	NA	NA	NA	NA	NA	21.52861786	NA	NA	NA	NA	NA	19.583310125	NA	NA	NA	NA	NA	19.588275905	20.984883305	NA	NA	20.962556845	NA	NA	NA	NA
Aff1_O88573_S191_2	Aff1	O88573	S191	2	0.992	NA	NA	NA	NA	NA	NA	NA	NA	NA	NA	NA	NA	NA	NA	NA	19.12847614	NA	NA	NA	NA	NA	NA	NA	NA	NA	NA	NA	NA	NA	NA	NA	NA	NA	NA	NA	NA	NA	NA	NA	NA	NA	NA	NA	NA
Aff1_O88573_S191_3	Aff1	O88573	S191	3	1	NA	21.19009685	20.78136158	20.564193725	21.558130265	NA	21.259700775	21.102426535	20.955736165	20.758609765	NA	NA	NA	20.677604675	20.768580435	21.36583805	21.048150065	21.919765475	21.50403404	20.51521205	21.998947135	22.058465965	22.037296295	NA	22.00389099	21.777936935	NA	21.722879405	NA	21.103518485	21.3758955	22.06225967	21.394546505	21.400735855	21.698956485	21.090997695	NA	21.214502335	21.226345055	NA	21.416625975	20.975470545	21.560432425	21.28370762
Aff1_O88573_S197_2	Aff1	O88573	S197	2	1	19.43137264	NA	19.98322582	19.917409905	19.956964495	19.981611245	19.337438585	18.299251555	NA	NA	NA	19.5645113	19.482488635	19.637910835	20.004750255	NA	19.954079625	19.818235405	20.07296943	19.67656993	20.499668115	20.471296315	20.585472105	20.37953949	19.99590111	19.798274995	20.00557709	19.768880845	20.330787655	20.644358635	20.60331249	20.73098564	20.429859165	20.205236435	20.591471675	20.222387305	20.150820735	NA	20.100221625	20.076112745	18.642469405	NA	19.681234355	NA
Aff1_O88573_S197_3	Aff1	O88573	S197	3	1	NA	NA	NA	NA	NA	NA	NA	NA	NA	NA	20.726465225	NA	NA	NA	NA	NA	NA	NA	NA	NA	NA	NA	NA	NA	NA	NA	21.51813126	NA	20.877622605	NA	NA	NA	NA	NA	NA	NA	NA	NA	NA	NA	NA	NA	NA	NA
Aff1_O88573_S382_1	Aff1	O88573	S382	1	1	18.28935528	18.28853511	16.47316265	15.698515895	17.377483375	17.828655235	NA	16.326730735	15.932792665	17.777112955	17.977624895	18.04212284	17.665361405	NA	15.910231595	15.85067654	14.693981175	16.914022445	17.1401577	16.41683864	18.520168305	17.503608705	17.087087625	15.17982006	17.08045387	15.689806945	16.24528694	17.070440295	18.350967405	16.927578925	17.10745525	17.60646438	15.366825105	17.545507425	16.098155025	18.805385585	17.954543115	19.623836515	16.243982315	16.098426825	17.681581495	16.288685795	16.699419015	17.73525906
Aff1_O88573_S387_1	Aff1	O88573	S387	1	0.991	13.3280077	NA	NA	NA	13.065912245	NA	NA	NA	NA	NA	NA	NA	NA	NA	NA	NA	NA	NA	NA	NA	NA	NA	NA	NA	NA	NA	NA	NA	NA	NA	NA	NA	NA	NA	16.144726755	NA	NA	NA	NA	NA	NA	NA	NA	NA
Aff1_O88573_S755_2	Aff1	O88573	S755	2	1	14.36373997	14.30130863	13.10667705	14.018747335	14.378145225	13.835680005	14.254158015	13.896218305	13.804960255	14.683017725	12.950996395	12.72035408	13.570569985	NA	12.432869915	NA	13.641640665	NA	13.19933891	NA	14.640575405	15.272404675	14.399074555	14.93927288	14.5096283	14.340910915	14.81088162	15.416437145	14.064135555	13.565170285	NA	14.62938594	14.151424405	14.783457755	13.607642175	14.680732725	14.407596585	14.854748725	13.598230355	14.194414145	13.919412615	13.083705905	13.630379675	NA
Aff1_O88573_S760_2	Aff1	O88573	S760	2	1	14.36373997	14.30130863	13.10667705	14.018747335	14.378145225	13.835680005	14.254158015	13.896218305	13.804960255	14.683017725	12.950996395	12.72035408	13.570569985	NA	12.432869915	NA	13.641640665	NA	13.19933891	NA	14.640575405	15.272404675	14.399074555	14.93927288	14.5096283	14.340910915	14.81088162	15.416437145	14.064135555	13.565170285	NA	14.62938594	14.151424405	14.783457755	13.607642175	14.680732725	14.407596585	14.854748725	13.598230355	14.194414145	13.919412615	13.083705905	13.630379675	NA
Aff1_O88573_S765_2	Aff1	O88573	S765	2	0.996	NA	NA	NA	NA	NA	NA	NA	NA	NA	NA	NA	NA	NA	12.980523105	NA	NA	NA	NA	NA	NA	NA	NA	NA	NA	NA	NA	NA	NA	NA	NA	11.91502189	NA	NA	NA	NA	NA	NA	NA	NA	NA	NA	NA	NA	14.81647682
Aff1_O88573_T764_2	Aff1	O88573	T764	2	0.996	NA	NA	NA	NA	NA	NA	NA	NA	NA	NA	NA	NA	NA	12.980523105	NA	NA	NA	NA	NA	NA	NA	NA	NA	NA	NA	NA	NA	NA	NA	NA	11.91502189	NA	NA	NA	NA	NA	NA	NA	NA	NA	NA	NA	NA	14.81647682
Aff3_P51827_S782_1	Aff3	P51827	S782	1	1	13.68983555	13.83004283	13.74211407	14.630485535	13.978048325	14.336360925	13.800654405	13.318037995	13.763391495	13.655893325	13.811135295	14.01125908	13.448491095	13.524646755	13.346821785	13.81274605	13.378227235	13.534918785	13.65513992	13.64595699	12.858281135	12.841899875	12.713159555	12.5038023	12.81899643	12.725690845	12.87198448	12.478197095	13.672121045	14.006480215	13.61961269	13.89513206	15.016379355	13.689334865	13.634649275	13.424035065	13.906881335	14.014465325	13.749750135	13.890624045	13.980726235	13.812552455	14.142239565	13.8652544
Aff4_Q9ESC8_S1040_1	Aff4	Q9ESC8	S1040	1	1	17.91968632	17.67931461	17.39436817	NA	17.384555815	17.200733175	17.114524835	17.389919285	17.239555365	17.560672755	17.579097745	17.63591862	17.505224225	17.241516105	17.163659095	17.08232021	NA	NA	17.42267608	17.14459514	17.380880355	17.341094975	16.970569605	NA	NA	17.340412145	17.51029587	17.354745865	17.328731535	16.947342875	16.34876537	16.85517311	17.008596425	16.903942105	16.486496925	17.005155555	17.288998605	17.384017945	17.200908655	15.810288435	16.787889475	NA	17.341478345	17.23330212
Aff4_Q9ESC8_S1045_1	Aff4	Q9ESC8	S1045	1	1	NA	NA	NA	13.434326175	NA	NA	NA	NA	NA	NA	NA	NA	NA	NA	NA	NA	NA	17.299064645	NA	NA	NA	NA	NA	NA	12.48520374	NA	NA	NA	NA	NA	NA	NA	NA	NA	NA	NA	NA	NA	NA	NA	NA	17.331093785	NA	NA
Aff4_Q9ESC8_S1059_1	Aff4	Q9ESC8	S1059	1	0.976	NA	NA	NA	NA	15.841660505	15.565123555	NA	NA	NA	NA	NA	NA	NA	NA	NA	NA	NA	NA	NA	NA	NA	NA	NA	NA	NA	NA	NA	NA	NA	NA	NA	NA	NA	NA	NA	NA	NA	NA	NA	NA	NA	NA	NA	NA
Aff4_Q9ESC8_S1068_1	Aff4	Q9ESC8	S1068	1	0.937	NA	NA	NA	NA	NA	NA	NA	NA	NA	NA	NA	15.88029957	NA	NA	NA	NA	NA	NA	NA	NA	NA	NA	NA	NA	NA	NA	NA	15.444732665	NA	NA	NA	NA	NA	NA	NA	NA	NA	NA	NA	NA	NA	NA	NA	NA
Aff4_Q9ESC8_S1071_1	Aff4	Q9ESC8	S1071	1	0.74	NA	NA	NA	NA	NA	NA	NA	NA	NA	NA	NA	NA	NA	NA	NA	NA	NA	NA	NA	16.68137836	NA	NA	NA	NA	NA	NA	NA	NA	NA	NA	NA	15.7515192	NA	NA	NA	NA	NA	NA	NA	NA	NA	NA	NA	NA
Aff4_Q9ESC8_S1072_1	Aff4	Q9ESC8	S1072	1	0.756	16.01048374	NA	NA	16.006200795	NA	NA	NA	NA	NA	16.086666105	15.754686355	NA	NA	NA	NA	NA	NA	NA	NA	NA	NA	NA	NA	15.72416973	NA	15.957586295	NA	NA	15.924230575	NA	NA	NA	NA	NA	NA	16.037819855	NA	15.939696305	NA	15.936359405	15.094132425	NA	15.337462425	NA
Aff4_Q9ESC8_S1074_1	Aff4	Q9ESC8	S1074	1	0.745	NA	NA	NA	NA	NA	NA	15.626443865	NA	NA	NA	NA	NA	NA	NA	NA	16.12153149	NA	NA	NA	NA	15.026453015	NA	NA	NA	NA	NA	NA	NA	NA	NA	NA	NA	NA	NA	NA	NA	NA	NA	NA	NA	NA	NA	NA	NA
Aff4_Q9ESC8_S1076_1	Aff4	Q9ESC8	S1076	1	0.942	NA	NA	16.04945278	NA	NA	NA	NA	16.141534805	NA	NA	NA	NA	NA	NA	16.035439495	NA	NA	NA	NA	NA	NA	NA	NA	NA	NA	NA	NA	NA	NA	NA	NA	NA	15.643233295	15.628581045	NA	NA	NA	NA	15.888917915	NA	NA	NA	NA	NA
Aff4_Q9ESC8_S1079_1	Aff4	Q9ESC8	S1079	1	0.823	NA	NA	NA	NA	NA	NA	NA	NA	NA	NA	NA	NA	NA	NA	NA	NA	NA	NA	NA	NA	NA	15.126041415	NA	NA	NA	NA	NA	NA	NA	NA	15.60181045	NA	NA	NA	NA	NA	NA	NA	NA	NA	NA	16.125529285	NA	15.9701376
Aff4_Q9ESC8_S174_1	Aff4	Q9ESC8	S174	1	0.466	NA	NA	NA	NA	NA	NA	NA	NA	NA	NA	NA	NA	NA	NA	NA	NA	NA	NA	NA	NA	NA	NA	NA	NA	NA	NA	NA	NA	NA	NA	NA	NA	NA	NA	NA	NA	16.321728705	NA	NA	NA	NA	NA	16.557041165	NA
Aff4_Q9ESC8_S175_1	Aff4	Q9ESC8	S175	1	0.997	15.83255005	16.1707201	16.80095196	16.436857225	16.495132445	16.786533355	15.838237765	15.856025695	15.944089895	16.011514655	16.700435635	16.91808414	16.174671175	16.848815915	16.680933955	16.67207432	16.362143515	16.884618765	17.04613495	16.6005392	16.322355265	16.066959385	15.997077935	16.71757316	16.11758232	15.760087015	16.35516548	16.177644725	16.699762345	16.310727115	16.57952022	16.0309143	15.676404955	16.212947845	16.175154685	16.176216125	NA	16.338367455	16.169376365	16.616170885	16.386531825	15.915790555	NA	16.21384716
Aff4_Q9ESC8_S482_1	Aff4	Q9ESC8	S482	1	0.999	16.29376507	16.84232044	16.41891193	NA	NA	NA	NA	NA	NA	16.247293465	NA	NA	16.687894815	NA	NA	NA	NA	16.647621155	16.57318687	NA	16.449459075	NA	NA	NA	16.18316269	16.053359985	16.33127976	16.008821485	NA	16.850209235	NA	NA	NA	16.449907305	NA	NA	NA	NA	NA	16.697153095	16.611879345	16.364859575	16.487312315	16.49405956
Aff4_Q9ESC8_S482_2	Aff4	Q9ESC8	S482	2	1	19.40329647	19.06203937	NA	17.331705095	19.409879685	19.826116555	18.992549895	18.397142415	17.990312575	19.133079525	17.702915195	18.58612156	19.317853925	19.259487145	18.122332575	18.1595583	18.438727375	18.038734435	19.38117027	19.53184604	18.690835945	17.181221015	16.769630425	19.07840919	19.16096497	17.899690635	19.389534	19.204236985	18.596418385	17.691338535	17.11230755	18.40726661	17.439460755	19.328102105	17.096600535	17.545537945	19.246918675	19.194168085	17.040443415	18.427686695	16.726831435	18.527955055	17.906948085	19.31103611
Aff4_Q9ESC8_S482_3	Aff4	Q9ESC8	S482	3	1	19.00731182	18.18430805	19.11932468	18.553928375	17.358846665	19.847942345	18.919399255	19.747945785	17.427770615	19.204305645	19.868005755	19.86248302	17.978414535	19.020757675	19.059763905	20.04148579	19.410773275	18.869424825	19.08593178	19.20604229	19.030273435	19.837425235	18.441759105	19.24792099	NA	17.851083755	19.96514321	19.518796915	NA	NA	18.73087787	18.38775062	17.361248015	18.751758575	18.205599785	18.545534125	18.962769505	19.533887865	18.453525535	19.062986375	18.905540465	18.995532035	20.193414685	18.7519598
Aff4_Q9ESC8_S485_2	Aff4	Q9ESC8	S485	2	0.997	NA	NA	17.13716411	18.162340165	NA	NA	NA	NA	NA	NA	18.480010985	NA	NA	NA	18.833882335	17.93280697	19.201125145	18.464046485	NA	20.24339771	NA	NA	NA	NA	NA	NA	NA	NA	19.926078795	18.251988415	NA	NA	18.710500715	NA	NA	NA	NA	NA	NA	19.702373505	NA	16.524767875	18.418081275	NA
Aff4_Q9ESC8_S485_3	Aff4	Q9ESC8	S485	3	1	19.21202755	17.86100101	19.10651493	18.736598975	18.956834795	19.835132595	19.124114985	19.952663425	17.558870315	19.815885535	19.362071985	19.84967327	18.183130265	19.213214875	19.046954155	19.67692089	19.622742655	18.925415045	18.55137634	19.09144115	19.234989165	NA	18.646474835	17.87265205	NA	17.838275915	19.95233345	19.505987165	NA	18.464798925	19.47882175	18.45249939	17.348438265	18.956476205	18.410315515	18.593555445	18.719925885	19.738603585	18.517854685	19.255563735	19.110256195	19.061429025	20.398130415	18.81798839
Aff4_Q9ESC8_S486_1	Aff4	Q9ESC8	S486	1	0.989	NA	NA	NA	NA	NA	NA	NA	NA	16.747886665	NA	NA	16.42944622	NA	NA	NA	16.88403988	NA	NA	NA	16.67843151	NA	NA	NA	NA	NA	NA	NA	NA	17.378952025	NA	16.66675091	16.81767082	17.037313465	NA	16.542922015	NA	NA	NA	16.635597225	NA	NA	NA	NA	NA
Aff4_Q9ESC8_S486_2	Aff4	Q9ESC8	S486	2	1	18.28098965	17.93973255	17.91837215	19.153221135	18.287572865	18.703809735	17.870243075	17.217967995	17.346435545	18.010772705	16.511484145	17.48533344	18.195547105	18.137180325	NA	17.63355541	17.264288905	16.443183905	18.25886345	NA	17.568529125	NA	15.504727355	17.95610237	NA	16.777383805	NA	18.081930155	16.267198565	16.717577935	15.99000072	NA	NA	NA	15.974291805	16.863069525	18.124611855	18.071861265	15.565074915	16.288835525	14.312275885	17.405648235	NA	18.18872738
Aff4_Q9ESC8_S486_3	Aff4	Q9ESC8	S486	3	1	NA	18.47098827	19.30723667	18.459575655	19.684160235	20.035854335	NA	NA	17.557281495	18.267982475	19.727693555	20.05039501	NA	17.583265305	19.247675895	19.97887135	19.699725155	19.485939025	18.9274044	18.72880077	NA	19.588304525	NA	18.83563995	NA	18.038995745	20.15305519	19.706708905	NA	18.540787695	17.32591152	18.93543052	17.549158095	NA	NA	19.221622465	18.917729375	NA	19.004581445	19.339237215	NA	19.533909795	NA	18.66239643
Aff4_Q9ESC8_S544_1	Aff4	Q9ESC8	S544	1	1	NA	14.99594688	17.04787731	16.467540745	16.399162295	NA	17.020051955	16.804508215	NA	NA	14.980638505	15.95419311	12.200559615	NA	17.080471995	16.90941143	17.737639425	17.149612435	17.66916656	17.96174335	17.849336625	17.016597755	16.071325295	NA	17.62170792	15.149668695	NA	15.537220955	17.891057965	NA	13.84059429	NA	17.910963055	16.744476315	NA	15.783182135	17.962515835	NA	16.673191065	16.866462715	14.190234185	17.042286875	NA	15.94865131
Aff4_Q9ESC8_S689_1	Aff4	Q9ESC8	S689	1	1	15.24155998	15.48387908	14.95146465	14.995038985	15.096372605	15.320162765	15.141680715	15.038485535	15.030345915	15.104198455	15.394558905	15.38788605	15.249679565	15.278865815	15.212170605	15.2721386	15.232978825	15.425572395	15.47723579	15.17104625	14.926096915	15.375584605	15.354489325	15.06412792	15.13309097	15.020180705	15.01825142	15.191897395	14.749945645	14.859667775	14.93994999	14.81500721	14.549334525	14.605591775	14.687491415	14.734506605	14.997642515	15.061986925	15.189571375	15.209026335	15.190744395	15.005558015	15.310481065	15.01010132
Aff4_Q9ESC8_S698_1	Aff4	Q9ESC8	S698	1	1	14.59531975	14.83743095	NA	15.170525555	15.349552155	15.056441305	14.607892035	NA	14.363273625	14.022802345	15.054000855	14.89710426	14.664870255	14.692169185	14.239126205	13.76328278	14.650175095	NA	14.17602444	NA	NA	13.713803295	14.026142115	13.10932636	14.22413635	NA	14.62575054	NA	14.774668695	14.635444645	14.130167	15.02076625	14.163837435	14.779393195	NA	13.633161535	NA	15.034621235	14.536472315	13.929922105	14.339590075	15.042838095	14.882372855	NA
Aff4_Q9ESC8_S698_2	Aff4	Q9ESC8	S698	2	1	17.63999844	17.5773611	17.1853323	17.603818895	17.944667815	17.746610635	17.516359325	17.437437065	17.635448455	17.370817175	17.697519305	17.53707409	17.614326475	17.411777495	17.558451655	17.73528195	17.551253315	17.389213565	17.75001907	17.52211666	17.620487205	17.521558765	17.569837565	17.71698952	17.47566986	17.357603075	17.61003494	17.426397325	17.261135105	17.276398655	16.74122333	17.49725723	17.072509765	17.115211485	17.303746225	17.178812025	17.688389775	17.386243815	17.570619575	17.676246645	17.484235765	17.302176475	17.382543555	17.27470112
Aff4_Q9ESC8_S701_1	Aff4	Q9ESC8	S701	1	0.998	NA	NA	14.46593952	NA	NA	NA	NA	14.014395715	NA	14.276594155	NA	NA	NA	NA	NA	NA	NA	NA	13.7498188	NA	14.155281065	NA	NA	13.96779823	NA	13.884176255	NA	13.967421525	NA	NA	NA	NA	NA	NA	NA	NA	14.418211935	NA	15.118496895	NA	NA	NA	NA	14.01026821
Aff4_Q9ESC8_S701_2	Aff4	Q9ESC8	S701	2	1	17.63999844	17.5773611	17.1853323	17.603818895	17.944667815	17.746610635	17.516359325	17.437437065	17.635448455	17.370817175	17.697519305	17.53707409	17.614326475	17.411777495	17.558451655	17.73528195	17.551253315	17.389213565	17.75001907	17.52211666	17.620487205	17.521558765	17.569837565	17.71698952	17.47566986	17.357603075	17.61003494	17.426397325	17.261135105	17.276398655	16.74122333	17.49725723	17.072509765	17.115211485	17.303746225	17.178812025	17.688389775	17.386243815	17.570619575	17.676246645	17.484235765	17.302176475	17.382543555	17.27470112
Aff4_Q9ESC8_S809_1	Aff4	Q9ESC8	S809	1	1	NA	18.46334171	18.15739345	NA	NA	NA	NA	17.947935105	18.366622925	18.223722455	NA	NA	NA	17.775171275	17.981457715	18.35818386	18.352152825	17.868194585	NA	18.17534351	NA	NA	18.400245665	NA	NA	17.815282825	NA	18.306142805	NA	17.871106145	17.58718013	18.24836921	17.784959795	17.596109385	17.714789385	17.817764275	NA	18.154209135	18.451244355	NA	NA	17.903330805	NA	18.07259273
Aff4_Q9ESC8_S816_1	Aff4	Q9ESC8	S816	1	1	18.74336529	NA	NA	18.741445545	18.313661575	17.733993525	18.498573305	NA	NA	NA	18.129348755	18.50710583	18.490152355	NA	NA	NA	NA	NA	18.57229996	NA	18.512865065	18.210567475	NA	18.65297127	18.01977539	NA	18.41437531	NA	17.752239225	NA	NA	NA	NA	NA	NA	NA	18.737725255	NA	NA	18.866949085	18.208709715	NA	18.507045745	NA
Aff4_Q9ESC8_S831_1	Aff4	Q9ESC8	S831	1	0.996	NA	NA	NA	NA	NA	NA	16.114957805	NA	NA	15.629014015	NA	15.99804783	NA	NA	NA	NA	NA	NA	NA	NA	NA	NA	NA	NA	15.87146568	NA	16.89789772	NA	NA	NA	NA	NA	NA	NA	18.269906045	15.752446165	NA	NA	NA	NA	NA	NA	16.881965635	15.65028858
Aff4_Q9ESC8_S835_1	Aff4	Q9ESC8	S835	1	0.98	NA	NA	NA	NA	NA	NA	NA	15.816335685	15.928164485	NA	15.991024965	NA	11.4917429056896	11.2176357879083	10.5625410250015	10.9395912488766	15.302330015	15.386047365	15.90154934	15.13124656	12.288473125	NA	NA	NA	NA	16.027067185	NA	15.933475495	NA	NA	NA	NA	NA	15.519195555	NA	NA	NA	NA	NA	NA	15.961794855	15.877151485	NA	NA
Aff4_Q9ESC8_T1081_1	Aff4	Q9ESC8	T1081	1	0.994	NA	15.67535209	NA	NA	NA	NA	NA	NA	15.953296665	NA	NA	NA	16.375698085	15.884037015	NA	NA	15.719714165	16.195051195	16.01978397	NA	NA	NA	15.065701485	NA	15.21410465	NA	15.2670393	NA	NA	15.491835595	NA	NA	NA	NA	15.707220075	NA	NA	NA	NA	NA	NA	NA	NA	NA
Aff4_Q9ESC8_T552_1	Aff4	Q9ESC8	T552	1	0.992	NA	NA	NA	NA	NA	NA	NA	NA	12.922312735	NA	NA	NA	NA	NA	NA	NA	NA	NA	NA	NA	NA	NA	NA	NA	NA	NA	12.86440373	NA	NA	NA	NA	13.82761764	NA	NA	12.341165545	NA	NA	15.080608365	NA	NA	NA	NA	15.743527405	NA
Aff4_Q9ESC8_Y497_1	Aff4	Q9ESC8	Y497	1	1	NA	NA	NA	16.765218735	16.897878645	17.432363505	16.430814745	16.229200365	NA	NA	16.544157025	NA	NA	16.567108155	16.276114465	NA	16.635340695	NA	NA	NA	NA	16.673828125	16.163476945	NA	NA	NA	NA	NA	NA	NA	NA	NA	NA	NA	NA	16.746074675	17.070763585	NA	NA	NA	NA	NA	NA	NA
Aff4_Q9ESC8_Y497_2	Aff4	Q9ESC8	Y497	2	1	NA	NA	NA	NA	NA	NA	NA	16.495893485	15.228142745	NA	NA	16.60195255	NA	NA	NA	NA	NA	16.978958135	NA	NA	NA	15.226962095	14.949327465	NA	17.20670509	NA	17.43527413	NA	NA	NA	NA	16.45300865	14.909321785	17.373844145	NA	14.880305285	NA	NA	15.384894365	NA	15.481367105	NA	NA	NA
Aff4_Q9ESC8_Y497_3	Aff4	Q9ESC8	Y497	3	1	18.87161922	18.04596233	NA	18.755626685	18.514600755	NA	18.783706665	19.612253195	17.292078025	19.346929545	18.511667255	NA	17.842721935	19.804126735	NA	19.0834837	19.635327335	17.989908225	19.76898384	19.20554828	18.894580835	20.151731495	18.306066505	20.21689606	15.9205851962691	17.5826155636378	16.110461082527	16.9175860381913	NA	18.275582315	18.92561626	17.6883316	NA	18.616065975	18.069907185	17.481094355	19.475718495	19.398193355	17.745965955	19.254451755	18.769847865	18.318213465	20.057722085	18.94126224
Aff4_Q9ESC8_Y707_1	Aff4	Q9ESC8	Y707	1	1	NA	NA	14.07808304	NA	NA	NA	NA	14.113492015	14.835161215	NA	NA	NA	NA	NA	13.992372515	14.06120587	NA	14.826432235	NA	15.04193496	NA	13.693806655	14.710998535	NA	NA	13.815577515	NA	13.652316095	NA	NA	13.47668266	NA	NA	NA	15.104958535	14.101176255	NA	NA	NA	14.175270085	NA	NA	NA	13.61265469
Aftph_Q80WT5_S151_1	Aftph	Q80WT5	S151	1	1	19.32545185	20.16749477	20.10953617	20.305173875	20.089910505	20.286954875	19.663431165	19.828990935	19.814493185	19.682506555	19.838142395	20.02014637	19.912075045	20.851924895	20.691157345	20.77460766	20.628554345	20.804187775	20.81832695	20.983428	19.837354655	19.975145345	19.728370665	19.83515549	19.70634461	19.477558135	19.6336422	19.503023145	20.300779345	20.625531195	20.58728885	20.57286453	20.328922275	20.341081615	20.549521445	20.331850045	20.315127375	20.427686685	20.048471445	20.513513565	20.270080565	19.999663355	20.468238825	20.31724644
Aftph_Q80WT5_S284_1	Aftph	Q80WT5	S284	1	0.965	NA	11.57199192	NA	NA	NA	NA	NA	NA	NA	13.940765375	13.955842015	13.87259197	NA	NA	NA	15.03131008	NA	NA	14.38224602	NA	NA	NA	NA	NA	NA	NA	NA	NA	NA	13.225678445	NA	NA	NA	NA	14.247446055	14.036438935	NA	NA	NA	NA	NA	NA	NA	NA
Aftph_Q80WT5_S395_1	Aftph	Q80WT5	S395	1	1	16.60665226	NA	15.28684425	16.887191775	16.868522645	NA	17.014225005	15.971190455	NA	15.851292605	17.643791195	17.44804287	16.636856075	16.053131105	15.879843715	19.14839268	17.229559895	16.001482015	16.57784271	NA	16.015741345	NA	15.358958245	NA	17.14825821	NA	16.45400429	15.606966975	17.130619045	16.012210845	16.20153331	NA	16.428333285	15.976492875	16.340220455	16.132112495	16.066685675	15.508288385	15.963909145	15.588930135	17.214441295	15.975289345	17.432210915	16.25334644
Aftph_Q80WT5_S409_1	Aftph	Q80WT5	S409	1	1	12.28732681	NA	14.90716362	13.350194935	NA	17.056116095	NA	13.976782805	NA	14.939465515	NA	NA	NA	NA	14.767560005	NA	10.734683035	13.294377335	13.3131485	13.92229652	15.565396305	NA	14.868400575	14.5988903	14.05782414	NA	13.10949993	12.721570015	NA	13.813395505	NA	15.67835426	NA	NA	13.370638845	NA	NA	NA	NA	13.891268735	12.917751315	13.618984225	12.719011305	13.51639557
Aftph_Q80WT5_S412_1	Aftph	Q80WT5	S412	1	0.997	NA	NA	NA	NA	NA	NA	NA	NA	NA	NA	NA	NA	NA	14.241589545	NA	NA	NA	NA	NA	NA	NA	15.082162865	NA	NA	NA	NA	NA	NA	NA	NA	NA	NA	NA	NA	NA	NA	NA	NA	NA	NA	NA	NA	NA	NA
Aftph_Q80WT5_T280_1	Aftph	Q80WT5	T280	1	1	NA	NA	NA	13.818648345	NA	13.277854915	NA	12.095913895	NA	NA	NA	NA	NA	NA	NA	NA	12.596923825	14.257244115	NA	NA	NA	NA	NA	NA	NA	NA	NA	NA	13.713814735	NA	NA	15.17549705	NA	NA	NA	NA	NA	13.881138795	NA	14.453147895	NA	14.165090555	12.766722675	14.87214565
Aftph_Q80WT5_T401_1	Aftph	Q80WT5	T401	1	0.999	NA	NA	NA	NA	NA	NA	NA	NA	16.152341845	NA	NA	NA	NA	NA	NA	13.96389198	NA	NA	NA	NA	NA	NA	NA	NA	NA	15.695981025	NA	NA	NA	NA	14.62944603	NA	NA	NA	NA	12.407561295	NA	14.402839655	14.727514265	NA	NA	NA	NA	NA
Agap1_Q8BXK8_S339_1	Agap1	Q8BXK8	S339	1	1	15.45533466	16.75848674	16.74138927	15.810917855	15.206890105	15.240841865	16.314271925	16.591419225	16.394746785	15.538146015	15.478642465	15.34152508	15.562988275	NA	17.320452695	NA	15.491680145	NA	15.1431961	NA	15.555688855	NA	17.759881965	16.41802025	16.29930306	17.396045685	16.36945725	17.306669235	14.628629685	NA	NA	16.61336517	15.639641765	16.818828585	NA	16.285810465	15.415940285	NA	17.219251625	15.105955125	15.952280045	16.860484125	15.606268875	25.14375782
Agap1_Q8BXK8_S521_1	Agap1	Q8BXK8	S521	1	1	18.44413662	18.46425724	18.29106998	17.641706465	17.802722935	17.781650535	17.877428055	18.003147125	17.765830995	17.912965765	17.696176525	17.57736301	18.033729555	17.326526635	17.578474995	17.04118061	17.113842965	17.566360475	17.1812458	17.03468036	17.882356635	18.094747545	18.178127285	18.0673275	18.07532501	18.396310805	17.93005753	18.397302625	17.707044605	17.295105935	16.9530859	17.54404831	17.550502775	17.766473765	17.338696475	17.610494605	13.973072055	18.207004545	18.071498865	17.609722145	17.776790615	17.944733615	17.494310375	17.60446072
Agap1_Q8BXK8_S840_1	Agap1	Q8BXK8	S840	1	1	NA	13.97848701	13.6013031	NA	14.110222815	14.152967445	NA	NA	NA	14.044622415	13.590164185	NA	NA	NA	NA	14.92448139	14.335054395	NA	NA	NA	14.821817395	14.615576745	NA	14.78230762	NA	15.046113975	NA	15.034231185	13.783968925	14.233096125	NA	13.93524456	NA	13.938129425	13.659195895	13.834573745	13.992900845	NA	13.739362715	14.036776545	NA	NA	NA	NA
Agap1_Q8BXK8_T836_1	Agap1	Q8BXK8	T836	1	1	14.77938175	NA	NA	13.806857115	NA	NA	14.389296535	14.286248215	NA	NA	NA	14.06898594	14.132125855	NA	NA	NA	NA	NA	NA	NA	NA	NA	14.880335805	NA	14.61711407	NA	14.74841309	NA	NA	NA	NA	NA	13.610535625	NA	NA	NA	NA	13.977190965	NA	NA	14.403805735	14.372250555	14.215262405	13.53693199
Agap3_Q8VHH5_S478_1	Agap3	Q8VHH5	S478	1	0.898	13.41297436	16.61058521	NA	16.257198335	NA	NA	NA	NA	17.664245605	NA	NA	NA	NA	NA	15.235119825	NA	NA	16.991838455	NA	NA	NA	NA	NA	15.50354671	NA	NA	NA	17.380296705	NA	15.495371815	15.0734415	NA	17.693969725	NA	16.779637335	17.750604625	NA	NA	15.985969535	NA	NA	NA	NA	NA
Agap3_Q8VHH5_S573_1	Agap3	Q8VHH5	S573	1	1	20.65349102	20.43898487	20.09805393	19.816801075	19.885650635	20.140497205	20.151639935	20.048233035	19.833072665	19.820947645	19.926841735	19.73479176	20.166324615	18.897817605	19.179709435	18.88605976	19.400496485	19.025770195	18.77035141	18.53130245	19.450569145	19.253473285	19.375444405	19.25368309	19.20393753	19.364030845	19.01083946	19.288726805	19.994375225	19.293658255	18.62953472	19.52866172	19.608724595	19.716226575	18.765986445	19.188470835	20.100728035	19.973455425	19.984954835	19.687269215	20.003355025	19.838173865	19.119674675	19.52256107
Agap3_Q8VHH5_S576_1	Agap3	Q8VHH5	S576	1	1	NA	NA	NA	19.377510075	19.615707405	NA	NA	NA	NA	NA	NA	NA	NA	NA	NA	NA	NA	NA	17.51123428	NA	NA	NA	NA	NA	NA	NA	NA	NA	NA	NA	NA	NA	NA	NA	NA	NA	NA	NA	NA	NA	NA	NA	18.292369835	NA
Agap3_Q8VHH5_T473_1	Agap3	Q8VHH5	T473	1	0.739	NA	NA	NA	NA	NA	NA	NA	NA	NA	NA	NA	NA	NA	NA	NA	NA	NA	NA	NA	NA	NA	15.804063805	NA	NA	NA	NA	NA	NA	NA	NA	NA	NA	NA	NA	NA	NA	NA	16.368783945	NA	NA	NA	NA	NA	NA
Agap3_Q8VHH5_T477_1	Agap3	Q8VHH5	T477	1	0.986	NA	NA	16.25897312	NA	15.907355315	15.969281195	18.394155505	18.431186675	NA	18.034708015	18.130197525	17.98938084	NA	NA	NA	NA	17.138724325	NA	18.32687187	16.73066043	14.961751935	NA	NA	NA	17.00684548	17.249046325	17.28746987	NA	16.048492435	NA	NA	15.95431423	NA	17.798431395	NA	NA	16.393460275	NA	NA	16.075654985	18.444890975	18.019511225	18.437656395	17.91410732
Agfg1_Q8K2K6_S162_1	Agfg1	Q8K2K6	S162	1	1	NA	NA	NA	NA	NA	NA	NA	NA	NA	NA	NA	NA	NA	NA	NA	NA	NA	NA	NA	11.32583713	15.643909455	14.340884215	15.390585895	14.85024261	15.00127792	15.543915755	14.64460659	14.014948845	NA	NA	NA	12.94507026	14.980015755	NA	NA	NA	NA	NA	NA	NA	NA	NA	NA	NA
Agfg1_Q8K2K6_S179_1	Agfg1	Q8K2K6	S179	1	0.983	NA	NA	NA	NA	14.035229685	10.656063075	13.197624205	NA	12.754037855	NA	NA	NA	12.214351655	NA	13.038662915	15.25658989	NA	NA	NA	NA	15.312149045	NA	14.575056075	NA	NA	NA	NA	NA	NA	NA	NA	NA	NA	NA	NA	NA	NA	NA	13.183841705	NA	12.446934695	NA	NA	NA
Agfg1_Q8K2K6_S179_2	Agfg1	Q8K2K6	S179	2	0.982	NA	NA	NA	NA	NA	NA	NA	NA	12.294809345	13.239729875	NA	NA	13.609139445	14.211587905	NA	14.78566456	NA	13.805264475	NA	13.91560363	NA	NA	NA	NA	NA	NA	NA	NA	NA	14.782739635	NA	14.92477131	NA	NA	13.964156155	12.911721225	NA	NA	NA	13.205603605	NA	NA	NA	NA
Agfg1_Q8K2K6_S181_1	Agfg1	Q8K2K6	S181	1	1	22.9328413	23.23735332	23.14952183	23.037160875	22.836584095	22.997993465	22.996280665	22.893157965	22.988670355	22.877420425	22.994638445	23.12195301	23.088506695	23.629163735	23.324587825	23.5557394	23.641268735	23.861427315	23.76000595	23.76582431	22.833225245	23.059461595	23.082538605	22.82416153	22.9663353	22.882816315	22.85766792	22.835424425	23.289033885	23.474690435	23.56170368	23.30020904	23.300775525	23.339851375	23.276089665	23.230724325	22.910836225	23.181411745	22.933906555	22.967002875	23.100025175	23.004969595	23.066530225	22.90859318
Agfg1_Q8K2K6_S181_2	Agfg1	Q8K2K6	S181	2	1	22.90607738	23.09856128	23.39577007	23.059576035	23.040821075	23.156951895	21.426174165	21.167556765	21.552755355	21.199159615	21.635803225	21.4230051	23.220138545	23.680517195	23.545712475	23.61641216	23.518084525	23.469049455	23.49490166	23.32071209	22.374202725	22.628395085	22.147123335	22.51877594	21.66270638	21.520181655	21.7440548	21.604406355	23.514347075	23.634924885	23.77050304	23.55491256	22.285303115	22.205583575	22.273240085	22.190565105	23.156550405	23.151464465	22.953960415	23.083536155	21.799922945	21.544270515	21.712453835	21.43997097
Agfg1_Q8K2K6_S293_1	Agfg1	Q8K2K6	S293	1	0.99	NA	NA	NA	NA	NA	NA	NA	NA	NA	NA	NA	NA	NA	NA	NA	NA	NA	NA	NA	NA	NA	16.720251085	17.022729865	NA	NA	NA	NA	NA	NA	NA	NA	NA	NA	NA	NA	NA	NA	NA	NA	NA	NA	NA	NA	NA
Agfg1_Q8K2K6_S309_1	Agfg1	Q8K2K6	S309	1	0.75	NA	NA	NA	14.705009465	13.782135015	NA	NA	NA	NA	NA	NA	NA	NA	14.946584695	NA	NA	NA	NA	NA	NA	NA	NA	NA	NA	16.79844093	NA	NA	16.627733225	NA	14.516013145	NA	NA	14.732283595	NA	NA	NA	NA	NA	NA	15.879813195	NA	NA	NA	15.66907501
Agfg1_Q8K2K6_S312_1	Agfg1	Q8K2K6	S312	1	0.943	NA	NA	NA	NA	NA	NA	NA	NA	NA	15.570281025	NA	NA	NA	NA	NA	15.8914175	NA	NA	15.2090683	16.19510555	NA	NA	NA	NA	16.3425045	NA	NA	NA	NA	NA	NA	15.37469577	NA	NA	NA	16.702007285	NA	NA	NA	NA	NA	NA	NA	NA
Agfg1_Q8K2K6_S359_1	Agfg1	Q8K2K6	S359	1	0.869	NA	NA	NA	16.016901015	14.008879665	NA	12.943277355	14.332031255	NA	NA	NA	NA	NA	NA	NA	NA	NA	NA	NA	12.81084156	NA	NA	15.227543825	NA	16.4131527	15.262428285	NA	NA	NA	NA	NA	NA	NA	NA	NA	NA	NA	NA	NA	16.025237085	NA	11.744598385	NA	NA
Agfg1_Q8K2K6_S362_1	Agfg1	Q8K2K6	S362	1	1	14.9227705	17.14999294	NA	16.209016805	15.638858795	NA	15.239343645	15.519882205	15.628656395	NA	NA	NA	11.639945025	NA	15.688507085	NA	13.508150105	12.378501895	15.09414005	16.67786121	16.382211685	17.127487185	16.335983275	16.25209999	14.51966	15.197414405	16.35782814	NA	NA	12.908084865	NA	15.76035976	16.787101745	17.313831325	NA	12.982554435	NA	NA	15.776041985	NA	15.625693315	NA	15.982718465	15.36244488
Agfg1_Q8K2K6_S365_1	Agfg1	Q8K2K6	S365	1	0.975	NA	NA	NA	NA	NA	NA	NA	NA	12.881834985	NA	16.617044445	17.12043285	NA	NA	NA	NA	NA	NA	NA	NA	NA	NA	NA	NA	14.66798878	NA	14.92054844	NA	12.356232645	NA	NA	NA	NA	NA	13.776700975	NA	NA	NA	NA	NA	14.232564925	NA	NA	NA
Agfg1_Q8K2K6_S368_1	Agfg1	Q8K2K6	S368	1	0.956	NA	13.69058036	NA	13.300968175	NA	14.015450475	13.759957315	14.025789265	NA	13.479581825	NA	NA	NA	13.536209105	NA	16.8151598	NA	NA	13.15950107	NA	14.584877965	13.452936175	NA	13.98107433	NA	NA	14.95124054	12.548938745	13.894769665	NA	NA	13.72859859	13.270011905	11.032039635	NA	14.715395925	14.212978365	14.117630005	NA	13.258081435	NA	NA	13.766221045	14.93121147
Agfg1_Q8K2K6_T177_1	Agfg1	Q8K2K6	T177	1	1	17.58500957	17.83133792	18.25623417	17.911983495	17.944656375	18.080032345	16.245008465	15.985060695	16.561845785	16.343105315	16.792991635	16.56774807	18.307985305	18.579380035	18.300705915	18.22863293	18.571911815	18.543743135	18.81567001	18.31111621	17.095735545	17.195608145	16.746990205	17.09982109	16.66065025	16.991033555	16.81861496	16.496980665	19.016712185	18.824263575	18.84530353	18.80163192	17.767288205	17.770109175	17.814116475	17.694620125	17.946846965	17.924810405	17.643537515	17.849800115	16.960847855	16.665865895	16.978040695	16.39693546
Agfg1_Q8K2K6_T177_2	Agfg1	Q8K2K6	T177	2	1	22.90841579	23.10089778	23.39810657	23.061914445	23.043157585	23.159290305	21.428510665	21.169895175	21.555109025	21.204944605	21.638141635	21.42534351	23.221981045	23.682550425	23.548050885	23.61957836	23.520426755	23.470827105	23.49724006	23.32283878	22.376541135	22.630733495	22.149459835	22.52111244	21.66504479	21.522520065	21.7463913	21.606744765	23.516685485	23.638043405	23.77283954	23.55854797	22.287639615	22.207921975	22.277781485	22.192886345	23.158892635	23.153802865	22.956296915	23.085069655	21.802261355	21.546608925	21.714792245	21.44230747
Agfg1_Q8K2K6_T307_1	Agfg1	Q8K2K6	T307	1	0.951	14.69187355	NA	NA	NA	NA	NA	NA	NA	NA	NA	16.117427825	16.39008617	14.986254685	NA	NA	NA	NA	NA	NA	NA	NA	NA	NA	16.35540008	NA	NA	16.88024712	NA	NA	NA	NA	NA	NA	NA	NA	NA	NA	NA	NA	NA	NA	NA	15.758764265	NA
Agfg1_Q8K2K6_T310_1	Agfg1	Q8K2K6	T310	1	0.963	14.22016335	15.94693565	NA	NA	NA	NA	16.204666135	16.945749285	NA	15.405994415	NA	NA	NA	NA	NA	NA	NA	16.733289725	15.72208023	15.81313133	17.390579215	NA	NA	16.63240814	NA	17.375270845	16.5267601	16.358453745	NA	14.712974545	16.15491962	NA	15.295146945	16.193891525	15.331461905	NA	NA	NA	15.630978585	NA	NA	16.210627555	15.078845975	15.94216061
Agfg1_Q8K2K6_Y327_1	Agfg1	Q8K2K6	Y327	1	1	17.79595661	18.21976947	17.9604845	18.117345815	17.993328095	18.087003705	17.570173265	17.615566255	17.685747145	17.606576915	17.629432675	17.75657558	16.614883425	17.376657485	17.315453535	17.20877552	16.875039105	16.808322915	16.87337684	17.43492984	15.738914485	16.226551055	16.281332015	16.26754379	15.97547531	16.030235295	15.86660767	16.202966685	16.776937485	17.037058835	16.85488414	17.39724731	16.689512255	16.521507265	16.525834085	16.418333045	18.155432705	18.002126695	18.018749235	18.356819155	17.646093365	17.658051485	17.937383645	18.06447124
Agfg2_Q80WC7_S160_1	Agfg2	Q80WC7	S160	1	0.25	NA	NA	NA	NA	NA	NA	NA	NA	NA	NA	NA	NA	NA	NA	NA	NA	NA	14.798451425	15.17255211	15.33666706	15.796943665	14.537830355	14.103911395	NA	NA	18.042837145	NA	NA	NA	NA	NA	NA	16.910942075	16.588479995	NA	16.749967565	12.983304975	NA	NA	NA	NA	NA	NA	NA
Agfg2_Q80WC7_S162_1	Agfg2	Q80WC7	S162	1	1	13.23572159	NA	NA	NA	NA	NA	18.275739665	17.934989935	18.192911155	18.298322675	18.496679305	18.46009922	NA	NA	NA	NA	15.217906955	NA	NA	NA	NA	NA	NA	15.26445103	18.36419869	NA	18.13353729	17.927721025	NA	NA	NA	NA	NA	NA	16.360051155	NA	12.2352242643223	12.0873833609446	12.2968224285245	12.2685487050174	18.064075465	17.894064905	17.958580015	17.91919041
Agfg2_Q80WC7_T164_1	Agfg2	Q80WC7	T164	1	0.893	NA	NA	NA	NA	NA	NA	NA	NA	NA	NA	NA	NA	NA	NA	NA	NA	NA	NA	NA	NA	NA	NA	14.103910445	NA	NA	NA	NA	NA	13.188291545	NA	NA	NA	NA	NA	NA	NA	NA	NA	NA	NA	NA	NA	NA	NA
Aggf1_Q7TN31_S293_1	Aggf1	Q7TN31	S293	1	1	16.44209194	16.4443655	16.64710712	16.359317785	16.535749435	16.529081335	16.613206865	16.538192755	16.395626075	16.322736735	16.391399385	16.72319698	16.688201905	16.661773675	16.574643135	16.67376423	17.130215645	17.015207295	16.96707153	16.86736774	16.988174435	16.370697025	16.362958905	16.44078255	17.06259728	16.432826995	16.86224175	16.457628245	16.791641235	16.801445965	16.80758953	16.56986808	16.562496185	16.749622345	16.235213275	16.363117215	16.888049125	16.552223205	16.741508475	16.521892555	16.928770065	16.628767965	17.113246915	16.51647472
Aggf1_Q7TN31_S308_1	Aggf1	Q7TN31	S308	1	1	NA	NA	NA	NA	NA	NA	NA	15.221644405	NA	15.887937545	NA	NA	NA	NA	NA	16.31785107	NA	NA	NA	NA	NA	NA	NA	16.22818565	NA	14.338895805	NA	NA	NA	NA	NA	NA	NA	NA	NA	NA	NA	NA	NA	NA	NA	NA	NA	NA
Aggf1_Q7TN31_S313_1	Aggf1	Q7TN31	S313	1	1	15.28316879	16.0354166	16.54373264	16.394767765	16.646474845	16.550039285	15.045469285	14.040032395	16.492816925	14.390304565	16.591472625	16.67350292	15.170413015	16.574663155	16.672749525	15.34645844	15.687793735	16.500059135	16.54255485	16.69413662	16.489006035	16.796562195	16.454004285	15.24644852	16.09936714	15.957271575	16.83046532	16.701456065	16.822349545	15.956415175	16.38881969	16.06591987	15.352054595	16.130035395	16.686188695	16.330629345	16.195443155	16.256631845	16.300760265	16.333202365	16.235761645	16.101214405	16.337039945	16.5520525
Agrn_A2ASQ1_S566_1	Agrn	A2ASQ1	S566	1	0.333	NA	16.48731708	13.9104948	15.900526045	NA	NA	NA	13.694001205	NA	15.771737095	NA	NA	NA	12.616893765	NA	12.55741787	12.840136525	17.750450135	12.14302158	16.30253887	16.957908625	NA	16.074537275	NA	NA	NA	12.57133675	NA	NA	NA	NA	NA	NA	NA	NA	NA	16.161616325	NA	NA	NA	NA	16.845557215	NA	16.08580685
Agrn_A2ASQ1_S569_1	Agrn	A2ASQ1	S569	1	0.988	NA	NA	NA	NA	15.748103145	15.690603255	16.219150545	NA	NA	NA	NA	15.88768768	16.109933855	NA	16.734368325	NA	NA	NA	NA	NA	NA	NA	NA	NA	NA	NA	NA	NA	NA	NA	NA	NA	NA	NA	16.708622935	NA	NA	16.092243195	16.572834015	NA	16.677066805	NA	NA	NA
Agrn_A2ASQ1_S571_1	Agrn	A2ASQ1	S571	1	1	16.33909321	NA	16.20643902	13.868570335	NA	13.852693555	NA	NA	16.533885955	13.793763155	16.099214555	NA	NA	NA	NA	NA	NA	NA	NA	NA	NA	NA	NA	NA	NA	NA	NA	NA	17.564672465	17.337758065	17.13181781	17.09119796	17.621006015	17.238956445	15.375235555	17.369750975	14.447754865	NA	13.805148125	15.993940355	NA	NA	16.189306255	NA
Ahctf1_Q8CJF7_S1080_1	Ahctf1	Q8CJF7	S1080	1	1	17.55090427	17.14478015	16.70978069	17.122333525	17.236303335	17.032257075	17.063558575	16.837562565	16.762567525	16.820320125	16.862478255	16.59137058	17.435659405	15.769309995	16.325095175	15.98003101	16.496630665	15.917119025	16.36848068	15.44571781	16.828447335	16.570861825	16.407474515	16.77256965	16.82325173	16.731893545	16.9890976	16.967437745	16.969356535	16.449538235	15.55603409	16.51699447	16.931299205	16.857957835	16.596415515	16.644136425	16.842946055	16.824686045	16.831333155	16.945966725	16.751548765	16.635498995	16.504499435	16.57533741
Ahctf1_Q8CJF7_S1092_1	Ahctf1	Q8CJF7	S1092	1	1	19.17900181	18.03412914	18.53039837	16.809068685	18.973426825	18.816686625	20.138708115	19.763515475	20.264091495	19.875400535	20.016584395	19.9270544	19.035951615	NA	17.895197865	NA	18.307192805	17.345947265	17.46538734	16.28349781	NA	18.223070145	18.842620845	17.9650135	19.83093643	19.671016695	20.03189087	19.707057955	18.871349335	17.780097005	17.87368679	18.3258152	18.573459625	19.058738705	19.349936485	19.163036345	NA	17.685976025	18.537513725	18.175424575	19.728172305	19.244748115	19.134731285	19.2751112
Ahctf1_Q8CJF7_S1129_1	Ahctf1	Q8CJF7	S1129	1	0.333	15.12747383	NA	NA	15.163282395	NA	NA	NA	NA	NA	15.142787925	NA	NA	NA	14.001469605	NA	NA	NA	14.019100195	12.88987636	13.1272459	NA	14.257659915	NA	NA	14.40834713	NA	NA	NA	NA	14.496239665	NA	13.52508735	NA	14.453910825	NA	NA	NA	14.103092195	NA	NA	NA	14.970656395	15.138778685	14.34089279
Ahctf1_Q8CJF7_S1138_1	Ahctf1	Q8CJF7	S1138	1	1	19.9305048	19.39317417	19.19406605	19.465984345	20.192907335	20.010478965	19.294466015	19.193531035	19.258972175	19.230949395	19.731639865	19.32078457	19.703811645	18.427776335	19.041419035	18.48058987	19.035382275	18.599678045	18.98103905	17.9593153	19.710002895	19.300809865	19.411758415	19.56330681	19.38117027	19.075481415	19.51556587	19.413358685	19.409059525	18.817265515	18.33156681	18.90124511	18.927017215	19.014364245	18.710001945	18.848720545	19.695435525	19.140398025	19.529802315	19.559272765	19.314376825	19.003069875	19.081306455	18.84294987
Ahctf1_Q8CJF7_S1214_1	Ahctf1	Q8CJF7	S1214	1	0.94	NA	NA	NA	NA	NA	NA	NA	17.172119145	NA	NA	NA	NA	NA	NA	NA	NA	NA	NA	NA	NA	NA	NA	NA	NA	NA	NA	NA	NA	NA	NA	NA	NA	NA	NA	NA	NA	NA	NA	18.379171365	NA	NA	17.261263845	NA	NA
Ahctf1_Q8CJF7_S1214_2	Ahctf1	Q8CJF7	S1214	2	1	21.32784748	19.60291576	18.90054989	20.667354585	20.976240165	20.203504555	19.577972415	21.126905445	20.657009125	20.334751125	20.940540315	21.05143642	18.732658385	18.742832185	19.262547495	18.9696188	19.431527135	18.852287295	18.5157814	19.75533771	NA	19.430021285	NA	17.8549118	20.77001572	21.137233735	21.27235413	20.169702525	21.165180205	19.857579235	19.02694034	20.4752655	20.061494825	18.928401945	18.943142895	20.674978255	21.561553005	19.486364365	NA	18.886901855	20.958642955	20.216450685	20.631824485	20.299613
Ahctf1_Q8CJF7_S1214_3	Ahctf1	Q8CJF7	S1214	3	1	19.08721638	20.76915645	19.54841328	19.760692595	20.725429535	20.111373895	17.323760985	19.379598625	16.813899995	19.501449585	18.301109315	20.29696751	19.244153975	18.991065975	19.810690885	20.0143671	15.450930595	20.029039385	19.88682556	18.94110393	20.006439205	18.372087485	NA	19.97951889	19.95108032	20.104896545	19.54955483	19.556062695	20.633409495	19.807993885	19.13099003	19.67781067	17.693563465	19.282749175	NA	NA	19.809502605	19.687698365	19.974615095	19.200252535	19.479890825	19.746451375	20.399011605	19.80582523
Ahctf1_Q8CJF7_S1216_1	Ahctf1	Q8CJF7	S1216	1	1	NA	NA	18.28285122	NA	17.597631455	NA	17.133480075	17.254764565	18.396404265	NA	NA	18.257617	NA	17.374664305	16.708432195	17.6005621	16.945322995	17.853313445	17.09822082	NA	NA	NA	17.817493435	NA	18.4887352	18.657529835	NA	NA	17.615428925	18.283541675	17.32828808	17.19104957	NA	18.287540435	NA	17.235025405	16.2778797160817	14.6550579951489	15.4814417274747	15.8878812790493	18.325670245	17.151238445	17.939809795	16.9314909
Ahctf1_Q8CJF7_S1216_2	Ahctf1	Q8CJF7	S1216	2	1	19.51177502	20.31552219	19.02826595	20.513858795	20.569822315	20.376705165	20.510961535	18.649351125	20.061033255	20.299327845	NA	NA	19.199377055	18.939205165	19.300030705	20.07515431	18.386122705	19.134609225	19.40605163	19.20120334	19.906246185	20.183349615	20.092428205	19.25665092	17.82374573	18.712934495	NA	19.868076325	21.338382725	18.602543835	19.94748401	20.30659866	19.278764725	20.271854395	20.179224965	20.152946465	19.868824955	18.894384385	19.817998885	20.090103155	18.318605425	18.269335745	18.069282525	19.40263653
Ahctf1_Q8CJF7_S1216_3	Ahctf1	Q8CJF7	S1216	3	1	NA	NA	18.31919575	16.073169715	NA	17.953865045	18.703403475	17.929533005	18.967802055	19.632060995	18.667261125	21.63290882	18.015180585	17.197162625	19.178410535	17.83407116	18.738856315	17.765954975	18.95518493	17.79830074	21.024858475	19.285339355	19.098299025	19.55492592	21.81117439	NA	18.10901261	17.539390565	NA	17.493132595	18.24594021	21.44939231	18.037443165	NA	18.776600835	19.467782965	19.078831675	18.955478665	NA	16.166305545	NA	NA	21.584684365	21.65500355
Ahctf1_Q8CJF7_S1218_1	Ahctf1	Q8CJF7	S1218	1	1	18.62856579	18.38307476	NA	18.578514105	17.652381895	18.637546535	17.067581175	NA	NA	18.198322295	18.267080305	NA	18.323043825	NA	16.585267065	NA	17.073664665	NA	17.0315361	17.4335947	18.949737545	18.709180835	17.857406615	19.03323555	NA	NA	18.6839428	18.562330245	17.576190945	NA	17.23640156	17.24518394	18.361043935	NA	18.346262935	17.183059685	18.440751075	18.251558305	NA	18.518321995	NA	NA	NA	17.05513477
Ahctf1_Q8CJF7_S1218_2	Ahctf1	Q8CJF7	S1218	2	1	18.94009876	20.0638113	20.26997852	20.019964225	21.437135695	21.499036785	20.625860215	21.329116825	21.059505465	20.805755615	21.279991145	21.46371174	19.006376265	19.287218095	19.571091655	19.43051434	19.505215645	20.245296485	20.19230842	18.80261898	20.257562635	19.890916825	20.496868125	19.67574501	20.94706535	21.194087985	21.58023262	21.010848995	21.685253145	20.364102365	20.50687504	NA	20.389795305	20.281835555	20.121987345	21.135873785	20.212103845	20.301990505	20.183082575	19.965190895	20.598781585	21.165827745	20.837394715	20.43361568
Ahctf1_Q8CJF7_S1218_3	Ahctf1	Q8CJF7	S1218	3	1	19.10216999	20.83146381	20.14976406	19.340467455	20.787734985	20.025550835	20.494735715	19.557168965	20.826190955	21.175769805	19.539157865	19.89549351	19.900577545	19.030513755	20.415165905	19.92137051	19.220488545	19.670253755	19.87348747	19.2590475	20.178945535	20.027229315	20.865652085	20.50502395	19.50799179	20.167203905	19.73123169	19.516315455	20.695716855	19.674202915	19.18049526	19.33455467	18.915456775	19.196023935	20.543951985	21.235136025	20.341341975	20.218677515	19.894220345	18.889966965	19.362138745	19.808758735	NA	19.37576771
Ahctf1_Q8CJF7_S1222_1	Ahctf1	Q8CJF7	S1222	1	0.999	NA	NA	NA	NA	NA	NA	NA	NA	NA	NA	NA	NA	NA	NA	NA	16.90001392	16.945462225	NA	NA	16.34096431	NA	NA	NA	NA	NA	NA	NA	17.784555435	NA	NA	NA	17.47372055	NA	NA	NA	NA	NA	NA	NA	NA	NA	NA	NA	17.39434338
Ahctf1_Q8CJF7_S1222_2	Ahctf1	Q8CJF7	S1222	2	1	13.24551201	10.36596298	NA	14.926232345	13.904180525	13.447093955	13.663288115	10.810289385	11.084243775	10.831073755	13.659455295	13.15905857	13.972904205	NA	7.676511765	NA	13.464676855	13.106525425	14.02420997	13.27274417	14.352333065	NA	NA	13.36237621	12.51944065	NA	14.07399464	NA	13.406352045	10.571819305	NA	NA	8.419003487	NA	NA	9.98982429	13.739522935	NA	NA	14.247848515	12.731299395	11.512990955	13.348624225	9.037798881
Ahctf1_Q8CJF7_S1336_1	Ahctf1	Q8CJF7	S1336	1	1	15.07215977	16.89835834	16.378335	NA	16.937496185	16.872835155	NA	16.712575915	16.248693465	16.179803845	16.549274445	16.27343845	NA	15.111701965	16.102164265	15.69562531	NA	15.949595455	NA	NA	17.148086545	17.135444645	17.015432355	17.33545875	17.02537727	16.995361335	NA	16.773490905	16.520313265	NA	16.6783781	NA	NA	16.380796435	15.211974145	NA	16.687853815	16.508199685	16.504367825	NA	16.595615385	16.430111885	NA	16.1315279
Ahctf1_Q8CJF7_S1347_1	Ahctf1	Q8CJF7	S1347	1	1	16.33376789	NA	NA	16.887571335	NA	NA	16.674985885	NA	NA	NA	NA	NA	16.404722215	NA	NA	14.77589893	15.997054105	NA	16.62011909	15.3366146	NA	NA	NA	NA	NA	NA	17.28863526	NA	NA	16.690346715	NA	16.55231857	16.475393295	NA	NA	16.369508735	NA	NA	NA	17.006195075	NA	NA	16.260229105	NA
Ahctf1_Q8CJF7_S1381_1	Ahctf1	Q8CJF7	S1381	1	1	16.97480869	17.29427814	17.35197735	17.495946885	17.019573215	17.124046325	17.994447705	18.222595215	18.163284305	17.965850825	17.651828765	17.73988628	16.856302255	16.321454995	16.644127845	16.60451412	16.577307705	16.658287055	16.74840355	15.87927532	17.780466075	18.102214815	18.123266215	17.92074394	18.55632591	18.564950945	18.36777306	18.466648095	17.663942335	18.004797935	18.08484173	17.73326873	18.029823305	18.181291575	18.023753165	18.153926845	16.777052875	17.347566605	17.099687575	16.980806355	17.786535265	17.602938655	17.169525145	17.81794643
Ahctf1_Q8CJF7_S1463_1	Ahctf1	Q8CJF7	S1463	1	0.864	NA	17.12450695	NA	NA	NA	NA	17.569732665	NA	NA	NA	NA	NA	17.141086575	NA	15.740736005	NA	NA	16.007514955	NA	NA	NA	NA	NA	NA	NA	15.774068835	NA	NA	NA	NA	NA	NA	16.695207595	NA	NA	NA	NA	NA	NA	NA	NA	NA	16.009081835	15.42375183
Ahctf1_Q8CJF7_S1464_1	Ahctf1	Q8CJF7	S1464	1	0.999	NA	16.54057598	15.18733883	16.869775775	18.076271055	15.860959045	15.269333835	17.690280915	15.100437165	16.197206495	NA	17.74006367	14.916618345	NA	NA	17.08120632	15.418621065	NA	18.30161857	NA	NA	NA	18.383649825	18.12799835	17.36735153	17.973911285	NA	18.323680875	NA	15.694414135	NA	17.57588768	16.719251635	NA	15.204246525	17.969816205	17.540955545	NA	17.566644665	17.921146395	18.944498055	NA	NA	NA
Ahctf1_Q8CJF7_S1466_1	Ahctf1	Q8CJF7	S1466	1	0.984	16.60837078	NA	15.32287407	NA	15.778767585	18.235515585	NA	NA	16.000839235	NA	17.785308835	15.39533043	NA	NA	NA	NA	NA	NA	NA	NA	18.605953215	18.535161975	16.060586925	17.15742302	17.26585579	NA	18.00212288	NA	17.327335355	17.861027715	17.6905775	NA	NA	17.382015225	NA	NA	15.476599695	17.721525195	NA	NA	NA	NA	16.955028525	15.32633495
Ahctf1_Q8CJF7_S1468_1	Ahctf1	Q8CJF7	S1468	1	0.898	NA	NA	17.21070385	15.834241875	NA	NA	NA	NA	NA	16.849941245	NA	NA	NA	NA	NA	NA	NA	NA	NA	NA	NA	NA	NA	NA	NA	NA	NA	NA	NA	NA	NA	NA	NA	NA	17.381001475	NA	NA	NA	15.245701785	16.881145485	NA	NA	NA	17.43171978
Ahctf1_Q8CJF7_S1469_1	Ahctf1	Q8CJF7	S1469	1	0.657	17.71272373	NA	NA	NA	NA	NA	NA	NA	NA	NA	NA	NA	NA	NA	NA	NA	NA	NA	NA	NA	NA	NA	NA	NA	NA	NA	NA	NA	NA	NA	NA	NA	NA	NA	NA	NA	NA	NA	NA	NA	NA	NA	NA	NA
Ahctf1_Q8CJF7_S1507_1	Ahctf1	Q8CJF7	S1507	1	1	18.22217655	18.10500812	18.01793003	18.468667985	18.219615935	18.355772015	19.011434555	19.354295735	18.541193015	18.731575005	18.908393855	18.94612598	17.671876905	16.723592755	16.958294865	17.37204266	17.236096385	NA	17.61985588	16.87201213	18.697330475	18.520166405	18.291818615	18.743433	19.32864952	19.374963765	19.16512871	19.289131165	18.010292055	18.115384105	18.04002475	17.69202423	18.583992005	18.442758555	18.190352435	18.543920515	18.092148785	17.989587785	17.685321805	18.180358885	18.729784005	18.642905235	18.041370385	18.73329067
Ahctf1_Q8CJF7_S1541_1	Ahctf1	Q8CJF7	S1541	1	1	15.39099884	15.49828529	14.8354454	15.823190695	15.636367805	15.697719565	15.446598055	15.589591985	NA	15.131380075	15.369779585	15.38835335	14.697692865	NA	14.568318365	14.42368412	NA	14.188733105	15.04143429	NA	15.287924765	15.330171585	15.023948665	15.40262699	15.38421726	15.205863005	15.27189541	14.758990285	16.361389155	16.321995735	16.14932728	16.48732566	16.592649465	16.266176225	16.226040835	16.512205115	15.355378155	15.229603765	15.131259915	15.379222875	15.418892855	15.029322625	15.341689105	15.34262466
Ahctf1_Q8CJF7_S1884_1	Ahctf1	Q8CJF7	S1884	1	0.895	NA	NA	NA	NA	NA	NA	14.685179705	NA	NA	13.489107125	NA	13.70258141	NA	NA	NA	NA	NA	NA	NA	NA	NA	NA	NA	NA	15.36685467	NA	NA	NA	NA	NA	NA	NA	NA	NA	NA	13.723564145	NA	NA	NA	NA	NA	NA	NA	NA
Ahctf1_Q8CJF7_S1928_1	Ahctf1	Q8CJF7	S1928	1	1	NA	17.34014034	NA	20.833148955	NA	16.925605765	19.873502725	17.433874135	16.413141255	17.926481245	NA	17.27457523	NA	NA	NA	NA	NA	19.229484565	17.75821876	13.5499916	16.792467115	16.980688095	NA	17.99637413	20.3849659	17.895771025	20.34670067	17.935920715	16.383146285	16.199234965	NA	16.07423019	16.720020295	17.154418945	NA	17.324464795	16.180319785	17.284252165	NA	19.324388505	19.918912885	17.257578845	18.885431285	18.2530508
Ahctf1_Q8CJF7_S1928_2	Ahctf1	Q8CJF7	S1928	2	1	20.76001453	19.01840877	21.04905605	21.267896655	21.434169775	21.071550365	23.271274565	22.540651325	22.988449095	23.005739205	23.273790355	23.1747427	20.449775695	20.330928795	20.639090535	19.27577496	19.460942265	19.906707765	21.78432274	18.94532108	22.367649075	22.462656025	22.643878935	22.79011345	23.72839165	23.986801155	23.70519829	23.704269405	20.629657745	21.823985105	22.36068439	20.96129799	21.184156415	22.659692765	22.914458275	22.728515615	21.800993915	21.503513335	21.355054855	21.396028525	23.234523775	22.974181175	21.306892395	23.3889246
Ahctf1_Q8CJF7_S1930_1	Ahctf1	Q8CJF7	S1930	1	0.997	NA	NA	17.96643162	NA	NA	NA	NA	NA	NA	18.289018625	NA	NA	NA	NA	NA	16.31350804	NA	NA	NA	NA	NA	NA	NA	20.55134201	NA	NA	NA	NA	NA	NA	NA	NA	16.061344145	NA	NA	NA	NA	NA	NA	NA	NA	NA	NA	NA
Ahctf1_Q8CJF7_S1930_2	Ahctf1	Q8CJF7	S1930	2	1	19.8009634	19.02491092	21.80580997	14.651721005	18.697105415	19.687232965	NA	21.632240295	NA	22.720281595	NA	NA	NA	20.523317335	22.378220555	18.89341068	16.963587765	19.281805045	NA	17.929389	21.341081615	19.811428075	20.307008735	21.58228302	NA	NA	20.89717102	NA	19.224514005	NA	22.34206485	21.16985321	21.430091855	NA	NA	23.436790465	NA	20.653553005	21.391912455	19.039527895	NA	21.731467245	19.637277595	NA
Ahctf1_Q8CJF7_S1931_1	Ahctf1	Q8CJF7	S1931	1	1	17.67083836	16.78620624	NA	18.929637915	18.988086705	NA	18.604095455	18.680250175	18.617473605	NA	18.366971965	18.79155445	NA	16.180030815	NA	17.49229145	NA	16.128078465	17.91793442	NA	19.377313605	19.247810365	19.512641905	19.20109749	19.25818443	18.820674895	19.20421601	18.609933855	NA	18.727736475	19.16075039	17.62862396	17.237874985	18.112442015	19.135664935	18.316516875	18.776680945	18.526056285	18.818269725	18.506078725	NA	17.556426045	16.661996835	18.44427586
Ahctf1_Q8CJF7_S1931_2	Ahctf1	Q8CJF7	S1931	2	1	19.33544636	17.92080402	20.01517391	20.248165135	20.623403555	20.513496395	22.044628145	21.155168535	21.753957755	21.980632775	21.974559785	21.94048977	19.281503675	19.409700395	20.154271125	17.7915659	18.819869045	19.369926455	20.8027668	NA	21.170093535	21.579593665	21.699516295	21.12929535	22.44588661	22.734193805	22.44303513	22.538522715	15.936309815	20.789547925	21.500144	19.99613952	19.976213455	21.634365075	21.675900455	21.530399315	20.618596075	20.321853635	20.546590805	20.384552005	21.983264925	21.537373545	20.270132065	22.26563549
Ahctf1_Q8CJF7_S528_1	Ahctf1	Q8CJF7	S528	1	1	14.48174572	13.79723739	13.21707249	13.400277145	14.113354685	13.892346375	14.856788635	14.772716525	15.013203625	14.214984885	14.937507625	14.63786697	14.339966775	11.296945565	13.429693225	NA	13.350633625	13.267868995	13.54393959	11.32555294	13.754373545	13.758981705	14.110116005	13.68572712	14.63648987	14.824751855	14.39151097	14.608744615	14.214036945	13.231920245	12.00207519	13.22637271	13.988909725	14.180899615	14.553779605	13.895670885	13.492306705	13.348119735	13.778115265	13.196472175	14.313845635	13.860383985	13.929897305	13.5058012
Ahctf1_Q8CJF7_T1105_1	Ahctf1	Q8CJF7	T1105	1	1	NA	NA	NA	NA	NA	NA	NA	NA	NA	NA	NA	NA	NA	17.197751995	NA	17.69661427	NA	15.512831695	17.56454468	16.73504352	18.823114395	NA	NA	NA	NA	NA	NA	NA	NA	NA	NA	NA	NA	NA	NA	NA	18.371117595	NA	NA	NA	NA	NA	NA	NA
Ahctf1_Q8CJF7_T1209_2	Ahctf1	Q8CJF7	T1209	2	0.858	NA	NA	NA	NA	NA	NA	NA	NA	NA	NA	NA	NA	NA	NA	NA	NA	NA	NA	NA	NA	NA	NA	NA	NA	NA	NA	NA	NA	NA	NA	NA	NA	NA	NA	NA	NA	NA	NA	NA	NA	NA	NA	15.920832625	NA
Ahctf1_Q8CJF7_T1209_3	Ahctf1	Q8CJF7	T1209	3	0.862	14.7402916	NA	NA	NA	NA	NA	NA	NA	NA	NA	NA	17.70754337	NA	NA	17.389025685	NA	NA	17.607372285	NA	NA	NA	NA	NA	NA	NA	NA	NA	NA	NA	NA	NA	NA	NA	16.942598345	NA	NA	NA	NA	17.567689895	NA	17.425283425	NA	NA	NA
Ahctf1_Q8CJF7_T1210_2	Ahctf1	Q8CJF7	T1210	2	0.997	20.6816988	19.47900104	18.62058544	18.829977035	19.733299255	19.716127395	18.322673795	18.419328695	19.034818655	19.222942345	18.890338895	19.60476398	18.615285875	17.997236245	17.664666175	19.23863125	NA	19.004478455	18.11603164	18.15425586	18.633773795	19.346828465	19.451938625	19.68913841	17.83983231	17.889097215	19.45391655	NA	19.902343745	18.307885175	18.57164859	18.61079979	19.365419385	19.222002025	19.357489585	19.316423415	19.195555685	18.656833645	19.238348005	19.466728215	17.639469145	17.564547535	17.232759475	17.4874506
Ahctf1_Q8CJF7_T1210_3	Ahctf1	Q8CJF7	T1210	3	0.999	19.65386867	20.8876028	19.85447216	19.322031025	20.843875885	19.919937125	19.658418655	19.392890935	19.917459495	20.604703895	19.210235595	21.96201038	19.552255625	18.895961755	20.571251865	19.81747341	18.752177235	19.158794405	19.96036911	19.06678485	20.912008285	19.657396325	20.491138455	20.42650223	21.28015518	20.223342895	19.56610489	19.399833675	20.751855845	19.580189705	19.23974704	20.95660972	18.588342665	19.314796445	20.169440265	20.860624305	20.110463145	19.987945555	20.045110695	18.841213225	19.309875485	19.864897725	21.913785935	21.12862873
Ahctf1_Q8CJF7_T1224_1	Ahctf1	Q8CJF7	T1224	1	1	17.8371706	17.69582271	17.5186491	17.876016615	17.951021195	17.874040595	17.621747965	17.664787295	17.656951905	17.570854185	17.614713665	17.46565151	17.679985045	16.404952995	17.114006995	NA	NA	16.744771965	17.26628303	NA	17.835430145	17.735090255	17.867294305	17.6955719	17.76384735	17.944568635	17.72556305	NA	17.774158475	17.579203605	17.25516033	NA	17.565902715	17.568675995	17.413079265	17.591068265	17.588097575	17.647609705	17.697303765	17.693246845	17.575176235	17.446934695	17.327322005	NA
Ahctf1_Q8CJF7_T1224_2	Ahctf1	Q8CJF7	T1224	2	1	13.24551201	10.36596298	NA	14.926232345	13.904180525	13.447093955	13.663288115	10.810289385	11.084243775	10.831073755	13.659455295	13.15905857	13.972904205	NA	7.676511765	NA	13.464676855	13.106525425	14.02420997	13.27274417	14.352333065	NA	NA	13.36237621	12.51944065	NA	14.07399464	NA	13.406352045	10.571819305	NA	NA	8.419003487	NA	NA	9.98982429	13.739522935	NA	NA	14.247848515	12.731299395	11.512990955	13.348624225	9.037798881
Ahctf1_Q8CJF7_T1457_1	Ahctf1	Q8CJF7	T1457	1	0.955	NA	NA	NA	13.061015135	NA	NA	NA	NA	NA	NA	NA	NA	NA	NA	14.323650365	NA	NA	NA	NA	14.68911075	NA	NA	NA	NA	NA	NA	NA	NA	NA	NA	NA	NA	NA	NA	NA	NA	NA	NA	NA	NA	NA	NA	NA	NA
Ahctf1_Q8CJF7_T1467_1	Ahctf1	Q8CJF7	T1467	1	0.823	NA	NA	NA	NA	NA	NA	NA	15.398140915	NA	15.351047515	16.922708515	NA	NA	NA	14.388480185	14.69890976	NA	NA	NA	NA	NA	NA	NA	NA	NA	NA	16.94528008	NA	16.608289715	NA	NA	NA	NA	NA	NA	NA	15.875599865	NA	NA	NA	NA	17.490925785	NA	NA
Ahctf1_Q8CJF7_T1888_1	Ahctf1	Q8CJF7	T1888	1	1	NA	NA	15.25208473	15.429024695	15.275329595	15.502794265	NA	15.663564685	15.598551755	NA	14.821490285	13.70258522	NA	12.147524835	15.316783905	13.77048874	NA	NA	NA	NA	15.564810745	15.640449525	16.490596765	15.57977962	NA	15.310188295	15.56023407	NA	14.449901585	14.592839245	15.75397587	13.78507423	14.374320985	14.325713155	15.451444625	13.737252235	15.054897305	15.234045985	16.139556885	15.199372295	15.104859345	14.322847365	11.894128795	13.73824978
Ahctf1_Q8CJF7_T1890_1	Ahctf1	Q8CJF7	T1890	1	0.998	14.17892075	14.22443962	NA	NA	NA	NA	NA	NA	NA	13.489110945	NA	NA	NA	NA	NA	NA	NA	NA	13.78735828	NA	NA	NA	NA	NA	NA	15.310188295	NA	14.862354275	NA	NA	NA	NA	NA	NA	NA	NA	NA	NA	NA	NA	NA	NA	11.894125935	13.73712826
Ahctf1_Q8CJF7_T1933_1	Ahctf1	Q8CJF7	T1933	1	0.995	16.52139568	15.61524105	NA	NA	16.387889865	19.024211875	NA	NA	17.624380115	NA	17.999322885	NA	17.575937265	15.010543815	17.920546535	NA	16.782544135	NA	NA	NA	NA	NA	18.108268735	NA	NA	NA	NA	17.472732545	18.226127625	NA	NA	NA	NA	NA	NA	NA	NA	NA	NA	NA	18.802719115	16.392897605	15.452905655	NA
Ahctf1_Q8CJF7_T1933_2	Ahctf1	Q8CJF7	T1933	2	0.911	NA	16.70547962	NA	NA	NA	NA	NA	NA	NA	NA	NA	NA	NA	NA	NA	18.03199673	NA	NA	NA	NA	NA	NA	NA	NA	NA	NA	NA	NA	18.646936415	NA	NA	NA	NA	NA	NA	NA	NA	NA	NA	NA	NA	NA	NA	NA
Ahcyl1_Q80SW1_S2_1	Ahcyl1	Q80SW1	S2	1	1	13.8736358922298	13.9504651184971	12.4208398197672	14.432284349695	14.1978350741064	14.3633705305414	17.532638545	17.044256215	16.776248935	16.577444075	15.655260085	15.62793636	NA	NA	NA	NA	14.896231655	NA	15.17516041	NA	13.8490099868768	13.7988278515378	14.5560633594484	14.0087879172399	17.02191353	16.891111375	17.60310173	17.300504685	14.2077462572817	13.6466627801139	13.7907789554071	14.0163985523327	17.090711595	16.734596255	16.370480535	16.674345015	NA	NA	NA	NA	NA	16.238375665	17.014141075	16.19712353
Ahcyl1_Q80SW1_S74_1	Ahcyl1	Q80SW1	S74	1	0.961	NA	NA	14.38162899	16.505647665	NA	NA	NA	NA	NA	NA	NA	NA	NA	NA	14.576455115	NA	14.737863545	NA	15.31505203	NA	NA	NA	NA	NA	NA	NA	NA	NA	NA	NA	15.50555229	NA	NA	NA	12.937588695	14.304306025	15.270456315	NA	NA	NA	NA	NA	NA	NA
Ahcyl1_Q80SW1_S74_2	Ahcyl1	Q80SW1	S74	2	0.651	NA	NA	NA	NA	NA	NA	NA	NA	NA	NA	NA	NA	NA	NA	NA	NA	NA	NA	NA	NA	NA	16.514120105	NA	NA	NA	NA	NA	NA	NA	NA	NA	NA	NA	NA	NA	NA	NA	16.721805575	NA	NA	NA	NA	NA	NA
Ahcyl1_Q80SW1_S76_1	Ahcyl1	Q80SW1	S76	1	0.859	NA	NA	NA	NA	NA	NA	NA	14.179955485	NA	NA	13.663794515	NA	NA	12.703680985	14.617423055	NA	NA	NA	NA	NA	NA	NA	NA	NA	NA	16.158493045	NA	NA	15.079537395	12.648192405	12.93578624	NA	NA	NA	NA	NA	NA	NA	13.079719535	14.915275575	NA	13.195027355	NA	NA
Ahcyl1_Q80SW1_S76_2	Ahcyl1	Q80SW1	S76	2	0.991	17.77196026	17.66422176	NA	NA	NA	18.910263055	18.249822615	NA	NA	NA	17.948286055	NA	15.619676585	15.905200955	15.445470815	NA	NA	17.098876955	NA	NA	NA	NA	NA	NA	NA	NA	NA	NA	16.409925465	17.187823295	NA	17.70188331	17.533681865	NA	NA	NA	NA	17.902486795	17.786846155	NA	16.969285965	15.738439555	18.001470565	NA
Ahcyl1_Q80SW1_S77_1	Ahcyl1	Q80SW1	S77	1	0.907	NA	NA	NA	NA	NA	NA	NA	NA	NA	NA	NA	14.79223537	NA	NA	NA	NA	NA	NA	NA	NA	17.470851895	NA	NA	NA	NA	NA	NA	NA	NA	NA	NA	NA	11.052343365	12.378045075	NA	NA	12.818574905	16.805919645	NA	13.497009285	14.738119125	NA	NA	16.18125439
Ahcyl1_Q80SW1_S77_2	Ahcyl1	Q80SW1	S77	2	0.99	19.75999546	17.93172359	NA	NA	NA	NA	NA	NA	NA	NA	NA	15.98892212	16.903091425	17.429513925	NA	NA	19.302048685	18.776199345	16.80477905	NA	NA	NA	17.868633265	NA	NA	NA	NA	NA	18.410068515	NA	NA	NA	19.664184575	NA	20.149245265	18.919786445	NA	NA	17.119316095	NA	NA	19.629332545	NA	NA
Ahcyl1_Q80SW1_S80_1	Ahcyl1	Q80SW1	S80	1	0.911	NA	NA	NA	NA	NA	NA	NA	13.255052565	NA	16.377668375	NA	NA	NA	14.603837965	14.512272835	NA	15.104736325	15.521468165	NA	16.51470661	NA	NA	16.263906475	NA	NA	NA	NA	NA	NA	NA	NA	NA	12.810841565	NA	NA	16.088764185	NA	16.173833845	16.201217645	NA	NA	NA	NA	15.69470787
Ahcyl1_Q80SW1_S80_2	Ahcyl1	Q80SW1	S80	2	0.998	17.28559589	17.48539066	18.23800754	17.910539635	17.997211455	NA	17.232994075	18.176195145	17.866296775	19.535978315	NA	18.72356319	18.302200315	NA	19.219683645	17.84018994	NA	15.349441535	NA	19.1460886	18.067462915	17.101005555	19.933095925	NA	18.65844536	18.936941155	18.66029358	NA	NA	16.497120855	18.68599987	18.28302192	17.556701665	18.942468645	17.981719015	17.843366615	17.963540075	18.958503725	18.763254165	19.242900855	17.918632505	17.581154825	16.962274545	18.80774784
Ahcyl1_Q80SW1_S84_1	Ahcyl1	Q80SW1	S84	1	0.943	15.32617283	16.28628826	15.5643177	18.038173675	16.284250265	17.476833335	NA	NA	NA	NA	14.423700335	13.53769875	NA	NA	NA	17.31119633	14.630991935	NA	15.84279537	NA	NA	NA	17.752027505	18.99675178	NA	14.742889405	15.73985481	18.064943315	NA	14.750374795	NA	16.63107681	NA	NA	NA	NA	NA	NA	NA	NA	NA	NA	15.428040505	NA
Ahcyl1_Q80SW1_S84_2	Ahcyl1	Q80SW1	S84	2	1	NA	NA	14.31870556	NA	17.721977235	16.591022485	NA	NA	NA	NA	NA	NA	NA	NA	NA	NA	NA	NA	NA	NA	NA	NA	NA	NA	NA	NA	NA	NA	14.940308575	NA	NA	17.33028793	NA	NA	NA	NA	NA	NA	13.461729995	NA	NA	NA	NA	NA
Ahcyl1_Q80SW1_S85_1	Ahcyl1	Q80SW1	S85	1	0.71	NA	NA	16.78182125	NA	NA	NA	NA	NA	NA	NA	NA	NA	NA	NA	NA	15.93315983	NA	NA	NA	NA	15.927780145	NA	NA	NA	15.63428021	NA	16.13866234	NA	NA	NA	NA	NA	NA	NA	NA	NA	NA	NA	NA	17.021417625	NA	NA	14.812360755	NA
Ahcyl1_Q80SW1_S85_2	Ahcyl1	Q80SW1	S85	2	1	NA	NA	NA	19.653411865	NA	NA	NA	NA	NA	NA	NA	NA	NA	NA	NA	17.44168186	NA	NA	NA	NA	NA	NA	NA	21.08834267	NA	NA	NA	19.187448495	NA	NA	NA	NA	NA	NA	NA	NA	NA	NA	NA	16.385147095	NA	NA	NA	NA
Ahcyl1_Q80SW1_S90_1	Ahcyl1	Q80SW1	S90	1	0.771	NA	NA	NA	NA	NA	NA	NA	NA	NA	NA	15.562998775	NA	NA	NA	NA	NA	NA	NA	NA	NA	NA	NA	NA	NA	NA	NA	NA	NA	NA	NA	NA	NA	NA	NA	NA	NA	NA	NA	15.646959305	NA	13.988903045	NA	NA	NA
Ahcyl1_Q80SW1_S90_2	Ahcyl1	Q80SW1	S90	2	0.999	NA	NA	NA	NA	NA	NA	NA	NA	NA	NA	NA	NA	NA	NA	NA	NA	NA	NA	NA	15.66991901	NA	NA	NA	NA	NA	NA	NA	15.801035875	NA	NA	NA	NA	NA	NA	NA	NA	16.066353795	NA	NA	NA	NA	NA	NA	15.94869709
Ahcyl1_Q80SW1_T82_1	Ahcyl1	Q80SW1	T82	1	0.982	NA	NA	NA	NA	NA	NA	13.234405515	NA	NA	12.070554725	NA	14.97883892	NA	NA	NA	NA	NA	NA	NA	16.74585819	NA	NA	NA	NA	NA	15.278712275	NA	15.987176895	NA	NA	NA	NA	NA	NA	NA	15.269215575	15.553328515	NA	NA	NA	NA	14.977142335	NA	14.75642395
Ahcyl1_Q80SW1_T82_2	Ahcyl1	Q80SW1	T82	2	1	NA	16.06375217	16.9235239	17.227710725	19.092155455	16.868986125	NA	16.848035815	18.109855655	NA	16.202890395	14.83857059	16.818223955	18.160924905	NA	19.06909466	NA	NA	18.1479454	18.46704959	17.826023095	16.433448795	15.878171915	NA	15.00654221	17.394124985	19.15753555	NA	NA	17.515925405	16.48721981	17.14436149	NA	17.197561265	16.008299825	17.518161765	15.799423215	NA	NA	19.611320495	16.325878145	16.732188225	NA	NA
Ahcyl1_Q80SW1_Y75_1	Ahcyl1	Q80SW1	Y75	1	0.997	NA	NA	NA	NA	NA	NA	NA	NA	NA	NA	NA	NA	NA	NA	NA	NA	NA	NA	NA	NA	NA	NA	NA	NA	NA	NA	NA	NA	NA	NA	NA	NA	NA	NA	NA	NA	NA	NA	NA	NA	NA	NA	NA	NA
Ahcyl1_Q80SW1_Y75_2	Ahcyl1	Q80SW1	Y75	2	1	19.01643848	18.69394397	NA	NA	NA	20.185438155	NA	NA	NA	NA	19.161397935	NA	16.927587505	17.149679185	16.689949995	NA	18.985877035	18.343355185	21.45263481	NA	20.872346875	NA	NA	NA	17.28383064	NA	NA	NA	18.745779035	18.432301525	NA	18.94636154	18.778160095	NA	NA	NA	21.080904965	19.146965025	19.031324385	NA	18.213764185	16.982916835	19.245948785	20.68467426
Ahcyl1_Q80SW1_Y81_1	Ahcyl1	Q80SW1	Y81	1	1	16.96230412	16.88424015	NA	NA	16.923530585	NA	14.624611855	NA	14.680929185	14.384966845	NA	NA	17.485328675	13.235186575	14.118089675	NA	NA	NA	15.11841678	NA	14.158640855	17.618345265	NA	15.66298866	16.70951271	NA	14.98344326	NA	15.525149345	NA	NA	16.12509536	15.272146225	13.206310265	NA	NA	14.215969085	NA	NA	NA	15.033167835	NA	14.856518745	NA
Ahcyl1_Q80SW1_Y81_2	Ahcyl1	Q80SW1	Y81	2	1	18.39168644	18.87074565	19.23315525	19.332748415	21.021829605	19.723690025	19.248613355	19.277080535	19.872062685	20.501171105	18.189355845	18.71953106	19.066541665	20.294500345	20.482241635	20.6012125	21.994456295	22.114830025	20.11218643	20.40889835	19.645307535	18.654459005	21.104692455	NA	19.12911987	19.946804045	20.84872627	19.443092345	19.825252535	19.087412835	19.46426677	19.74790573	NA	19.873676295	18.817938805	19.710624685	18.952118875	20.055496215	19.594202035	21.337451935	18.908432005	18.923996925	18.224830625	19.96866321
Ahcyl2_Q68FL4_S109_1	Ahcyl2	Q68FL4	S109	1	1	NA	17.01583957	NA	16.805580145	NA	14.721197125	18.744161605	18.729139335	17.964738845	17.200273505	18.737949375	18.11147404	NA	NA	NA	NA	NA	NA	15.59646034	NA	17.804431915	17.238740925	17.344978325	NA	18.2664566	19.304615025	18.8126297	19.618839265	15.989974025	NA	NA	NA	17.717302325	18.315364835	NA	17.275314325	NA	NA	NA	15.878510475	18.516847605	18.093884465	18.309524535	17.75826359
Ahcyl2_Q68FL4_S151_1	Ahcyl2	Q68FL4	S151	1	0.679	NA	NA	NA	NA	NA	NA	NA	NA	NA	NA	NA	NA	NA	NA	NA	NA	NA	NA	12.47506428	NA	NA	NA	NA	NA	NA	NA	NA	NA	NA	NA	NA	NA	14.819646835	NA	NA	NA	NA	NA	NA	NA	NA	NA	NA	NA
Ahcyl2_Q68FL4_S151_2	Ahcyl2	Q68FL4	S151	2	0.874	NA	NA	NA	NA	NA	NA	NA	NA	NA	NA	NA	NA	NA	19.125875465	18.137955665	NA	11.792472835	NA	NA	NA	NA	17.381492615	NA	NA	NA	NA	NA	NA	NA	16.755125995	NA	NA	NA	NA	NA	NA	NA	NA	NA	NA	NA	13.957962035	NA	NA
Ahcyl2_Q68FL4_S153_2	Ahcyl2	Q68FL4	S153	2	0.942	NA	NA	NA	NA	NA	NA	NA	NA	NA	NA	NA	NA	NA	NA	NA	NA	19.571879385	NA	NA	NA	15.766254425	NA	NA	NA	NA	NA	NA	NA	NA	NA	NA	NA	NA	18.442659375	NA	NA	NA	NA	NA	NA	NA	19.624398235	NA	NA
Ahcyl2_Q68FL4_S157_1	Ahcyl2	Q68FL4	S157	1	0.802	NA	NA	NA	NA	NA	NA	NA	NA	NA	NA	NA	NA	NA	NA	NA	NA	NA	NA	NA	NA	NA	NA	NA	NA	8.346185685	NA	NA	NA	NA	NA	NA	NA	NA	NA	NA	NA	NA	NA	NA	NA	NA	NA	12.378943435	10.29067326
Ahcyl2_Q68FL4_S159_2	Ahcyl2	Q68FL4	S159	2	0.997	18.82914829	18.74802303	15.14627361	NA	NA	19.119594565	19.779657365	17.701623925	18.423797615	NA	13.979224205	16.44530773	18.421504975	16.302791595	16.505288125	NA	17.005148885	15.637469295	16.08439064	NA	NA	18.313144685	18.649635315	NA	18.82290459	19.299726485	NA	NA	17.672624585	16.414626125	17.56120968	NA	17.444879535	14.646450995	20.120583535	17.127597805	17.396565435	16.691112515	17.811052315	12.991050725	18.792837145	18.676934245	NA	NA
Ahcyl2_Q68FL4_S160_2	Ahcyl2	Q68FL4	S160	2	0.987	NA	19.39975452	17.06790447	NA	NA	NA	20.467472075	NA	NA	NA	22.038545605	18.12528324	NA	15.485176085	NA	NA	16.645545005	13.741214755	NA	NA	21.330268855	NA	NA	NA	19.98994255	20.356292725	NA	NA	NA	18.331360815	NA	NA	18.901031495	NA	22.182417865	NA	18.323002815	NA	NA	NA	19.561491015	17.043694495	NA	NA
Ahcyl2_Q68FL4_S163_1	Ahcyl2	Q68FL4	S163	1	0.999	NA	NA	NA	NA	NA	NA	NA	13.393587115	11.845623975	13.683620445	NA	15.41235924	13.173155785	NA	NA	13.07581997	NA	11.386961945	NA	13.82789516	NA	NA	13.441534995	NA	NA	NA	NA	NA	13.992043495	NA	NA	14.52937603	NA	NA	12.192854885	NA	15.326176645	13.889262195	NA	13.794112205	NA	13.796717645	NA	14.20145512
Ahcyl2_Q68FL4_S163_2	Ahcyl2	Q68FL4	S163	2	1	17.5770731	16.11612987	20.52616978	NA	21.195852285	21.085296625	16.114179605	18.896589285	15.371660235	19.444013595	17.140590665	19.25572109	19.257831575	18.461744305	18.681557655	NA	17.195372585	20.045406345	19.1228733	NA	20.070274345	18.313564305	19.115873335	NA	18.99165344	19.200000765	NA	NA	19.879251475	17.322579385	16.82837772	NA	19.534997945	19.792409895	21.321879385	19.489961615	18.596459385	21.047660825	18.279851905	NA	17.637969965	19.250119205	16.551254265	NA
Ahcyl2_Q68FL4_S167_1	Ahcyl2	Q68FL4	S167	1	0.713	NA	NA	NA	NA	15.102243425	14.227193825	NA	NA	13.833017355	NA	13.153098105	NA	NA	NA	NA	NA	NA	NA	NA	NA	15.037837975	NA	NA	NA	NA	NA	NA	15.982938765	NA	NA	NA	NA	NA	NA	NA	NA	NA	NA	NA	NA	NA	NA	NA	NA
Ahcyl2_Q68FL4_S167_2	Ahcyl2	Q68FL4	S167	2	1	NA	20.57944202	NA	22.220157625	22.380697255	NA	NA	19.814987185	20.723470695	19.640636435	NA	NA	18.311653135	NA	NA	20.30702496	NA	NA	NA	21.06277942	NA	20.591690065	NA	23.41284752	NA	NA	21.6474514	22.421789165	17.030412675	NA	21.78268337	20.89457893	NA	NA	17.933478355	20.531290045	NA	NA	NA	20.336175925	21.664443965	NA	19.975416175	20.26193714
Ahcyl2_Q68FL4_S168_1	Ahcyl2	Q68FL4	S168	1	0.771	NA	NA	NA	NA	NA	NA	NA	NA	NA	NA	NA	NA	NA	NA	NA	NA	NA	NA	NA	NA	NA	NA	NA	NA	NA	NA	NA	11.719319345	NA	NA	NA	NA	NA	NA	NA	NA	NA	NA	NA	14.216512685	NA	NA	NA	NA
Ahcyl2_Q68FL4_S168_2	Ahcyl2	Q68FL4	S168	2	1	NA	NA	NA	21.091739655	NA	NA	NA	NA	NA	18.282215115	NA	NA	NA	NA	NA	19.56767178	NA	NA	NA	19.93436145	NA	NA	NA	22.28442955	NA	NA	21.13366699	21.293371195	NA	NA	NA	19.76616096	NA	NA	NA	19.402872085	NA	NA	NA	18.778110505	NA	NA	NA	19.13351917
Ahcyl2_Q68FL4_T113_1	Ahcyl2	Q68FL4	T113	1	1	16.69727612	16.37788486	NA	NA	NA	16.084033005	NA	NA	18.386621475	16.724637985	18.400970455	16.64339924	17.484004975	15.591976165	16.349211695	15.90989208	11.6377669199894	11.7857321175096	13.09976679251	12.08269302748	NA	17.179580695	15.838190075	17.56602096	18.73318863	NA	17.40017319	19.984134675	NA	NA	13.66531467	NA	NA	NA	NA	15.579982755	NA	NA	14.936575885	16.060182575	NA	18.372426035	NA	17.0213213
Ahcyl2_Q68FL4_T115_1	Ahcyl2	Q68FL4	T115	1	1	13.34005547	15.68484783	16.98940754	17.318609245	17.211977005	NA	NA	16.168111805	NA	17.678825375	NA	NA	NA	NA	17.549893375	15.16444397	17.827231405	17.422317505	17.52000427	17.17172336	16.716506955	16.237138755	17.393505095	NA	NA	18.241188055	NA	NA	12.796951295	16.288447385	14.42938614	16.2181282	NA	NA	17.805335045	16.890287395	17.224505425	16.984331125	16.062366485	12.429801945	NA	17.219685555	18.599870675	19.05739307
Ahcyl2_Q68FL4_T165_1	Ahcyl2	Q68FL4	T165	1	0.964	11.95170879	NA	NA	NA	NA	NA	NA	NA	NA	14.476526255	NA	NA	NA	NA	12.627200125	NA	NA	NA	NA	NA	NA	NA	NA	NA	NA	NA	14.68425846	NA	NA	NA	NA	NA	NA	NA	12.191260335	14.433021545	NA	NA	NA	NA	NA	NA	NA	NA
Ahcyl2_Q68FL4_T165_2	Ahcyl2	Q68FL4	T165	2	1	NA	20.04854106	18.16116619	18.803260805	16.972206115	14.787549965	13.366449355	18.085611345	18.033327105	20.734682075	17.976531985	16.19139194	16.786079405	16.035511015	20.476950645	20.19799709	16.294497495	20.296527865	21.4679985	NA	20.083850855	19.579055785	19.684272765	NA	19.96468735	18.339572905	21.73557091	NA	16.156368255	16.303416255	17.92350483	20.1731739	19.857324605	17.047584535	17.752751345	NA	17.316142085	17.510951995	20.505996705	21.618347175	19.116008755	NA	21.389476775	18.57748318
Ahcyl2_Q68FL4_Y158_1	Ahcyl2	Q68FL4	Y158	1	0.917	NA	NA	NA	NA	NA	NA	NA	NA	NA	NA	12.794256205	NA	NA	NA	NA	NA	NA	NA	13.4918642	NA	NA	13.047063835	14.006407735	NA	NA	NA	NA	NA	NA	NA	NA	NA	NA	NA	NA	NA	NA	NA	NA	NA	NA	NA	NA	NA
Ahcyl2_Q68FL4_Y158_2	Ahcyl2	Q68FL4	Y158	2	1	20.25393391	20.65040683	16.57106113	NA	18.375877385	20.544380185	22.774629595	19.699817665	19.588069915	NA	22.772117615	20.11368465	20.412473675	19.226337425	17.738593105	17.0475874	18.647879605	20.130516055	17.50917625	NA	22.919839855	20.637617115	20.241971965	NA	20.16334343	21.839086535	NA	NA	19.049097065	18.084692955	18.98599529	NA	21.548013685	16.071237565	23.049492835	18.552385325	19.436564445	18.854818345	20.057254785	14.415837295	20.100263595	19.430115695	NA	NA
Ahcyl2_Q68FL4_Y164_1	Ahcyl2	Q68FL4	Y164	1	1	NA	12.97263431	NA	16.675577165	13.035077095	15.490862845	NA	NA	NA	NA	13.693616865	NA	11.498595235	NA	NA	NA	NA	NA	NA	13.2671194	13.544264785	NA	12.823571205	17.28338814	NA	NA	16.47472572	NA	NA	NA	NA	NA	NA	NA	NA	NA	NA	NA	NA	NA	NA	NA	14.368256565	NA
Ahcyl2_Q68FL4_Y164_2	Ahcyl2	Q68FL4	Y164	2	1	19.44747639	21.38857746	22.04010296	21.347932815	21.753585815	22.067764275	19.094890595	20.695661545	20.135599135	21.314416885	20.463829035	20.54399204	20.014623635	19.953838345	22.299599645	22.20528317	19.573004725	20.779083255	23.11291122	NA	21.721677775	21.428642275	22.163990015	NA	21.62333679	21.647871025	23.72163773	NA	20.031469345	19.422150615	20.3130579	22.71784591	21.750524525	21.452766415	19.750874515	21.360366815	20.573584555	22.049182885	21.842727655	24.001934055	21.061874385	21.111903185	22.237920755	21.1221571
Ahdc1_Q6PAL7_S105_1	Ahdc1	Q6PAL7	S105	1	1	NA	NA	NA	NA	NA	NA	NA	NA	NA	NA	NA	NA	NA	NA	NA	NA	16.666123395	NA	NA	NA	NA	NA	NA	NA	NA	NA	NA	NA	NA	NA	NA	NA	NA	NA	NA	NA	NA	NA	NA	NA	NA	16.103455545	NA	NA
Ahdc1_Q6PAL7_S105_3	Ahdc1	Q6PAL7	S105	3	1	18.142663	18.93078708	19.62394428	19.908922195	19.275474555	19.889133445	19.456762315	19.586643225	19.483379365	19.449691765	19.182586665	17.69402409	18.254669185	20.188545225	19.620867725	20.19588566	19.836108205	19.132186895	19.00114441	20.2731142	19.949905395	20.213905335	19.920326225	18.25076485	19.87612152	19.545286185	19.88438988	18.668039325	18.837060925	20.238238335	20.17599201	19.14974212	19.083286285	20.133552545	19.845774645	20.110227575	19.959435465	19.242124555	19.711399075	19.241653445	19.904935835	18.839159965	20.043338775	19.30470753
Ahdc1_Q6PAL7_S106_3	Ahdc1	Q6PAL7	S106	3	1	18.142663	18.93078708	19.62394428	19.908922195	19.275474555	19.889133445	19.456762315	19.586643225	19.483379365	19.449691765	19.182586665	17.69402409	18.254669185	20.188545225	19.620867725	20.19588566	19.836108205	19.132186895	19.00114441	20.2731142	19.949905395	20.213905335	19.920326225	18.25076485	19.87612152	19.545286185	19.88438988	18.668039325	18.837060925	20.238238335	20.17599201	19.14974212	19.083286285	20.133552545	19.845774645	20.110227575	19.959435465	19.242124555	19.711399075	19.241653445	19.904935835	18.839159965	20.043338775	19.30470753
Ahdc1_Q6PAL7_S1392_2	Ahdc1	Q6PAL7	S1392	2	1	20.13605976	20.19703578	19.66947651	19.540340425	20.633790975	20.738483425	20.589691165	20.825277335	19.617391585	20.584152215	20.914113995	21.17289257	20.161973955	20.510480875	18.964156155	20.67102146	20.507979395	19.508970265	20.63770103	19.23433971	20.125125885	20.174278265	NA	20.36457634	20.68215561	20.505247115	20.51846314	18.680196765	20.754335405	19.466233255	19.15606022	20.9057331	20.374462125	NA	NA	20.694141385	20.582770345	19.206876755	20.188858025	20.608802795	19.618587495	20.436345095	19.532897945	20.65803242
Ahdc1_Q6PAL7_S1396_2	Ahdc1	Q6PAL7	S1396	2	0.995	18.32994175	NA	17.8633585	18.148809435	NA	18.932365415	18.783573145	NA	17.449335105	NA	19.107995985	19.36677456	18.355855935	NA	NA	18.86490345	18.701861385	NA	NA	16.8501234	NA	NA	NA	18.55845833	18.87603569	18.699129105	18.71234512	NA	NA	18.296570775	NA	NA	18.568344115	NA	NA	NA	18.776652335	16.814521785	NA	18.802684785	18.223894115	NA	17.140752785	NA
Ahdc1_Q6PAL7_S1467_1	Ahdc1	Q6PAL7	S1467	1	1	17.92187595	18.37023067	18.59671497	18.312734605	18.144823075	18.323669425	18.225215915	18.431499485	18.222705845	18.029750815	18.321807865	18.49600697	18.284294125	18.488943095	18.611151695	18.53230763	18.547978405	18.579555515	18.74131775	18.35498905	18.133333205	18.128009795	17.910127635	18.08435249	18.18551636	17.981882095	18.07724953	17.891857145	18.735589985	18.940384865	18.78421306	18.72699356	18.692893985	18.934070585	18.696785925	18.625366205	18.362517355	18.440322875	18.100097655	18.352344515	18.473691935	18.426930425	18.344053265	18.28786564
Ahdc1_Q6PAL7_S1492_1	Ahdc1	Q6PAL7	S1492	1	0.81	NA	NA	NA	NA	NA	NA	13.973269465	NA	NA	NA	NA	NA	NA	NA	NA	NA	NA	NA	NA	NA	NA	NA	NA	NA	NA	13.706647875	NA	NA	NA	NA	NA	NA	NA	NA	NA	NA	NA	14.751773835	NA	NA	NA	NA	NA	NA
Ahdc1_Q6PAL7_S1498_1	Ahdc1	Q6PAL7	S1498	1	1	15.00021172	NA	15.65944481	16.614988335	16.314950945	16.473941795	13.676497455	NA	15.922018055	15.600195885	16.120046615	16.47746181	15.721178055	15.589605325	15.102070805	NA	16.002737995	16.351539615	16.83908272	NA	15.841835975	15.969465255	14.712906835	16.1998043	NA	NA	15.64379597	15.617861745	16.870227815	NA	NA	NA	16.486467365	16.540081025	15.225751875	NA	15.887570385	15.963812825	15.692607875	16.519857405	15.813941955	16.220088005	15.945350645	15.23771667
Ahdc1_Q6PAL7_S1498_2	Ahdc1	Q6PAL7	S1498	2	1	NA	14.53994083	15.71360302	15.837751395	16.544210435	16.529808035	18.063629145	18.051986695	17.878009795	18.023950575	18.554628375	18.78104496	NA	16.160335535	15.899039265	16.3893652	16.041642185	16.177965165	16.96866798	16.88241481	16.212997435	15.547671325	14.838704105	16.43233299	18.35902214	17.932748795	18.41399765	18.156288145	16.473924635	16.509778025	16.26057529	16.36746597	17.798784255	18.013517375	17.979224205	18.213680265	16.700671195	15.882802005	15.937074655	16.464107515	18.341297145	17.978289605	18.609178535	18.45950413
Ahdc1_Q6PAL7_S46_1	Ahdc1	Q6PAL7	S46	1	1	19.49082088	19.09543514	19.23456287	19.493307115	19.520097735	NA	NA	19.456859595	19.540287025	NA	19.629991535	19.59531879	19.419130325	19.251144405	19.480849265	19.43630886	NA	19.181509025	19.55253982	17.58953189	19.338239665	19.025499345	18.862161635	NA	19.29619408	19.051155095	19.12372971	18.873218535	20.092020035	19.969367025	19.97973728	19.87333297	19.996772765	18.943775175	19.955235485	19.908645625	NA	19.454071045	19.272581095	NA	19.603406905	19.355385775	NA	19.32228947
Ahdc1_Q6PAL7_S593_1	Ahdc1	Q6PAL7	S593	1	1	17.15190029	17.2973833	17.30050945	17.507661825	17.403411865	17.470129005	17.212974545	17.214445115	17.054752355	17.591070175	17.439769745	17.43137455	17.502542495	17.659402845	17.643851285	17.85901928	17.416254995	17.402357105	17.72187805	16.68481349	17.169479365	17.342065815	17.033628465	17.34815216	17.44584656	17.243730545	17.33162689	17.461402895	17.550649645	18.001555445	17.8848772	17.714571	17.713270185	17.707010265	17.581040385	17.894693365	17.203581815	17.534997935	17.119052885	17.431478505	17.364284515	17.080382345	16.290267945	17.58593273
Ahdc1_Q6PAL7_S842_1	Ahdc1	Q6PAL7	S842	1	1	NA	NA	17.94796085	17.520145415	17.959087375	17.485504145	14.850152965	17.850238805	17.497533805	17.899013515	17.908287045	17.58541393	17.542741775	NA	18.149445535	18.16141033	15.864164355	17.675775535	17.43614769	17.77143383	17.174900055	15.966920855	NA	17.34948349	17.33488274	NA	18.04321098	18.048704145	17.403779985	17.702492715	18.643754	18.33130073	16.622793195	17.860635755	18.132189745	17.979206085	17.592982295	17.463466645	17.897855755	15.399661065	17.231163025	17.274760245	17.546056745	17.00313663
Ahdc1_Q6PAL7_S842_2	Ahdc1	Q6PAL7	S842	2	1	NA	15.4018526	NA	18.534824375	19.970611575	19.827270505	NA	18.448230745	17.991420745	19.201179495	19.492843625	18.75797749	NA	NA	18.919943815	19.33421421	NA	NA	19.779953	18.47389507	18.785583495	16.412370685	19.369119645	19.04001617	17.18815804	NA	18.72048569	19.163375855	18.573316575	18.890118595	19.56610393	19.49155426	NA	16.880302425	17.711056705	19.626672735	18.591290475	NA	NA	18.947404865	NA	NA	18.525152205	18.63221073
Ahdc1_Q6PAL7_S845_1	Ahdc1	Q6PAL7	S845	1	0.881	NA	15.70274639	NA	13.740896225	NA	NA	NA	NA	NA	14.264205925	NA	NA	NA	NA	NA	NA	17.128369335	NA	NA	NA	NA	15.470943455	17.212898255	NA	NA	NA	NA	NA	NA	NA	NA	14.88406944	16.245044705	NA	13.748590465	15.227685925	NA	NA	NA	NA	NA	NA	NA	NA
Ahdc1_Q6PAL7_S845_2	Ahdc1	Q6PAL7	S845	2	0.999	NA	NA	20.39986133	16.261592865	NA	NA	19.029081345	17.958087925	17.501277925	18.711036675	19.002700805	18.80024624	NA	NA	18.429800985	18.84407139	18.365059855	21.025491715	19.28981018	18.47158718	18.107795715	15.459839825	17.722505565	18.54761886	NA	20.236131675	18.44609642	18.673233035	16.232606885	NA	19.07596111	19.00140953	17.338218685	16.626857755	21.121502875	19.136529915	16.092345235	NA	NA	18.457262045	NA	17.749365805	18.035009385	18.14206791
Ahdc1_Q6PAL7_S846_1	Ahdc1	Q6PAL7	S846	1	0.966	NA	NA	NA	NA	NA	15.743419645	NA	NA	NA	NA	NA	NA	NA	NA	NA	NA	NA	NA	15.42951011	NA	NA	15.966920855	NA	15.19896984	13.65235233	17.998964315	NA	NA	16.159608845	NA	NA	NA	NA	NA	NA	NA	NA	NA	NA	17.556425095	15.430594445	NA	NA	NA
Ahdc1_Q6PAL7_S846_2	Ahdc1	Q6PAL7	S846	2	0.998	NA	15.88558292	18.83773327	20.135013585	20.454341895	20.311000815	17.466955185	NA	NA	NA	NA	17.87777996	NA	NA	16.867674825	NA	16.802933695	19.463365555	NA	17.82562732	19.606826775	17.479145055	18.932313915	16.97467613	17.67188835	18.674005515	18.93088532	NA	20.187046055	19.373848915	18.63425159	NA	15.776093485	17.044368745	19.046948435	NA	20.233963965	NA	NA	NA	NA	16.187239645	NA	NA
Ahdc1_Q6PAL7_S854_1	Ahdc1	Q6PAL7	S854	1	0.998	15.99016094	16.30624675	NA	NA	NA	NA	16.618522645	15.461533545	NA	NA	13.435009005	NA	13.513618465	17.499456405	NA	16.1143198	NA	14.096096045	NA	NA	NA	NA	13.237998955	NA	NA	NA	NA	NA	NA	14.456230165	NA	NA	16.150630955	16.298927305	NA	NA	NA	NA	NA	NA	NA	13.371302605	NA	16.53211117
Ahdc1_Q6PAL7_S854_2	Ahdc1	Q6PAL7	S854	2	1	NA	NA	16.00833034	NA	NA	NA	14.564094545	16.386072165	18.146154405	NA	NA	NA	14.461223605	17.642496105	16.159375195	NA	17.238221165	NA	NA	NA	NA	17.738224035	NA	NA	17.96621513	17.832574845	NA	NA	NA	16.916626935	NA	NA	14.445055005	15.860752105	NA	NA	NA	17.239253995	17.773429865	NA	16.556192395	17.203400615	NA	NA
Ahdc1_Q6PAL7_S856_1	Ahdc1	Q6PAL7	S856	1	0.988	16.13496876	0.0520838379999977	NA	NA	14.250532155	13.513736715	NA	NA	NA	NA	NA	13.50604534	NA	13.717597005	NA	NA	NA	NA	15.48391533	NA	15.433998105	NA	13.587847705	NA	NA	NA	NA	NA	NA	16.547657965	NA	NA	13.992964745	NA	NA	NA	14.861107825	NA	NA	NA	NA	NA	NA	NA
Ahdc1_Q6PAL7_S856_2	Ahdc1	Q6PAL7	S856	2	1	NA	NA	17.48765087	NA	NA	NA	16.043415065	17.865392685	19.625474935	NA	NA	NA	15.940544125	19.121816635	17.638697625	NA	18.717541695	NA	NA	NA	NA	19.217544555	NA	NA	19.44553566	19.311897285	NA	NA	NA	18.395949365	NA	NA	15.841479305	17.340072625	NA	NA	NA	18.718576425	19.252750395	NA	18.113904955	18.682721135	NA	16.03619862
Ahdc1_Q6PAL7_S860_2	Ahdc1	Q6PAL7	S860	2	0.999	NA	NA	NA	NA	NA	NA	NA	NA	NA	NA	NA	NA	NA	NA	NA	NA	NA	NA	NA	NA	NA	NA	NA	NA	NA	NA	NA	NA	NA	NA	NA	NA	15.152122495	NA	NA	NA	NA	NA	NA	NA	17.515121455	NA	NA	15.39141846
Ahdc1_Q6PAL7_S892_1	Ahdc1	Q6PAL7	S892	1	1	15.43011093	15.400774	14.93830299	15.138679505	15.486097335	15.524916645	NA	15.445915225	NA	15.001728055	15.283871645	15.36520576	15.616861345	15.522986405	15.228260995	15.49900341	15.601913455	15.506318095	15.90386963	15.42458725	15.866028785	15.426775935	NA	15.16484737	15.75048637	15.661569595	15.37952423	15.542268755	16.218801495	15.936614995	16.06623935	15.76382351	15.882310865	16.101552965	NA	15.660880085	NA	15.427616115	15.276930805	15.390736585	15.309020995	15.309089655	15.057893745	15.27655315
Ahdc1_Q6PAL7_S906_1	Ahdc1	Q6PAL7	S906	1	0.979	NA	NA	NA	NA	NA	NA	NA	NA	15.461309435	NA	NA	NA	NA	NA	NA	NA	NA	NA	NA	NA	NA	NA	15.473572725	NA	NA	NA	NA	NA	NA	NA	NA	NA	NA	NA	15.858393665	NA	15.807855605	NA	NA	NA	NA	NA	NA	NA
Ahdc1_Q6PAL7_S93_3	Ahdc1	Q6PAL7	S93	3	1	17.05897999	17.9104681	NA	NA	NA	NA	NA	NA	18.453775405	18.420089715	NA	14.55817509	17.178094865	NA	NA	NA	NA	18.150188445	18.03759002	NA	NA	NA	NA	13.67361736	NA	18.515684135	18.85478592	17.696891785	17.901775355	NA	19.14638996	18.11091232	NA	19.103950495	NA	NA	NA	18.284278865	NA	NA	NA	17.825356485	19.013734815	18.23369503
Ahdc1_Q6PAL7_S99_1	Ahdc1	Q6PAL7	S99	1	1	16.76015186	17.23099422	16.74441242	17.317731865	17.072849275	17.321880335	17.272853845	17.198911675	17.029527665	17.371913905	17.356765745	17.69442844	16.741283415	17.001861565	16.854922295	17.40851116	NA	16.990451815	17.26344108	16.6507616	16.684579845	17.225210195	16.558242795	17.2442379	17.30165863	17.168605805	17.38539314	17.222789765	17.230644225	17.546589855	17.40477657	17.63405227	17.426326755	17.499786375	17.273821835	17.785734175	16.961384775	17.275041575	16.675144195	16.346519475	17.607814785	16.261195185	16.982986445	17.46396732
Ahdc1_Q6PAL7_S99_3	Ahdc1	Q6PAL7	S99	3	1	17.22175693	17.95082569	18.65284061	18.937818535	18.304370885	18.918029785	18.485660555	18.615541465	NA	NA	18.211483005	17.51978207	17.327381135	19.217441555	18.649764065	19.2247839	18.865004535	18.113956455	17.96375465	19.30201053	18.978801725	19.242801675	18.949222565	18.18902206	18.90501785	NA	NA	17.638597485	17.769306185	19.267134665	NA	18.18755149	18.112182615	NA	18.874670985	19.139123915	18.988331795	18.198703765	18.740295405	18.270549775	18.933832165	17.852833745	NA	18.37238979
Ahdc1_Q6PAL7_T1394_2	Ahdc1	Q6PAL7	T1394	2	0.972	NA	18.39773273	NA	17.154537205	18.834489825	NA	NA	NA	18.448070525	NA	NA	NA	NA	NA	NA	NA	NA	18.121583945	NA	NA	NA	18.374975205	NA	NA	NA	NA	NA	NA	NA	NA	NA	19.10643005	NA	NA	NA	18.894838325	NA	NA	NA	NA	17.242790215	NA	NA	NA
Ahdc1_Q6PAL7_T1398_2	Ahdc1	Q6PAL7	T1398	2	0.998	NA	NA	17.43015575	NA	NA	NA	NA	20.616104125	NA	20.374979015	NA	NA	NA	20.301307675	18.754982945	NA	NA	18.721059805	20.42852783	19.43750476	19.915952675	NA	18.891241065	NA	NA	NA	NA	18.471023555	20.545162205	18.891291615	18.94688701	NA	NA	NA	NA	NA	NA	19.412603375	19.979684825	NA	NA	20.227171895	19.738557815	20.44885921
Ahdc1_Q6PAL7_T1502_1	Ahdc1	Q6PAL7	T1502	1	0.999	NA	16.09690189	14.74604702	NA	NA	NA	NA	NA	NA	14.754744525	NA	NA	14.757254595	14.685848235	15.928288465	16.64416218	NA	NA	NA	15.97183132	NA	NA	NA	NA	NA	NA	NA	NA	NA	16.521607395	16.46314144	16.90278244	NA	NA	16.147353175	16.734548565	14.878494265	NA	15.204459185	NA	NA	NA	NA	NA
Ahdc1_Q6PAL7_T1502_2	Ahdc1	Q6PAL7	T1502	2	1	NA	14.53994083	15.71360302	15.837751395	16.544210435	16.529808035	18.063629145	18.051986695	17.878009795	18.023950575	18.554628375	18.78104496	NA	16.160335535	15.899039265	16.3893652	16.041642185	16.177965165	16.96866798	16.88241481	16.212997435	15.547671325	14.838704105	16.43233299	18.35902214	17.932748795	18.41399765	18.156288145	16.473924635	16.509778025	16.26057529	16.36746597	17.798784255	18.013517375	17.979224205	18.213680265	16.700671195	15.882802005	15.937074655	16.464107515	18.341297145	17.978289605	18.609178535	18.45950413
Ahdc1_Q6PAL7_T41_1	Ahdc1	Q6PAL7	T41	1	0.999	NA	NA	NA	NA	NA	19.506061545	19.502885815	NA	NA	19.410522455	NA	NA	NA	NA	NA	NA	19.284646035	NA	NA	17.45718288	NA	NA	NA	19.03140068	NA	NA	NA	NA	NA	NA	NA	NA	NA	19.062335965	NA	NA	19.680785175	NA	NA	19.500068665	NA	NA	18.970146175	NA
Ahdc1_Q6PAL7_Y1309_1	Ahdc1	Q6PAL7	Y1309	1	0.995	16.16776752	16.34240245	NA	15.745573045	NA	16.508640285	17.198413845	17.181293495	16.832876205	17.125020975	NA	17.27192783	16.036428445	16.246459955	16.704895975	16.62100315	NA	16.343126305	15.62815475	16.50862979	16.686016075	16.429265975	17.038108825	16.06479645	17.24877167	17.094293595	16.7708168	16.872961045	16.497489925	16.866839405	16.7480669	16.60377502	17.436828615	17.347127915	17.431950565	16.832960125	16.730198865	NA	16.861764905	16.459846495	17.396409985	17.226813315	NA	17.34174442
Ahdc1_Q6PAL7_Y1310_1	Ahdc1	Q6PAL7	Y1310	1	0.94	NA	NA	16.45623493	14.678732875	16.404312135	NA	NA	NA	15.726981165	NA	17.197353365	NA	NA	NA	NA	NA	16.536160465	NA	NA	NA	NA	NA	NA	NA	NA	NA	NA	NA	NA	NA	NA	NA	NA	NA	NA	NA	NA	16.640434265	NA	NA	NA	NA	17.091762535	NA
Ahdc1_Q6PAL7_Y1391_2	Ahdc1	Q6PAL7	Y1391	2	0.974	NA	NA	NA	NA	NA	NA	NA	NA	NA	NA	NA	NA	NA	NA	NA	NA	NA	NA	NA	NA	NA	NA	NA	NA	NA	NA	NA	17.863435745	NA	NA	NA	NA	NA	18.830337525	17.550415995	NA	NA	NA	NA	NA	NA	NA	NA	NA
Ahnak2_Q3URZ6_S101_1	Ahnak2	Q3URZ6	S101	1	1	NA	13.72821807	NA	14.664442065	15.418847085	14.231714245	15.690798755	14.328578955	16.411003115	15.100111005	14.581910135	16.10003757	NA	NA	16.196728705	14.01639843	15.573575975	14.977128035	16.07322407	16.05343341	NA	NA	15.846542355	NA	16.1417675	14.673527725	15.77976704	14.696607585	14.618161205	NA	17.12674808	15.11135101	16.731115345	15.779766085	16.592864035	16.641197195	NA	14.538426395	NA	16.064258575	15.976540565	14.487685205	15.972755425	15.07644176
Ahnak2_Q3URZ6_S103_1	Ahnak2	Q3URZ6	S103	1	0.993	14.76924229	NA	NA	NA	NA	NA	NA	13.887061125	NA	NA	15.999208445	15.98949146	NA	NA	NA	13.80522347	NA	13.451194765	NA	NA	NA	15.740080835	NA	16.3675251	NA	NA	NA	14.475193975	15.838416095	16.445446965	16.75574398	16.26580429	NA	14.662780755	NA	NA	15.780633925	15.004951475	NA	NA	NA	NA	NA	NA
Ahnak2_Q3URZ6_S346_1	Ahnak2	Q3URZ6	S346	1	1	14.75308418	15.66420936	15.37414455	15.242084505	14.338084225	15.666450495	17.072027205	16.489135745	16.881383895	16.980630865	17.256792065	17.43811512	14.615111345	15.451556205	15.315973285	15.82990933	NA	17.465425495	17.64073753	17.44975566	14.081117625	14.686323165	14.994326585	15.77455616	16.92430115	16.655475615	17.20846367	17.110370635	16.171747205	16.323164945	17.07598591	16.56947326	17.484151845	17.723800655	17.864336965	17.956855765	16.126849175	16.218832015	15.674548145	16.289964675	17.535093305	17.400166515	17.805881495	17.72039127
Ahnak2_Q3URZ6_S35_1	Ahnak2	Q3URZ6	S35	1	1	16.64080715	17.34858989	17.43968677	17.971059805	17.770694735	18.020877835	17.576610565	17.167737965	17.088489535	17.396133415	17.561594005	17.96468258	16.647293085	17.473033905	17.464011195	18.10411167	17.699873925	17.903987885	18.08084869	18.05195713	17.808910365	18.031238555	17.772956845	18.34706497	17.56098557	17.583257675	17.87679863	17.596673965	17.839729305	18.283574105	18.37961292	18.3132286	18.023418425	18.114906305	18.224570275	18.570072165	17.663891795	17.924549105	17.320070265	18.358852385	17.925085065	17.684992785	18.184066765	18.12086391
Ahnak2_Q3URZ6_S37_1	Ahnak2	Q3URZ6	S37	1	0.888	NA	NA	NA	NA	NA	NA	NA	NA	NA	NA	11.695719715	NA	12.346461295	NA	NA	NA	NA	NA	NA	NA	12.088783265	NA	NA	NA	NA	NA	NA	NA	11.633537295	NA	NA	NA	NA	NA	NA	NA	NA	NA	NA	NA	NA	NA	NA	NA
Ahnak2_Q3URZ6_S451_1	Ahnak2	Q3URZ6	S451	1	1	NA	NA	NA	NA	NA	NA	NA	NA	NA	NA	NA	NA	NA	16.467742915	NA	NA	NA	NA	NA	NA	NA	NA	NA	NA	15.10600185	NA	NA	NA	NA	NA	NA	NA	NA	17.166776655	NA	NA	NA	NA	NA	NA	15.641875265	NA	NA	NA
Ahnak2_Q3URZ6_S455_1	Ahnak2	Q3URZ6	S455	1	1	18.31825542	19.09208202	19.03347111	19.152071005	19.361265185	19.318494795	19.147191995	19.053590775	19.061452865	18.492109295	19.208946225	19.47991657	18.161836625	18.701644895	19.145230295	19.07290936	19.028931615	19.293985375	19.02532196	19.49123668	18.094869605	17.641273505	18.070720665	18.68395805	17.2970562	17.443986895	18.38134957	17.455537795	19.924247745	20.238953595	19.93920231	20.14959144	20.047977445	19.716823575	19.926644325	19.825605385	19.585614205	19.806694025	19.080795285	19.852804185	18.926971435	19.516814235	19.599311825	19.44528294
Ahnak2_Q3URZ6_S458_1	Ahnak2	Q3URZ6	S458	1	0.998	NA	NA	NA	17.619880675	NA	NA	16.475967405	NA	NA	NA	NA	NA	NA	NA	NA	NA	17.638997075	18.347381595	NA	NA	NA	NA	NA	15.07393265	16.23518562	NA	14.75430584	NA	NA	NA	NA	NA	NA	NA	NA	NA	NA	NA	NA	NA	NA	NA	NA	NA
Ahnak2_Q3URZ6_S471_1	Ahnak2	Q3URZ6	S471	1	1	17.22514439	14.66322898	15.42591953	15.687354095	16.400205615	16.781240455	NA	NA	NA	NA	17.503637315	17.40539455	NA	16.499462125	NA	16.00846005	15.343358045	NA	NA	17.40139484	16.640504835	16.375745775	16.260402675	16.17125511	15.45476532	NA	15.52458668	18.007555005	16.817455295	15.668448445	16.02167606	15.63629627	15.688402175	17.544906615	NA	16.202871315	15.956121445	16.509035105	NA	15.154629715	15.139403345	NA	NA	17.68448734
Ahnak2_Q3URZ6_S478_1	Ahnak2	Q3URZ6	S478	1	0.997	NA	NA	NA	NA	NA	NA	14.791592595	14.883301735	15.333786015	16.338373175	NA	NA	NA	NA	15.257914545	NA	NA	16.722961425	NA	NA	NA	NA	NA	NA	NA	15.359982495	NA	NA	NA	NA	NA	NA	NA	NA	16.797825815	NA	NA	NA	NA	NA	NA	14.596693995	15.211665145	NA
Ahnak2_Q3URZ6_S652_1	Ahnak2	Q3URZ6	S652	1	1	17.8306818	18.41757106	19.45466709	19.313205725	19.258152015	19.455123895	19.333724975	19.227714545	19.669372565	19.721319195	20.254455565	21.18307781	19.000860215	19.441242215	19.179636955	19.45875454	19.627236365	20.014636995	20.18264007	19.84216404	18.253524775	18.287557605	17.923393245	18.04322433	19.80993843	19.182865145	19.23020363	19.052728655	19.914262775	20.169436455	20.45616245	20.15587616	20.294986725	20.311075205	20.480809215	20.473094935	18.670424465	18.896966935	18.469816205	18.764144905	19.417085645	19.366608615	19.715305325	19.67245579
Ahnak2_Q3URZ6_S684_1	Ahnak2	Q3URZ6	S684	1	1	NA	NA	NA	NA	NA	NA	NA	18.159725195	NA	17.329528805	NA	NA	NA	NA	NA	NA	NA	NA	NA	NA	15.312862395	NA	NA	NA	NA	NA	NA	NA	NA	NA	NA	NA	NA	NA	NA	NA	NA	NA	NA	NA	17.568494795	NA	NA	NA
Ahnak2_Q3URZ6_S685_1	Ahnak2	Q3URZ6	S685	1	0.89	NA	NA	NA	NA	NA	19.082990645	NA	NA	NA	NA	NA	NA	NA	NA	18.632615095	NA	NA	18.406194695	17.24358177	NA	16.769115445	NA	NA	NA	NA	NA	NA	NA	NA	NA	NA	NA	NA	NA	NA	NA	NA	NA	NA	NA	16.569644925	17.400486945	NA	NA
Ahnak2_Q3URZ6_S686_1	Ahnak2	Q3URZ6	S686	1	1	17.31561565	17.69245243	18.78511715	18.996215825	18.676696775	NA	18.089353555	NA	17.988073355	17.305229185	NA	19.25275707	NA	NA	NA	17.86288929	18.942011835	16.827962875	18.82161522	18.77948093	NA	17.450740815	NA	15.55399132	17.33005714	NA	16.84263039	15.361651415	20.564748765	20.356940265	20.80251789	20.5761528	20.693708425	20.511928555	20.552706715	20.516300195	18.599640845	18.422079085	NA	19.131605155	NA	17.423987385	18.860870355	16.90681171
Ahnak2_Q3URZ6_T104_1	Ahnak2	Q3URZ6	T104	1	0.964	NA	NA	NA	NA	NA	NA	NA	NA	NA	NA	NA	NA	NA	NA	NA	14.66262341	NA	14.355754855	NA	NA	15.676333425	NA	NA	NA	NA	12.850775725	NA	NA	NA	NA	NA	NA	NA	14.246884345	15.124382975	14.174279205	NA	NA	15.872563355	NA	NA	14.818536755	NA	NA
Ahnak2_Q3URZ6_T105_1	Ahnak2	Q3URZ6	T105	1	0.802	NA	NA	NA	NA	NA	NA	NA	NA	NA	NA	NA	NA	NA	14.402505875	NA	NA	NA	NA	NA	NA	NA	NA	NA	NA	NA	NA	NA	NA	NA	NA	NA	NA	NA	NA	NA	NA	NA	NA	NA	NA	NA	NA	NA	15.97701073
Ahnak2_Q3URZ6_T344_1	Ahnak2	Q3URZ6	T344	1	0.956	NA	NA	14.98166275	NA	NA	NA	NA	16.236764915	NA	NA	NA	NA	NA	NA	NA	NA	17.168078425	NA	NA	NA	13.975064275	14.655669215	14.230354305	NA	NA	NA	NA	NA	NA	NA	NA	NA	NA	NA	NA	NA	NA	NA	NA	NA	NA	NA	NA	NA
Ahnak2_Q3URZ6_T648_1	Ahnak2	Q3URZ6	T648	1	0.555	NA	NA	NA	NA	NA	NA	NA	NA	NA	NA	NA	NA	NA	NA	NA	NA	NA	NA	13.93257046	NA	NA	NA	NA	NA	NA	NA	NA	NA	NA	NA	NA	NA	14.377088545	NA	NA	NA	NA	NA	NA	NA	NA	NA	NA	NA
Ahnak2_Q3URZ6_T649_1	Ahnak2	Q3URZ6	T649	1	0.697	NA	NA	NA	13.706605915	NA	NA	NA	NA	NA	NA	NA	15.14852333	NA	NA	NA	13.75236321	NA	14.485788345	NA	NA	NA	NA	NA	NA	13.19563866	NA	13.31206894	NA	NA	NA	14.93315506	14.14500331	NA	NA	NA	NA	NA	NA	NA	NA	13.129053115	NA	13.782965655	NA
Ahnak2_Q3URZ6_T659_1	Ahnak2	Q3URZ6	T659	1	0.998	NA	NA	14.2195673	NA	NA	13.883992195	13.090656275	NA	14.608892445	NA	NA	NA	12.953835485	NA	NA	NA	NA	NA	NA	14.86919593	NA	NA	NA	NA	NA	13.995836265	NA	14.218311305	NA	NA	NA	NA	NA	14.452149385	14.984074595	NA	NA	NA	NA	NA	NA	13.896569255	NA	14.25064564
Ahnak2_Q3URZ6_T688_1	Ahnak2	Q3URZ6	T688	1	0.994	NA	15.88341808	NA	NA	NA	NA	NA	NA	16.414545065	NA	18.739158625	NA	18.056922915	18.979337685	NA	17.86685276	NA	NA	NA	NA	NA	NA	17.367200845	17.12681961	15.76893425	17.343479155	15.25319195	16.889089585	NA	18.775620465	NA	NA	NA	NA	NA	NA	NA	16.835948945	18.380819315	NA	16.568494795	NA	NA	18.4800005
Ahnak_E9Q616_S1009_1	Ahnak	E9Q616	S1009	1	1	13.97269058	14.32061195	13.89529037	14.603027345	14.685210235	14.925042145	13.870203975	13.266047485	14.417363165	13.797421455	13.829972265	14.04733944	14.078619005	14.426960945	14.118833545	15.74736405	14.335794445	14.805412295	14.59898186	15.4361782	15.168174735	16.269584655	16.068040845	16.42718315	15.7214365	15.545400625	15.66547299	15.226758005	14.112485885	13.968915935	14.36796665	14.38074493	13.540636065	13.211870195	13.832568165	14.144706725	15.067760465	14.542197225	14.393245695	15.050535205	14.403687475	13.896065715	14.161233895	14.05683708
Ahnak_E9Q616_S1036_1	Ahnak	E9Q616	S1036	1	1	17.34246731	18.08710384	17.83129978	18.073303225	18.315135955	18.491970055	17.056385035	17.284347535	16.780567175	16.988151545	17.241155625	17.48248768	16.961681365	18.010965345	17.759860035	18.12006664	17.295765875	17.556623465	17.64633369	17.64567089	18.384031295	18.373319625	18.319492335	18.33699798	17.2476635	17.223032005	17.30938149	17.134120935	17.454200745	17.855992315	17.76481151	18.00622367	17.058290485	17.272287365	NA	17.257917395	18.291701315	18.212961195	18.152664185	18.568775175	17.418439865	17.283986095	17.708402625	17.63977909
Ahnak_E9Q616_S1067_1	Ahnak	E9Q616	S1067	1	1	14.71329403	14.916296	14.77405071	15.205182075	14.708490375	16.023838035	14.580551145	14.956022265	15.005062105	15.115033145	15.873379705	16.05087662	14.492075915	14.865485185	14.926223755	15.71401882	14.701300625	15.124364855	15.67757988	15.85346889	14.224286075	15.483107575	15.842649455	15.9926815	15.06806374	15.191397675	15.18681717	15.624307635	14.929381375	15.159062385	15.15512848	15.76177787	14.586233135	14.993849755	15.350121495	15.538960455	13.682886125	15.092905995	15.349600785	15.742990495	15.047823905	14.934088705	15.803631775	15.70087814
Ahnak_E9Q616_S1087_1	Ahnak	E9Q616	S1087	1	1	NA	11.84687423	NA	NA	12.055631645	12.954737655	NA	11.937942505	NA	NA	12.398498535	11.77035904	NA	NA	NA	NA	NA	NA	NA	NA	13.674480435	13.938392645	13.791522025	14.16917324	12.87264443	NA	NA	NA	NA	NA	NA	NA	NA	NA	12.821884155	NA	11.977025985	12.285603525	NA	13.575626375	NA	NA	13.004620545	NA
Ahnak_E9Q616_S110_1	Ahnak	E9Q616	S110	1	0.997	17.44605732	18.00846576	17.43817234	NA	19.130607605	17.563129425	18.642873765	NA	18.245964055	19.111562725	17.460290905	18.20702076	17.198263165	18.461442945	17.444443705	19.31638241	NA	NA	19.12904739	17.77649593	17.681255335	18.610290535	18.559139245	NA	18.99017334	17.454662325	18.07154083	17.845672605	18.965116505	NA	19.24506473	NA	17.842435835	NA	18.059525485	18.199314115	18.007477765	NA	17.776245115	NA	18.659313195	NA	17.949872965	19.25293827
Ahnak_E9Q616_S110_2	Ahnak	E9Q616	S110	2	0.994	15.68322563	NA	18.42139912	17.882740025	16.842796325	16.648271555	17.976667405	15.719400405	16.849109655	17.937971115	17.950532915	17.15943623	16.020017625	18.179361335	NA	17.54576969	18.101584435	NA	18.47589874	NA	16.171148295	16.065546035	17.973901745	NA	16.4735527	NA	16.44055939	17.468477245	NA	17.463225365	18.51317501	18.23052978	17.076581955	18.033872605	17.779206275	NA	17.419682505	17.451143265	16.090906135	16.906240465	16.730033875	15.963249205	17.143461225	18.41003132
Ahnak_E9Q616_S111_1	Ahnak	E9Q616	S111	1	0.993	17.30706501	18.00642681	17.8833189	19.270898825	NA	18.186782835	NA	18.779609685	NA	NA	17.977344515	17.84454632	16.355978005	18.400506965	NA	NA	17.776236535	18.963336945	NA	18.5285387	18.614833825	17.644264225	NA	18.94369125	NA	17.868947985	17.56714058	17.559148785	NA	18.954611775	NA	19.1504631	17.717035295	19.073783875	17.855139735	18.170688625	17.389901165	19.231203075	17.749782555	19.326351165	NA	18.758660315	18.292293545	NA
Ahnak_E9Q616_S111_2	Ahnak	E9Q616	S111	2	0.997	15.88753319	15.47838783	NA	NA	15.829950335	15.530313485	18.589496615	15.922748565	15.177272795	NA	NA	16.38931179	NA	NA	17.693854335	16.64275837	NA	17.346145635	NA	17.68914508	15.655726425	17.303672795	NA	16.7294693	15.53344059	16.017007835	15.55476284	NA	16.726833345	NA	NA	NA	17.982894895	NA	17.126591685	17.363132475	NA	NA	NA	16.068496705	16.132590295	15.883533475	16.359874725	NA
Ahnak_E9Q616_S1157_1	Ahnak	E9Q616	S1157	1	1	16.86390591	17.63696765	16.60911846	17.792480475	18.300802235	18.930255885	NA	17.684074405	17.138477325	17.284181595	17.824594495	18.15763569	NA	17.730409615	17.535908695	17.55465031	17.636317255	17.778173455	18.02703285	18.09233379	15.642501825	18.817230225	18.794073105	18.83156586	17.95324516	18.120304115	NA	17.945682525	18.191083905	12.475590705	17.7270174	17.63645744	17.333717345	17.718673705	13.300131795	17.890914915	17.733910565	18.105791085	17.698328015	18.302627565	NA	17.773589135	12.867616645	18.28042126
Ahnak_E9Q616_S1169_1	Ahnak	E9Q616	S1169	1	1	16.21191502	15.8857336	16.34443188	15.525376325	15.743288995	16.474843975	15.417508125	15.533618935	16.326097495	15.078864095	15.913643835	15.96715927	16.839662545	16.370512005	17.075943945	16.44048977	16.152466775	16.384740835	16.92736625	16.28297138	16.413713455	15.633709915	17.078598015	15.51405907	16.33070183	16.462783815	16.23583031	15.074455255	16.904247285	16.369557385	17.24774837	16.75133323	16.150394445	16.210893625	16.907248495	16.283826825	16.553669925	15.782005305	16.888523095	16.443603515	16.446411135	15.769130705	15.600157735	15.48214722
Ahnak_E9Q616_S116_1	Ahnak	E9Q616	S116	1	1	23.24768734	24.14363575	24.24233341	24.380802155	24.233016975	24.338670725	23.908679965	24.105350495	23.921590805	24.348049155	24.342500685	24.56288433	24.222211835	25.069408415	24.965796475	25.43022251	25.184769635	25.434276585	25.63433456	25.79746913	23.859876625	24.098556525	23.860933305	24.23361397	24.10539627	24.002344135	24.36199951	24.329467775	24.668237685	25.031485555	25.17338276	24.99013519	24.836149215	24.964313505	25.007782935	25.182252875	24.086928365	24.353328705	23.914289475	24.483098985	24.337797165	24.207917215	24.688652035	24.73848247
Ahnak_E9Q616_S116_2	Ahnak	E9Q616	S116	2	1	NA	15.98216152	18.11452007	17.575860985	16.433155065	16.188070295	NA	16.030971535	15.681047445	17.631093975	17.643655775	16.87385654	15.713139535	17.872484205	18.197628975	17.19100285	17.794705395	17.849920275	18.1690197	18.19291782	15.937833785	18.069467545	17.667024605	17.23324394	16.10001564	16.520782475	16.09458351	17.161598205	17.230607985	17.156348225	18.20629596	17.92365074	16.400861745	17.726993555	17.557343485	17.866907115	17.112805365	17.144264215	16.011781685	16.585073475	16.538904185	16.085381505	16.850732795	18.10315227
Ahnak_E9Q616_S1321_1	Ahnak	E9Q616	S1321	1	1	15.59871006	18.31465816	16.61682033	17.686731345	16.539260865	16.579164505	14.518894195	18.154970175	13.969526295	17.072116845	18.150451655	14.97001362	17.908857345	18.758127205	15.993420605	15.29067898	17.853629115	17.639547355	16.11871815	17.74128437	17.563829415	18.256778725	18.055860515	17.50029182	18.02667427	15.937603005	16.182024	15.831120485	17.399612425	18.522776605	16.86721325	15.76288414	17.950765615	17.845872875	16.951552395	15.077489845	17.284659385	16.901573175	17.797740935	16.375804905	17.551616665	17.802691455	15.547877305	17.13480663
Ahnak_E9Q616_S1339_1	Ahnak	E9Q616	S1339	1	1	15.92410088	16.47958469	16.41953564	16.821069725	16.784334185	17.077112195	15.935399055	16.122564315	15.419131285	15.732759475	16.074833865	16.28735638	15.348639485	16.569696425	16.324112895	16.53197765	15.832284925	16.189111715	16.39383697	16.61665821	15.878705025	16.154260635	16.018869395	16.2977848	15.5796051	15.683663375	15.46108246	15.273766515	16.601230625	16.953833585	17.07539654	17.16522598	15.985648155	16.350862505	16.112164495	16.381896965	16.787962915	16.809659955	16.348455425	17.175329215	16.462074275	16.092377665	16.448846815	16.47845173
Ahnak_E9Q616_S136_1	Ahnak	E9Q616	S136	1	1	21.54681301	22.21404933	23.102561	23.070291525	22.980176925	23.043455115	25.906126025	26.197862625	21.803001405	26.177070615	23.878528595	23.66857052	22.222143175	22.902940745	22.737500195	23.45930195	24.762417795	24.878376015	24.9040184	25.27648067	22.721767425	22.497859955	22.287702555	22.46176338	26.02422524	25.779808045	22.80622101	25.843734735	22.943029405	23.440398215	23.65771961	23.48250579	25.983585355	25.867330545	26.114365575	26.259294505	22.270350455	22.374982835	18.867870325	22.500585555	23.686519625	26.078118325	24.001169205	26.54747295
Ahnak_E9Q616_S1421_1	Ahnak	E9Q616	S1421	1	1	15.55702305	16.44133472	16.01387882	16.009153365	15.768432615	16.186412805	16.244613645	16.712280275	15.155474665	15.324652665	15.229842185	15.32506371	15.714591025	16.509387965	15.979346275	16.50023937	15.883985515	16.365772255	16.14262962	16.46652126	15.424572945	15.853798875	15.488574025	16.07126999	NA	17.135221485	15.50618076	15.451223375	16.053885455	16.601727485	16.36398029	16.52961731	16.259963985	16.526727675	15.619335175	16.019588465	15.831974985	16.131341935	15.755330085	15.919898035	15.488714215	16.452467915	15.873113625	15.77987099
Ahnak_E9Q616_S1467_1	Ahnak	E9Q616	S1467	1	1	NA	NA	NA	13.557115555	NA	NA	NA	NA	NA	NA	12.350824355	13.47421074	12.975224495	NA	NA	NA	NA	NA	14.31891441	13.93106651	13.804183005	13.739716535	NA	13.81807804	NA	NA	NA	NA	13.416136745	14.157030105	NA	NA	13.431552885	NA	NA	NA	NA	NA	NA	13.895620345	NA	NA	14.258131025	NA
Ahnak_E9Q616_S149_1	Ahnak	E9Q616	S149	1	0.961	NA	NA	NA	15.976253515	NA	NA	NA	NA	NA	NA	NA	NA	NA	17.086380005	NA	14.68949032	NA	NA	NA	NA	15.237040515	NA	NA	NA	NA	NA	NA	NA	NA	NA	NA	NA	NA	NA	NA	NA	NA	NA	16.913465495	NA	NA	NA	NA	NA
Ahnak_E9Q616_S1535_1	Ahnak	E9Q616	S1535	1	1	15.62519646	16.25927639	16.14651012	16.141065605	16.310604095	16.738626475	16.049684525	16.146121985	15.737939835	16.145633695	16.318975445	16.59702396	15.438723565	16.425455085	16.024130825	16.5953207	16.040078165	16.083887105	16.43305588	16.49020481	15.635743135	16.160787585	15.771907805	16.19567299	15.76475334	15.316825865	15.69909573	15.544945715	16.198448185	16.506459235	16.53988552	16.68364715	16.153087615	16.194442745	16.023758885	16.395645135	16.387787815	16.357181545	15.960208885	16.479114535	16.371562955	15.989216805	16.360311505	16.70106411
Ahnak_E9Q616_S1573_1	Ahnak	E9Q616	S1573	1	1	NA	14.86628627	13.60667419	NA	NA	14.841686245	13.043847085	NA	NA	NA	12.837518695	12.80303192	NA	NA	NA	NA	NA	NA	NA	NA	15.641224855	15.478914265	NA	15.08420181	13.47910881	NA	13.7331152	13.354881285	NA	NA	NA	NA	NA	13.897983545	NA	13.603486055	14.002440455	14.228381155	NA	14.520770075	NA	NA	13.454823485	NA
Ahnak_E9Q616_S1578_1	Ahnak	E9Q616	S1578	1	1	12.77063465	NA	NA	14.254219055	14.009744645	NA	NA	NA	NA	NA	NA	NA	NA	13.806077955	14.090942385	14.05897999	12.567731855	13.332713135	13.13546276	13.34339904	NA	NA	15.057232855	NA	NA	14.203967095	NA	NA	12.762411115	13.896323205	13.68204117	14.26703357	13.195151325	NA	NA	NA	NA	NA	13.936187745	NA	13.309984205	13.852947235	NA	13.64485836
Ahnak_E9Q616_S1714_1	Ahnak	E9Q616	S1714	1	0.999	NA	NA	NA	NA	NA	NA	NA	NA	NA	NA	NA	NA	NA	NA	NA	NA	NA	NA	NA	NA	13.331604005	NA	13.016458505	13.77215576	NA	NA	NA	NA	NA	NA	NA	NA	NA	NA	NA	NA	NA	NA	NA	NA	NA	NA	NA	NA
Ahnak_E9Q616_S178_1	Ahnak	E9Q616	S178	1	1	18.43586636	18.74250507	18.55688572	18.869689945	19.097391135	19.263414375	20.542865755	20.827878955	20.258283615	20.421403885	20.876052855	21.29614353	18.974843975	19.301561355	18.807049755	19.47959232	19.999213215	20.127008445	20.37296295	20.3706026	18.901834485	18.414400105	18.069677345	18.47673225	20.77397728	20.301807405	20.48436356	20.290210725	19.773706435	19.684819225	19.69829273	19.87683677	20.805709835	20.852191925	20.388607975	20.703138345	19.090090755	18.662786485	18.575462335	18.974107745	20.834135055	20.625206945	21.215986245	20.95547581
[truncated: 38,840 more rows]
[truncated: 8 more columns]

## Sheet: analysis
		Phosphopeptide identity						Regulated, defective, and emergent sites											Comparing INS and BAS in CTRL					Comparing model insulin responses to CTRL insulin response																		Comparing models to CTRL within BAS or INS
[truncated: 39,815 more rows]
