# Supplementary material for: Phosphoproteomics reveals rewiring of the insulin signaling network and multi-nodal defects in insulin resistance
Source: Nat Commun. 2023 Feb 18;14:923. doi: 10.1038/s41467-023-36549-2 (PMC9938909; doi:10.1038/s41467-023-36549-2)
Supplement: Supplementary file 7 — Supplementary Data 4 [file 41467_2023_36549_MOESM7_ESM.xlsx]

## Sheet: sheet1
Gene
Akt1
Akt2
Apc
Appl1
Aprt
Baiap2
C2cd5
Cav2
Csrp3
Dennd4c
Eef2k
Eif4ebp1
Eif4ebp2
Enpp1
Eprs
Errfi1
Foxo1
Gab1
Got1
Gsk3a
Gstp1
Hdac5
Igfbp1
Irs1
Irs2
Pak1
Pcsk9
Pdpk1
Phip
Pik3r1
Ptpra
Rab8a
Sh2b2
Shc1
Slc2a4
Slc9a1
Smarcc1
Sorbs1
Sos1
Src
Tbc1d4
Wdtc1
Ywhag
Zfp36l1
Ins
Insr
Irs4
Pik3r2
Pik3r3
Pik3ca
Pik3cd
Pik3cb
Akt3
Gsk3b
Gys2
Gys1
Ppp1ca
Ppp1cb
Ppp1cc
Ppp1r3a
Ppp1r3c
Ppp1r3d
Ppp1r3b
Ppp1r3e
Ppp1r3f
Phkg1
Phkg2
Phkb
Phka2
Phka1
Calml3
Calm2
Calm3
Calm1
Calml6
Calml5
Calml4
Pygl
Pygm
Pygb
Pde3b
Prkaca
Prkacb
Prkacg
Prkar1a
Prkar2a
Prkar2b
Prkar1b
Lipe
Prkcz
Prkci
Flot2
Flot1
Cbl
Cblb
Crk
Crkl
Rapgef1
Rhoq
Exoc7
Trip10
Srebf1
Acaca
Acacb
Fasn
Pklr
Hk3
Hk1
Hk2
Hkdc1
Gck
Prkaa1
Prkaa2
Prkab1
Prkab2
Prkag1
Prkag3
Prkag2
Ppargc1a
G6pc
G6pc2
G6pc3
Fbp1
Fbp2
Pck1
Pck2
Mtor
Rptor
Rps6kb1
Rps6kb2
Rps6
Eif4e
Eif4e2
Eif4e1b
Tsc1
Tsc2
Rheb
Bad
Shc2
Shc3
Shc4
Grb2
Sos2
Hras
Kras
Nras
Araf
Braf
Raf1
Map2k1
Map2k2
Mapk1
Mapk3
Mknk1
Mknk2
Elk1
Socs1
Socs2
Socs3
Socs4
Ptpn1
Ptprf
Mapk8
Mapk10
Mapk9
Ikbkb
Inppl1
Inpp5k
Inpp5j
Inpp5a
Atp6ap1
Atp6v0b
Atp6v0c
Atp6v0e2
Atp6v0e1
Atp6v0d2
Atp6v0d1
Atp6v0a4
Tcirg1
Atp6v0a1
Atp6v0a2
Atp6v1h
Atp6v1f
Atp6v1d
Atp6v1c2
Atp6v1c1
Atp6v1e1
Atp6v1e2
Atp6v1g3
Atp6v1g2
Atp6v1g1
Atp6v1b1
Atp6v1b2
Atp6v1a
NA
Grb10
Fgf19
Fgfr4
Klb
Fgf4
Fgf1
Fgf18
Fgf20
Fgf23
Fgf2
Fgf9
Fgf16
Fgf6
Fgf22
Fgf3
Fgf10
Fgf7
Frs2
Ptpn11
Pik3r4
Pik3c3
Tlr9
Flt3lg
Flt3
Gab2
Them4
Trib3
Lamtor5
Lamtor1
Lamtor2
Lamtor3
Lamtor4
Rragc
Rragd
Rraga
Rragb
Eif4b
Mlst8
Slc38a9
Ywhab
Akt1s1
Eif4g1
Ppm1a
Strada
Stradb
Cab39l
Cab39
Stk11
Deptor
Sin1
Protor
Rictor
Pdk1
Pi3kp110
Pi3kp85
Pfkfb2
Pfkfb3
Mdm2
Ei24
Tp53
Foxo3
Foxo4
Ras
Mek
P90rsk
Hsf1
Grb7
Grb14
Lkb1
Lamtor
Ulk1
Atg13
Ulk2
Edc3
Patl1
Hif1a
Ppara
Tfeb
Maf1
Tif1a
Ppargca
Sgk
Ndrg1
Ndrg2
Ndrg3
Pka
Plin1
Plcg1
Prkca
Prkcb
Prkcd
Prkce
Prkcq
Prkch
Map3k3
Map2k3
Map2k6
Mapk14
Mapkapk2
