# Supplementary material for: Phosphoproteomics reveals rewiring of the insulin signaling network and multi-nodal defects in insulin resistance
Source: Nat Commun. 2023 Feb 18;14:923. doi: 10.1038/s41467-023-36549-2 (PMC9938909; doi:10.1038/s41467-023-36549-2)
Supplement: Supplementary file 8 — Supplementary Data 5 [file 41467_2023_36549_MOESM8_ESM.xlsx]

## Sheet: quantification
	Phosphopeptide identification					LFQ data
Phosphopeptide	Gene	Uniprot	Site	Multiplicity	Basal_1	Basal_2	Basal_3	Basal_4	LY_1	LY_2	LY_3	LY_4
Srcap_A0A087WQ44_S579_1	Srcap	A0A087WQ44	S579	1	24.1330575942993	24.1160202026367	24.8931074142457	24.3123903274536	24.5229282379151	24.6029977798461	24.8565530776978	24.4963674545289
Adrm1_Q9JKV1_S405_1	Adrm1	Q9JKV1	S405	1	22.9031839370727	23.5293025970459	23.3084230422973	23.7167196273803	23.4852676391602	23.1819429397583	23.3442811965942	23.1146841049195
Adrm1_Q9JKV1_S211_1	Adrm1	Q9JKV1	S211	1	23.3731622695923	23.7650489807129	23.881531715393	23.6489725112914	23.6371021270752	23.8150415420533	23.7363004684448	23.548415184021
Ubc_P0CG50_S65_1	Ubc	P0CG50	S65	1	22.9733572006225	23.707504272461	23.2662839889527	23.1197462081909	22.8231678009034	23.8675413131714	23.3483781814576	23.2221689224244
Ubc_P0CG50_S57_1	Ubc	P0CG50	S57	1	26.313229560852	26.448844909668	26.4844923019409	26.3985242843627	26.5729236602784	26.6507406234741	26.2436037063598	26.2337064743043
NA_A0A0G2JG52_S881_1	NA	A0A0G2JG52	S881	1	24.5650873184204	24.580602645874	24.4515104293823	24.4696149826049	24.4322607133188	24.8332529067993	24.2755365371704	24.5086431503297
NA_A0A0J9YUD5_S1218_1	NA	A0A0J9YUD5	S1218	1	26.166766166687	26.1905212402344	26.253716468811	26.116114616394	25.8520965576172	26.112364768982	26.0589380264283	25.9288892745972
NA_A0A0U1RNF2_S247_1	NA	A0A0U1RNF2	S247	1	24.8043050765991	24.456470489502	24.5981893539428	24.5888681411743	24.7535743713379	25.0218515396118	24.3288412094116	24.4199476242066
NA_A0A1L1SQU7_S4530_1	NA	A0A1L1SQU7	S4530	1	24.4583024978638	24.2899379730225	24.6531991958618	24.8785429000854	24.8423480987549	24.6824560165405	24.9112939834595	24.9078817367554
NA_A0A1L1SQU7_S4297_1	NA	A0A1L1SQU7	S4297	1	26.31676197052	26.4282169342041	26.6268758773803	26.4394083023071	NA	NA	25.7489862442016	26.2354669570923
NA_A0A286YCV9_S1409_1	NA	A0A286YCV9	S1409	1	26.4481058120727	26.4840488433838	26.173041343689	25.9950838088989	26.1427974700928	26.3302850723266	26.0084066390991	26.0155801773072
NA_A0A286YCV9_S859_1	NA	A0A286YCV9	S859	1	23.2347669601441	23.156379699707	23.7382459640503	23.0288034412047	23.0761528015137	23.5226221084595	23.4302339553834	23.5409197393355
NA_A0A286YCV9_S1390_1	NA	A0A286YCV9	S1390	1	28.6232194900513	28.5647315979004	28.3751573562622	28.424033164978	28.5287380218506	28.3161611557007	28.4939889907837	28.588215827942
NA_A0A286YCV9_S1818_1	NA	A0A286YCV9	S1818	1	25.3045415878296	25.7944240570068	25.8655023574829	25.9990758895873	25.6317577362061	25.9892816543579	25.9927807413469	25.706961631775
NA_A0A286YCV9_S1380_1	NA	A0A286YCV9	S1380	1	27.266411781311	27.6477565765381	27.8615064620972	28.0852060317993	27.7759609222413	27.8381319046021	28.0322275161743	27.8632898330689
NA_A0A286YCX6_S273_1	NA	A0A286YCX6	S273	1	26.8035402297973	26.5782200061083	26.2571935653686	26.598307609558	26.6802120208741	26.3077116012573	26.669737815857	26.7092485427857
NA_A0A286YCX6_S275_1	NA	A0A286YCX6	S275	1	NA	26.1858596801758	NA	NA	NA	NA	NA	NA
NA_A0A286YCX6_S269_1	NA	A0A286YCX6	S269	1	NA	NA	22.9398450851441	NA	23.161865234375	22.7447398240929	22.4879922866822	22.6154260635377
NA_A0A286YCX6_S270_1	NA	A0A286YCX6	S270	1	22.8875284194946	NA	NA	NA	NA	NA	NA	NA
NA_A0A286YCX6_S1090_1	NA	A0A286YCX6	S1090	1	22.7047586441041	22.6167830134418	22.5275297164917	22.760458946228	NA	NA	22.3231325149536	22.1244573593141
Rbmxl1_Q91VM5_S205_1	Rbmxl1	Q91VM5	S205	1	28.666127204895	28.5732746124268	28.6481580734253	28.4294290542602	28.5542640686036	28.7608900070191	28.4234113693237	28.4818334579469
Rbmxl1_Q91VM5_S246_1	Rbmxl1	Q91VM5	S246	1	23.7056722640991	25.616662979126	24.3579816818238	23.8831513476023	24.2213497161866	24.658994313291	23.992024421692	24.9968118667603
Rbmxl1_Q91VM5_S349_1	Rbmxl1	Q91VM5	S349	1	NA	25.3537502288818	NA	NA	25.079273223877	24.9163913185933	24.8403959274292	25.0137777328491
Rbmxl1_Q91VM5_S88_1	Rbmxl1	Q91VM5	S88	1	24.5086603164673	24.6994915008545	24.2332315444947	24.384877204895	24.3616847991944	24.1956567764283	24.4921770095826	24.2184476852418
Rbmxl1_Q91VM5_S91_1	Rbmxl1	Q91VM5	S91	1	NA	NA	NA	24.5199441909789	NA	NA	NA	NA
NA_A0A3Q4EGW0_S393_1	NA	A0A3Q4EGW0	S393	1	22.5580911636352	22.2967510223389	22.6455221176147	22.1301336288452	22.6611099243165	22.4992818832397	22.6563934793062	22.5410985946656
Tbc1d25_A1A5B6_S560_1	Tbc1d25	A1A5B6	S560	1	25.7035799026489	25.3912925720215	25.4527978897095	25.1739835739135	25.4419612884522	25.4374704360961	25.2766008377076	25.3994874954225
Slc9a6_A1L3P4_S622_1	Slc9a6	A1L3P4	S622	1	27.5292997360229	27.6227397918701	27.3259210586547	27.5736455917358	27.2566871643067	27.0352334976197	27.3692827224731	27.7159852981568
Slc9a6_A1L3P4_S657_1	Slc9a6	A1L3P4	S657	1	25.2763624191284	23.1101627349854	25.1060037612916	23.171118736267	25.3986377716065	25.1295614242553	22.9310312271118	23.2279176712037
Slc9a6_A1L3P4_S658_1	Slc9a6	A1L3P4	S658	1	NA	25.3321800231934	NA	25.3460607528686	NA	NA	25.0484609603883	25.0420904159547
Slc9a6_A1L3P4_S687_1	Slc9a6	A1L3P4	S687	1	24.4064970016479	24.026123046875	24.1132955551147	24.3340559005737	23.6276798248292	24.1011857986451	24.6941175460816	24.5361585617066
Slc9a6_A1L3P4_S693_1	Slc9a6	A1L3P4	S693	1	24.4435873031616	24.5312925973431	25.2018346786499	24.9940404891967	25.2348344570876	25.142394065857	25.3552179336548	25.1941766738891
Slc9a6_A1L3P4_S700_1	Slc9a6	A1L3P4	S700	1	25.0315980911255	24.9197654724121	24.3869447708129	24.643570934882	25.2369232177735	25.0037412643433	NA	NA
Slc9a6_A1L3P4_S545_1	Slc9a6	A1L3P4	S545	1	23.835976600647	23.8236471438038	23.7887029647828	23.9451818466186	23.7444610595704	23.9984579086303	23.9637403488159	23.8466119766235
Cul4b_A2A432_S149_1	Cul4b	A2A432	S149	1	28.3797101974487	28.5318183898926	28.2690706253052	28.4556341171264	28.3545951843262	28.6638936996459	28.6023817062378	28.7853536605835
Zmynd8_A2A484_S674_1	Zmynd8	A2A484	S674	1	25.2914972305298	25.1410808563233	25.6331548690796	24.9059286117553	25.746639251709	25.3926877975464	25.5771474838258	25.0505552291871
Zmynd8_A2A484_S553_1	Zmynd8	A2A484	S553	1	23.7917242050171	23.7487258911133	24.2395086288453	24.0704565048217	24.0678482055665	24.2014265060424	24.3022413253784	23.8016614913941
Zmynd8_A2A484_S499_1	Zmynd8	A2A484	S499	1	24.5675573348999	24.718147277832	24.6160306930542	24.7513914108276	24.6913871765137	24.8678693771362	24.7944383621216	24.9729776382447
Zmynd8_A2A484_S763_1	Zmynd8	A2A484	S763	1	27.2826929092407	27.2045307159424	27.411416053772	27.2804498672485	27.5270519256592	27.387734413147	27.3683576583862	27.3301019668579
Zmynd8_A2A484_S656_1	Zmynd8	A2A484	S656	1	NA	NA	NA	26.4283990859985	NA	NA	NA	NA
Zmynd8_A2A484_S658_1	Zmynd8	A2A484	S658	1	26.146861076355	25.8464088439942	26.2558240890503	26.4283990859985	26.0476799011231	26.334023475647	26.0020856857299	26.3992280960084
Zmynd8_A2A484_S436_1	Zmynd8	A2A484	S436	1	24.2335710525513	23.4336253927723	23.033195808999	23.7469477593718	24.3711643218995	24.2736196517945	24.3822221755981	24.7906484603883
Dhx8_A2A4P0_S484_1	Dhx8	A2A4P0	S484	1	23.413327217102	NA	NA	NA	23.9717311859131	NA	NA	23.8945226669312
Arfgef2_A2A5R2_S276_1	Arfgef2	A2A5R2	S276	1	27.4339227676391	27.2545223236084	27.5118627548217	27.3774435255194	27.8112735748292	27.5208845138549	27.8806390762329	26.3984155654908
Arfgef2_A2A5R2_S1518_1	Arfgef2	A2A5R2	S1518	1	27.2946405410766	27.1385097503662	27.1125211715698	27.0527009963989	26.9947147369385	27.0196256637573	26.7621793746948	26.9407014846803
Arfgef2_A2A5R2_S1521_1	Arfgef2	A2A5R2	S1521	1	23.2195043563843	22.7563896179199	23.1200227737427	23.1723184585571	23.0665897189106	23.0628614425659	23.1217107772828	23.0101099014283
Arfgef2_A2A5R2_S227_1	Arfgef2	A2A5R2	S227	1	29.3171510696411	29.1819763183594	29.2744131088257	29.2272329330444	29.2398147583008	29.1876287460328	29.2460489273072	29.3124971389771
Arfgef2_A2A5R2_S355_1	Arfgef2	A2A5R2	S355	1	NA	NA	NA	NA	25.4973793029786	25.5040674209595	NA	NA
Arfgef2_A2A5R2_S356_1	Arfgef2	A2A5R2	S356	1	25.0760872858147	25.2849597930908	25.5135793685914	25.7418184280395	25.4973793029786	25.5040674209595	25.5848752600444	25.8522977828979
Arfgef2_A2A5R2_S621_1	Arfgef2	A2A5R2	S621	1	25.6904764175416	25.8781089782715	26.1161756515503	26.2192068099975	25.7711200714112	25.032650065803	24.4862710130656	24.4002584870442
Bptf_A2A654_S1302_1	Bptf	A2A654	S1302	1	24.2742109298706	24.3055248260498	24.2447443008422	23.8423910140991	24.046335220337	24.3619737625122	24.1403017044067	24.0935201644897
Bptf_A2A654_S2462_1	Bptf	A2A654	S2462	1	23.5450773239136	23.9854354858399	23.5996084213257	23.3704805374145	23.4286079406739	23.8821687698365	23.4956979751587	23.3644418716432
Bptf_A2A654_S1312_1	Bptf	A2A654	S1312	1	22.930661201477	22.8468894958496	22.7871675491334	22.8225507736205	22.5744171142579	22.9506425857543	22.6435232162476	22.6651544570923
Bptf_A2A654_S228_1	Bptf	A2A654	S228	1	24.3163385391235	24.0765514373779	24.1037244796753	24.0777788162231	23.787582397461	23.9938879013061	24.0614099502564	24.2026300430298
Bptf_A2A654_S2468_1	Bptf	A2A654	S2468	1	23.8550767898559	24.1481971740723	23.892876625061	23.795464515686	23.9337615966797	23.6369562149047	23.8486299514771	23.9906835556031
Gpatch8_A2A6A1_S648_1	Gpatch8	A2A6A1	S648	1	22.5136938095093	22.7423005601837	22.4669485092164	22.8164262771606	NA	NA	23.1493444442749	22.538317680359
Gpatch8_A2A6A1_S733_1	Gpatch8	A2A6A1	S733	1	23.5484476089477	23.5193519592285	23.2273359298707	22.8504438400268	23.2986202239991	23.2759656906128	23.2679007849222	23.3744516372682
Gpatch8_A2A6A1_S753_1	Gpatch8	A2A6A1	S753	1	23.6285181045532	23.6596050262451	23.6136159896851	23.9115095138549	23.9080238342286	23.5681028366089	23.5990724563598	24.0040025711059
Gpatch8_A2A6A1_S1037_1	Gpatch8	A2A6A1	S1037	1	NA	NA	NA	NA	NA	24.0351705551147	NA	NA
Gpatch8_A2A6A1_S1039_1	Gpatch8	A2A6A1	S1039	1	24.1427736282348	24.368839263916	24.1527353129809	24.1976232528686	24.2537288665772	24.0634163825613	24.1170930862427	24.0622892379762
Cdr2l_A2A6T1_S179_1	Cdr2l	A2A6T1	S179	1	23.5269346237182	23.731767654419	23.6104305827801	23.8484640121459	23.7906131744385	23.837830543518	23.7777318954467	23.8730058670045
Zmym4_A2A791_S121_1	Zmym4	A2A791	S121	1	25.0860223770141	24.8571491241455	25.0813417434692	25.0039515457649	24.9579067230225	24.9110803604126	24.9153966903686	24.5588998794557
Prdm2_A2A7B5_S440_1	Prdm2	A2A7B5	S440	1	23.3989953994751	23.4417819976807	23.0406599044799	23.6573789878422	23.6431102752686	NA	NA	NA
Prdm2_A2A7B5_S441_1	Prdm2	A2A7B5	S441	1	23.3989953994751	23.4417819976807	23.0406599044799	23.3991811730228	23.6431102752686	NA	NA	NA
Prdm2_A2A7B5_S792_1	Prdm2	A2A7B5	S792	1	23.7860250473022	23.4016017913818	23.4817552566528	23.5679903030395	23.282398223877	23.3916387557984	23.5957937240601	23.3390398025514
Prdm2_A2A7B5_S638_1	Prdm2	A2A7B5	S638	1	22.2583169937134	22.5442066192627	22.3936376571655	22.1793241500854	22.304747841594	22.3943376541137	22.8059434890747	22.2755174636841
Kiaa1522_A2A7S8_S402_1	Kiaa1522	A2A7S8	S402	1	22.8858232498169	22.569242477417	22.6509656906128	22.485312461853	22.9363193511963	22.3080167770385	22.9560689926147	23.0807485580445
Osbpl9_A2A8Z1_S325_1	Osbpl9	A2A8Z1	S325	1	26.6535501480102	NA	NA	26.8427762985229	26.8477821350098	NA	NA	NA
Osbpl9_A2A8Z1_S326_1	Osbpl9	A2A8Z1	S326	1	25.2654027938843	25.3765830993652	25.4086484909058	25.1700639724731	25.1888885498047	25.2798662185668	25.3520822525024	24.9544897079469
Osbpl9_A2A8Z1_S329_1	Osbpl9	A2A8Z1	S329	1	23.8956422805786	23.3885631561279	23.8329210281372	23.9935636520385	23.6353645324708	23.6478624343872	24.073426246643	24.1444177627564
Dmrta2_A2A9A2_S204_1	Dmrta2	A2A9A2	S204	1	NA	23.0320110321045	NA	22.8164854049682	23.1391234485676	23.6066713333129	23.3035707473755	23.3325166702271
Szt2_A2A9C3_S1395_1	Szt2	A2A9C3	S1395	1	24.5993814468384	24.5783603761251	24.8921346664428	25.0311250686645	24.7604312896729	24.621054649353	24.9242219924927	25.2618131637573
Szt2_A2A9C3_S717_1	Szt2	A2A9C3	S717	1	24.2793779373169	24.2206783294678	24.4015378952027	24.3560075759887	24.1378288269043	24.0282735824584	24.1124238967896	23.9559926986695
Szt2_A2A9C3_S718_1	Szt2	A2A9C3	S718	1	NA	NA	NA	23.649525642395	NA	NA	NA	NA
Szt2_A2A9C3_S1650_1	Szt2	A2A9C3	S1650	1	22.9994859695434	23.3748302459717	23.1525716781616	23.3726224899291	23.2158927917481	23.4418764114379	23.4894609451295	23.1349782943726
Szt2_A2A9C3_S722_1	Szt2	A2A9C3	S722	1	25.0641202926636	25.1109561920166	25.0276823043823	24.9268503189086	24.7238502502442	25.1355619430541	24.649203300476	25.2599515914918
Kiaa1109_A2AAE1_S4613_1	Kiaa1109	A2AAE1	S4613	1	24.3847360610962	NA	NA	23.9186735153198	23.9302673339844	24.7273950576783	24.0105161666871	24.0152196884156
Kiaa1109_A2AAE1_S1355_1	Kiaa1109	A2AAE1	S1355	1	22.5261214502325	22.651008605957	22.5294618606567	22.5702562332153	21.8525104522706	21.7475690841674	22.3213930130005	21.5888243732723
Kiaa1109_A2AAE1_S1323_1	Kiaa1109	A2AAE1	S1323	1	NA	23.0057582855225	NA	NA	NA	NA	NA	23.1564779281616
Kiaa1109_A2AAE1_S2755_1	Kiaa1109	A2AAE1	S2755	1	25.9614324569702	25.6840782165527	25.3112325668335	25.5001821517944	25.7114696502686	25.7535142898559	25.7347822189331	25.7599496841432
Sh3pxd2b_A2AAY5_S550_1	Sh3pxd2b	A2AAY5	S550	1	24.8064362994819	24.7082347869873	24.6262063980103	24.3639020919799	24.5989379882813	24.6462163925171	24.6257772445678	24.9667024612428
Sh3pxd2b_A2AAY5_S551_1	Sh3pxd2b	A2AAY5	S551	1	NA	23.4995555877686	23.6840372085572	NA	23.7481517791749	24.1985063552857	23.9442396163941	23.3442125320434
Med14_A2ABV5_S992_1	Med14	A2ABV5	S992	1	NA	25.5298461914063	NA	NA	NA	NA	NA	NA
Med14_A2ABV5_S1001_1	Med14	A2ABV5	S1001	1	25.3679666519166	NA	NA	NA	NA	NA	NA	NA
Ddi2_A2ADY9_S120_1	Ddi2	A2ADY9	S120	1	26.2486581802368	25.8677272796631	26.2652793296611	26.141634941101	25.7584629058838	24.8847932548066	24.858691534619	24.6559127390751
Ddi2_A2ADY9_S121_1	Ddi2	A2ADY9	S121	1	NA	NA	NA	NA	NA	26.0767717361451	25.7757825851441	NA
Ddi2_A2ADY9_S127_1	Ddi2	A2ADY9	S127	1	NA	24.7039375305176	NA	NA	NA	25.2327890396118	NA	NA
Ddi2_A2ADY9_S128_1	Ddi2	A2ADY9	S128	1	25.0490732192993	25.2385765024629	24.7804136276246	25.153655052185	25.5353317260743	25.2327890396118	25.4996115220104	25.3134737014771
Fndc7_A2AED3_S213_1	Fndc7	A2AED3	S213	1	23.0999040603638	23.2525043487549	23.2745976726377	23.5281934738159	23.797571182251	23.8570413589478	23.7563180923462	23.4699831008912
Dock11_A2AF47_S158_1	Dock11	A2AF47	S158	1	24.2648172378541	24.7247924804688	24.4807691574097	24.4958276748657	24.7862491607667	24.6848115921021	24.4485235214234	24.4421033859253
Dock11_A2AF47_S296_1	Dock11	A2AF47	S296	1	22.3381357192993	23.1409130096436	23.2355108261109	22.1454711183564	22.618507385254	23.6991815567016	22.9614496231079	22.8592958450318
NA_A2AG58_S205_1	NA	A2AG58	S205	1	24.4135904312134	24.770040512085	24.1406240463257	24.1428327560424	24.2934494018555	24.2784490585328	24.1362276077271	24.2056322097778
Med12_A2AGH6_S699_1	Med12	A2AGH6	S699	1	24.7137155532837	24.8325786590576	24.8420648574829	25.051531791687	25.1278038024903	25.0602922439576	25.4474058151246	25.0451383590698
Ambra1_A2AH22_S1206_1	Ambra1	A2AH22	S1206	1	23.0545701980591	23.3340148925781	23.4289445877076	23.6585493087768	23.8489723205567	23.2959928512573	23.3231782913209	23.0502386093141
Camsap1_A2AHC3_S1133_1	Camsap1	A2AHC3	S1133	1	25.2989751059323	25.1954135894776	25.3386602401734	25.3655157089233	25.2479915618897	25.1108522415161	25.2668809890747	25.4416341781616
Camsap1_A2AHC3_S553_1	Camsap1	A2AHC3	S553	1	25.0109796524048	24.5269088300799	24.6424951553345	24.2677755355834	24.9640617370606	24.8623476028442	24.6320695877076	24.6566419601441
Camsap1_A2AHC3_S560_1	Camsap1	A2AHC3	S560	1	25.4301042556763	25.5789566040039	25.4633474349976	25.4819746017455	25.8622608184815	25.9787187576293	25.5890245437622	25.7671632766725
Kiaa1429_A2AIV2_S173_1	Kiaa1429	A2AIV2	S173	1	25.6548700332641	NA	NA	NA	NA	NA	NA	NA
Kiaa1429_A2AIV2_S1577_1	Kiaa1429	A2AIV2	S1577	1	25.8253776516437	25.7880058288574	25.8873777389527	25.6947927474975	25.5232334136963	25.6506423250129	25.7358713150024	25.6596708297729
Kiaa1429_A2AIV2_S1578_1	Kiaa1429	A2AIV2	S1578	1	25.7681303024292	NA	25.8873777389527	NA	NA	25.9712610244751	NA	NA
Kiaa1429_A2AIV2_S133_1	Kiaa1429	A2AIV2	S133	1	25.3029184341431	25.4691829681397	25.2029180526734	24.8638658523559	NA	25.1984701156616	25.0467996597291	NA
Kiaa1429_A2AIV2_S138_1	Kiaa1429	A2AIV2	S138	1	25.3029184341431	25.4691829681397	25.2029180526734	24.8638658523559	NA	NA	NA	25.4386472702027
Man1b1_A2AJ15_S102_1	Man1b1	A2AJ15	S102	1	26.8839693069458	26.9841728210449	26.942831993103	26.9140176773071	26.8662948608399	27.0698461532592	26.968939781189	26.8580865859985
Pnpla7_A2AJ88_S341_1	Pnpla7	A2AJ88	S341	1	22.2540822992369	22.8517694610564	22.6428311129678	23.6298494338989	24.7654361724854	24.3379583358765	24.6441450119018	24.3658571243287
Pnpla7_A2AJ88_S379_1	Pnpla7	A2AJ88	S379	1	24.9638700485229	25.0252799987793	25.1521615982055	24.9739904403686	25.6978359222413	25.8311758041382	25.5920324325561	25.6754083633423
Pnpla7_A2AJ88_S1280_1	Pnpla7	A2AJ88	S1280	1	24.340537071228	24.4067840576172	23.9889059066772	23.9268960952758	24.4347521601218	23.7928800582885	24.452712059021	24.2645082473756
Map7d1_A2AJI0_S256_1	Map7d1	A2AJI0	S256	1	22.3972444534302	NA	NA	NA	NA	NA	NA	22.8297624588014
Map7d1_A2AJI0_S401_1	Map7d1	A2AJI0	S401	1	24.3171300888061	24.3972492218018	24.5595560073853	24.2233667373657	24.3207130432129	24.3348245620728	24.3380022048951	24.4048967361451
Map7d1_A2AJI0_S275_1	Map7d1	A2AJI0	S275	1	NA	NA	NA	22.0301504135131	22.0981636047364	NA	NA	21.6799840927125
Map7d1_A2AJI0_S276_1	Map7d1	A2AJI0	S276	1	NA	NA	NA	22.0301504135131	22.0981636047364	NA	NA	21.6799840927125
Pnisr_A2AJT4_S211_1	Pnisr	A2AJT4	S211	1	24.3629713058472	24.373046875	24.3188714981079	24.006552696228	24.1409988403321	24.2116346359253	23.7531518936158	24.1013517379762
Pnisr_A2AJT4_S286_1	Pnisr	A2AJT4	S286	1	NA	NA	NA	NA	NA	NA	24.7855558395385	NA
Pnisr_A2AJT4_S290_1	Pnisr	A2AJT4	S290	1	23.4108953475952	23.2098274230957	23.2545142559928	23.3932104110717	23.8468551635743	24.3605680465698	25.0793534229926	25.1922655105591
Ppp1r3d_A2AJW4_S54_1	Ppp1r3d	A2AJW4	S54	1	NA	NA	NA	24.7658758163452	NA	NA	24.7803449630737	24.9076395034791
Ppp1r3d_A2AJW4_S58_1	Ppp1r3d	A2AJW4	S58	1	23.9940576553345	24.28981590271	24.1124219894409	24.3726892471313	26.0759449005127	26.0975141525268	26.1517896652222	26.4660978317262
Ppp1r3d_A2AJW4_S23_1	Ppp1r3d	A2AJW4	S23	1	23.2383489608764	23.1748561859131	23.1413717269897	23.167513847351	22.276538848877	22.5680525632444	22.4718503952027	22.492398262024
Ppp1r3d_A2AJW4_S25_1	Ppp1r3d	A2AJW4	S25	1	26.8214616775513	27.0817909240723	27.0156736373902	27.0441179275512	26.7699813842774	27.3253679275512	27.2058267593384	26.8155164718628
Ppp1r3d_A2AJW4_S113_1	Ppp1r3d	A2AJW4	S113	1	24.2990064620972	24.4446334838867	24.1036443710328	24.3469800949096	23.931266784668	24.1502790451049	23.3913564682008	23.7832593917847
Gm13695_Q8C5N3_S60_1	Gm13695	Q8C5N3	S60	1	23.6765718460083	24.0827598571777	23.9427652359009	23.8142023086547	23.7770614624024	23.8139933521852	23.7889280319215	23.9003877639771
Gm13695_A2AK44_S106_1	Gm13695	A2AK44	S106	1	NA	NA	NA	NA	NA	NA	24.0046319961548	NA
Gm13695_A2AK44_S107_1	Gm13695	A2AK44	S107	1	24.6734895706177	24.5796051025391	24.4330282211303	24.2478590011596	24.6937427520752	23.9646673202515	25.3422269503671	24.1757936477662
Ubr4_A2AN08_S619_1	Ubr4	A2AN08	S619	1	23.8448116054263	24.0881004333496	24.7676916122436	24.519097328186	24.2071189880372	24.2958536148072	24.4779310226441	25.0823392868043
Ubr4_A2AN08_S620_1	Ubr4	A2AN08	S620	1	24.2571887584633	24.0881004333496	24.7676916122436	24.519097328186	24.2071189880372	24.2958536148072	24.4779310226441	25.0823392868043
Ubr4_A2AN08_S1759_1	Ubr4	A2AN08	S1759	1	24.7112264633179	25.7559185028076	24.9765920639039	25.4437761306762	25.0621566772461	25.1036291122436	23.574299812317	25.642243385315
Ubr4_A2AN08_S2715_1	Ubr4	A2AN08	S2715	1	27.47105884552	27.321160099498	27.3894262313842	27.3400697708129	27.5112686157227	NA	NA	27.3231134414673
Ubr4_A2AN08_S2716_1	Ubr4	A2AN08	S2716	1	27.47105884552	NA	27.3894262313842	NA	27.5112686157227	27.1626149867285	27.162802696228	27.3231134414673
Ubr4_A2AN08_S2719_1	Ubr4	A2AN08	S2719	1	NA	NA	24.7458562850953	25.0504446029663	26.1576919555665	24.7286939620972	25.1595120768003	24.9195795059204
Ubr4_A2AN08_S2882_1	Ubr4	A2AN08	S2882	1	NA	NA	25.5652341842652	25.2532091140746	NA	25.4888925552368	25.3289155960084	NA
Ubr4_A2AN08_S2889_1	Ubr4	A2AN08	S2889	1	NA	NA	NA	25.3042097091674	25.6981773376465	25.2075071334839	24.9590368270874	25.3392190933228
Mdn1_A2ANY6_S4827_1	Mdn1	A2ANY6	S4827	1	26.0547723770141	26.2839183807373	25.7563829421997	25.8994913101196	25.8720951080323	25.7341318130493	25.6290807723999	25.6407842636109
Mdn1_A2ANY6_S5012_1	Mdn1	A2ANY6	S5012	1	25.729603767395	25.7809505462647	25.5433320999146	25.6826772689819	25.5256881713868	25.3080930709839	25.1530981063842	25.6412801742554
Mdn1_A2ANY6_S4747_1	Mdn1	A2ANY6	S4747	1	24.4593267440796	24.8681774139404	24.3420572280884	24.9133958816528	24.3682174682618	24.3101396560668	24.327624320984	24.653286933899
Mdn1_A2ANY6_S4927_1	Mdn1	A2ANY6	S4927	1	25.2568044662475	NA	NA	25.0595712661743	25.0753250122071	25.1757745742797	25.3344126359529	25.4801702499391
Fmnl2_A2APV2_S183_1	Fmnl2	A2APV2	S183	1	24.2410306930542	24.356897354126	24.274279110394	24.0962038040161	24.5160083770752	24.6699190139771	24.4406728744508	24.4855451583863
Fmnl2_A2APV2_S171_1	Fmnl2	A2APV2	S171	1	27.7270975112916	27.6317291259766	27.9665708541871	27.6709489822387	27.6992778778077	27.3788347244262	27.5357980728149	27.5413923263551
Rtf1_A2AQ19_S702_1	Rtf1	A2AQ19	S702	1	23.1229505538941	22.5114860534668	23.4267326414405	22.3891153335571	23.0879249572754	23.0459547042847	22.7509546279908	22.9557104110719
Ppig_A2AR02_S395_1	Ppig	A2AR02	S395	1	24.0032796859741	24.2089233398438	24.2568864822388	23.8273401260375	24.2742824554444	24.2609758377076	24.064148902893	23.8782663345338
Ppig_A2AR02_S413_1	Ppig	A2AR02	S413	1	25.5236845016479	25.1869239807129	25.6665934586286	25.6615362167358	25.3592739105225	25.4647035598754	25.3243924381568	25.9479417800903
Ppip5k1_A2ARP1_S982_1	Ppip5k1	A2ARP1	S982	1	NA	NA	NA	NA	22.2674160003663	NA	NA	NA
Ppip5k1_A2ARP1_S959_1	Ppip5k1	A2ARP1	S959	1	25.7152376174927	25.8999061584473	25.8442220687866	25.9365663528442	25.7533626556397	25.9744806289672	25.9501523971558	25.8745203018189
Ppip5k1_A2ARP1_S1032_1	Ppip5k1	A2ARP1	S1032	1	24.7533102035522	NA	NA	NA	24.8790588378907	NA	NA	NA
Ppip5k1_A2ARP1_S939_1	Ppip5k1	A2ARP1	S939	1	25.6062822341919	25.6103534698486	25.6742887496948	25.8160486221313	25.4433612823487	25.9585962295533	25.740418434143	25.4149370193482
Ppip5k1_A2ARP1_S1147_1	Ppip5k1	A2ARP1	S1147	1	23.6493864059448	23.7357120513916	23.2912378311158	23.9782609939575	23.7703762054444	23.8074874525741	23.7446374893189	24.1618604660034
Fam171a1_A2ATK9_S511_1	Fam171a1	A2ATK9	S511	1	22.1256608963013	22.0808582305908	21.8593091964722	22.2972764968871	21.9873638153077	22.2232313156128	22.7397775650024	22.1157445907594
Fam171a1_A2ATK9_S544_1	Fam171a1	A2ATK9	S544	1	23.2556562423706	23.265214920044	22.6093378067016	23.4875976333836	22.5988121032715	23.3699789047241	23.2991895675659	22.6853399276734
Fam171a1_A2ATK9_S460_1	Fam171a1	A2ATK9	S460	1	NA	NA	NA	NA	NA	NA	22.301745414734	22.5820169448853
Slc43a3_A2AVZ9_S259_1	Slc43a3	A2AVZ9	S259	1	27.0835180282593	25.5072078704834	26.035927772522	26.5058794021606	26.6268577575684	26.7646894454955	26.490309715271	26.6639871597291
Rabgap1_A2AWA9_S987_1	Rabgap1	A2AWA9	S987	1	NA	21.221305847168	21.8281812667847	NA	21.8861179351807	21.8699991692023	22.0047845840454	21.9681634902954
Rabgap1_A2AWA9_S496_1	Rabgap1	A2AWA9	S496	1	25.1643667221069	25.4462921799405	25.598671913147	25.699252128601	25.2162685394288	NA	NA	24.0421781539918
Rabgap1_A2AWA9_S42_1	Rabgap1	A2AWA9	S42	1	25.7224588394166	25.4220542907715	25.9155530929566	25.7749376296996	25.988208770752	25.6290826797485	25.7833967208862	26.0666227340698
Gpr155_A2AWR3_S835_1	Gpr155	A2AWR3	S835	1	23.9542455673218	24.0909729003906	24.2737016677857	24.3724889755248	24.685230255127	24.5457181930541	24.5746831893922	24.2855043411256
Gpr155_A2AWR3_S839_1	Gpr155	A2AWR3	S839	1	23.7193231582641	NA	NA	NA	NA	NA	NA	NA
Gm14295_A2BG91_S70_1	Gm14295	A2BG91	S70	1	21.7818464388032	21.6988416706883	22.8806352615357	21.7830488239756	22.4474031720046	23.0799474716186	23.200234413147	22.8318719863891
Arid1a_A2BH40_S697_1	Arid1a	A2BH40	S697	1	26.4218320846557	26.5913543701172	26.6104917526246	26.764271736145	26.6340351104737	26.8414335250854	26.7948503494262	26.6309099197389
Arid1a_A2BH40_S773_1	Arid1a	A2BH40	S773	1	NA	24.4826354980469	24.3465280532836	NA	23.9905471801758	24.2705583572387	24.2735662460328	24.099907875061
Arid1a_A2BH40_S716_1	Arid1a	A2BH40	S716	1	24.6802206039429	24.7006855010986	24.5166788101197	23.6217679977416	25.7576199969001	25.1827611923217	24.1833620071411	24.9142255783082
Arid1a_A2BH40_S365_1	Arid1a	A2BH40	S365	1	25.6383123397827	25.4847164154053	25.9208097457885	26.0508623123168	25.9900074005127	26.0149736404418	25.8985319137573	26.048399925232
Arid1a_A2BH40_S1605_1	Arid1a	A2BH40	S1605	1	22.2276239395141	22.1582527160645	22.3745546340942	21.9196081161498	21.8983993530274	22.1507446357119	22.3413782119752	21.8456602096559
Kalrn_A2CG49_S1771_1	Kalrn	A2CG49	S1771	1	21.3237314224243	NA	21.6183290481567	NA	21.9064502716065	21.3844385147095	21.7811555862427	21.5962057113647
Arid4b_A2CG63_S756_1	Arid4b	A2CG63	S756	1	23.1990633010864	23.4741287231445	23.6041421890259	23.703911781311	23.5306968688965	23.897665977478	23.5284757614135	23.6421861648559
Arid4b_A2CG63_S482_1	Arid4b	A2CG63	S482	1	NA	NA	24.3587198257447	24.4916467666625	23.9345092773438	24.6391668319703	24.6516332626342	24.0658235876225
Uhrf1bp1l_A2RSJ4_S1008_1	Uhrf1bp1l	A2RSJ4	S1008	1	24.9791125280367	25.1592540740967	24.8287630081177	24.6577272415161	25.0368817551575	24.9224214553833	24.7928419113159	24.9833326339722
Uhrf1bp1l_A2RSJ4_S414_1	Uhrf1bp1l	A2RSJ4	S414	1	NA	NA	NA	22.9333124160766	22.7156562805176	NA	NA	NA
Uhrf1bp1l_A2RSJ4_S418_1	Uhrf1bp1l	A2RSJ4	S418	1	27.1330251693725	27.8242225646973	27.9908990859985	28.2794023568419	27.9539680480958	27.8584871292115	27.8836381514537	27.8147401809693
Uhrf1bp1l_A2RSJ4_S952_1	Uhrf1bp1l	A2RSJ4	S952	1	24.3527612686157	25.1769027709961	25.4251070022584	25.552279472351	25.5193901062012	25.3826971054078	25.5058107376098	25.2427778244019
Uhrf1bp1l_A2RSJ4_S988_1	Uhrf1bp1l	A2RSJ4	S988	1	25.1898736953735	25.2505041893245	25.3037633895874	25.3523149490356	25.3005867004395	25.5124101638793	25.1505651473999	25.4013490676881
Uhrf1bp1l_A2RSJ4_S934_1	Uhrf1bp1l	A2RSJ4	S934	1	23.8562440872192	23.623477935791	23.5530061721802	23.9138097763061	23.9454307556153	23.8550462722778	23.7064466476441	23.6168756484985
Rsrc2_A2RTL5_S45_1	Rsrc2	A2RTL5	S45	1	NA	23.7849140167236	NA	NA	NA	NA	24.3036336898803	NA
Chd6_A3KFM7_S1865_1	Chd6	A3KFM7	S1865	1	22.8619203567505	22.777629840297	22.2820444107055	22.6939458847045	21.0312176951046	21.4761820711179	22.0325441360473	20.7101934620085
Tbc1d8b_A3KGB4_S952_1	Tbc1d8b	A3KGB4	S952	1	27.0657339096069	27.3682613372803	27.3593225479127	27.1306047439575	27.8913269042969	27.9812688827515	28.2208433151246	28.1874551773072
Ralgapa2_A3KGS3_S373_1	Ralgapa2	A3KGS3	S373	1	NA	NA	24.9094076156616	24.6959142684936	24.6369434053058	25.0135698318482	24.6601114273072	24.9077367782594
Ralgapa2_A3KGS3_S375_1	Ralgapa2	A3KGS3	S375	1	24.7834539413452	NA	NA	NA	NA	NA	NA	NA
Ralgapa2_A3KGS3_S376_1	Ralgapa2	A3KGS3	S376	1	NA	24.7636013031006	NA	NA	24.8924598693848	NA	NA	NA
Ralgapa2_A3KGS3_S1348_1	Ralgapa2	A3KGS3	S1348	1	24.6031370162964	NA	24.8693437576295	NA	25.0826129913331	NA	NA	NA
Ralgapa2_A3KGS3_S819_1	Ralgapa2	A3KGS3	S819	1	25.7708539962768	25.8071765899658	25.8627614974976	25.6801404953002	25.4604778289795	25.7477903366089	25.7067384719848	25.7781438827516
Ralgapa2_A3KGS3_S820_1	Ralgapa2	A3KGS3	S820	1	26.169207572937	26.1042785644531	26.1185541152954	26.115475654602	26.0317745208741	26.3353357315064	26.0734949111939	26.0481367111207
Ralgapa2_A3KGS3_S696_1	Ralgapa2	A3KGS3	S696	1	22.3255281448364	22.223274230957	22.5367364883422	22.6715240417611	22.9905796051026	NA	NA	NA
Ralgapa2_A3KGS3_S362_1	Ralgapa2	A3KGS3	S362	1	22.1999940872192	22.1233634948731	22.0558462142945	22.0507165991323	20.6046173712828	20.6737653401812	21.7049245834351	20.7494754189274
Ralgapa2_A3KGS3_S368_1	Ralgapa2	A3KGS3	S368	1	23.312369922489	22.452543258667	23.3497705459595	23.1482496261596	22.7553157806397	23.1479997634887	23.1200456619262	22.9207735061646
Ralgapa2_A3KGS3_S765_1	Ralgapa2	A3KGS3	S765	1	25.8302507400513	NA	NA	25.8190698623657	NA	NA	25.5505590438842	25.4556112289429
Phrf1_A6H619_S1201_1	Phrf1	A6H619	S1201	1	25.2771158218384	25.3565769195557	25.604084968567	25.6531629562377	25.6117458343506	25.5332059860229	25.4300909042359	25.5769891738891
Phrf1_A6H619_S914_1	Phrf1	A6H619	S914	1	24.6317911148071	24.3570709228516	NA	NA	NA	NA	NA	NA
Phrf1_A6H619_S919_1	Phrf1	A6H619	S919	1	NA	NA	24.6131658554078	NA	NA	24.6530122756958	NA	24.7775869369508
Phrf1_A6H619_S867_1	Phrf1	A6H619	S867	1	22.5550680160522	22.8932075500488	23.1831346771255	22.109444618225	22.867151260376	22.8101263046265	22.7799731176016	22.9496698379516
Armt1_A6H630_S203_1	Armt1	A6H630	S203	1	NA	22.7178382873535	NA	NA	22.7986297607422	22.2532625198365	NA	NA
Rabgap1l_A6H6A9_S490_1	Rabgap1l	A6H6A9	S490	1	25.9477682113647	25.9439525604248	25.7803392410278	25.7457990646362	25.7395267486573	25.7116003036498	25.7101545333862	25.7065725326539
Rabgap1l_A6H6A9_S119_1	Rabgap1l	A6H6A9	S119	1	22.0963544845581	26.0887489318848	25.7160634994507	25.5884084701538	25.7890071868897	25.6831789016723	25.9121809005737	25.8902788162232
Rabgap1l_A6H6A9_S121_1	Rabgap1l	A6H6A9	S121	1	NA	NA	NA	NA	24.346908569336	NA	NA	NA
Ankrd50_A6H6J9_S207_1	Ankrd50	A6H6J9	S207	1	23.1825475692749	NA	NA	NA	23.5644702911377	NA	23.9345903396606	NA
Ankrd50_A6H6J9_S177_1	Ankrd50	A6H6J9	S177	1	23.7735719680786	24.1087799072266	NA	NA	23.7118682641027	24.3212633132934	23.7462301254272	23.8183851242066
Ankrd50_A6H6J9_S223_1	Ankrd50	A6H6J9	S223	1	22.0576009750366	22.6966705322266	22.3251333236695	22.9960145950317	22.7374961378443	22.8809003829955	23.3863592147828	22.8219137191772
Dennd4c_A6H8H2_S1057_1	Dennd4c	A6H8H2	S1057	1	NA	25.3787059783936	NA	24.9932146072387	24.755973815918	NA	24.8901414871216	NA
Dennd4c_A6H8H2_S1043_1	Dennd4c	A6H8H2	S1043	1	24.5029630661011	24.6432304382324	24.0616579055786	24.423624028965	23.858196258545	23.9383478164672	23.4935312271118	24.0875349044801
Dennd4c_A6H8H2_S1246_1	Dennd4c	A6H8H2	S1246	1	NA	25.2755680084229	NA	NA	NA	NA	NA	NA
Dennd4c_A6H8H2_S1248_1	Dennd4c	A6H8H2	S1248	1	NA	NA	NA	NA	24.6506633758545	NA	NA	NA
Dennd4c_A6H8H2_S1637_1	Dennd4c	A6H8H2	S1637	1	24.7185544967651	25.1342372894287	25.1216192245484	24.6288976669311	25.0649299621583	25.0789709091186	25.0963163375854	24.9333772659303
Dennd4c_A6H8H2_S1340_1	Dennd4c	A6H8H2	S1340	1	21.8224049302171	21.7551102991459	21.7298179888422	21.5735486767262	22.787618637085	22.7145448891368	22.7565660476684	22.9390306472778
Dennd4c_A6H8H2_S1274_1	Dennd4c	A6H8H2	S1274	1	23.7594308853149	24.1879386901856	24.3443632125854	24.1557168960571	24.4740562438965	24.3421697616578	24.3706846237183	24.4416341781616
Dennd4c_A6H8H2_S1096_1	Dennd4c	A6H8H2	S1096	1	25.5630655288696	25.5085716247559	25.5625295639039	25.3856077194213	25.3035163879395	24.9825754165649	25.0692491531372	25.4142198562622
Dennd4c_A6H8H2_S987_1	Dennd4c	A6H8H2	S987	1	25.0650968551636	NA	NA	NA	NA	NA	NA	25.2053174972534
Arhgap31_A6X8Z5_S765_1	Arhgap31	A6X8Z5	S765	1	22.4213113784791	22.2768287658692	22.1255197525024	22.2044630050659	22.5608596801758	22.6915998458862	22.4681310653686	22.5976991653443
Dpy19l1_A6X919_S22_1	Dpy19l1	A6X919	S22	1	26.3490114212036	26.3098011016846	26.4675359725953	26.3207521438598	26.4766807556153	26.3787527084351	26.4019212722778	26.5936040878297
Dpy19l1_A6X919_S23_1	Dpy19l1	A6X919	S23	1	26.3490114212036	26.3098011016846	26.4675359725953	26.3207521438598	26.4766807556153	26.3787527084351	26.4019212722778	26.5936040878297
Dpy19l1_A6X919_S28_1	Dpy19l1	A6X919	S28	1	NA	NA	NA	NA	NA	NA	NA	24.2218866348266
Pfkfb3_A7UAK5_S507_1	Pfkfb3	A7UAK5	S507	1	22.3050889968872	22.7649269104004	NA	NA	22.4833393096924	NA	NA	NA
Pfkfb3_A7UAK5_S490_1	Pfkfb3	A7UAK5	S490	1	24.5172357559204	24.5886554718018	24.7099256515503	24.9162893295288	24.9416770935059	25.2056074142455	24.9877977371216	25.1222505569459
Thada_A8C756_S1006_1	Thada	A8C756	S1006	1	NA	23.6754684448242	NA	24.2504816055297	23.9189796447754	23.8149498310831	23.2974061965942	23.7505083084107
Sec14l1_A8Y5H7_S578_1	Sec14l1	A8Y5H7	S578	1	NA	NA	23.6969327926635	23.7658262252807	23.3315372467042	23.7188539505004	23.7710390090942	23.9515733718872
Chd3_B1AR17_S764_1	Chd3	B1AR17	S764	1	24.5218477249145	NA	NA	23.9972982406616	NA	NA	NA	NA
Chd3_B1AR17_S765_1	Chd3	B1AR17	S765	1	NA	25.0923366546631	NA	NA	24.7028903961182	23.926724433899	24.4885778427124	24.7938032150269
Chd3_B1AR17_S649_1	Chd3	B1AR17	S649	1	NA	NA	23.8324384689332	NA	23.9323482513428	NA	NA	23.3944044113159
Vps13d_B1ART2_S1043_1	Vps13d	B1ART2	S1043	1	25.2205610275268	NA	NA	NA	25.6450157165528	NA	NA	25.9339742660522
Vps13d_B1ART2_S2078_1	Vps13d	B1ART2	S2078	1	NA	NA	23.6840372085572	23.5325098037719	23.1771087646485	22.8631638553038	22.8483533859253	22.9880228042603
Vps13d_B1ART2_S2080_1	Vps13d	B1ART2	S2080	1	23.2193841934204	NA	NA	NA	NA	NA	NA	NA
Vps13d_B1ART2_S1708_1	Vps13d	B1ART2	S1708	1	23.1304526637223	23.4221531560946	24.247862815857	23.0421698488222	24.3066005706788	24.7360165514692	24.5599412918091	24.7340688705445
Vps13d_B1ART2_S1710_1	Vps13d	B1ART2	S1710	1	NA	NA	NA	NA	NA	24.6978044509887	NA	NA
Vps13d_B1ART2_S2435_1	Vps13d	B1ART2	S2435	1	25.0575132369995	25.0918121337891	25.1324491500854	24.9103593826293	25.0417537689209	24.7544050216674	24.7790670394897	24.8100481033326
Vps13d_B1ART2_S1035_1	Vps13d	B1ART2	S1035	1	NA	NA	25.4266767501832	NA	NA	NA	NA	NA
Vps13d_B1ART2_S1039_1	Vps13d	B1ART2	S1039	1	25.459454536438	25.6075172424317	NA	NA	23.7640342712403	NA	23.523175239563	NA
Vps13d_B1ART2_S753_1	Vps13d	B1ART2	S753	1	22.6950426101684	22.9545478820801	22.7954568862916	22.8861459342598	23.1924686431885	23.4541044235229	23.6096143722534	23.5231637954713
Vps13d_B1ART2_S765_1	Vps13d	B1ART2	S765	1	23.065503640518	23.4507212186364	23.5036343701552	23.4998792912788	24.756914138794	24.6335248947143	24.4888486862183	24.3638067245484
Vps13d_B1ART2_S1725_1	Vps13d	B1ART2	S1725	1	25.0105600357056	25.2128200531006	25.4007883071899	25.299536705017	25.2847442626954	25.259072303772	25.5294332504272	25.2718801498414
Vps13d_B1ART2_S1728_1	Vps13d	B1ART2	S1728	1	25.7528441090081	26.0484969766545	25.9630441595397	26.2042460971445	27.796092245635	27.0358629226684	27.4033117294311	27.477017402649
Pex10_B1AUE5_S125_1	Pex10	B1AUE5	S125	1	NA	22.457633972168	NA	NA	22.4392070770264	22.0259943008422	22.188042640686	22.5164059984682
Pex10_B1AUE5_S259_1	Pex10	B1AUE5	S259	1	24.5015230178833	24.3399162292481	24.7695589065552	24.0943384170532	25.0204334259034	24.4138822555541	24.4602193832397	24.4528532028198
Tbc1d2_B1AVH7_S914_1	Tbc1d2	B1AVH7	S914	1	24.3059072494507	24.579704284668	24.3547563552857	24.3415231704711	24.7282161712647	24.3147096633911	24.6564226150512	24.5243043899537
Kif16b_B1AVY7_S582_1	Kif16b	B1AVY7	S582	1	24.1426458358764	23.6494693756104	23.547641341757	24.3822221755981	NA	23.8880357742309	23.9267835617066	NA
Uprt_B1AVZ0_S20_1	Uprt	B1AVZ0	S20	1	NA	NA	NA	NA	NA	NA	25.8563966751098	NA
Uprt_B1AVZ0_S22_1	Uprt	B1AVZ0	S22	1	23.9519153151007	24.042501449585	24.6802854537964	24.1712560653686	23.3632253920921	22.8705031493225	23.1698156004109	24.1795778274537
Uprt_B1AVZ0_S23_1	Uprt	B1AVZ0	S23	1	26.1872217406701	25.7323513031006	26.0650529861451	25.8893346786498	26.0092582702637	NA	NA	NA
Uprt_B1AVZ0_S25_1	Uprt	B1AVZ0	S25	1	NA	NA	NA	NA	24.2069816589356	NA	NA	NA
Akirin2_B1AXD8_S21_1	Akirin2	B1AXD8	S21	1	23.3794469833374	23.2096977233887	23.2628488540649	23.0237919748342	22.1056168602277	23.1430101394653	22.2850165181826	22.0248881153088
Nfx1_B1AY10_S81_1	Nfx1	B1AY10	S81	1	24.1834154129028	24.0012378692627	24.441222190857	24.2322416305541	24.2256317138672	24.5290708541871	24.3247327804566	24.2077627182008
Usp24_B1AY13_S2601_1	Usp24	B1AY13	S2601	1	23.6943113079421	23.3823986053467	23.4198465347291	23.7218732833862	23.6449394226075	23.8567552566528	23.1552324295045	23.5882081985475
Usp24_B1AY13_S2074_1	Usp24	B1AY13	S2074	1	23.6653219938083	24.606782913208	23.4976447343599	23.4655348297465	25.3609123229981	25.4661359786987	25.7473669052124	25.6192178726197
Usp24_B1AY13_S1138_1	Usp24	B1AY13	S1138	1	24.0466909408569	24.4522819519043	24.5109567642211	24.9543714523315	24.494592666626	24.4781293869018	24.8542337417603	24.4606828689576
Usp24_B1AY13_S1140_1	Usp24	B1AY13	S1140	1	NA	NA	NA	26.1329164505004	26.2058811187745	NA	NA	NA
Usp24_B1AY13_S2558_1	Usp24	B1AY13	S2558	1	22.5453462600708	22.3721370697022	22.4483118057252	22.3751897811889	22.5504703521729	22.621636390686	22.7789545059204	22.6589612960816
Usp24_B1AY13_S2044_1	Usp24	B1AY13	S2044	1	28.4209775924682	28.3737373352051	28.3793363571167	28.4002809524536	28.2241039276124	28.3063306808472	28.2529706954956	28.2728414535522
Mbd5_B1AYB6_S263_1	Mbd5	B1AYB6	S263	1	23.9375749204879	23.3328304290772	23.3478803634643	23.7130270004272	24.0017681121827	24.1403284072876	24.0394849777222	24.0658655622129
Mbd5_B1AYB6_S264_1	Mbd5	B1AYB6	S264	1	23.4079391571767	23.3328304290772	23.3478803634643	23.7130270004272	24.0017681121827	NA	24.0394849777222	NA
Tmem245_B1AZA5_S12_1	Tmem245	B1AZA5	S12	1	27.2046575546264	27.5408153533936	27.5879259109497	27.5733556747436	27.1738929748536	27.3178873062134	27.4237222671509	27.0909376144409
Tmem245_B1AZA5_S327_1	Tmem245	B1AZA5	S327	1	25.3061647415161	NA	NA	23.9598588943481	25.1575317382813	25.1214818954467	25.1797876358033	24.8629770278932
Tmem245_B1AZA5_S329_1	Tmem245	B1AZA5	S329	1	NA	25.1333198547363	NA	NA	NA	NA	NA	25.0707693099976
Thoc2_B1AZI6_S1417_1	Thoc2	B1AZI6	S1417	1	22.7257165908813	22.7336349487305	23.1041028316438	24.1008939743041	23.5380401611329	23.3844118118286	23.4036531448365	22.9680891036988
Thoc2_B1AZI6_S1217_1	Thoc2	B1AZI6	S1217	1	NA	NA	NA	NA	NA	NA	NA	25.2443552017213
Thoc2_B1AZI6_S1219_1	Thoc2	B1AZI6	S1219	1	24.9515562057495	24.8705567711422	25.2493467330933	24.971209526062	25.3667716979981	25.1844263076783	25.0431928634643	25.2378670501344
Dlgap4_B1AZP2_S973_1	Dlgap4	B1AZP2	S973	1	25.3538084030151	25.2729778289795	25.5229768753052	25.4331045150756	25.1584911346436	25.4246620082806	25.4568529129028	25.7282819747926
Dlgap4_B1AZP2_S716_1	Dlgap4	B1AZP2	S716	1	23.8924627304077	NA	23.8899087905884	NA	NA	24.1943044662476	24.152626991272	NA
Uhrf1bp1_B2KF50_S929_1	Uhrf1bp1	B2KF50	S929	1	26.4542798995972	26.3712902069092	26.4762334823609	26.2045907974243	26.1720275878907	26.0533895492553	25.9715681076049	26.1072816848756
Uhrf1bp1_B2KF50_S936_1	Uhrf1bp1	B2KF50	S936	1	22.5852918624878	22.9619140625	23.1916055679322	23.3004865646362	22.8598937988282	23.420578956604	23.3722181320191	23.5638971328735
Uhrf1bp1_B2KF50_S942_1	Uhrf1bp1	B2KF50	S942	1	24.3612737655639	24.4399700164795	24.5097494125366	24.8734941482543	24.5873107910157	24.5187253952027	24.3893041610717	24.0128755569459
Uhrf1bp1_B2KF50_S746_1	Uhrf1bp1	B2KF50	S746	1	24.5705442428589	24.7307796478272	24.3304777145385	24.6441602706909	24.3571071624756	NA	24.7059774398803	NA
Uhrf1bp1_B2KF50_S1095_1	Uhrf1bp1	B2KF50	S1095	1	23.4058084487916	23.5431823730469	23.0708913803101	22.9332952499389	23.825517654419	23.1705293655396	23.523175239563	23.4649782180787
Uhrf1bp1_B2KF50_S1098_1	Uhrf1bp1	B2KF50	S1098	1	23.8823480606079	24.5103244781494	25.0417451858521	24.7563734054565	25.1029300689698	24.557801246643	25.5127820968628	24.7404050827027
Uhrf1bp1_B2KF50_S914_1	Uhrf1bp1	B2KF50	S914	1	24.0245962142944	24.1332530975342	24.5515394210816	24.9770727157592	24.5668296813965	24.5399942398072	24.7572221755981	24.9220323562622
Cad_B2RQC6_S1859_1	Cad	B2RQC6	S1859	1	27.8414220809936	27.8984375	27.8466386795045	27.7134218215942	27.7997493743897	28.0224866867066	27.6727781295777	27.7858495712281
Cad_B2RQC6_S10_1	Cad	B2RQC6	S10	1	25.3963804244995	25.595140039063	25.8833971023559	25.8630819320678	25.8057899475098	25.7960023880004	25.9381532669067	25.7604393427862
Cad_B2RQC6_S1900_1	Cad	B2RQC6	S1900	1	27.0237150192261	26.2630729675293	27.0670671463013	27.4372034072875	27.1943264007569	26.9589948654174	27.4151639938354	27.2486143112184
Cad_B2RQC6_S1406_1	Cad	B2RQC6	S1406	1	21.7165689468384	22.1780490875244	22.1702723823713	22.3122243881225	21.6453037261963	22.3202161788941	NA	NA
Cad_B2RQC6_S1038_1	Cad	B2RQC6	S1038	1	24.6064214706421	24.5727043151856	24.5153551101684	24.6309690475463	24.4032669067383	24.4395322799683	24.5520906448365	24.7325906753541
Phf3_B2RQG2_S249_1	Phf3	B2RQG2	S249	1	26.4307298660278	26.5033740997315	26.5531530380249	26.4453992843627	26.4518737792969	26.768858909607	26.6456251144409	26.6616868972778
Phf3_B2RQG2_S377_1	Phf3	B2RQG2	S377	1	24.7841482162475	25.1325035095215	25.0029211044311	25.0455865859985	24.8481788635254	24.9345731735229	24.7298727035522	24.8056680116522
Ythdc2_B2RR83_S1105_1	Ythdc2	B2RR83	S1105	1	24.8369207382202	24.7986507415772	24.7922811508178	24.9375600814819	24.8848304748536	24.4523458480834	24.7267065048217	24.9318990707397
Ythdc2_B2RR83_S1236_1	Ythdc2	B2RR83	S1236	1	21.2734680961794	21.6750564575195	22.5236349105835	22.0789098739623	22.0112171173096	21.814243307609	21.864706993103	21.9133653640747
Ythdc2_B2RR83_S1238_1	Ythdc2	B2RR83	S1238	1	NA	NA	NA	NA	NA	21.9838361740112	NA	NA
Brpf1_B2RRD7_S858_1	Brpf1	B2RRD7	S858	1	22.8296575546264	22.6383819580078	22.8905038833618	22.6912031173705	22.7278804779053	23.2066965103149	23.4033651351928	23.1387872695923
Otud4_B2RRE7_S554_1	Otud4	B2RRE7	S554	1	25.5500802993774	25.7267761230469	25.8117895126342	25.9693765640258	25.8902988433838	25.8831720352172	26.0914678573609	25.7847929000854
Otud4_B2RRE7_S1016_1	Otud4	B2RRE7	S1016	1	NA	24.4288272857666	NA	24.9294900894164	NA	NA	NA	24.9318990707397
Otud4_B2RRE7_S1017_1	Otud4	B2RRE7	S1017	1	24.7890005111694	24.4288272857666	NA	NA	24.9847831726075	24.780068397522	25.031434059143	24.9318990707397
Otud4_B2RRE7_S1000_1	Otud4	B2RRE7	S1000	1	23.1374750137329	21.6655977374135	22.1661982852129	21.8418609836357	23.0064373016358	23.5424821550195	23.5928869247436	23.358630180359
Zfc3h1_B2RT41_S29_1	Zfc3h1	B2RT41	S29	1	22.6608381271362	23.398889541626	22.8959180423145	22.8338460922241	NA	23.6207208633422	NA	NA
Zfc3h1_B2RT41_S952_1	Zfc3h1	B2RT41	S952	1	22.7081727981567	NA	NA	NA	NA	20.6137247085572	22.8313837051391	NA
Apba1_B2RUJ5_S573_1	Apba1	B2RUJ5	S573	1	22.7218675613403	23.6668529510498	23.6661558151246	23.0110273361205	23.0870648223229	22.9764089584351	23.213589668274	23.3873205184937
Zcchc24_B2RVL6_S65_1	Zcchc24	B2RVL6	S65	1	24.7253332138061	24.511266708374	24.7590780258178	25.1941442489623	24.6686992645264	24.7219324111939	24.6479253768922	24.6189527511597
Zcchc24_B2RVL6_S93_1	Zcchc24	B2RVL6	S93	1	26.2744302749634	NA	NA	NA	NA	NA	NA	27.5311880111695
Zcchc24_B2RVL6_S97_1	Zcchc24	B2RVL6	S97	1	NA	NA	NA	NA	26.2288513183594	NA	26.2924985885621	NA
Ep300_B2RWS6_S1037_1	Ep300	B2RWS6	S1037	1	24.8850927352905	25.806921005249	25.6250352859497	25.8442258834838	25.1895484924317	25.5608644485473	26.026572227478	25.9386606216432
Ep300_B2RWS6_S1725_1	Ep300	B2RWS6	S1725	1	24.9430932998657	24.6404113769531	24.9973325729371	25.027262687683	24.8694477081299	24.8962812423705	24.6502981185914	25.0010938644409
Ep300_B2RWS6_S2306_1	Ep300	B2RWS6	S2306	1	23.2827367782593	23.3166408538818	23.4860601425171	23.4319829940795	23.1573181152344	23.4489488601684	23.2316904067993	23.3856477737428
Zcchc11_B2RX14_S131_1	Zcchc11	B2RX14	S131	1	24.6894960403442	24.8698501586914	24.5705423355103	24.5557317733764	24.4087772369385	24.5482492446899	24.3606157302856	24.3783102035522
Cped1_B2RX70_S561_1	Cped1	B2RX70	S561	1	25.4455003738403	25.9209671020508	25.6177129745484	25.82843875885	25.1272945404053	25.7624616622924	25.3693933486939	25.9146127700807
Ppp2r3a_B2RXC8_S154_1	Ppp2r3a	B2RXC8	S154	1	22.8480411777229	22.5569095611572	22.8919496536254	23.0119199752807	23.0500507354737	22.6563768386841	22.6351818023136	23.0708646774293
Ppfia1_B2RXQ2_S775_1	Ppfia1	B2RXQ2	S775	1	23.4085664749145	23.8060474395752	NA	NA	22.8009643554688	22.9230642318726	NA	NA
Ppfia1_B2RXQ2_S797_1	Ppfia1	B2RXQ2	S797	1	25.6732244491577	25.8553581237793	25.9561243057252	26.1567659378051	25.5746040344239	25.6059834820453	25.9953546524048	25.7216711044312
Ppfia1_B2RXQ2_S554_1	Ppfia1	B2RXQ2	S554	1	21.9861402511597	NA	NA	22.8538389205932	22.3751239776612	22.0228490829467	NA	NA
Ppfia1_B2RXQ2_S239_1	Ppfia1	B2RXQ2	S239	1	24.4757070541382	24.6288871765137	24.2490205764771	24.8713178634643	24.2257671356202	23.8232278823853	25.0185459259516	24.7006731033326
Ppfia1_B2RXQ2_S1235_1	Ppfia1	B2RXQ2	S1235	1	23.7117834091186	NA	NA	NA	NA	NA	NA	NA
Ppfia1_B2RXQ2_S1236_1	Ppfia1	B2RXQ2	S1236	1	22.2155823790068	22.9050158841775	23.6526517868042	22.2399770366829	24.1094188690186	23.7129907608033	23.624835496548	24.3172788619996
Ankrd44_B2RXR6_S983_1	Ankrd44	B2RXR6	S983	1	22.6155576705932	22.5420360565186	22.752875328064	23.0159692764282	22.8607845306397	22.7541303634643	22.7635965347291	23.1668977737428
Dock5_B2RY04_S1832_1	Dock5	B2RY04	S1832	1	24.7444372177124	25.1372566223145	NA	NA	25.0323181152344	25.2886915206909	25.6503591537476	25.6195745468141
Dock5_B2RY04_S1765_1	Dock5	B2RY04	S1765	1	26.5701417922973	26.5902404785156	26.5969095230103	26.716851234436	26.7704467773438	26.9105310440064	26.8314962387085	26.776843070984
Dock5_B2RY04_S1802_1	Dock5	B2RY04	S1802	1	NA	NA	NA	NA	NA	NA	24.5545606613159	24.3978643417359
Rbm25_B2RY56_S698_1	Rbm25	B2RY56	S698	1	25.8328008651733	25.7062244415283	25.3399858474732	25.0022783279418	25.4110164642334	24.7440729141235	24.7083749771118	24.9174585342408
Rbm25_B2RY56_S672_1	Rbm25	B2RY56	S672	1	30.6032476425171	30.5065097808838	30.4717473983765	30.6893587112426	30.6403827667237	30.4859132766723	30.5370302200317	30.4748888015747
Rbm25_B2RY56_S578_1	Rbm25	B2RY56	S578	1	25.6105031967163	26.3147983551026	26.3536977767945	26.4329442977905	26.1987075805665	26.1019868850708	26.1470594406128	26.2715215682984
Xpnpep3_B7ZMP1_S503_1	Xpnpep3	B7ZMP1	S503	1	23.4804506773262	23.606538772583	23.4728593826295	23.6851835250854	NA	24.0621862411498	NA	24.0208845138551
Kif7_B7ZNG0_S662_1	Kif7	B7ZNG0	S662	1	21.7695516561366	21.550172324611	21.5526935108284	21.5692034244277	22.6327516742399	22.9146795272828	22.6395349502564	22.5371370315553
Pdzd8_B9EJ80_S490_1	Pdzd8	B9EJ80	S490	1	23.0257024765014	23.6069297790527	22.7134752273559	23.1444787979125	22.9799957275391	22.2369241714478	21.876187324524	23.4486570358277
Pdzd8_B9EJ80_S513_1	Pdzd8	B9EJ80	S513	1	22.8759546279907	NA	NA	NA	23.2002277374268	NA	23.3509836196899	NA
Pdzd8_B9EJ80_S515_1	Pdzd8	B9EJ80	S515	1	NA	NA	23.2846155166627	NA	NA	23.4105215072632	NA	23.3112287521363
Pdzd8_B9EJ80_S973_1	Pdzd8	B9EJ80	S973	1	21.9708431543839	22.29681489516	22.1661245353627	23.4314680099487	24.2344047028309	23.7027788162232	24.206530570984	23.6738100051881
Pdzd8_B9EJ80_S532_1	Pdzd8	B9EJ80	S532	1	27.7992010116577	27.68115234375	28.039143562317	27.9539575576782	28.0775737762452	27.9356966018677	28.0890493392945	27.9556875228883
Osbpl8_B9EJ86_S314_1	Osbpl8	B9EJ86	S314	1	24.9902029037475	25.1464462280274	25.4809541702271	25.3273763656616	25.3672332763672	25.3124971389771	25.0662469863891	25.1334180831909
Osbpl8_B9EJ86_S65_1	Osbpl8	B9EJ86	S65	1	24.2905206680298	24.1059578048114	24.0457506179809	24.551188468933	24.5527229309083	24.6690277285782	24.4178609848022	24.7241258621216
Osbpl8_B9EJ86_S328_1	Osbpl8	B9EJ86	S328	1	25.0459089279175	25.2731323242188	25.0672101974488	24.9155092239379	24.9519290924073	24.741400718689	24.7137346267701	24.6710100173951
Osbpl8_B9EJ86_S331_1	Osbpl8	B9EJ86	S331	1	24.4678964614868	24.0243644714356	24.362135887146	24.2236642837524	24.23051071167	24.601014137268	24.7789545059204	24.0757455825807
Osbpl8_B9EJ86_S342_1	Osbpl8	B9EJ86	S342	1	23.8147802352905	23.5893993377686	23.7148580551147	23.3872632980346	23.4678134918213	22.9142599105834	23.1730260848999	23.539294242859
Osbpl8_B9EJ86_S14_1	Osbpl8	B9EJ86	S14	1	25.8154191970825	25.5814990997315	25.7149381637573	25.2557859420776	25.4132843017579	25.725993156433	25.5598440170289	25.3944387435914
Tmf1_B9EKI3_S397_1	Tmf1	B9EKI3	S397	1	NA	25.79616355896	NA	NA	NA	NA	NA	NA
Tmf1_B9EKI3_S138_1	Tmf1	B9EKI3	S138	1	21.9569864273071	22.3058013916016	22.7158861160278	21.9857130050659	22.5026264190674	22.6050004959107	22.8277349472047	22.0018758773804
Tmf1_B9EKI3_S340_1	Tmf1	B9EKI3	S340	1	27.2846422195434	27.0461349487305	27.2831850051879	26.9489774703979	27.299072265625	27.4550619125366	27.0596017837524	27.0665788650514
NA_C0HKD9_S80_1	NA	C0HKD9	S80	1	NA	NA	NA	NA	NA	NA	23.0808591842652	NA
NA_C0HKD9_S94_1	NA	C0HKD9	S94	1	24.1733465194702	24.4258327484131	24.5021791458129	24.4683637619018	24.1592388153077	24.4527864456177	24.3403387069703	24.2011251449585
Zbed6_D2EAC2_S381_1	Zbed6	D2EAC2	S381	1	NA	NA	NA	NA	NA	25.5455713272095	25.4393377304078	NA
Zbed6_D2EAC2_S383_1	Zbed6	D2EAC2	S383	1	25.3672180166637	25.3207054138184	25.3829278945922	25.4369478225707	NA	NA	NA	25.7040300369264
Mtx3_D3YTP3_S311_1	Mtx3	D3YTP3	S311	1	26.4304685592651	26.2880153656006	26.5008573532104	26.616919517517	27.2151584625245	27.1413621902466	27.202826499939	27.1686410903932
Mtx3_D3YTP3_S284_1	Mtx3	D3YTP3	S284	1	25.6019792556763	25.4268035888672	25.2803735733033	25.5180406570434	25.2672767639161	25.7850675582885	25.777174949646	25.4232454299928
Ccnyl1_Q8BGU5_S66_1	Ccnyl1	Q8BGU5	S66	1	23.8632974624634	23.4632472991943	23.6202325820922	23.4287691116332	23.9862270355225	24.0034399032592	24.0374422073365	23.5369119644166
Ccnyl1_D3YUJ3_S352_1	Ccnyl1	D3YUJ3	S352	1	28.2765359878541	28.2369575500488	28.2706308364868	28.3285665512084	28.2450561523438	28.4793176651001	28.3721876144409	28.2517728805543
Ccnyl1_D3YUJ3_S111_1	Ccnyl1	D3YUJ3	S111	1	25.8763265609741	25.7978801727295	25.8605375289917	25.5751581192016	25.8638973236084	25.8480176925659	25.7554712295533	26.1141538619996
Ccnyl1_D3YUJ3_S118_1	Ccnyl1	D3YUJ3	S118	1	23.7467432022095	23.655445098877	23.8694372177124	23.6977413599658	23.5103359222413	24.0955629348754	NA	NA
Ccnyl1_D3YUJ3_S128_1	Ccnyl1	D3YUJ3	S128	1	25.3186540603638	NA	NA	NA	NA	NA	NA	NA
Safb_D3YXK2_S24_1	Safb	D3YXK2	S24	1	28.2614316940307	28.5749015808106	28.516791343689	28.3761301040649	28.3154277801514	28.6183061599732	28.6794557571411	28.5877618789673
Safb_D3YXK2_S366_1	Safb	D3YXK2	S366	1	30.1152563095093	30.2816829681397	30.1757230758667	30.1238145828246	30.1207084655762	30.0419034957885	30.1127862930298	30.3834981918335
Safb_D3YXK2_S235_1	Safb	D3YXK2	S235	1	26.3978757858276	26.1918106079102	26.4540071487427	26.2937746047973	26.2588615417481	26.0961465835572	26.2531805038453	26.2802286148072
Safb_D3YXK2_S247_1	Safb	D3YXK2	S247	1	23.2785673141479	24.084659576416	24.4259405136109	24.7069811597229	24.072006225586	24.6341333389283	NA	NA
Safb_D3YXK2_S354_1	Safb	D3YXK2	S354	1	27.6255578994751	27.7347164154053	27.8172292709351	27.5881910324096	27.8346576690674	27.5605592727661	27.8136968612672	27.9478597640991
Safb_D3YXK2_S623_1	Safb	D3YXK2	S623	1	23.1134923051531	22.8672695159912	23.3694772720336	23.1438207626342	23.2983627319336	23.4061155319214	23.409411430359	23.4555788040162
Safb_D3YXK2_S626_1	Safb	D3YXK2	S626	1	24.3642816543579	24.4203281402588	24.4815092086792	24.1095094680786	24.3979148864747	24.6514806747436	24.0146760940552	24.2567548751832
Safb_D3YXK2_S298_1	Safb	D3YXK2	S298	1	24.5677938461304	26.1878910064697	25.2416563034058	26.0127229690551	25.0392456054688	25.2280626296997	25.1057901382447	25.8527517318726
Obsl1_D3YYU8_S10_1	Obsl1	D3YYU8	S10	1	25.1749658584595	24.3994560241699	24.3935728073121	24.0663270950317	24.9590091705323	24.669787305279	24.6614980697633	24.2846822738647
Obsl1_D3YYU8_S1579_1	Obsl1	D3YYU8	S1579	1	NA	22.064640045166	22.2285852432252	NA	22.3389854431153	22.3035650253296	22.4822130203247	22.0263681411744
Ccdc6_D3YZP9_S237_1	Ccdc6	D3YZP9	S237	1	23.7936735153198	24.0989303588867	23.6378049850464	23.6807603836059	25.6619186401368	25.9531450271607	25.5953512191772	25.9160604476929
Kctd18_E0CZ26_S349_1	Kctd18	E0CZ26	S349	1	23.926833152771	23.7281723022461	23.6545095443726	23.8173669109653	23.8919467926026	23.7954587936402	23.8342594917795	23.8153867721559
Soga1_E1U8D0_S1300_1	Soga1	E1U8D0	S1300	1	NA	NA	NA	NA	23.6092777252198	NA	NA	NA
Piezo1_E2JF22_S1646_1	Piezo1	E2JF22	S1646	1	NA	NA	NA	NA	NA	NA	22.6756258010865	NA
Syde2_E9PUP1_S1203_1	Syde2	E9PUP1	S1203	1	21.6558294296264	21.9898567199707	21.3919878005982	21.8015012226294	22.2533149719239	NA	NA	NA
AU019823_E9PUQ3_S138_1	AU019823	E9PUQ3	S138	1	22.7430009841919	23.1433448791504	23.2312974929809	23.23733194145	23.2197151184083	23.2865781784058	23.295355796814	23.3607606887818
Fam53a_E9PV82_S119_1	Fam53a	E9PV82	S119	1	22.8838586807251	22.8486137390137	22.5607233047485	23.1462316513061	23.1920607670392	23.2020540237427	22.7306318283081	23.0543489456178
Golgb1_E9PVZ8_S663_1	Golgb1	E9PVZ8	S663	1	NA	NA	NA	23.5116453170776	23.2774295806885	NA	NA	NA
Golgb1_E9PVZ8_S664_1	Golgb1	E9PVZ8	S664	1	NA	23.6338920593262	23.5304384231567	NA	23.7014785718436	23.6822423934936	23.9682321548462	23.6086568832397
Golgb1_E9PVZ8_S1792_1	Golgb1	E9PVZ8	S1792	1	25.3864316940307	25.5623168945313	25.9677801132203	25.7315797805786	25.9209918975831	25.7983541488647	26.1418581008911	25.792805671692
Golgb1_E9PVZ8_S2655_1	Golgb1	E9PVZ8	S2655	1	24.5484476089477	24.7399597167969	24.6328763961792	25.0748205184936	24.6435680389405	25.0085363388061	24.362027168274	24.4855451583863
Golgb1_E9PVZ8_S461_1	Golgb1	E9PVZ8	S461	1	NA	NA	25.1828680038453	NA	24.8618240356446	25.0572786331177	25.0300340652466	24.9647893905641
Golgb1_E9PVZ8_S548_1	Golgb1	E9PVZ8	S548	1	26.9218664169311	26.2827528572418	25.7928015720034	25.6001935899613	27.2445964813233	27.8163843154908	27.5409782385238	27.4990911483766
Card6_E9PWH2_S809_1	Card6	E9PWH2	S809	1	22.4636888504028	22.2608413696289	22.4944829940796	22.5802526473998	22.4222488403321	22.6280164718628	22.6138334274292	22.2540235519409
Dip2c_E9PWR4_S89_1	Dip2c	E9PWR4	S89	1	22.7018041610718	23.5633010864258	NA	NA	23.6714916229249	23.2494916915893	23.5259057299936	23.0630407333375
Rsf1_E9PWW9_S668_1	Rsf1	E9PWW9	S668	1	24.0513830184936	24.2779369354248	24.332459449768	24.4077730178832	23.9436988830567	24.2507505416871	24.5811376571655	24.0223207473756
Rsf1_E9PWW9_S1347_1	Rsf1	E9PWW9	S1347	1	26.5989866256714	26.3827705383301	26.2874555587768	26.3985242843627	26.1835517883301	26.0848608016967	25.9188833236695	26.1456937789918
Rsf1_E9PWW9_S350_1	Rsf1	E9PWW9	S350	1	22.9760770797729	23.3470840454102	23.4693861007691	23.9066228866577	23.5406608581543	24.0279359817504	23.7495260238647	23.8011388778687
Rsf1_E9PWW9_S608_1	Rsf1	E9PWW9	S608	1	22.9314432144166	23.4879093170166	22.8911161422729	23.2166459718891	23.0123043060303	23.3011655807496	23.084824670823	23.0503797531128
Rsf1_E9PWW9_S232_1	Rsf1	E9PWW9	S232	1	24.4323720932007	NA	NA	NA	NA	NA	24.2151021957397	NA
Slc4a1ap_E9PX68_S258_1	Slc4a1ap	E9PX68	S258	1	27.0526552200317	26.4981060028076	26.4066228866578	26.4789190292358	26.5516948699952	26.4096803665161	26.4986886978149	26.4108152389527
Fam98c_E9PYD1_S129_1	Fam98c	E9PYD1	S129	1	25.6759347915649	25.6543560028076	25.7484693527222	25.6957006454467	25.6833782196045	25.7178087234497	25.9783868789673	25.7745828628541
Lmo7_E9PYF4_S1014_1	Lmo7	E9PYF4	S1014	1	NA	NA	NA	24.6925973892211	24.6710929870606	NA	NA	NA
Lmo7_E9PYF4_S1020_1	Lmo7	E9PYF4	S1020	1	23.4916098325872	23.5529295397285	23.4911875064214	23.645701112358	24.5765123417025	24.6041860580445	24.8039770126342	24.6666002273559
Lmo7_E9PYF4_S811_1	Lmo7	E9PYF4	S811	1	NA	NA	24.3263673782348	NA	NA	NA	NA	24.1247587203979
Lmo7_E9PYF4_S813_1	Lmo7	E9PYF4	S813	1	23.8735456466675	24.1587200164795	23.8722303820304	23.775065422058	23.9504508972168	24.2782354354859	24.0499372482299	24.0198258267726
Lmo7_E9PYF4_S652_1	Lmo7	E9PYF4	S652	1	24.8516130447388	24.6538352966309	24.881531715393	24.809021949768	25.0291709899903	24.9439897537232	24.7605466842652	24.5670976638795
Lmo7_E9PYF4_S1444_1	Lmo7	E9PYF4	S1444	1	NA	NA	NA	NA	23.9624748229981	NA	23.5632371902466	NA
Lmo7_E9PYF4_S1446_1	Lmo7	E9PYF4	S1446	1	24.1193514491989	23.89235496521	24.0905389785766	24.1158361434936	NA	23.9459543228149	NA	24.2202463150025
Lmo7_E9PYF4_S699_1	Lmo7	E9PYF4	S699	1	23.7137575149536	23.8624076843262	23.6135034561158	23.8789186477661	22.4717435088549	22.6461405388713	22.7180832608766	22.5798404230786
Lmo7_E9PYF4_S702_1	Lmo7	E9PYF4	S702	1	NA	NA	NA	NA	24.0421009063721	NA	NA	NA
Ap1ar_E9PYF7_S49_1	Ap1ar	E9PYF7	S49	1	24.9146471023559	24.8091125488281	NA	NA	24.7211074829102	NA	NA	NA
Setd1a_E9PYH6_S1110_1	Setd1a	E9PYH6	S1110	1	25.3652391433716	24.7798442840576	25.3574438095092	25.4857530593871	25.3900032043458	25.5940828323365	25.0021104812622	25.7615880966187
Setd1a_E9PYH6_S521_1	Setd1a	E9PYH6	S521	1	NA	NA	NA	24.7969102859496	NA	NA	NA	NA
Setd1a_E9PYH6_S1159_1	Setd1a	E9PYH6	S1159	1	24.4135389328003	24.590934753418	24.6823759078979	24.5765114663575	24.6415843963624	24.5349588394165	24.9748010635377	24.5408601760865
Setd1a_E9PYH6_S1160_1	Setd1a	E9PYH6	S1160	1	24.2644332344499	24.590934753418	24.6823759078979	24.3132982254028	24.6415843963624	24.5349588394165	24.9748010635377	24.5408601760865
Setd1a_E9PYH6_S930_1	Setd1a	E9PYH6	S930	1	NA	23.6016349792481	NA	NA	NA	NA	NA	23.9104032516479
Setd1a_E9PYH6_S481_1	Setd1a	E9PYH6	S481	1	26.4611921310425	26.4286327362061	26.8231363296509	26.5755034395935	26.5508823394776	NA	26.562705039978	NA
Setd1a_E9PYH6_S483_1	Setd1a	E9PYH6	S483	1	NA	NA	NA	26.4990644454955	NA	26.5452909469604	NA	26.4696378707887
Parp4_E9PYK3_S1683_1	Parp4	E9PYK3	S1683	1	24.2750863246836	24.1927089691162	24.2414751052857	24.2797365188598	24.3233146667481	24.1641588211059	24.6321935653686	24.4015226364137
Prr12_E9PYL2_S859_1	Prr12	E9PYL2	S859	1	24.8408937454223	NA	NA	24.7326498031616	NA	24.7770109176635	NA	25.0820817947389
Prr12_E9PYL2_S648_1	Prr12	E9PYL2	S648	1	25.3408119734094	25.3489284515381	25.3136911392211	25.1709871292114	NA	NA	25.3945741653442	25.3555727005006
Nbeal1_E9PYP2_S1401_1	Nbeal1	E9PYP2	S1401	1	24.3263025283813	24.6966647609956	24.7386598587036	24.5701513290405	24.1897583007813	24.6251859664916	24.4692754745484	24.4346437454225
Nbeal1_E9PYP2_S1403_1	Nbeal1	E9PYP2	S1403	1	NA	24.5515480041504	NA	NA	NA	NA	NA	NA
Chd2_E9PZM4_S1572_1	Chd2	E9PZM4	S1572	1	24.5731935501098	24.6606426239014	24.7857122421265	24.8085775375366	24.7930889129639	24.7036237716674	25.1050367355347	24.4858713150025
Chd2_E9PZM4_S1727_1	Chd2	E9PZM4	S1727	1	22.9777936935425	23.4000205993652	22.8744745254516	23.3077821731567	23.2343616485596	23.9745035171509	23.1455545425416	23.8459024429322
Scaf11_E9PZM7_S498_1	Scaf11	E9PZM7	S498	1	24.2946906580016	24.1371898651123	24.315489768982	24.4926919937133	24.1342182159424	24.4692754745484	24.6171222771887	24.6590642929078
Scaf11_E9PZM7_S857_1	Scaf11	E9PZM7	S857	1	24.2327928543091	23.8243503570557	24.3102273941041	24.0414686203002	23.8983478546143	24.0078096389771	24.0346517562866	24.1793355941772
Scaf11_E9PZM7_S859_1	Scaf11	E9PZM7	S859	1	24.7404432296753	25.0311660766602	25.2252340316772	24.8601503372192	24.6651992797852	24.7096815109253	24.6356363296509	25.0099382400514
Scaf11_E9PZM7_S821_1	Scaf11	E9PZM7	S821	1	23.6954584121704	23.5352821350098	23.2601213455201	23.3839483261108	23.1931629180909	22.5884199142455	23.178650856018	22.4695886195474
Scaf11_E9PZM7_S704_1	Scaf11	E9PZM7	S704	1	22.5086793899536	22.9516983032227	22.4380903244018	23.2442808151245	22.6251106262208	22.4434709548951	22.8391904830933	22.9851732254028
Scaf11_E9PZM7_S336_1	Scaf11	E9PZM7	S336	1	25.38680934906	25.4226665496826	25.642632484436	25.8402166366577	25.1054782867432	25.2705221176147	25.7240228652954	25.8688726425172
Scaf11_E9PZM7_S609_1	Scaf11	E9PZM7	S609	1	26.0212736129761	26.2597770690918	26.3382692337036	26.3598928451538	25.7989177703858	26.6300554275512	26.095736503601	26.5960168838502
Herc1_E9PZP8_S4855_1	Herc1	E9PZP8	S4855	1	24.187497138977	24.0461883544922	23.8150434494018	23.5529584884643	23.8063106536866	23.5629911422729	23.7900323867798	23.7258329391479
Herc1_E9PZP8_S1428_1	Herc1	E9PZP8	S1428	1	24.7982511520386	25.5381603240967	NA	NA	25.4258632659913	25.1027479171753	NA	NA
Herc1_E9PZP8_S1491_1	Herc1	E9PZP8	S1491	1	23.3153219223022	23.6190185546875	23.5408811569214	23.7177724838256	23.6849822998047	23.4792413711547	23.9819173812866	23.6140222549439
Herc1_E9PZP8_S1512_1	Herc1	E9PZP8	S1512	1	NA	23.6736927032471	23.7522020339966	NA	NA	NA	23.1171102523803	23.4722166061402
Tns1_E9Q0S6_S1054_1	Tns1	E9Q0S6	S1054	1	26.3164796829223	26.0117206573486	26.1762609481811	26.3126173019409	26.2902240753174	26.0622491836547	26.1679697036743	26.2381525039673
Tns1_E9Q0S6_S1062_1	Tns1	E9Q0S6	S1062	1	26.6127367019653	26.8042984008789	26.567572593689	26.603304862976	26.6173191070557	26.8969736099243	26.7659711837768	26.7583894729615
Tns1_E9Q0S6_S867_1	Tns1	E9Q0S6	S867	1	25.0229711532593	25.0386962890625	25.8289575576783	25.3055753707885	25.6735095977784	25.4301824569703	25.5775957107545	25.4769145618983
Tns1_E9Q0S6_S1363_1	Tns1	E9Q0S6	S1363	1	27.6260709762573	27.9278297424317	27.7829656600953	27.6409292221069	27.604326248169	27.6766576766967	27.7631635665893	27.667073249817
Tns1_E9Q0S6_S1117_1	Tns1	E9Q0S6	S1117	1	NA	NA	NA	NA	NA	24.2312517166137	NA	NA
Tns1_E9Q0S6_S1118_1	Tns1	E9Q0S6	S1118	1	23.6389162166129	23.7297019958496	23.5993814468384	24.0869379043579	23.0397090911866	NA	23.192925453186	NA
Tns1_E9Q0S6_S1013_1	Tns1	E9Q0S6	S1013	1	NA	NA	NA	NA	NA	NA	27.0554780960084	NA
Tns1_E9Q0S6_S1461_1	Tns1	E9Q0S6	S1461	1	22.9915838241577	22.5818481445313	22.8284330368042	22.2271890640258	23.1772480010987	22.8097734451293	NA	NA
Tns1_E9Q0S6_S1468_1	Tns1	E9Q0S6	S1468	1	28.4973306655884	28.4485721588135	28.5831270217896	28.1380491256713	28.1920261383057	28.4419469833373	28.2686948776246	28.1585302352906
Tns1_E9Q0S6_S1470_1	Tns1	E9Q0S6	S1470	1	28.8873243331909	NA	NA	NA	NA	NA	NA	NA
Tns1_E9Q0S6_S1451_1	Tns1	E9Q0S6	S1451	1	27.6765069961548	27.6462688446045	27.9436712265015	28.1430578231811	27.5681819915772	27.6955633163453	27.796706199646	27.7622861862184
Tns1_E9Q0S6_S1423_1	Tns1	E9Q0S6	S1423	1	28.9859266281128	29.1966857910156	29.0604066848754	29.2724962234496	28.6746902465821	28.8107900619507	28.8019202338886	28.5425653457641
Tns1_E9Q0S6_S545_1	Tns1	E9Q0S6	S545	1	22.9398260116577	22.7340641021729	23.0270166397095	23.0186204910278	22.6587791442872	22.7243394851684	22.3685579299927	23.1662817001344
Tns1_E9Q0S6_S616_1	Tns1	E9Q0S6	S616	1	22.55363861518	21.7661361694336	21.471495628357	22.3638753890991	22.2148265838624	NA	NA	NA
Tns1_E9Q0S6_S963_1	Tns1	E9Q0S6	S963	1	25.3095731735229	25.6989650726318	NA	NA	25.4080295562745	25.7161073684692	25.6290502548217	25.7701845169068
Tns1_E9Q0S6_S966_1	Tns1	E9Q0S6	S966	1	NA	NA	25.7755250930786	25.6607160568237	NA	NA	NA	NA
Tns1_E9Q0S6_S1535_1	Tns1	E9Q0S6	S1535	1	28.3842649459839	28.2343845367432	28.1401948928834	28.2194681167602	28.1461009979249	28.3677988052368	28.049786567688	28.253493309021
Tns1_E9Q0S6_S836_1	Tns1	E9Q0S6	S836	1	26.2278776168823	26.3584976196289	26.3760690689086	26.4093885421752	26.356300354004	26.5079431533814	26.1513376235962	26.1497831344604
Tns1_E9Q0S6_S922_1	Tns1	E9Q0S6	S922	1	22.4433279037475	22.5158519744873	22.9302549362183	22.5974117355251	23.2812232971192	22.5527038558946	22.3807420730591	22.6009206771851
Tns1_E9Q0S6_S1397_1	Tns1	E9Q0S6	S1397	1	29.3099699020386	29.376054763794	29.5737676620484	29.3355582653028	29.1167106628418	NA	NA	29.3058137893678
Tns1_E9Q0S6_S1399_1	Tns1	E9Q0S6	S1399	1	NA	NA	NA	29.5283594131469	NA	NA	NA	NA
Tns1_E9Q0S6_S1547_1	Tns1	E9Q0S6	S1547	1	22.2678575515747	22.9887886047363	22.188063621521	22.4009160995483	22.8672218322754	22.435736656189	23.0576629478904	21.702452659607
Tns1_E9Q0S6_S1203_1	Tns1	E9Q0S6	S1203	1	23.6061429977417	23.8228340148926	24.0581941604615	23.4162340164184	23.8600160748148	23.9269056320191	23.8262071609497	23.7603254318238
Tns1_E9Q0S6_S930_1	Tns1	E9Q0S6	S930	1	25.7818593978882	26.0250797271729	26.1826410293579	26.0960817337036	25.9875679016114	26.1985998153686	26.2835531234741	26.0477170944215
Tns1_E9Q0S6_S971_1	Tns1	E9Q0S6	S971	1	NA	NA	25.1697397232055	NA	NA	NA	NA	NA
Tns1_E9Q0S6_S1126_1	Tns1	E9Q0S6	S1126	1	24.7166719436645	24.9147510528565	24.6296014785766	24.5850057601928	24.5650062561036	24.7633485794067	24.6829881668091	24.7048120498658
Tns1_E9Q0S6_S792_1	Tns1	E9Q0S6	S792	1	27.0808591842651	26.9910335540772	27.3447523117066	27.4796628952026	26.7019634246827	27.1866388320922	27.3393411636353	27.0990362167359
Tns1_E9Q0S6_S897_1	Tns1	E9Q0S6	S897	1	24.7252912521362	24.35036277771	NA	NA	NA	NA	NA	24.485676765442
Tns1_E9Q0S6_S899_1	Tns1	E9Q0S6	S899	1	24.7252912521362	24.35036277771	24.3561010360717	24.6463747024536	24.3967094421387	24.5918588638305	24.5926980972291	24.485676765442
Tns1_E9Q0S6_S1346_1	Tns1	E9Q0S6	S1346	1	21.8859300613403	27.6691875457764	27.8221635818482	22.7496423721313	27.55277633667	23.0705308914184	27.8260583877564	27.8191976547241
Tns1_E9Q0S6_S154_1	Tns1	E9Q0S6	S154	1	24.3793401718139	24.7646541595459	24.6693487167359	23.8756189346313	24.868055343628	24.4618043899536	24.9757082105149	24.3243494033814
Tns1_E9Q0S6_S156_1	Tns1	E9Q0S6	S156	1	23.546233177185	23.9181480407715	23.9707670211792	23.8441152843977	23.9696254730225	23.9986295700073	NA	NA
Tns1_E9Q0S6_S167_1	Tns1	E9Q0S6	S167	1	NA	NA	23.9273824691772	24.3853425979614	NA	NA	NA	NA
Tns1_E9Q0S6_S169_1	Tns1	E9Q0S6	S169	1	23.9208054077818	23.7804088592529	23.9231252670289	24.1579694747924	22.3234424591065	21.2761107035055	21.2286653578446	21.4664151998759
Tns1_E9Q0S6_S509_1	Tns1	E9Q0S6	S509	1	24.8211641311645	24.7725315093994	24.4082269668579	24.2877003339853	24.9968452453614	24.3370733261109	24.4140729904174	24.3426332473756
Tns1_E9Q0S6_S1599_1	Tns1	E9Q0S6	S1599	1	22.3992738723755	22.354636445042	22.2014684677124	22.3495931625366	22.5222549438477	22.3052911758422	22.5563516616822	22.9913797378541
Tex264_E9Q137_S225_1	Tex264	E9Q137	S225	1	NA	NA	NA	NA	NA	NA	24.7208147048951	NA
Tex264_E9Q137_S234_1	Tex264	E9Q137	S234	1	25.6989507675171	25.8508396148682	25.8618383407592	25.8837385177612	25.6974678039551	25.790072441101	25.6442060470581	25.8578348159791
Tex264_E9Q137_S238_1	Tex264	E9Q137	S238	1	23.9434595108032	23.8517074584961	23.7768049240113	23.5803213119506	24.5209941864014	24.3350286483765	24.2923040390015	24.4990758895875
Tex264_E9Q137_S243_1	Tex264	E9Q137	S243	1	24.3285455703735	24.2529430389404	24.7386083602905	24.5941553115844	24.4655742645264	24.4423189163208	24.6150426864624	24.4459848403932
Atad2b_E9Q166_S16_1	Atad2b	E9Q166	S16	1	23.80748462677	23.9289951324463	23.7156972885132	23.3528242111205	23.9705390314875	24.139859199524	24.0943078994752	24.0037298202516
Pdzd2_E9Q1M1_S2433_1	Pdzd2	E9Q1M1	S2433	1	24.0012445449829	24.2587490081787	24.1089162826539	24.0839185714721	23.9502048492432	24.2247171401978	24.3700208663941	24.3386068344116
Pdzd2_E9Q1M1_S844_1	Pdzd2	E9Q1M1	S844	1	NA	22.824821472168	NA	22.709620475769	22.2971992492676	22.7166357040405	22.4714651107789	22.7730785570741
Pdzd2_E9Q1M1_S2507_1	Pdzd2	E9Q1M1	S2507	1	22.8954153060913	22.8150234222412	23.3319807052613	22.8524007797241	22.9148254394532	23.1969022750854	23.0088472366334	22.8571271896363
Pdzd2_E9Q1M1_S2288_1	Pdzd2	E9Q1M1	S2288	1	25.4192819595337	25.6373958587647	25.2516946792603	24.9681596755981	25.4293155670167	25.3882398502405	25.2979021072387	25.4007635116578
Pdzd2_E9Q1M1_S1867_1	Pdzd2	E9Q1M1	S1867	1	23.3316221237182	22.8830242156983	22.9037294387817	22.5739831924438	22.8543376922608	22.9603796005248	22.465121269226	22.4165678024293
Pdzd2_E9Q1M1_S2363_1	Pdzd2	E9Q1M1	S2363	1	23.5091543197632	23.1727428436279	22.8532285690308	23.2357301712036	23.199951171875	23.6837415695191	22.8643503189087	23.1959352493287
Pdzd2_E9Q1M1_S1985_1	Pdzd2	E9Q1M1	S1985	1	23.9596071243286	24.298267364502	24.4397649765015	24.4513654708862	24.3000392913819	24.5725622177123	24.4198598861695	24.2371873855591
Irf2bp2_E9Q1P8_S250_1	Irf2bp2	E9Q1P8	S250	1	24.542326927185	24.3631706237793	24.6948614120484	24.2941446304321	24.6524810791016	24.9092950820922	24.710883140564	24.3937807083131
Irf2bp2_E9Q1P8_S389_1	Irf2bp2	E9Q1P8	S389	1	26.8614015579223	27.0628242492676	27.0615139541909	27.0606107711791	27.132137298584	26.6792116165161	NA	NA
Irf2bp2_E9Q1P8_S343_1	Irf2bp2	E9Q1P8	S343	1	23.9854860305786	24.0793762207031	23.7110815048217	24.0664930343627	23.7444610595704	23.8655595779418	23.7428140640259	23.8243627548219
Irf2bp2_E9Q1P8_S169_1	Irf2bp2	E9Q1P8	S169	1	27.8535413742066	27.6728172302246	27.7191610336303	27.3480863571166	27.8012313842774	27.6309576034546	27.6232404708862	27.3979330062866
Irf2bp2_E9Q1P8_S439_1	Irf2bp2	E9Q1P8	S439	1	23.8422147544311	23.93338587437	23.8702492205819	24.1227967502736	25.2371921539307	24.9761209487915	25.1544059574051	25.1950120925903
Irf2bp2_E9Q1P8_S440_1	Irf2bp2	E9Q1P8	S440	1	25.437575340271	25.5645370483399	25.7828912734985	21.2598981857299	25.695240020752	25.4393415451049	25.4563665390015	25.1179361343384
Irf2bp2_E9Q1P8_S443_1	Irf2bp2	E9Q1P8	S443	1	24.0266008377075	NA	NA	24.6364374160766	NA	NA	25.182900428772	NA
Irf2bp2_E9Q1P8_S445_1	Irf2bp2	E9Q1P8	S445	1	NA	NA	24.1999254226684	NA	NA	NA	NA	NA
Irf2bp2_E9Q1P8_S226_1	Irf2bp2	E9Q1P8	S226	1	24.66197681427	25.0028743743897	24.7151727676391	25.1908483505248	25.7265396963748	24.593056678772	24.9287385940552	25.3465776443482
Irf2bp2_E9Q1P8_S71_1	Irf2bp2	E9Q1P8	S71	1	26.8875856399536	27.2339878082276	27.0083189010621	27.1157960891723	26.8982639312745	26.9185659384722	26.9231405258178	26.9429540634156
Kank1_E9Q238_S887_1	Kank1	E9Q238	S887	1	22.7076215744018	22.3447380065918	22.412678718567	22.8112039566039	22.8000354766846	22.698546409607	23.249083518982	22.6744260787965
Kank1_E9Q238_S325_1	Kank1	E9Q238	S325	1	27.2009153366089	27.2082462310791	27.3336191177368	27.4235486984252	27.0500965118409	27.4263963699341	27.4738683700561	27.4496908187866
Acbd4_E9Q289_S162_1	Acbd4	E9Q289	S162	1	25.0774145126343	NA	NA	NA	24.7865257263184	24.4939680099487	24.8736791610717	24.4911928176881
Gm15800_E9Q2E4_S1530_1	Gm15800	E9Q2E4	S1530	1	23.79869556427	23.8288059234619	24.3645429611207	24.1550931930541	24.3259143829346	24.3357782363891	24.6197061538697	24.6528234481812
Elmsan1_E9Q2I4_S456_1	Elmsan1	E9Q2I4	S456	1	24.7558946609497	24.5027160644531	24.9398527145385	24.5045824050903	25.5193614959717	25.6710252761841	25.4433069229127	25.5979280471803
Elmsan1_E9Q2I4_S890_1	Elmsan1	E9Q2I4	S890	1	22.8313512802124	22.6488227844238	22.6253919601441	23.3178205490112	22.8453540802002	NA	22.6451826095581	NA
Cep350_E9Q309_S2219_1	Cep350	E9Q309	S2219	1	NA	NA	NA	23.1639165878295	NA	NA	NA	NA
Cep350_E9Q309_S2221_1	Cep350	E9Q309	S2221	1	23.0913457870483	23.1581192016602	23.0970010757447	23.2001552302013	22.7962913513184	23.0049848556518	23.4966459274292	22.6626482009889
Akap13_E9Q394_S1892_1	Akap13	E9Q394	S1892	1	26.3709325790405	26.2740726470947	26.2899198532104	26.1964712142944	25.9621906280518	25.9344148635865	26.1396741867066	26.2726335525514
Akap13_E9Q394_S1613_1	Akap13	E9Q394	S1613	1	24.4491624832153	24.2053435408509	25.2323522567749	24.7396669387817	24.8670558929444	25.1791582107543	24.9066209793091	25.207329750061
Akap13_E9Q394_S1593_1	Akap13	E9Q394	S1593	1	23.2467908859253	22.9435043334961	23.0068044662476	22.3953981399536	22.755033493042	23.0624990463257	23.0352277755737	22.6874914169312
Akap13_E9Q394_S1839_1	Akap13	E9Q394	S1839	1	25.66588306427	25.6145706176758	25.9849138259888	25.846827507019	25.8513927459717	25.9692430496216	26.1006155014039	25.939040184021
Akap13_E9Q394_S1569_1	Akap13	E9Q394	S1569	1	27.6338548660278	27.6774272918701	27.6245069503784	27.8360013961791	27.6264724731446	27.8116159439086	27.915005683899	27.945616722107
Akap13_E9Q394_S2692_1	Akap13	E9Q394	S2692	1	24.5306882858276	24.595874786377	24.2739152908326	24.6686086654663	24.5642547607422	25.0261220932007	24.5383615493774	24.7239046096803
Akap13_E9Q394_S1858_1	Akap13	E9Q394	S1858	1	23.2232446670532	23.5260963439942	23.4170141220092	23.0782861709594	23.5802688598633	23.2399415969848	23.3564481735229	23.2229948043823
C2cd2_E9Q3C1_S649_1	C2cd2	E9Q3C1	S649	1	28.0479001998901	28.0395755767822	27.8671770095826	28.0157041549682	28.3709125518799	28.3250684738159	28.3832006454467	28.3832578659059
C2cd2_E9Q3C1_S514_1	C2cd2	E9Q3C1	S514	1	22.1080161589323	21.9249553878485	22.1208341276065	21.9581413794952	22.8814907073975	23.030787631067	23.2017946243286	23.3072595596314
Nup153_E9Q3G8_S603_1	Nup153	E9Q3G8	S603	1	NA	NA	NA	NA	21.8380203247071	21.9095792770385	NA	NA
Nup153_E9Q3G8_S335_1	Nup153	E9Q3G8	S335	1	22.5934457778931	23.4664878845215	22.9914522171021	22.5422515675685	23.9284343719483	23.7684564590454	23.6962385177612	24.4127149581909
Nup153_E9Q3G8_S218_1	Nup153	E9Q3G8	S218	1	23.2136642507703	22.9060897827149	23.5789155960084	22.6990327835082	22.6843700408936	23.1117753982543	22.9688577651978	22.9962644577027
Pi4ka_E9Q3L2_S233_1	Pi4ka	E9Q3L2	S233	1	NA	NA	23.0142660140991	23.5375299453735	22.5275695802859	22.8864736557007	22.5363111495972	22.4789743423463
Pi4ka_E9Q3L2_S1439_1	Pi4ka	E9Q3L2	S1439	1	24.9132280349731	24.8815517425537	24.8351888656616	24.721453666687	25.0753993988038	25.1021471023559	24.873522758484	24.7415494918823
Pi4ka_E9Q3L2_S260_1	Pi4ka	E9Q3L2	S260	1	24.7026510238647	24.4629211425781	24.6639318466186	24.41344165802	24.7704238891602	24.7547616958618	24.5855321884155	24.3855772018434
Nbas_E9Q411_S472_1	Nbas	E9Q411	S472	1	26.7848591353819	27.0785293579102	26.6960573196411	26.4160242080688	22.8271293640137	26.6515626907348	26.2925977706909	26.3825426101684
Nbas_E9Q411_S474_1	Nbas	E9Q411	S474	1	24.6674337387085	24.8220329284668	24.4859361648559	24.6280012130737	24.5060386657715	24.4257078170777	24.4457254409791	24.1009263992309
Nbas_E9Q411_S1922_1	Nbas	E9Q411	S1922	1	21.9130487442016	22.132776260376	22.6896791458129	22.0658655166625	22.4012241363526	22.2280550003052	22.3159621736001	22.3285760879516
Zbtb21_E9Q444_S1031_1	Zbtb21	E9Q444	S1031	1	23.7652368545532	24.0349540710449	24.5399351119996	24.7216634750366	23.4667797088624	24.3178502127639	23.9841375350953	24.1998567581178
Zbtb21_E9Q444_S439_1	Zbtb21	E9Q444	S439	1	23.784556388855	23.4504280090332	23.0712995529174	22.650164604187	24.2343616485596	24.2886209487915	22.8552465438842	22.9927721023559
Zbtb21_E9Q444_S373_1	Zbtb21	E9Q444	S373	1	24.5212602615356	NA	NA	NA	NA	NA	NA	24.5595788955689
Ankrd11_E9Q4F7_S838_1	Ankrd11	E9Q4F7	S838	1	22.4713392257691	NA	22.5997438430786	NA	22.4181213378907	NA	22.7500467300416	NA
Ankrd11_E9Q4F7_S1777_1	Ankrd11	E9Q4F7	S1777	1	22.1106519699097	NA	NA	NA	NA	22.7463197708129	22.2639207839966	NA
Arid1b_E9Q4N7_S1550_1	Arid1b	E9Q4N7	S1550	1	23.2804212570191	23.5840377807617	23.660834312439	23.5964479446411	23.347469329834	23.0453386306762	23.4374361038209	23.6851816177369
Arid1b_E9Q4N7_S1723_1	Arid1b	E9Q4N7	S1723	1	24.6207628250122	NA	24.914755821228	NA	24.4962253570557	24.4020032801502	24.8842096328735	24.5852975845338
Arid1b_E9Q4N7_S1567_1	Arid1b	E9Q4N7	S1567	1	23.6914567947388	23.8448333740235	24.2038145065308	23.9653673171996	23.8467674255372	24.0849027633666	23.9494848251342	24.3746633529664
Arid1b_E9Q4N7_S1756_1	Arid1b	E9Q4N7	S1756	1	25.4108686447143	25.2716197967529	25.2800912857055	25.2348928451538	25.3857574462891	25.2684183120728	25.289849281311	25.3536157608033
Arid1b_E9Q4N7_S1757_1	Arid1b	E9Q4N7	S1757	1	25.4108686447143	25.2716197967529	25.2800912857055	25.2348928451538	25.3857574462891	25.2684183120728	25.289849281311	25.3536157608033
Acacb_E9Q4Z2_S198_1	Acacb	E9Q4Z2	S198	1	24.2228954783469	25.3669033050537	22.8794202804566	25.1800737380981	NA	NA	25.6236753463746	25.5745458602906
Acacb_E9Q4Z2_S212_1	Acacb	E9Q4Z2	S212	1	25.1719732284546	24.9902839660645	25.519471168518	25.39195728302	24.8771591186524	24.8294363021851	25.0398111343384	25.2825498580934
Acacb_E9Q4Z2_S1332_1	Acacb	E9Q4Z2	S1332	1	26.1902742385864	26.1377983093262	26.1507501602172	26.1302881240844	26.3301811218262	25.9264974594116	26.5220613479615	26.3199625015259
Acacb_E9Q4Z2_S136_1	Acacb	E9Q4Z2	S136	1	26.1957349777222	26.4656772613526	26.841368675232	26.8889837265014	26.8108196258545	26.6198816299439	27.0969858169555	26.7039461135865
Trip11_E9Q512_S983_1	Trip11	E9Q512	S983	1	NA	NA	24.5659036636353	NA	NA	NA	NA	NA
Trip11_E9Q512_S1888_1	Trip11	E9Q512	S1888	1	24.5320024490356	24.9048309326172	25.0554246902466	24.9967336654663	25.1216163635254	25.016079902649	25.1425943374634	24.9469976425172
Trip11_E9Q512_S659_1	Trip11	E9Q512	S659	1	22.1971254348755	22.1351680755615	23.6854276657104	23.8759965896606	22.3344116210938	24.4220242451178	22.0525884628297	24.1697340011597
Trip11_E9Q512_S635_1	Trip11	E9Q512	S635	1	24.9563493728638	25.2195911407471	25.0871820449829	25.2349705609995	25.6505870819092	24.9724893569947	25.4012708663941	25.3056125526191
Trip11_E9Q512_S226_1	Trip11	E9Q512	S226	1	24.0813954661646	24.041633605957	23.8994379043579	24.1382761001586	NA	NA	23.7450933456422	24.0645551681519
Trip11_E9Q512_S1839_1	Trip11	E9Q512	S1839	1	27.2302923202514	27.1522445678711	27.3509187698365	27.5764799118041	27.0792179107667	26.7733945846558	27.0958719253541	24.2880430221559
Nolc1_E9Q5C9_S563_1	Nolc1	E9Q5C9	S563	1	28.4743528366089	28.9189376831055	28.8572702407836	28.6507863998413	28.6770191192627	28.5445833206177	28.4852418899536	28.6272077560426
Nolc1_E9Q5C9_S626_1	Nolc1	E9Q5C9	S626	1	23.2601270675659	23.4836502075195	23.963906288147	23.8387155532836	23.9908676147461	23.7239637374878	23.8338270187378	23.5316305160522
Nolc1_E9Q5C9_S116_1	Nolc1	E9Q5C9	S116	1	24.5927267074585	24.6717758178711	24.2319860458374	24.4433622360229	24.9998245239258	24.5959043502808	24.900959968567	24.8774232864381
Setd2_E9Q5F9_S633_1	Setd2	E9Q5F9	S633	1	23.2541227340698	23.4273300170899	23.6578931808472	23.5771913528442	23.376127243042	23.556456565857	23.9808549880981	23.9566488265991
Setd2_E9Q5F9_S614_1	Setd2	E9Q5F9	S614	1	24.1938780798364	24.656816482544	24.1729459762573	24.2679910659789	23.9807682037354	24.7562894821166	24.1593046188354	23.9319467544557
Ythdc1_E9Q5K9_S146_1	Ythdc1	E9Q5K9	S146	1	NA	22.6114463806152	NA	NA	NA	NA	NA	NA
Ythdc1_E9Q5K9_S309_1	Ythdc1	E9Q5K9	S309	1	25.0768804550171	24.8687076568604	24.6938524246216	24.750672340393	25.0565204620362	24.9116296768189	25.1050806045533	25.2144117355347
Ahnak_E9Q616_S4890_1	Ahnak	E9Q616	S4890	1	26.8423051834106	26.7068424224854	26.857123374939	26.6188955307006	27.0232086181641	27.0924005508422	26.8871011734009	27.0830068588258
Ahnak_E9Q616_S893_1	Ahnak	E9Q616	S893	1	25.9404382705688	26.0382785797119	26.0763139724732	26.0563268661498	26.2189464569092	26.2756109237671	26.3643064498902	26.2838792800903
Ahnak_E9Q616_S5522_1	Ahnak	E9Q616	S5522	1	24.612132457747	24.5774593353272	24.5722799301147	24.6683359146118	24.5384216308594	24.3176794052123	25.1628885269166	25.1808233261109
Ahnak_E9Q616_S5525_1	Ahnak	E9Q616	S5525	1	24.6877508163452	24.7491703033447	24.7095041275024	25.4996614456176	24.6598854064942	25.0575265884399	25.0905046463012	25.4859037399293
Ahnak_E9Q616_S5535_1	Ahnak	E9Q616	S5535	1	27.8638677597046	27.679407119751	28.0981817245484	27.7471790124362	NA	27.7157278060914	NA	27.9030332565309
Ahnak_E9Q616_S5536_1	Ahnak	E9Q616	S5536	1	24.2977476119995	24.6422748565674	24.4090051651002	24.8682851791381	24.3158111572266	24.5236978530884	24.4616629830703	24.6347551345826
Ahnak_E9Q616_S178_1	Ahnak	E9Q616	S178	1	24.5979413986206	24.8501777648926	24.8456583023072	24.2793798446655	24.7813625335694	24.8235692977905	25.0899229049683	24.9452028274537
Ahnak_E9Q616_S5596_1	Ahnak	E9Q616	S5596	1	25.163613319397	24.9813632965088	24.7061872482299	25.0327768325805	25.0433731079102	25.5110540390015	25.2635869979859	25.2188386917115
Ahnak_E9Q616_S3088_1	Ahnak	E9Q616	S3088	1	23.5385065078735	23.592269897461	23.1365308761597	23.5821733474731	23.3107013702393	23.8549509048461	23.1947755813598	23.5880880355835
Ahnak_E9Q616_S450_1	Ahnak	E9Q616	S450	1	22.2672739028931	22.4974460601807	22.2855195999146	22.5533361434936	22.8529491424561	22.7908926010132	23.1013498306274	22.4773015975953
Ahnak_E9Q616_S1009_1	Ahnak	E9Q616	S1009	1	22.0416440963745	NA	20.8797941207885	NA	NA	22.0650167465209	NA	NA
Ahnak_E9Q616_S4648_1	Ahnak	E9Q616	S4648	1	23.4017667770386	23.2834606170654	23.6192255020141	23.2538557052612	23.0992450714112	23.5451879501342	23.2841806411743	23.2256135940553
Ahnak_E9Q616_S3253_1	Ahnak	E9Q616	S3253	1	25.7371210238382	25.4863929748535	25.413046836853	25.7753934860229	25.3369197845459	25.987223625183	26.0481615066528	26.3501005172729
Ahnak_E9Q616_S5099_1	Ahnak	E9Q616	S5099	1	26.2646703720093	26.8057918548584	26.7320985794067	26.6723089218139	26.5733242034913	27.0288209915161	26.8784360885621	26.4862604141235
Ahnak_E9Q616_S94_1	Ahnak	E9Q616	S94	1	26.0835008621216	25.7584762573242	25.7284708023072	25.3795957565307	25.9228572845459	25.7959280014039	25.7136487960816	25.7948274612428
Ahnak_E9Q616_S5504_1	Ahnak	E9Q616	S5504	1	28.8278665542602	28.6781558990479	28.8631048202515	28.6739377975463	28.0386486053467	28.1714487075805	28.2773790359497	28.272276878357
Ahnak_E9Q616_S5512_1	Ahnak	E9Q616	S5512	1	29.0706205368042	29.0774917602539	29.2121858596802	29.0209398269653	29.4918766021729	29.7136163711547	29.5129575729371	29.4448270797729
Ahnak_E9Q616_S5607_1	Ahnak	E9Q616	S5607	1	28.9266386032104	28.8052577972412	29.2250509262085	29.2606859207153	29.0384063720704	29.0300054550171	29.2760992050172	29.2063722610475
Ahnak_E9Q616_S5231_1	Ahnak	E9Q616	S5231	1	24.7228212356567	25.2262344360352	24.7760515213013	24.3380346298217	24.9800434112549	25.6951513290405	25.2885599136353	24.8162145614625
Ahnak_E9Q616_S5325_1	Ahnak	E9Q616	S5325	1	NA	NA	NA	23.1835241317748	22.693645477295	NA	NA	23.5053110122682
Ahnak_E9Q616_S2000_1	Ahnak	E9Q616	S2000	1	25.9494638442993	26.1005821228027	25.3006601333618	25.216155052185	24.9890689849854	26.0830354690552	25.8665037155152	26.2372064590454
Ahnak_E9Q616_S5303_1	Ahnak	E9Q616	S5303	1	23.5653715133667	23.2675704956055	23.1854791641235	22.8675355911254	22.9685554504395	23.6425848007203	23.8416204452515	23.5679578781128
Ahnak_E9Q616_S5555_1	Ahnak	E9Q616	S5555	1	28.1914758682251	28.3610229492188	28.5664548873902	28.8446168899536	28.8640880584717	28.8080606460572	28.6132192611695	28.6432561874391
Ahnak_E9Q616_S576_1	Ahnak	E9Q616	S576	1	26.2718687057495	26.5137233734131	26.1548109054566	26.1929903030395	26.5425968170167	26.4260931015015	25.9751882553101	26.3315134048463
Ahnak_E9Q616_S2566_1	Ahnak	E9Q616	S2566	1	24.2290182113647	NA	NA	24.2234411239623	24.8213005065918	25.0349187850953	24.8215188980103	24.9800039889334
Ahnak_E9Q616_S1321_1	Ahnak	E9Q616	S1321	1	22.9777936935425	22.896333694458	22.6744775772095	22.894450187683	23.2423000335694	23.052435874939	22.8680562973022	22.4759397506715
Ahnak_E9Q616_S2948_1	Ahnak	E9Q616	S2948	1	24.3909177780151	24.7147903442383	24.790493965149	24.3946599960327	24.7927684783936	NA	NA	24.4927473068238
Ahnak_E9Q616_S517_1	Ahnak	E9Q616	S517	1	NA	NA	NA	23.4713640213012	NA	NA	NA	NA
Ahnak_E9Q616_S565_1	Ahnak	E9Q616	S565	1	NA	NA	NA	NA	NA	23.4371843338012	NA	NA
Ahnak_E9Q616_S1036_1	Ahnak	E9Q616	S1036	1	23.7499265670776	23.6268035893247	23.5637521743774	23.4392805099487	23.7246189117432	23.8971128463746	NA	NA
Ahnak_E9Q616_S5198_1	Ahnak	E9Q616	S5198	1	23.8154191970825	23.6084916795727	23.6448621749878	23.5949583053588	23.8336448669434	23.9731893539428	24.0366048812866	23.874445669102
Ahnak_E9Q616_S211_1	Ahnak	E9Q616	S211	1	26.9415922164917	26.9510078430176	26.8092145919799	27.0338983535766	26.975570678711	27.1883363723754	27.0585850027998	27.1275529861451
Ahnak_E9Q616_S213_1	Ahnak	E9Q616	S213	1	26.8326616287231	26.9744728941156	26.9466295242309	27.003336906433	26.4829425811768	26.6347703933716	27.2664651870728	26.388258934021
Ahnak_E9Q616_S217_1	Ahnak	E9Q616	S217	1	28.8170518875122	28.8488540649414	28.9213666915893	28.8729677200317	29.9015064239502	30.1428232192993	30.0414094924927	29.9680891036988
Ahnak_E9Q616_S5617_1	Ahnak	E9Q616	S5617	1	23.0912141799927	22.8603057861328	22.6168489456177	23.0977735519409	22.8809394836426	23.0294027328491	22.1453828811646	23.0454816818238
Ahnak_E9Q616_S5620_1	Ahnak	E9Q616	S5620	1	22.6130037307739	22.8369407653809	22.7116689682007	22.6528329849243	22.4496574401856	22.4748143640869	22.5020990371704	22.6860189437866
Ahnak_E9Q616_S5623_1	Ahnak	E9Q616	S5623	1	26.1613836288452	26.0945892333985	26.1068010330201	26.2005262374877	25.9959888458252	26.0899400711059	26.1025495529174	26.2070531845094
Ahnak_E9Q616_S136_1	Ahnak	E9Q616	S136	1	29.1467695236206	29.0798301696777	29.1887025833129	29.0163450241088	29.581750869751	29.3086309432984	29.2564420700073	29.1463422775269
Ahnak_E9Q616_S5629_1	Ahnak	E9Q616	S5629	1	24.1690988540649	24.090482711792	24.4259405136109	23.872311592102	24.2022285461426	24.4313306808472	24.3734121322633	23.9614267349244
Ahnak_E9Q616_S5630_1	Ahnak	E9Q616	S5630	1	21.3832712173462	24.0562610626221	22.5160779953003	24.1413412094116	22.2028503417969	21.5048913955689	22.5028791427612	23.7235193252564
Ahnak_E9Q616_S5049_1	Ahnak	E9Q616	S5049	1	NA	NA	NA	NA	NA	24.2694883346558	NA	NA
Ahnak_E9Q616_S3139_1	Ahnak	E9Q616	S3139	1	23.0734309479756	23.2379595037816	22.5752113681107	23.0040611652606	24.1713490988429	24.3154706954955	24.0676126480103	23.9338541030884
Ahnak_E9Q616_S110_1	Ahnak	E9Q616	S110	1	24.4178609848022	25.037935256958	25.0248117446899	25.1914167404174	24.5179500579834	24.5304403305053	25.1273469924927	24.8568544387818
Ahnak_E9Q616_S111_1	Ahnak	E9Q616	S111	1	24.4178609848022	25.037935256958	25.0248117446899	25.1914167404174	24.5179500579834	24.5304403305053	25.1273469924927	24.8568544387818
Ahnak_E9Q616_S116_1	Ahnak	E9Q616	S116	1	29.3140783309936	29.2887744903565	29.4742650985717	28.9312620162963	28.8572044372559	29.345513343811	29.1338071823121	29.0164518356323
Ahnak_E9Q616_S4298_1	Ahnak	E9Q616	S4298	1	NA	NA	23.6575670242309	23.8593873977661	NA	NA	25.0533876419067	24.2922868728639
Ahnak_E9Q616_S4740_1	Ahnak	E9Q616	S4740	1	NA	NA	25.6144590377808	NA	NA	26.5495424270629	26.237608909607	NA
Ahnak_E9Q616_S257_1	Ahnak	E9Q616	S257	1	22.2639265060425	22.1110458374024	22.2101774215698	22.3095749946453	21.7778949737549	22.2972249984741	21.9922640947963	22.2921533584596
Ahnak_E9Q616_S4905_1	Ahnak	E9Q616	S4905	1	24.7725019454956	NA	25.2666425704957	NA	25.1021537780762	25.7258100509643	25.8670762855732	26.1146802902222
Ahnak_E9Q616_S4906_1	Ahnak	E9Q616	S4906	1	24.7725019454956	24.9773921966553	25.2666425704957	25.4434270858764	NA	25.7258100509643	25.5372438430786	NA
Ccdc85c_E9Q6B2_S247_1	Ccdc85c	E9Q6B2	S247	1	22.8533506393432	22.1926822662354	22.9359483718872	22.6212174930623	22.3479194641114	22.832703590393	22.4378372310922	22.6228723526002
Srsf11_E9Q6E5_S462_1	Srsf11	E9Q6E5	S462	1	28.7413949966431	28.7600002288818	29.0750989913941	28.7910108566284	28.8370208740235	28.6999368667603	28.3503732681274	28.5375547409059
Srsf11_E9Q6E5_S235_1	Srsf11	E9Q6E5	S235	1	23.835503578186	23.6496601104736	23.9740972518921	23.7577562332153	23.789421081543	23.592942237854	23.7674570083618	23.5516481399537
Srsf11_E9Q6E5_S477_1	Srsf11	E9Q6E5	S477	1	26.9717626571655	27.6113777160645	27.565728187561	27.5971632003784	27.4695339202881	27.3868303298951	27.6516790390015	27.757311820984
Srsf11_E9Q6E5_S2_1	Srsf11	E9Q6E5	S2	1	23.6824579238891	23.6709804534912	24.1780481338502	23.5607879696359	23.9777088165284	23.9629049301147	23.5760927200317	23.3591985702516
Srsf11_E9Q6E5_S3_1	Srsf11	E9Q6E5	S3	1	23.6824579238891	23.6709804534912	24.1780481338502	23.8292743720032	23.9777088165284	23.9629049301147	23.5760927200317	23.3591985702516
Plekha5_E9Q6H8_S1020_1	Plekha5	E9Q6H8	S1020	1	23.6015157699585	23.7808418273926	23.7650117874146	23.6958281225458	23.8109340667725	24.1744813919067	23.5570007585602	23.3539361953735
Bod1l_E9Q6J5_S1685_1	Bod1l	E9Q6J5	S1685	1	22.8682374954223	23.2797794342041	23.2898321151734	23.2127962112426	23.1067390441895	23.0316591262817	22.9077501296997	23.0675306320191
Bod1l_E9Q6J5_S3000_1	Bod1l	E9Q6J5	S3000	1	23.9277200698852	24.0291213989258	23.9955644607545	23.9989461898803	23.8635272979737	23.5545854568482	23.950671195984	23.9350938796997
Bod1l_E9Q6J5_S2001_1	Bod1l	E9Q6J5	S2001	1	26.4404802322388	26.4168148040772	26.3067731857299	26.4187479019164	26.2360305786133	26.5609369277954	26.168288230896	26.4307298660278
Bod1l_E9Q6J5_S2920_1	Bod1l	E9Q6J5	S2920	1	25.21351146698	25.7786922454834	25.3248586654664	25.5764951705932	24.8365802764893	25.6410703659058	25.0237607955933	25.3574590682984
Bod1l_E9Q6J5_S240_1	Bod1l	E9Q6J5	S240	1	25.4065237045288	25.6267642974854	25.3624696731567	25.5925188064575	24.7961101531983	25.0497388839722	25.2466020584106	24.9186789360508
Bod1l_E9Q6J5_S1470_1	Bod1l	E9Q6J5	S1470	1	21.8039598464966	22.0661506652832	NA	NA	22.2168216705323	22.4790678024291	NA	NA
Bod1l_E9Q6J5_S632_1	Bod1l	E9Q6J5	S632	1	24.0622701644897	23.5930614471436	23.5076341629028	23.7287874221801	24.6184558868409	24.4603662490845	24.5791772113327	24.6616010665894
Bod1l_E9Q6J5_S2841_1	Bod1l	E9Q6J5	S2841	1	24.9911627719822	24.9823055267334	24.9805192947388	25.0425634384155	24.9906673431397	24.941216468811	24.6787633895874	24.9593210220338
Ttc7b_E9Q6P5_S630_1	Ttc7b	E9Q6P5	S630	1	24.7687902450561	24.6579513549805	24.3696107864379	24.5269327163696	24.3965282440186	24.1679906845092	24.3930864334106	24.3504400253297
Ttc7b_E9Q6P5_S159_1	Ttc7b	E9Q6P5	S159	1	26.8794832229614	NA	NA	NA	26.8128547668458	26.6997365951539	NA	NA
Ttc7b_E9Q6P5_S160_1	Ttc7b	E9Q6P5	S160	1	27.1819734573364	26.945405960083	27.4139184951783	27.126742362976	27.1461009979249	27.0665655136109	26.8138322830201	27.5963335037232
Ttc7b_E9Q6P5_S678_1	Ttc7b	E9Q6P5	S678	1	24.3074998855591	23.9235820770264	24.0523176193238	23.9081926345825	24.1470336914063	24.0195627212524	24.5240373611451	23.7348356246948
Utrn_E9Q6R7_S933_1	Utrn	E9Q6R7	S933	1	27.8858251571655	27.9881248474121	27.8293809890747	27.7395906448364	28.0311908721924	27.8729963302612	27.9695482254028	27.9978494644166
Utrn_E9Q6R7_S295_1	Utrn	E9Q6R7	S295	1	27.2956438064575	27.9104843139649	28.4869966506959	28.6988592147827	27.7794914245606	28.1180791854859	28.3684053421021	28.7400026321412
Utrn_E9Q6R7_S2211_1	Utrn	E9Q6R7	S2211	1	NA	NA	23.9018335342408	NA	NA	NA	NA	NA
Utrn_E9Q6R7_S2213_1	Utrn	E9Q6R7	S2213	1	23.973931312561	24.2741203308106	24.7115069737263	24.6047296524047	24.3968906402588	24.5491856055412	23.9713506698609	24.764458656311
Akap11_E9Q774_S910_1	Akap11	E9Q774	S910	1	24.060112953186	24.3373222351074	24.4435014724732	24.5850629806518	23.5584468841553	24.2869310379028	23.7617944886237	24.2544660568238
Akap11_E9Q774_S1563_1	Akap11	E9Q774	S1563	1	22.9110441207886	22.9786552781993	23.4709997177124	22.9887361526489	23.4637908935547	23.4564867019653	23.0349799646953	22.8238897323609
Akap11_E9Q774_S1163_1	Akap11	E9Q774	S1163	1	24.3837671279907	24.248556137085	24.2704267501832	24.3160171774309	24.2643394470215	24.6715383529664	24.2099715886486	24.8354291915894
Akap11_E9Q774_S244_1	Akap11	E9Q774	S244	1	23.1309385299682	22.9276485443115	23.0403738021851	23.0145807266235	23.3170852661133	23.3296346664428	23.2382230758667	23.2935056686402
Akap11_E9Q774_S133_1	Akap11	E9Q774	S133	1	24.4864892959595	24.2027187347412	24.4989576339722	24.6052408218383	24.1660442352295	24.5020055770873	24.6218786239624	24.4921636581422
Zc3h13_E9Q784_S242_1	Zc3h13	E9Q784	S242	1	25.4285066317629	25.5964660644531	25.3202848434448	24.3142023086547	25.7341213226319	25.8260202407836	24.6787042617798	24.35222530365
Zc3h13_E9Q784_S703_1	Zc3h13	E9Q784	S703	1	24.1795701980591	24.5704975128174	24.6290445327759	24.6449365615844	24.8404426574708	24.7246923446655	24.6045408248902	24.6607942581178
Zc3h13_E9Q784_S704_1	Zc3h13	E9Q784	S704	1	24.1795701980591	24.5704975128174	24.6290445327759	24.6449365615844	24.8404426574708	24.7246923446655	24.6045408248902	24.6607942581178
Zc3h13_E9Q784_S198_1	Zc3h13	E9Q784	S198	1	24.7692041397095	24.8895015716553	24.8524866104127	24.5813055038452	24.7641277313233	24.2903795242309	24.6485948562622	24.7438898086548
Zc3h13_E9Q784_S1069_1	Zc3h13	E9Q784	S1069	1	23.2070055007934	23.423999786377	NA	NA	23.3526992797852	23.5568075180053	23.1210622787476	23.3405789184336
Zc3h13_E9Q784_S949_1	Zc3h13	E9Q784	S949	1	22.164511680603	22.4110507965088	22.3404283523559	22.6688928604125	21.1912609099457	21.3889285752258	21.2027215336069	21.0260492009453
Zc3h13_E9Q784_S1273_1	Zc3h13	E9Q784	S1273	1	26.4126138687134	26.9494647979736	26.9446210861207	26.8835973739623	26.7677688598633	26.7570791244507	26.8900632858277	27.1496801376344
Zc3h13_E9Q784_S109_1	Zc3h13	E9Q784	S109	1	23.2393026351929	23.0339794158936	23.5241136550903	23.54110622406	23.2010555267334	23.1647253036498	23.7953176498414	23.5185937881471
Zc3h13_E9Q784_S110_1	Zc3h13	E9Q784	S110	1	NA	23.0339794158936	NA	NA	NA	NA	NA	23.5185937881471
Zc3h13_E9Q784_S1305_1	Zc3h13	E9Q784	S1305	1	23.259539604187	23.0716648101807	23.1870203018189	23.0163278579711	23.1536121368409	23.2771005630493	23.1071958602855	22.9867734909059
Zc3h13_E9Q784_S953_1	Zc3h13	E9Q784	S953	1	22.75670337677	23.0737915039063	23.2074537277222	23.3048391342163	22.295545578003	22.848757655407	23.459942817688	22.9809904098512
Zc3h13_E9Q784_S77_1	Zc3h13	E9Q784	S77	1	25.0875787734985	25.4873504638672	25.3382539749146	25.0946226119995	25.3382072448731	24.9792642593384	25.2624750137329	25.4139127731323
Zc3h13_E9Q784_S1499_1	Zc3h13	E9Q784	S1499	1	22.8466234207153	23.1203479766846	23.4576597213746	23.4258069992065	23.5531558990479	23.3821706771851	23.3525533676147	23.6584310531616
Arhgef5_E9Q7D5_S1109_1	Arhgef5	E9Q7D5	S1109	1	22.7036352157593	22.356803894043	22.3458401806687	22.1807317733764	22.9690093994141	23.0660352706909	22.857123374939	23.0566453933716
Arhgef5_E9Q7D5_S1110_1	Arhgef5	E9Q7D5	S1110	1	22.7036352157593	22.356803894043	22.5301335410354	22.1807317733764	22.9690093994141	23.0660352706909	22.857123374939	23.0566453933716
Arhgef5_E9Q7D5_S851_1	Arhgef5	E9Q7D5	S851	1	23.5398607254028	23.5121555328369	23.4113359451295	23.4990797042846	23.056474685669	23.3707780838012	23.6254072189331	23.3271837234497
Arhgef5_E9Q7D5_S593_1	Arhgef5	E9Q7D5	S593	1	22.3245401382446	23.0671176910401	22.9742212295533	23.2972497940063	NA	NA	23.7133283615112	23.5103063583375
Arid2_E9Q7E2_S631_1	Arid2	E9Q7E2	S631	1	24.5072736740112	24.3928279876709	24.3075895309448	24.0572023391723	24.7898330688477	24.5972108840942	23.9895296096802	24.3612565994264
Numa1_E9Q7G0_S1835_1	Numa1	E9Q7G0	S1835	1	22.5394353866577	NA	NA	NA	23.7716789245606	NA	24.0088090896606	NA
Numa1_E9Q7G0_S1292_1	Numa1	E9Q7G0	S1292	1	23.9273500442505	23.76100730896	23.5474863052368	23.9933881759643	23.5787811279297	23.6907892227172	23.8623946873538	23.9036035537721
Numa1_E9Q7G0_S270_1	Numa1	E9Q7G0	S270	1	26.353009223938	26.5309810638428	26.6324338912964	26.3766641616821	26.3691844940186	26.6159582138061	26.6346063613891	26.3148832321168
Numa1_E9Q7G0_S1951_1	Numa1	E9Q7G0	S1951	1	NA	NA	NA	23.5424146652221	NA	23.2820596694947	NA	23.4975919723512
Numa1_E9Q7G0_S1739_1	Numa1	E9Q7G0	S1739	1	27.3080549240112	27.417652130127	27.2060708999634	27.1962251663207	27.4703941345215	27.440484046936	27.4058332443237	27.5159864425659
Numa1_E9Q7G0_S167_1	Numa1	E9Q7G0	S167	1	25.2198972702026	25.3616619110108	25.4133386611939	25.1400060653686	25.4390945434571	25.2523756027222	25.2770738601684	25.3650789260865
Numa1_E9Q7G0_S1973_1	Numa1	E9Q7G0	S1973	1	22.4059349197971	22.6134775492748	22.5656676925487	22.8739978279296	23.334483218795	23.3887529373168	23.8099756240845	23.5185937881471
Numa1_E9Q7G0_S1974_1	Numa1	E9Q7G0	S1974	1	22.9569425582886	23.0106904932715	23.4039449691772	23.0639772415161	23.6991310119629	NA	NA	NA
Tsc22d2_E9Q7M2_S587_1	Tsc22d2	E9Q7M2	S587	1	26.0926828384399	26.7310305606906	26.1849107742309	26.6301298141479	26.3017940521241	26.4530609373851	26.467345237732	26.4187917709351
Dnajc21_E9Q8D0_S283_1	Dnajc21	E9Q8D0	S283	1	27.4934644699097	27.5819225311279	27.2618265151978	27.3177499771118	27.3629493713379	27.2122850418091	27.5812177658081	27.2011842727662
Dnajc21_E9Q8D0_S370_1	Dnajc21	E9Q8D0	S370	1	25.1697549819946	25.2269992828369	25.6093091964722	25.9088144302368	25.600980758667	25.4125261306762	25.8278741836548	26.1033868789673
Zfp358_E9Q8M1_S24_1	Zfp358	E9Q8M1	S24	1	23.5370512008667	23.8145484924317	24.4562807083129	23.4318574241047	23.9264316558838	22.6095994683381	22.333980826901	21.3098747883379
Dennd4a_E9Q8V6_S1099_1	Dennd4a	E9Q8V6	S1099	1	NA	NA	NA	NA	24.5420780181885	NA	NA	NA
Dennd4a_E9Q8V6_S1100_1	Dennd4a	E9Q8V6	S1100	1	25.0290155410766	24.8978080749512	24.6695661544799	24.6393308639526	24.3772038143339	24.3939962387084	24.5476579666137	24.1638135910034
Dennd4a_E9Q8V6_S732_1	Dennd4a	E9Q8V6	S732	1	22.7460990164644	22.5683141358047	22.6333395088809	22.5627868056812	23.8283417671691	23.6130952835083	23.7659997940064	23.6647634506226
Dennd4a_E9Q8V6_S1586_1	Dennd4a	E9Q8V6	S1586	1	23.0320444107056	23.0253422743972	23.0694665908814	23.0668249130248	23.2425689697266	23.3136720657348	23.0224370956422	22.8899297714234
Dennd4a_E9Q8V6_S1196_1	Dennd4a	E9Q8V6	S1196	1	NA	25.2144603729248	NA	NA	25.3191223144532	25.4363908767701	NA	NA
Dennd4a_E9Q8V6_S1225_1	Dennd4a	E9Q8V6	S1225	1	23.4756555557251	23.1380710601807	23.4952402114868	23.3018922805786	23.3592739105225	23.5545854568482	23.7494115829467	23.2882509231568
Zbtb10_E9Q8X5_S537_1	Zbtb10	E9Q8X5	S537	1	24.0320444107056	23.5670299530029	23.6804990768433	23.66828250885	23.4836807250977	23.2885503768921	23.2348546981811	23.5767755508423
Smim13_E9Q942_S59_1	Smim13	E9Q942	S59	1	25.5230970382691	25.4617185430217	25.6313791275024	25.6262636184692	25.74572966991	25.9361238479615	25.4664125442505	25.7661466598512
Smim13_E9Q942_S61_1	Smim13	E9Q942	S61	1	NA	25.7725086212158	NA	NA	25.6635971069336	NA	NA	NA
Kidins220_E9Q9B7_S1549_1	Kidins220	E9Q9B7	S1549	1	24.4268369674682	24.5510902404785	NA	NA	24.5565586090088	24.8608331680297	24.7110169456272	24.7220849990846
Kidins220_E9Q9B7_S918_1	Kidins220	E9Q9B7	S918	1	23.2351751837523	22.9089031219483	23.2741289138795	22.6313924789428	22.9509105682374	22.924859046936	22.6607618331909	22.8282251358033
Kidins220_E9Q9B7_S1704_1	Kidins220	E9Q9B7	S1704	1	23.9530096054077	23.7530670166016	23.5980176925659	24.0609426498413	23.7771549224854	24.1043882369996	23.7086668014527	23.4324178695679
Pwwp2b_E9Q9M8_S210_1	Pwwp2b	E9Q9M8	S210	1	21.2465585410219	20.6972223017927	21.210130093107	21.4547970552371	22.1612415313721	21.9168625263295	22.4326658248902	22.0131826400758
R3hdm1_E9Q9Q2_S381_1	R3hdm1	E9Q9Q2	S381	1	NA	NA	NA	NA	24.4356670379639	NA	NA	NA
R3hdm1_E9Q9Q2_S141_1	R3hdm1	E9Q9Q2	S141	1	NA	NA	NA	NA	NA	25.7068662643433	NA	NA
R3hdm1_E9Q9Q2_S142_1	R3hdm1	E9Q9Q2	S142	1	24.7371129989624	25.0173473358154	25.0023202896118	25.4093389511108	25.4864292144776	25.3643348840424	25.2791185379028	25.5524244308472
R3hdm1_E9Q9Q2_S111_1	R3hdm1	E9Q9Q2	S111	1	21.9200107033524	21.5539438288499	21.7954149325114	21.4459050337558	23.0640486537152	23.0871381759643	22.9158620834351	22.4869756698609
R3hdm1_E9Q9Q2_S282_1	R3hdm1	E9Q9Q2	S282	1	25.3598775863647	25.4758453369141	25.5131578445434	25.6381349563598	25.7857646942139	25.0491991043091	25.7961149215698	25.6924695968628
Dlg5_E9Q9R9_S132_1	Dlg5	E9Q9R9	S132	1	24.0991811752319	24.0313110351563	23.632378578186	24.0436544418334	24.3627338409424	24.0873327255248	24.7363576889039	24.3609018325807
Dlg5_E9Q9R9_S1000_1	Dlg5	E9Q9R9	S1000	1	23.8075647354126	23.5485954284668	23.1684694290161	23.12020778656	24.1927471160889	24.4533903188647	24.2447919845581	23.8876485824585
Dlg5_E9Q9R9_S1263_1	Dlg5	E9Q9R9	S1263	1	23.5039052963257	23.5287876129151	23.914116859436	23.2690687179565	23.6407699584961	23.601128578186	23.6088628768922	23.8344068527222
Cald1_E9QA15_S141_1	Cald1	E9QA15	S141	1	23.1195878982544	23.4599990844727	23.5585050582885	23.5185537338256	23.9628009796143	23.4522199630737	23.7513399124146	23.240876197815
Sec16a_E9QAT4_S2101_1	Sec16a	E9QAT4	S2101	1	25.4068689346313	25.3941326141358	25.5225286483765	25.6705961227416	25.13822555542	25.2232084274291	25.1482000350953	25.6934270858766
Sec16a_E9QAT4_S1242_1	Sec16a	E9QAT4	S1242	1	24.3559134362875	24.1063575744629	24.4781789779664	24.2826585769653	22.951707778882	24.0849828720092	23.2564290394965	22.9193872172707
Sec16a_E9QAT4_S1245_1	Sec16a	E9QAT4	S1245	1	23.7408035001817	23.7699546813965	23.6064023971558	23.7022085189819	NA	NA	23.6289892196655	23.7638692855835
Sec16a_E9QAT4_S1323_1	Sec16a	E9QAT4	S1323	1	23.9009256362916	23.9175968170166	23.7254037857055	23.8447065353393	23.4562948220926	23.4599924087524	23.4201440811158	23.5225305557252
Sec16a_E9QAT4_S1342_1	Sec16a	E9QAT4	S1342	1	26.185751914978	26.2553329467774	26.2422571182252	25.9418268203735	25.9787750244141	26.2747220993041	25.5142850875854	26.137438774109
Sec16a_E9QAT4_S1028_1	Sec16a	E9QAT4	S1028	1	27.6644086837768	27.5030460357666	27.8725672609154	27.3590154647827	27.7453365325928	27.4884634017945	27.5676851272584	27.6046648025514
Sec16a_E9QAT4_S1030_1	Sec16a	E9QAT4	S1030	1	NA	27.5626831054688	27.3168020248414	NA	27.4994590502191	27.6068124771118	27.647271156311	27.5584192276002
Sec16a_E9QAT4_S1377_1	Sec16a	E9QAT4	S1377	1	NA	22.9309825897217	NA	23.6221055984496	NA	NA	NA	23.6911725997926
Sec16a_E9QAT4_S2043_1	Sec16a	E9QAT4	S2043	1	24.1606283187866	24.1069126129151	24.4435014724732	24.5540800094604	23.9350090026856	23.8403213807273	23.8369283676147	23.7791261672975
Sec16a_E9QAT4_S554_1	Sec16a	E9QAT4	S554	1	28.7569570541382	28.8547134399414	28.8321599960328	29.0761461257934	28.8405151367188	28.9610395431518	28.9881525039673	29.0949392318726
Sec16a_E9QAT4_S1238_1	Sec16a	E9QAT4	S1238	1	24.7425031661987	25.1407432556152	25.0278100967408	24.9314432144164	25.4760246276856	24.9702203377705	25.4466695785522	24.8782167434693
Sec16a_E9QAT4_S1239_1	Sec16a	E9QAT4	S1239	1	23.6700448989868	24.0439445605857	24.0521516799927	24.5977067947387	24.3122997283936	NA	NA	NA
Raph1_F2Z3U3_S1025_1	Raph1	F2Z3U3	S1025	1	NA	NA	NA	NA	NA	NA	NA	24.2862520217896
Raph1_F2Z3U3_S1027_1	Raph1	F2Z3U3	S1027	1	23.8917798995972	23.9253101348877	23.9272909164428	24.1250753402709	23.9581508636475	23.9623746871948	24.1712141036987	24.0978821849921
Raph1_F2Z3U3_S1198_1	Raph1	F2Z3U3	S1198	1	22.1678457260132	NA	NA	18.9958639144897	22.3875789642334	20.5442914962768	NA	NA
Raph1_F2Z3U3_S1169_1	Raph1	F2Z3U3	S1169	1	23.6244173049927	23.516227722168	24.011435508728	23.4259779965902	23.6291179656983	NA	24.0010137557984	NA
Raph1_F2Z3U3_S17_1	Raph1	F2Z3U3	S17	1	25.4445962905884	25.2836132049561	25.1236333847046	25.0972566604614	25.1490745544434	25.1039876937866	25.5653982162476	25.3168764114381
Raph1_F2Z3U3_S850_1	Raph1	F2Z3U3	S850	1	24.2192621231079	24.2800254821777	24.2369565963746	24.6626043319702	24.0539245605469	23.8699884414672	24.1817655563354	24.0014402499937
Raph1_F2Z3U3_S899_1	Raph1	F2Z3U3	S899	1	27.1312683043787	27.0441474914551	26.9739236831666	27.1436948776245	27.1288757324219	27.0444326400757	26.9665002822877	27.2822313308716
Raph1_F2Z3U3_S217_1	Raph1	F2Z3U3	S217	1	NA	NA	NA	NA	NA	26.5772943496704	NA	NA
Raph1_F2Z3U3_S218_1	Raph1	F2Z3U3	S218	1	24.7506780624389	25.3595142364502	24.7566554026443	25.5228090286254	26.4568691253663	26.6469305996024	26.6413507461548	26.5992650985719
Raph1_F2Z3U3_S192_1	Raph1	F2Z3U3	S192	1	26.1955347061157	26.5329151153565	26.5426816940308	26.5457849502563	26.935775756836	26.648959159851	26.6803274154664	26.8497743606568
NA_F6U5V1_S266_1	NA	F6U5V1	S266	1	25.9438257217407	26.2885036468506	26.2955179214478	26.0462789535522	26.1323547363282	26.1082620620728	26.1648893356323	26.2544279098512
Tpr_F6ZDS4_S2105_1	Tpr	F6ZDS4	S2105	1	25.0389757156372	25.0383701324463	25.2463407516479	25.2854681015014	NA	NA	25.1844129562378	25.2641286849976
Tpr_F6ZDS4_S2111_1	Tpr	F6ZDS4	S2111	1	NA	NA	23.8875875473022	NA	NA	NA	NA	NA
Tpr_F6ZDS4_S2118_1	Tpr	F6ZDS4	S2118	1	NA	22.673376083374	NA	23.8536481857299	NA	24.1603937149047	NA	NA
Tpr_F6ZDS4_S597_1	Tpr	F6ZDS4	S597	1	26.1242218804836	25.8837947845459	26.1144094467164	26.1208009719848	26.0379333496094	25.8359289169311	26.2251749038697	26.0998010635377
Tpr_F6ZDS4_S2141_1	Tpr	F6ZDS4	S2141	1	28.4168348312378	28.5064926147461	28.8175649642945	28.7202711105346	28.863489151001	28.6974859237671	28.7120695114135	28.6988725662232
Tpr_F6ZDS4_S453_1	Tpr	F6ZDS4	S453	1	24.2314157485962	24.3936214447022	24.1414041519166	24.3560075759887	22.177978515625	24.7078409194947	26.5563135115184	24.6730680465698
Tpr_F6ZDS4_S705_1	Tpr	F6ZDS4	S705	1	22.1395978927612	NA	NA	22.1882905960082	NA	NA	NA	NA
Tpr_F6ZDS4_S706_1	Tpr	F6ZDS4	S706	1	NA	22.2169246673584	NA	NA	NA	NA	NA	NA
Tpr_F6ZDS4_S720_1	Tpr	F6ZDS4	S720	1	NA	NA	NA	26.5169820785522	NA	NA	NA	26.7571783065797
Tpr_F6ZDS4_S2223_1	Tpr	F6ZDS4	S2223	1	24.5236101150513	24.5552577972412	25.1451807022095	24.7398748397827	24.9444007873536	25.0477018356323	25.9299154281616	24.8739967126003
Rfx7_F8VPJ6_S1177_1	Rfx7	F8VPJ6	S1177	1	23.0007524490356	23.4113883972168	23.2813653945922	22.8083982467651	NA	NA	23.3923597335816	23.5803136825562
Zc3h7b_F8VPP8_S400_1	Zc3h7b	F8VPP8	S400	1	23.9282388687134	23.8952445983887	24.0180749893189	23.5360975265502	24.0127449035645	24.1718111038208	24.1395215988159	24.1928625106812
Arid4a_F8VPQ2_S867_1	Arid4a	F8VPQ2	S867	1	23.7022180557251	23.4148597717285	23.7563829421997	23.3417978286743	23.4727401733399	23.0282888412476	23.3230562210084	23.4770650863647
Arid4a_F8VPQ2_S545_1	Arid4a	F8VPQ2	S545	1	24.4947004318237	24.9682428507928	25.1918935775757	24.0961217880248	24.7566795349122	24.5818986892701	25.3309659957885	24.7323160171509
Farp1_F8VPU2_S427_1	Farp1	F8VPU2	S427	1	24.3292169570923	24.7640399932861	24.2346200942993	24.5839090347289	24.5951614379883	24.4192934036254	24.3954820632934	24.4658346176147
Farp1_F8VPU2_S373_1	Farp1	F8VPU2	S373	1	24.7268228530884	25.0254631042481	25.0599279403686	24.8680486679077	24.9579887390137	25.4497041702271	25.3356218338012	24.7349996566772
Farp1_F8VPU2_S875_1	Farp1	F8VPU2	S875	1	25.6383810043335	24.8254013061524	25.1258420944214	25.0007638931274	25.4522361755372	25.3982439041137	24.9190835952759	24.7084951400758
Farp1_F8VPU2_S892_1	Farp1	F8VPU2	S892	1	25.5314416885376	25.685676574707	25.4339838027954	25.8919973373413	25.0946292877198	25.6891641616822	25.1960344314576	25.7172460556031
Farp1_F8VPU2_S899_1	Farp1	F8VPU2	S899	1	22.5610926276698	22.9742469787598	22.6792974472046	22.5885457992553	22.7730356138911	22.8185358047485	22.7119302749634	22.6581068038941
Fbxw9_F8VPX2_S18_1	Fbxw9	F8VPX2	S18	1	24.7160291671753	24.1690330505371	24.1156797409058	24.8925580978393	24.8643550872803	24.5520658493041	24.4127111434936	24.9759435653687
Usp32_F8VPZ3_S1416_1	Usp32	F8VPZ3	S1416	1	22.7360582351684	22.7149887084961	22.4212323487408	22.3494291305541	22.0609092712403	21.9500913619996	NA	NA
Usp32_F8VPZ3_S1371_1	Usp32	F8VPZ3	S1371	1	NA	NA	NA	NA	NA	NA	NA	24.8611230850221
Gltscr1_F8VPZ9_S1427_1	Gltscr1	F8VPZ9	S1427	1	24.4134321212768	24.0377159118652	23.6747999191284	23.479338645935	24.791301727295	23.3994817733765	23.8351106643677	23.8375692367554
Fryl_F8VQ05_S1958_1	Fryl	F8VQ05	S1958	1	23.0397291183472	22.7006759643555	23.2171621322632	23.1462038521457	23.0955066680909	22.9033231735229	23.093342781067	23.0165368509231
Fryl_F8VQ05_S1915_1	Fryl	F8VQ05	S1915	1	25.8562809387098	25.8538951873779	25.8557691574097	25.9040327072143	25.7559032440186	25.8976430892945	25.8371419906616	25.8316984176637
Srp72_F8VQC1_S621_1	Srp72	F8VQC1	S621	1	24.2053474056323	24.465353012085	24.2294206619263	24.1633920669555	23.9394851848081	21.2708997726441	23.5908613204956	23.4925527572633
Srp72_F8VQC1_S524_1	Srp72	F8VQC1	S524	1	23.7069654464722	NA	23.8108339309692	NA	NA	NA	24.0480928421021	24.0106172561646
Cabin1_G3X8Q1_S1702_1	Cabin1	G3X8Q1	S1702	1	22.3496198654175	22.5271110534668	22.6313791275024	22.9456129074096	23.2026752146775	22.9760599136353	22.9870100021362	22.5343999862672
Dhx16_G3X8X0_S143_1	Dhx16	G3X8X0	S143	1	23.4516839981079	23.5561199188233	23.7032842636109	23.444254875183	23.7477741241456	23.9581327438354	23.4145727157592	23.4337663650514
Sipa1l3_G3X9J0_S94_1	Sipa1l3	G3X9J0	S94	1	24.2823305130005	24.1091957092285	23.7895975112916	24.1824407577514	24.0545349121094	24.5582094192504	24.5887708663941	24.5293607711793
Sipa1l3_G3X9J0_S1538_1	Sipa1l3	G3X9J0	S1538	1	23.1290102005005	23.5265121459961	NA	NA	NA	NA	NA	NA
Arfgef1_G3X9K3_S393_1	Arfgef1	G3X9K3	S393	1	NA	NA	NA	NA	NA	23.8351335525512	NA	23.9087553024293
Arfgef1_G3X9K3_S394_1	Arfgef1	G3X9K3	S394	1	23.6814050674438	NA	24.3377084732055	NA	24.2447128295899	NA	NA	NA
Arfgef1_G3X9K3_S1563_1	Arfgef1	G3X9K3	S1563	1	25.7191953659057	25.7417659759522	25.5852346420289	25.4696149826049	25.5344276428223	25.3182325363159	25.452467918396	25.4384450912476
Arfgef1_G3X9K3_S1566_1	Arfgef1	G3X9K3	S1566	1	24.5354032516479	24.6959533691406	24.6352605819703	24.7317628860473	23.8580207824708	24.8058729171753	25.0551786422729	24.7331933975221
Pcf11_G3X9Z4_S705_1	Pcf11	G3X9Z4	S705	1	24.5667028427124	25.1860065460205	25.1567220687866	24.8949346542358	24.9667854309083	25.296202659607	25.0105161666871	25.3161821365357
Pcf11_G3X9Z4_S1491_1	Pcf11	G3X9Z4	S1491	1	24.2070665359497	23.8782291412354	23.9524653901379	23.9921712875366	NA	23.5651998519897	23.8284654617309	NA
Pcf11_G3X9Z4_S1518_1	Pcf11	G3X9Z4	S1518	1	NA	NA	NA	NA	NA	NA	NA	25.6723833084107
Pcf11_G3X9Z4_S512_1	Pcf11	G3X9Z4	S512	1	24.1355562210083	23.7308692932129	23.8985166549683	23.7436552047729	23.9204902648926	23.7358865737915	23.5965509414673	23.9273700159305
Rab11fip2_Q9D620_S158_1	Rab11fip2	Q9D620	S158	1	22.5749557830197	22.6511860236335	23.5284128189086	22.5554849197356	23.833200454712	23.5844812393189	23.3867387771606	23.6557729408698
Rab11fip2_G3XA57_S277_1	Rab11fip2	G3XA57	S277	1	22.7343683242798	23.0513782501221	22.6552743911743	22.6844511032104	23.3780822753907	23.6617345809936	23.4102735519409	23.0308675765991
Atp2b1_G5E829_S1155_1	Atp2b1	G5E829	S1155	1	28.6161527633667	28.7321109771729	28.6869351118851	28.7700910568237	28.600046157837	28.7698373794555	28.8938875198365	28.9032754898072
Atp2b1_G5E829_S1177_1	Atp2b1	G5E829	S1177	1	23.0357542037964	23.6087894439697	23.4943857192993	23.6251401901245	24.0642833709717	NA	NA	23.5293607711793
Atp2b1_G5E829_S1178_1	Atp2b1	G5E829	S1178	1	NA	24.2417011260986	NA	24.4388971328735	NA	24.4995145797729	NA	24.5421113967896
Trip12_G5E870_S1024_1	Trip12	G5E870	S1024	1	23.1600618362427	22.8554191589356	23.1092996597291	22.902958869934	23.50687789917	23.4862546920777	23.5292692184448	23.217272758484
Trip12_G5E870_S310_1	Trip12	G5E870	S310	1	24.1016937271146	23.7597751617432	24.0263738632203	23.7885637283325	24.0784091949463	NA	23.8881330490112	NA
Trip12_G5E870_S312_1	Trip12	G5E870	S312	1	24.0607194900513	24.1453685760498	24.1838140487671	23.9229726791381	24.1511840820313	23.8856172561646	23.982014656067	23.7353830337525
Trip12_G5E870_S1409_1	Trip12	G5E870	S1409	1	24.9629678726196	24.3669319152832	25.1495676040649	25.072833622505	24.5457801818848	25.1595087051391	24.5820951461792	25.2525568008423
Trip12_G5E870_S77_1	Trip12	G5E870	S77	1	25.6859159469604	25.7327766418457	25.7371377944947	25.8187990188598	25.8375816345215	25.8048639297485	25.712483406067	25.6462354660034
Trip12_G5E870_S159_1	Trip12	G5E870	S159	1	NA	22.8941688537598	NA	NA	NA	NA	NA	NA
Trip12_G5E870_S161_1	Trip12	G5E870	S161	1	22.6166048049927	NA	23.2033815383911	NA	22.5124842367655	22.7623453140259	23.4356031417847	22.9147577285766
Trip12_G5E870_S12_1	Trip12	G5E870	S12	1	23.2792634963989	23.3656024932861	23.2989473342896	23.468237876892	23.3358211517334	23.5701673351347	23.8335065841674	23.3611860275269
Ankrd12_G5E893_S149_1	Ankrd12	G5E893	S149	1	23.4325807670598	23.5356941223145	23.3493661880493	23.4360837936401	22.9864521026612	23.2310018539428	23.5015058517456	23.1763582229615
Zbtb11_G5E8B9_S471_1	Zbtb11	G5E8B9	S471	1	22.4305887222291	22.4361724853516	21.8417959213257	22.4923486709594	22.6957836151124	22.4714479446411	22.312970161438	22.0606851577759
Zbtb11_G5E8B9_S473_1	Zbtb11	G5E8B9	S473	1	22.4305887222291	22.4361724853516	21.8417959213257	22.4923486709594	22.6957836151124	22.4714479446411	22.312970161438	22.0606851577759
Brd1_G5E8P1_S803_1	Brd1	G5E8P1	S803	1	22.4064874649048	NA	NA	NA	NA	NA	NA	NA
Brd1_G5E8P1_S1055_1	Brd1	G5E8P1	S1055	1	22.6826848983764	23.1856460571289	NA	NA	NA	NA	NA	NA
Arfip1_G5E8V9_S39_1	Arfip1	G5E8V9	S39	1	27.0026311874389	26.9800205230713	26.9679994583129	26.7591638565063	27.2509460449219	27.0195207595826	27.0686140060424	27.2028665542603
Evi5l_H3BKQ3_S701_1	Evi5l	H3BKQ3	S701	1	23.5502729415893	23.1773643493652	23.3285608291627	23.3002061843871	22.8240470886231	23.0238828659058	22.9969472885133	23.149006843567
Usp35_M0QWN7_S929_1	Usp35	M0QWN7	S929	1	22.1079290426093	21.7335090637207	21.8827447891235	22.0057592391967	22.0784244537354	NA	NA	22.2449846267701
Hk2_O08528_S122_1	Hk2	O08528	S122	1	24.9619207382202	25.0265617370606	25.5956296920777	25.9076147079467	25.6592063903809	25.0484514236451	25.5880403518677	26.0443868637085
Bin1_O08539_S298_1	Bin1	O08539	S298	1	27.062539100647	27.0331707000733	27.1835298538209	27.1289224624633	26.9807071685792	27.4127359390259	27.0850076675416	27.1361761093141
Bin1_O08539_S304_1	Bin1	O08539	S304	1	24.769492149353	24.825065612793	25.1012010574341	24.7807207107543	24.8156299591065	24.9409017562866	24.7508859634399	24.9352846145631
Bin1_O08539_S321_1	Bin1	O08539	S321	1	21.4983998875054	22.4360847473145	21.2261247050725	21.578328356939	22.4962253570557	22.6518526077271	22.9765748977661	22.8900572045103
Bin1_O08539_S324_1	Bin1	O08539	S324	1	24.1455736160278	24.3512973785401	24.4246587753296	24.1770124435424	24.3664932250977	24.3225011825561	24.0469846725465	24.4179048538209
Sec22b_O08547_S177_1	Sec22b	O08547	S177	1	25.7911558151245	25.7635345458985	25.8191938400268	25.5364255905151	25.9598655700684	25.8294839859009	25.5762834548951	25.7762842178346
Sec22b_O08547_S168_1	Sec22b	O08547	S168	1	23.4308595657348	23.386625289917	23.5334119796753	23.6129617691039	23.722791671753	23.7403211593628	23.6302232742309	23.9673070907594
Sec22b_O08547_S137_1	Sec22b	O08547	S137	1	28.0780725479126	28.2926788330078	28.7510976791382	28.5898103713989	28.717945098877	28.5561056137084	28.6650896072387	28.8277215957641
Kmt2b_O08550_S866_1	Kmt2b	O08550	S866	1	23.1317090988159	23.4536972045899	23.1914567947388	23.2941446304321	23.1378288269043	22.5281648635865	22.7942190170289	22.634509086609
Kmt2b_O08550_S2346_1	Kmt2b	O08550	S2346	1	NA	NA	22.767882347107	NA	24.1816635131836	NA	23.5082273483277	NA
Kmt2b_O08550_S941_1	Kmt2b	O08550	S941	1	23.5342378616333	23.076427828119	23.8148488998414	22.9921007156371	23.8831100463868	24.1499700546265	23.4679651260377	24.1325044631959
Dpysl2_O08553_S540_1	Dpysl2	O08553	S540	1	NA	NA	24.1933221817016	NA	NA	NA	NA	NA
Dpysl2_O08553_S542_1	Dpysl2	O08553	S542	1	23.492350777715	24.5818977355957	23.6155839438857	23.4563884471762	24.6235141754151	24.8275480270385	24.4722356796265	24.4542285911033
Esrra_O08580_S26_1	Esrra	O08580	S26	1	25.8231325149536	26.121000289917	NA	NA	25.7273769378663	26.2304277420043	26.1085138320923	25.9558836488432
Esrra_O08580_S27_1	Esrra	O08580	S27	1	NA	NA	26.2764558792115	26.1547060012817	NA	NA	NA	26.1364240646363
Esrra_O08580_S216_1	Esrra	O08580	S216	1	21.9901158151148	22.0353183746338	21.9645223617553	22.0037221908569	22.6265907287598	22.2301969528198	22.4272565841674	22.571686545387
Gtpbp1_O08582_S580_1	Gtpbp1	O08582	S580	1	23.6525220870972	23.5516510009766	23.050856590271	23.7941675186157	24.1279125213624	23.737847328186	23.3127412796021	23.6136655807496
Gtpbp1_O08582_S24_1	Gtpbp1	O08582	S24	1	24.2635673389658	24.2600574493408	24.2680711746216	24.1359128952026	23.7961101531983	22.7227254421083	22.7336408200343	22.8860681879993
Gtpbp1_O08582_S25_1	Gtpbp1	O08582	S25	1	24.0665082931518	NA	24.2680711746216	NA	24.4649584880762	24.4726266860961	24.3928689956666	24.5184679031372
Gtpbp1_O08582_S6_1	Gtpbp1	O08582	S6	1	25.8536958694458	25.8366527557373	25.9190149307252	25.9098749160766	26.0055866241456	25.9237813949584	25.7136182785034	25.9704236984253
Pten_O08586_S370_1	Pten	O08586	S370	1	24.5591501133955	24.5354881286621	24.6322107315064	24.5335874557495	25.4050655364991	25.1204538345336	25.2719068527222	25.7291059494019
Pten_O08586_S294_1	Pten	O08586	S294	1	NA	24.4846630096436	24.5700216293335	NA	24.8567504882813	NA	NA	NA
Pten_O08586_S385_1	Pten	O08586	S385	1	26.3238039016723	25.6976318359375	25.8780488967896	26.0836935043334	25.9546127319336	26.1315832138061	25.7910528182984	25.9925146102906
Mlx_O08609_S45_1	Mlx	O08609	S45	1	23.9794359207153	23.8442516326904	24.2376871109009	23.9566477118511	23.7053756713868	24.3147802352905	NA	NA
Map3k4_O08648_S1241_1	Map3k4	O08648	S1241	1	24.2454271316528	24.2133674621582	24.3141069412232	23.9598588943481	24.3312657130716	24.5569257736205	24.253140449524	24.117642402649
Map3k4_O08648_S1126_1	Map3k4	O08648	S1126	1	22.3560743331909	23.0379772186279	22.3757467269897	23.2183489962858	22.5757598876954	22.7910718917847	NA	NA
Bcl7c_O08664_S97_1	Bcl7c	O08664	S97	1	23.5778665542602	NA	NA	25.0432767868041	25.1156578063965	25.105175717728	25.1015729904174	25.1439638137818
Akap1_O08715_S55_1	Akap1	O08715	S55	1	28.2793283462524	28.3740253448486	28.1993932723999	28.5282468795776	28.6105766296387	28.154746055603	28.6450986862183	28.8477201461793
Akap1_O08715_S428_1	Akap1	O08715	S428	1	24.3835515975952	24.4044761657715	24.4392576217652	24.3050508499145	24.6097450256348	24.3793306350708	24.4367322921753	24.4852209091187
Akap1_O08715_S101_1	Akap1	O08715	S101	1	25.6720552444458	25.1530647277832	25.1546373367309	25.1832418441772	24.8201770782471	24.9120855331421	24.7094831466674	24.6041707992554
Akap1_O08715_S103_1	Akap1	O08715	S103	1	27.5941610336304	27.6857929229736	27.7150411605835	27.6771230697631	27.5093879699708	27.8238725662232	27.4499731063842	27.6357679367066
Bak1_O08734_S17_1	Bak1	O08734	S17	1	NA	NA	24.4227991104127	24.825680732727	24.8198623657227	25.2908716201783	24.8040326605889	24.639147758484
Dld_O08749_S476_1	Dld	O08749	S476	1	24.5635175704956	23.8148040771485	24.5447759628296	23.6611814498901	NA	NA	24.5001573562622	24.4786348342896
Ube3a_O08759_S213_1	Ube3a	O08759	S213	1	23.7008352279663	23.9192523956299	23.4637842178345	23.8075876235961	24.5250816345215	23.914095878601	24.0168466567993	24.5049580247118
Tcof1_O08784_S1216_1	Tcof1	O08784	S1216	1	NA	NA	23.7481107711792	NA	NA	NA	NA	NA
Tcof1_O08784_S1303_1	Tcof1	O08784	S1303	1	23.7381677627563	23.7783241271973	23.6982049942016	23.5753316879272	24.3616218566895	23.6182565689086	23.561556816101	23.4841146469116
Tcof1_O08784_S1191_1	Tcof1	O08784	S1191	1	24.0082540512085	24.3691844940186	23.9849138259888	23.8095655441284	24.0094356536866	23.5487184524536	23.6732110977173	23.6540384292603
Tcof1_O08784_S169_1	Tcof1	O08784	S169	1	25.881890296936	NA	25.4268045425416	NA	25.4620342254639	NA	NA	NA
Tcof1_O08784_S843_1	Tcof1	O08784	S843	1	26.1170301437378	25.8410091400147	25.9218549728393	25.8861532211303	25.7325687408448	25.5854558944703	25.6927003860473	25.7836561203003
Tcof1_O08784_S1128_1	Tcof1	O08784	S1128	1	NA	23.3254718780518	NA	NA	NA	NA	NA	NA
Prkcsh_O08795_S24_1	Prkcsh	O08795	S24	1	22.1913709640503	22.7101669311524	NA	NA	22.9040775299073	NA	NA	NA
Eef2k_O08796_S444_1	Eef2k	O08796	S444	1	26.2660760879516	26.1607055664063	26.0672521591186	26.0768747329711	26.8423690795899	26.4322233200073	26.6209173202515	26.2660417556764
Eef2k_O08796_S469_1	Eef2k	O08796	S469	1	23.1266927719116	23.718599319458	23.4069318771363	22.0985841751098	NA	NA	NA	23.924864768982
Eef2k_O08796_S473_1	Eef2k	O08796	S473	1	21.9065790176391	22.069507598877	21.8364896774292	22.3060731887817	21.3662605285645	22.6303510665893	22.609414100647	22.1308584213258
Eef2k_O08796_S476_1	Eef2k	O08796	S476	1	NA	NA	NA	NA	NA	23.7575120925903	NA	NA
Eef2k_O08796_S395_1	Eef2k	O08796	S395	1	25.6002593130586	25.4546795223128	25.4594311438717	25.5730960839394	26.8216381072999	26.9191961288453	26.9563360214234	26.6080446243287
Eftud2_O08810_S19_1	Eftud2	O08810	S19	1	NA	NA	25.8368024826049	27.1675024032592	27.491106891748	25.5893468856811	25.2917203903198	26.9246015548707
Ell_O08856_S300_1	Ell	O08856	S300	1	25.0670442581177	24.3577117919922	24.7185735702515	24.926302909851	24.622018814087	24.8544263839722	24.6613779067993	24.7251176834107
Flot1_O08917_S385_1	Flot1	O08917	S385	1	NA	24.0774002075195	NA	23.7956647872924	23.8133735656739	23.6051726113342	23.2353887557984	23.6805295944215
Flot1_O08917_S19_1	Flot1	O08917	S19	1	22.3948717117309	22.0620422363281	22.3245000839234	22.4980249404907	22.0331001281739	22.3423852920533	21.9966611862183	22.4488895098374
Numbl_O08919_S263_1	Numbl	O08919	S263	1	24.4817132949829	24.4961242675781	24.319255346028	24.6795721054077	24.4140872955323	NA	NA	24.7361478805543
Numbl_O08919_S411_1	Numbl	O08919	S411	1	24.4164400100708	25.0374622344971	24.9272470474243	24.5768423080444	25.2490940093995	25.2903795242309	25.1537408828735	24.9106454849244
Ncoa3_O09000_S544_1	Ncoa3	O09000	S544	1	23.4465322494507	23.5205993652344	23.3002061843872	23.4238955132061	21.8833340894329	21.6306300313523	22.8285303115845	22.0335646115167
Sh2b3_O09039_S129_1	Sh2b3	O09039	S129	1	24.0914125442505	24.425443649292	24.0700387954711	24.4910917282104	24.4064695797577	24.4783773422241	24.3336172103883	24.5489740371704
Snap23_O09044_S20_1	Snap23	O09044	S20	1	23.7997465133667	23.8838958740235	NA	NA	23.3374538421631	23.4359140396118	23.3260839409732	23.7081060409547
Snap23_O09044_S110_1	Snap23	O09044	S110	1	27.4190721511841	27.4255828857422	27.5854215621948	26.9205503463745	27.176441192627	27.1869211196899	26.8863267898559	26.7888841629028
Snap23_O09044_S160_1	Snap23	O09044	S160	1	26.0398836135864	25.9460830688477	25.1442079544067	25.3262376785278	26.3557586669922	25.9942331314086	25.4929895401002	25.8214292526246
Wrn_O09053_S1049_1	Wrn	O09053	S1049	1	24.0635750127003	23.6668115586579	23.8704859623158	23.5939642579226	24.964459639969	24.8471803665161	25.1263418197633	25.1891546249391
Hdac1_O09106_S423_1	Hdac1	O09106	S423	1	24.3682661056518	24.2670116424561	23.9126558303834	23.8720273971557	24.5441474914551	24.2704153060914	23.9777574539184	23.6781415939332
Hdac1_O09106_S409_1	Hdac1	O09106	S409	1	23.6318807601929	23.5796546936035	23.7439069747924	23.833378791809	23.6937427520752	23.3555364608765	23.1970243453979	23.6706094741822
Hdac1_O09106_S410_1	Hdac1	O09106	S410	1	23.3053388595581	23.6440668376265	22.9068880081177	23.6153383255004	21.8131580352784	22.9366235733033	21.6112440409961	23.2562818527222
Hdac1_O09106_S393_1	Hdac1	O09106	S393	1	28.7729444503784	28.9980735778809	28.8395090103149	28.9605646133422	28.8273525238038	29.0665655136109	28.9880628585816	29.543755531311
Map2k3_O09110_S218_1	Map2k3	O09110	S218	1	24.5023164749145	24.0926513671875	24.4871644973754	24.5837987211175	24.6236686706543	24.6110696792603	24.5234403610229	24.5697601571259
Sypl1_O09117_S249_1	Sypl1	O09117	S249	1	NA	NA	26.2317476272584	NA	NA	25.8381662368774	NA	NA
Sypl1_O09117_S251_1	Sypl1	O09117	S251	1	26.4324254989624	26.1829414367676	26.2451804453663	26.2057352066039	NA	NA	NA	26.6381101608277
Amacr_O09174_S39_1	Amacr	O09174	S39	1	22.9206037521362	22.1632671356201	23.0760889053345	22.6447916030883	21.6363297970643	20.977097868799	21.0677827586622	21.4711825223737
Kif1c_O35071_S1089_1	Kif1c	O35071	S1089	1	24.0108404159546	24.5118427276611	24.5354909896851	24.6975717544555	24.576494216919	24.6928663253784	24.8986597061158	24.7299566268922
Kif1c_O35071_S1031_1	Kif1c	O35071	S1031	1	25.6671018600464	25.5729293823242	25.4758920669555	23.5645990371704	25.7085590362549	25.6966638565064	22.9964398917529	22.4683523178101
Map3k5_O35099_S993_1	Map3k5	O35099	S993	1	23.6252393722534	23.9044342041016	23.8559122085572	24.1660184860229	23.8298988342286	23.9845323562622	24.1545991897584	24.2145280838014
Map3k5_O35099_S1040_1	Map3k5	O35099	S1040	1	25.0609560012817	25.8429641723633	26.0128221511841	25.9654340744018	26.4115085601807	26.4576139450073	26.4213380813598	26.8765554428101
Kcnk3_O35111_S351_1	Kcnk3	O35111	S351	1	24.3040285110473	24.2047901153565	24.6303243637085	24.5631341934204	23.9702739715577	23.9325017929078	24.2658455464241	24.4527215957641
Atn1_O35126_S630_1	Atn1	O35126	S630	1	23.5979871749878	NA	NA	23.9889459609985	23.7835311889649	23.8770284652709	23.7120543841359	23.6733541488647
Atn1_O35126_S34_1	Atn1	O35126	S34	1	23.6989297866821	24.0238513946533	24.1815404891967	24.1531476974487	24.0586566925049	23.9517450332641	24.4056711196899	23.8040609359741
Atn1_O35126_S662_1	Atn1	O35126	S662	1	24.0927972793579	24.3425636291504	24.324034690857	24.1690244674682	24.2704067230225	24.2718400955201	23.971739768982	23.8520708084107
Atn1_O35126_S881_1	Atn1	O35126	S881	1	24.3150396347046	24.4716033935547	24.7589769363403	24.799500465393	24.8943824768067	24.9045724868774	25.104193687439	24.3923921585084
Atn1_O35126_S77_1	Atn1	O35126	S77	1	24.6767492294311	24.5811004638672	24.2025442123414	24.0763826370239	24.1603031158448	24.2519769668579	24.4576520919799	24.2355179629101
Atn1_O35126_S79_1	Atn1	O35126	S79	1	24.2460203170776	24.0688972473145	24.0098142623902	23.8929777145385	24.119462966919	24.2669191360473	24.3055143524122	23.9613332748414
Atn1_O35126_S112_1	Atn1	O35126	S112	1	22.4671335220337	22.3879928588867	22.7428998947143	22.5607290267944	23.0232162475586	22.7591390609741	22.8838796615601	22.7294187545777
Atn1_O35126_S617_1	Atn1	O35126	S617	1	24.3833360671997	24.5692920684815	24.3829927444459	24.4871435165405	24.2638778686524	24.2405233383178	24.1906538009643	24.3050947189332
Atn1_O35126_S646_1	Atn1	O35126	S646	1	22.8548135757446	23.0158519744873	23.0857648849488	23.1685323715209	22.2828941345215	23.1964368820191	23.6681776046753	23.1951786770844
Atn1_O35126_S101_1	Atn1	O35126	S101	1	24.7674684524536	25.2438735961914	24.9869127273559	24.8223543167114	24.4056644439698	25.2754316329955	24.9360857009887	24.7498579025269
Phb2_O35129_S291_1	Phb2	O35129	S291	1	NA	NA	NA	NA	NA	NA	23.6528482437134	NA
Phb2_O35129_S293_1	Phb2	O35129	S293	1	23.6765718460083	23.9572219848633	23.9332475662232	23.7132368087768	23.6770629882813	23.5277605056762	23.7591390609741	23.8164205551147
Emg1_O35130_S16_1	Emg1	O35130	S16	1	NA	23.5363121032715	NA	23.7159814834594	23.8763809204102	23.4187784194947	23.8793439865112	24.1458997726441
Polr1a_O35134_S1436_1	Polr1a	O35134	S1436	1	NA	NA	NA	23.6354341506957	NA	23.3905897140503	NA	24.1620225906372
Terf2_O35144_S367_1	Terf2	O35144	S367	1	24.329665184021	24.3048610687256	24.4417924880982	24.5607290267944	24.0823879241944	24.3758897781372	24.2232160568237	24.7496957778932
Terf2_O35144_S399_1	Terf2	O35144	S399	1	23.3174676895141	NA	NA	NA	24.3149814605713	NA	NA	NA
Bet1l_O35153_S9_1	Bet1l	O35153	S9	1	22.1003934871433	23.0597618000378	21.47459874686	22.5838353918294	24.0742702484131	23.1841986299187	23.3649473190308	23.4079198837281
Bet1l_O35153_S37_1	Bet1l	O35153	S37	1	22.9676141738891	NA	NA	22.9706087112426	23.3367004394532	NA	23.1410455703735	NA
Bhlhe40_O35185_S383_1	Bhlhe40	O35185	S383	1	24.3233270645141	23.9286823272705	24.4115934371948	24.6136407852172	23.7845458984375	24.2085123062134	24.0646047592164	24.7528333663941
Cx3cl1_O35188_S262_1	Cx3cl1	O35188	S262	1	25.6127138137817	25.8324737548828	25.2312173843384	25.3966016769409	25.4631004333497	25.8424177169799	25.6102075576783	25.4871377944947
Ddt_O35215_S90_1	Ddt	O35215	S90	1	24.1226930618286	24.4208850860596	24.3858919143677	24.7220830917358	24.7009868621827	24.2786607742309	24.6303453445434	24.4817037582397
Psmd4_O35226_S256_1	Psmd4	O35226	S256	1	24.6674795150757	24.827335357666	24.1419496536254	24.403655052185	24.5351943969727	24.4361047744751	24.6499319076539	25.0186395645141
Pkd2_O35245_S827_1	Pkd2	O35245	S827	1	NA	NA	24.0873842239379	NA	NA	23.7490434646607	24.1406469345092	NA
Pkd2_O35245_S810_1	Pkd2	O35245	S810	1	25.5438947677612	25.5420570373535	25.9761114120484	26.0171365737914	25.713457107544	26.0027112960816	26.066201210022	26.1191091537476
Exoc7_O35250_S242_1	Exoc7	O35250	S242	1	23.3139553967621	22.5266612468157	23.1771939528381	22.8826820902627	24.4584865570069	24.073426246643	24.3742208480835	24.6218388811929
Exoc7_O35250_S243_1	Exoc7	O35250	S243	1	NA	NA	NA	NA	24.43190574646	NA	NA	NA
Exoc7_O35250_S250_1	Exoc7	O35250	S250	1	24.9160261154175	24.9446125030518	24.8218717575073	24.9241465361988	23.8204570026244	23.794489110217	23.8137697876626	23.8000275381595
Purb_O35295_S112_1	Purb	O35295	S112	1	NA	26.7332038879395	26.2424383163453	NA	NA	NA	NA	27.6221494674684
Purb_O35295_S113_1	Purb	O35295	S113	1	28.3225049972534	28.6414394378662	28.8518018722534	28.8376379013061	28.8153648376465	28.9901704788208	29.2716112136841	29.0462732315064
Purb_O35295_S316_1	Purb	O35295	S316	1	NA	NA	NA	24.9534330368041	NA	NA	NA	NA
Srsf5_Q3TWW8_S118_1	Srsf5	Q3TWW8	S118	1	24.6402621072687	24.6334590911865	24.7078199386597	24.7964620590209	24.5559120178223	24.8936452865601	24.9013185501098	24.7358751296997
Srsf5_Q3TWW8_S119_1	Srsf5	Q3TWW8	S119	1	24.6825895309448	NA	NA	NA	NA	NA	NA	NA
Srsf5_O35326_S247_1	Srsf5	O35326	S247	1	21.4173345565796	24.3495426177979	24.470253944397	24.4225149154663	24.2451152801514	24.3211259841918	24.6494455337524	24.2545974056142
Srsf5_O35326_S250_1	Srsf5	O35326	S250	1	23.8253774642944	24.0359001159668	24.167290687561	24.2037267684936	24.5953712463379	24.1994066238403	24.1195535659791	24.3031034469604
Srsf5_O35326_S120_1	Srsf5	O35326	S120	1	22.5867929458618	22.7996025085449	22.3092279434204	22.637484550476	23.1428699493409	22.6949815750122	22.3808603286743	23.2384843826295
Kpna4_O35343_S60_1	Kpna4	O35343	S60	1	27.2251863479614	27.0621109008789	27.1215410232545	26.9072217941284	27.2135334014893	27.1825723648072	27.0108461380005	27.0939264297485
Kpna3_O35344_S60_1	Kpna3	O35344	S60	1	29.1631937026977	29.2039051055908	29.1861543655396	29.4195680618286	29.2601299285889	29.1460065841674	29.1745786666871	29.6542196273804
Abcc1_O35379_S289_1	Abcc1	O35379	S289	1	25.3021764755249	25.0174217224121	25.8451566696167	25.2596963876065	25.4578800201417	26.0512132644653	26.0165395736695	26.0371503829957
Abcc1_O35379_S290_1	Abcc1	O35379	S290	1	27.4828081130981	27.8153018951416	27.7372026443482	27.816159248352	27.8630256652833	27.9221487045289	27.9613046646118	27.8282651901246
Abcc1_O35379_S926_1	Abcc1	O35379	S926	1	NA	NA	NA	NA	23.62624168396	NA	NA	NA
Abcc1_O35379_S882_1	Abcc1	O35379	S882	1	25.8811082839966	25.3152332305908	25.3519620895385	25.3107862472534	25.5751094818116	25.5563688278198	25.3801336288453	25.1438417434693
Abcc1_O35379_S884_1	Abcc1	O35379	S884	1	25.5219221115112	25.434160232544	25.4946603775024	25.4793062210082	26.1195545196534	25.7586297988891	24.9061117172241	25.1598234176637
Anp32a_O35381_S77_1	Anp32a	O35381	S77	1	23.0119562149048	23.5703468322754	24.3775758743286	23.4531373977661	24.2448482513428	24.0705633163453	NA	NA
Exoc4_O35382_S226_1	Exoc4	O35382	S226	1	22.950945854187	23.4503192901611	22.928521156311	23.5389623641967	22.9155502319336	23.2699880599976	23.6845331192016	23.1310758590698
Exoc4_O35382_S469_1	Exoc4	O35382	S469	1	23.3721837997436	NA	23.0034112930297	NA	23.3141517639161	23.2605447769165	NA	NA
Clk4_O35493_S138_1	Clk4	O35493	S138	1	24.7798443474904	24.7650928497315	24.8063173294067	24.6699151992797	24.7876378986284	24.442572593689	24.592001914978	24.9452028274537
Clk4_O35493_S339_1	Clk4	O35493	S339	1	24.4534311294556	24.2631664276123	24.2507562637329	24.6244115829467	24.4761676788331	24.5687990188598	23.913878440857	24.1794176101684
Cdk14_O35495_S119_1	Cdk14	O35495	S119	1	22.4258432388306	NA	NA	NA	NA	NA	NA	NA
Cdk14_O35495_S24_1	Cdk14	O35495	S24	1	23.7533521652222	23.28688621521	22.9721536636353	23.1554040908813	23.6340351104737	23.4440259933472	22.9440813064576	23.0047845840454
Cdk14_O35495_S78_1	Cdk14	O35495	S78	1	23.7861890792847	24.0324058532715	24.2097749710084	24.0002450942993	24.2398834228516	23.9903440475464	24.0385580062866	24.0743627548219
Cdk14_O35495_S95_1	Cdk14	O35495	S95	1	25.4341955184936	25.5851078033447	25.4031324386597	25.6653089523315	25.5201644897461	25.6389188766479	25.4007291793823	25.311089515686
Rabep1_O35551_S407_1	Rabep1	O35551	S407	1	26.9336061477661	NA	NA	26.5723943710327	NA	NA	NA	26.1691484451295
Rabep1_O35551_S410_1	Rabep1	O35551	S410	1	24.7054567337036	24.4585342407227	24.1666784286499	24.4243230819702	24.5792064666749	24.363980293274	24.4973211288453	24.2042894363403
Bmpr2_O35607_S843_1	Bmpr2	O35607	S843	1	23.0818071365356	23.2440948486328	23.4502515792847	23.1419621463552	23.1807537078858	23.8593168258666	23.1090135574341	22.592007637024
Scamp3_O35609_S14_1	Scamp3	O35609	S14	1	NA	NA	NA	23.9181241989135	NA	NA	23.7528123855591	NA
Scamp3_O35609_S78_1	Scamp3	O35609	S78	1	24.6032762527466	24.9719295501709	24.8005018234253	24.9460363388061	24.6981048583985	24.9591054916382	24.9328908920289	24.9347600936891
Daxx_O35613_S669_1	Daxx	O35613	S669	1	NA	NA	NA	25.2112264633178	NA	NA	25.2849626541137	25.4100790023804
Daxx_O35613_S515_1	Daxx	O35613	S515	1	22.4132852554321	22.6148586273193	22.3544073104859	22.8461713790893	23.3720855712891	22.8362512588501	23.4879655838012	23.2725057601929
Bet1_O35623_S50_1	Bet1	O35623	S50	1	24.5796556472778	25.1939468383789	25.1044836044311	24.7594461441039	24.426010131836	25.1949434280396	24.8775796890259	24.7799201537946
C1qbp_O35658_S197_1	C1qbp	O35658	S197	1	24.1324796676636	23.8997268676758	24.8463773727417	23.7002558284131	24.033597946167	24.2333002090454	24.2552995681762	24.1607266791479
C1qbp_O35658_S201_1	C1qbp	O35658	S201	1	24.4165449142456	24.5288391113281	NA	NA	24.4253025054932	NA	24.0759630203247	NA
Ifnar2_O35664_S403_1	Ifnar2	O35664	S403	1	22.2328290939331	22.4101085662842	22.8991804122924	22.6494389283569	22.4449539184571	22.4576654434204	23.219271659851	23.5679578781128
Itgb1bp1_O35671_S49_1	Itgb1bp1	O35671	S49	1	24.6043405532837	24.4972343444824	24.2404565811158	24.2694272994995	24.2952870038728	24.5532388687134	24.3588304519653	24.3295049667359
Itgb1bp1_O35671_S50_1	Itgb1bp1	O35671	S50	1	24.6043405532837	24.4972343444824	24.2404565811158	24.2694272994995	24.4474126175998	24.5532388687134	24.3588304519653	24.3295049667359
Itgb1bp1_O35671_S41_1	Itgb1bp1	O35671	S41	1	24.0780801773071	24.222469329834	23.9918342400785	23.3913621902465	24.3388366699219	24.5966424942016	24.4209280014039	24.1091394424439
Myadm_O35682_S16_1	Myadm	O35682	S16	1	23.1900892257691	22.9568747500887	23.2955884933472	23.6508493423461	23.3773498535157	23.0990686416626	23.5177202224731	23.5792169570923
Nudc_O35685_S136_1	Nudc	O35685	S136	1	NA	NA	NA	NA	NA	NA	22.8956785202027	NA
Nudc_O35685_S139_1	Nudc	O35685	S139	1	25.8311815261841	25.7864284515381	25.5173692703247	25.7897653579711	25.7352180480958	25.1244821548461	25.8336400985717	25.5455160140991
Pnn_O35691_S346_1	Pnn	O35691	S346	1	27.1430921554566	27.3463668823242	27.7184438705445	27.5426969528198	27.5518302917481	27.4172506332397	27.692687034607	27.5319757461548
Pnn_O35691_S450_1	Pnn	O35691	S450	1	26.7576837539673	26.9383239746094	26.7573747634888	26.8036241531371	26.9531993865967	26.335898399353	26.7992429733277	26.6886320114137
Pnn_O35691_S96_1	Pnn	O35691	S96	1	NA	NA	25.3363122940064	NA	NA	NA	NA	NA
Pnn_O35691_S100_1	Pnn	O35691	S100	1	24.4786367416382	24.4944324493408	24.8528184890747	24.4982824325561	24.3336181640625	24.6241273880004	24.6938219070434	24.0548582077027
Pnn_O35691_S66_1	Pnn	O35691	S66	1	24.7366056442261	24.8003215789795	24.7048158645629	24.790467262268	25.2063961029053	25.0596723556518	25.199278831482	25.1829500198365
Pnn_O35691_S412_1	Pnn	O35691	S412	1	25.4294767379761	25.2861824035645	25.6439275741578	25.6411657333373	25.2605686187745	25.4933576583862	25.3733377456666	25.7847661972047
Pnn_O35691_S416_1	Pnn	O35691	S416	1	24.1672262304217	24.2035598754883	24.3480157852172	24.2894754409789	24.3505859375	25.0535135269165	24.7552442550659	24.9927892684937
Pnn_O35691_S700_1	Pnn	O35691	S700	1	NA	NA	22.6268854141235	NA	NA	NA	NA	NA
Pnn_O35691_S380_1	Pnn	O35691	S380	1	24.9808607101441	24.5161762237549	25.3590536117553	24.5702676773071	25.0755119323731	24.6098871231079	25.5074567794799	25.4747419357301
Ring1_O35730_S38_1	Ring1	O35730	S38	1	22.5753755569458	22.7091464996338	22.7392778396607	23.2985162734985	23.2922821044922	23.0691242726046	23.1510972976684	23.0578355789184
Hnrnph2_P70333_S272_1	Hnrnph2	P70333	S272	1	22.4424180984497	22.6391105651856	23.2166452407836	22.080562321332	22.9772243499756	NA	22.6203775405884	NA
Hnrnph2_P70333_S63_1	Hnrnph2	P70333	S63	1	25.387749671936	25.4207191467285	25.5308256149292	25.33505153656	25.161828994751	25.328574180603	25.6431379318237	25.6367197036744
Hnrnph2_P70333_S104_1	Hnrnph2	P70333	S104	1	29.9110136032104	29.9873027801514	29.8372087478638	30.0544996261596	29.9821891784668	29.8162317276001	29.612732887268	29.8366079330445
Api5_O35841_S462_1	Api5	O35841	S462	1	NA	NA	NA	26.4224348068237	NA	NA	26.4188795089722	26.4192342758179
Api5_O35841_S464_1	Api5	O35841	S464	1	24.1897192001343	24.7741451263428	24.6937990188598	24.803277015686	24.5340976715088	24.5851106643677	24.856764793396	24.6359281539918
Cops5_O35864_S284_1	Cops5	O35864	S284	1	22.3883523941041	22.5256004333496	22.7776880264283	22.8241548538207	NA	22.9024953842164	NA	23.3707952499391
Calu_O35887_S69_1	Calu	O35887	S69	1	26.3754129409791	26.3921737670899	26.3793458938598	26.0699205398559	26.3545169830323	26.1902227401734	26.4852418899536	26.0426645278932
Aldh1a7_O35945_S2_1	Aldh1a7	O35945	S2	1	28.4694719314575	28.4900665283203	28.396180152893	28.4685201644897	28.5260181427002	28.5244016647339	28.508605003357	28.6430025100709
Aldh1a7_O35945_S3_1	Aldh1a7	O35945	S3	1	28.4694719314575	28.4900665283203	28.396180152893	28.4685201644897	28.5260181427002	28.5244016647339	28.508605003357	28.6430025100709
Pitpnm1_O35954_S621_1	Pitpnm1	O35954	S621	1	29.3952207565307	29.3969058990479	29.4008493423461	29.2819204330444	29.3051261901856	29.4652757644653	29.3216066360473	29.2842435836793
Pitpnm1_O35954_S346_1	Pitpnm1	O35954	S346	1	NA	NA	NA	27.1549196243286	NA	NA	26.8953294754028	NA
Pitpnm1_O35954_S358_1	Pitpnm1	O35954	S358	1	26.9193582534791	27.1626873016358	27.0358438491822	27.0777417165273	27.0005779266358	27.0514001846314	27.1190718026655	27.2858781814576
Pitpnm1_O35954_S593_1	Pitpnm1	O35954	S593	1	26.7020235061645	27.037353515625	27.1569719314576	27.2265157699584	26.6659011840821	26.8429918289184	26.9914255142212	27.1209745407104
Pitpnm1_O35954_S600_1	Pitpnm1	O35954	S600	1	24.7456121444702	24.8600273132324	NA	NA	25.4612274169922	26.2209424972534	25.9992246627808	26.442437171936
Pitpnm1_O35954_S300_1	Pitpnm1	O35954	S300	1	25.134274482727	25.3013248443604	25.8331136703491	25.2928380966186	25.3603858947754	25.5748720169067	25.128743171692	25.6999998092652
Pitpnm1_O35954_S373_1	Pitpnm1	O35954	S373	1	28.116560339024	27.3642120361328	27.5522298812866	23.3434362411498	27.5663738250733	27.3406419754028	27.4254999160766	27.5131978988647
Mrpl23_O35972_S118_1	Mrpl23	O35972	S118	1	23.9043855667114	24.2961444854736	24.6778688430786	24.3173341751098	24.2494621276856	24.0685968399047	24.232258796692	24.6910600662232
Pbx2_O35984_S151_1	Pbx2	O35984	S151	1	25.5239534378052	25.6764717102051	25.6205968856811	25.7055311203002	25.5026531219483	25.5320482254028	26.0493135452271	25.5945539474488
Pbx2_O35984_S395_1	Pbx2	O35984	S395	1	24.2236661911011	23.9965362548828	23.9781198501586	24.3620843887329	23.8355140686036	24.4520311355591	24.051501274109	24.2872228622437
Pbx2_O35984_S104_1	Pbx2	O35984	S104	1	22.7252838835011	22.6705814472777	22.5683442022998	22.7029230332394	23.849500656128	23.7270953039211	23.6908121109009	23.8196229934693
Pbx2_O35984_S105_1	Pbx2	O35984	S105	1	22.615138697432	22.7024084548939	22.7578161507699	22.9232320441794	23.849500656128	23.8918362093681	23.6908121109009	23.8196229934693
Pbx2_O35984_S330_1	Pbx2	O35984	S330	1	24.744647026062	25.0785293579102	25.3617334365845	25.3741941452026	21.8077278137208	22.1246557235717	22.5019636154174	22.6783612235613
Zw10_O54692_S438_1	Zw10	O54692	S438	1	23.0958280563354	22.6738986968994	23.1858415603638	22.7380590438842	22.5006752014161	22.8713871398303	22.925618171692	22.7997369766235
Ptrf_O54724_S42_1	Ptrf	O54724	S42	1	31.9806680679321	24.8882122039795	24.9476327896118	25.2163038253784	25.106731414795	31.7378492355347	24.6992959976197	25.1069860458375
Ptrf_O54724_S204_1	Ptrf	O54724	S204	1	27.7716569900513	27.9973030090332	28.044088495554	26.8848867416381	27.6800251007081	27.6269273757934	NA	NA
Ptrf_O54724_S205_1	Ptrf	O54724	S205	1	26.9374666213989	NA	27.3411073684692	NA	27.6800251007081	NA	27.1378755569459	NA
Ptrf_O54724_S367_1	Ptrf	O54724	S367	1	24.5471963882446	24.7143802642822	24.8383665084839	23.2222681045532	24.8160362243653	25.2253789901734	25.1085786819459	25.0921545028687
Ptrf_O54724_S368_1	Ptrf	O54724	S368	1	24.5471963882446	23.5444107055664	24.8383665084839	24.4067945480346	24.7141571044922	25.2253789901734	24.748616218567	24.3417005538941
Ptrf_O54724_S381_1	Ptrf	O54724	S381	1	24.2731637954712	24.1809196472168	24.0796747207641	24.6005659103393	23.4334354400635	23.2187299728393	23.8560266494752	24.189513206482
Ptrf_O54724_S120_1	Ptrf	O54724	S120	1	23.3983564376831	23.9390621185303	23.2920808792115	23.9967775344848	23.6910915374756	23.2994909286498	23.3066129684448	23.8733034133912
Ptrf_O54724_S20_1	Ptrf	O54724	S20	1	27.7765417098999	32.7561073303223	32.8164205551148	28.0114679336547	27.7587089538575	NA	27.9356622695923	NA
Ptrf_O54724_S21_1	Ptrf	O54724	S21	1	29.4875822067261	29.4824657440186	29.3577928543091	29.3697156906127	29.314172744751	28.9299821853637	29.3270349502564	23.7953786849976
Ptrf_O54724_S90_1	Ptrf	O54724	S90	1	23.9265375137329	23.3796520233154	23.6956179919208	23.6917390823364	22.2865530424788	22.1326022667798	23.152403831482	21.998798988819
Ptrf_O54724_S302_1	Ptrf	O54724	S302	1	29.2886610031128	28.9334526062012	29.0430860519409	28.9101343154907	29.2029285430909	29.1148219606556	29.1356801986695	29.1178579330445
Ptrf_O54724_S177_1	Ptrf	O54724	S177	1	23.8461847305298	23.7006397247315	23.2123613357545	23.5647172927856	23.5582313537598	22.8746290206909	22.7848367691041	22.9721059799195
Foxf2_O54743_S2_1	Foxf2	O54743	S2	1	25.0168657302856	NA	NA	NA	NA	NA	NA	NA
Ap3d1_O54774_S760_1	Ap3d1	O54774	S760	1	28.9981260299682	29.0117702484131	28.7947263717652	28.7404642105102	28.7773799896241	28.9815683364868	28.4463472366334	28.4965524673463
Ap3d1_O54774_S784_1	Ap3d1	O54774	S784	1	25.8662328720093	26.5532512664795	26.4056177139283	26.2908220291137	26.3559284210206	26.9998769760132	26.0649251937866	26.4799737930298
Srpk2_O54781_S10_1	Srpk2	O54781	S10	1	24.9746465682983	25.1361713409424	25.1697778701783	24.9403600692748	25.3418445587159	25.4019250869751	25.1131296157837	24.935046195984
Srpk2_O54781_S489_1	Srpk2	O54781	S489	1	22.9552183151245	NA	NA	NA	NA	NA	NA	NA
Srpk2_O54781_S490_1	Srpk2	O54781	S490	1	NA	NA	NA	NA	22.5873012542725	NA	NA	NA
Bysl_O54825_S97_1	Bysl	O54825	S97	1	24.9821081161499	24.9239368438721	24.730544090271	24.5354413986205	24.8045406341553	24.8668336868286	23.9176206588746	24.5316305160522
Reps1_O54916_S392_1	Reps1	O54916	S392	1	25.6730023946656	25.667932510376	25.2748746871948	26.2434396743774	25.3847766806797	25.5784177780152	25.8564748764039	26.4765424728394
Reps1_O54916_S708_1	Reps1	O54916	S708	1	24.9983606338501	25.1023006439209	24.9452238082885	24.8720273971557	25.0468349456788	24.6843824386597	24.9410142898559	25.1134805679322
Reps1_O54916_S536_1	Reps1	O54916	S536	1	NA	NA	NA	NA	21.9381103515625	21.9322137832641	NA	NA
Reps1_O54916_S539_1	Reps1	O54916	S539	1	NA	22.0456981658936	NA	NA	NA	22.947543144226	NA	NA
Reps1_O54916_S560_1	Reps1	O54916	S560	1	NA	NA	NA	25.2416830062866	NA	NA	NA	NA
Reps1_O54916_S561_1	Reps1	O54916	S561	1	24.8221578598022	24.9159374237061	25.0152273178101	24.9628889017982	25.3113902520362	25.2633771896362	25.3846349716186	24.9352369308472
E2f6_O54917_S12_1	E2f6	O54917	S12	1	25.4670305252075	25.1718482971192	25.3607301712036	25.3463678359985	25.5887641906739	25.2722673416137	25.0847597122192	25.1010541915894
Bcl2l11_O54918_S73_1	Bcl2l11	O54918	S73	1	20.1784245032257	20.0770791159572	21.3366193771363	20.4208861764992	22.6012299071324	21.3831205368041	21.9857950210572	22.2981195449829
Bcl2l11_O54918_S90_1	Bcl2l11	O54918	S90	1	NA	NA	NA	23.6248044967651	NA	NA	NA	NA
Akap2_O54931_S651_1	Akap2	O54931	S651	1	27.0146055221557	26.7601928710938	26.9687700271607	27.0018243789672	27.0041446685792	27.2133970260621	27.0588006973266	26.9478006362916
Akap2_O54931_S118_1	Akap2	O54931	S118	1	22.0837469100952	23.5061855316162	23.3618669509888	23.6640569035158	NA	23.2235555648803	NA	NA
Akap2_O54931_S740_1	Akap2	O54931	S740	1	23.7579336166382	24.8023319244385	24.8286657333374	24.679949760437	25.187147140503	24.9759454727172	24.8311491012573	25.4562101364137
Akap2_O54931_S799_1	Akap2	O54931	S799	1	24.0145349502563	22.7907457152143	23.1008325235188	23.0054026167909	24.510669708252	24.5998239517211	24.7252645492553	24.5440306637332
Bnip2_O54940_S114_1	Bnip2	O54940	S114	1	25.6681203842163	24.9957904815674	24.915120124817	24.899073600769	25.2164726257325	24.9505453109741	24.9125623703003	24.9203004837037
Smarce1_O54941_S353_1	Smarce1	O54941	S353	1	24.7680063247681	25.5893001556397	24.9056024551391	24.9116029739379	23.1760409921896	23.597451088156	23.8309208440706	23.0446695191631
Smarce1_O54941_S362_1	Smarce1	O54941	S362	1	NA	25.9017219543457	26.3300333023072	NA	25.8551273345948	25.7621583938598	NA	NA
Tnk2_O54967_S951_1	Tnk2	O54967	S951	1	23.4656057357788	23.8910694122315	23.940884590149	24.0518655776977	23.900390625	23.8188486099243	24.3427476882934	24.1948537826539
Tnk2_O54967_S102_1	Tnk2	O54967	S102	1	24.8812036514282	NA	NA	NA	25.3136405944825	NA	NA	NA
Tnk2_O54967_S772_1	Tnk2	O54967	S772	1	23.9165849685669	24.1334552764893	23.4469747543335	24.2832994461059	23.6146774291993	24.1750135421753	23.7425089583314	24.2881917953491
Tnk2_O54967_S800_1	Tnk2	O54967	S800	1	22.988751411438	NA	NA	22.8734083175659	NA	NA	NA	22.2500162124634
Slk_O54988_S340_1	Slk	O54988	S340	1	24.3396482467651	24.436559677124	24.3180437088013	24.1704111099243	24.5770797729493	24.2838258743286	24.2074403762817	24.4049654006959
Slk_O54988_S347_1	Slk	O54988	S347	1	22.5960168838501	22.8974227905274	22.6441354751586	22.7598447799682	22.6555786132813	22.7447614669799	23.0242757797241	22.6485891342164
Bnip3_O55003_S77_1	Bnip3	O55003	S77	1	22.7481679916382	22.5831432342529	22.2028436660766	22.7760763168334	22.4869003295899	22.5687055587768	22.786208152771	22.4334440231323
Bnip3_O55003_S79_1	Bnip3	O55003	S79	1	28.2501287460327	27.8787574768067	28.2832746505738	28.0633058547973	28.2371673583985	27.7679128646851	27.9052972793579	27.9691228866578
Bnip3_O55003_S85_1	Bnip3	O55003	S85	1	28.760100364685	28.4938430786133	28.5635480880738	28.4177274703979	28.3265857696534	28.6056833267211	28.5269289016723	28.4234495162965
Bnip3_O55003_S88_1	Bnip3	O55003	S88	1	23.1484327316284	30.5035552978516	30.7563562393189	23.3616113662719	27.0120760239591	30.8371076583862	23.5650434494018	23.3293886184693
Bnip3_O55003_S48_1	Bnip3	O55003	S48	1	24.1663427352905	23.6998138427735	23.8409128189086	24.0265836715698	23.6230506896973	23.6193780899047	23.8296461105347	23.5738420486451
Bnip3_O55003_S51_1	Bnip3	O55003	S51	1	NA	NA	NA	25.6598119735717	NA	NA	NA	NA
Bnip3_O55003_S55_1	Bnip3	O55003	S55	1	NA	NA	NA	NA	NA	26.8871278762817	NA	NA
Bnip3_O55003_S60_1	Bnip3	O55003	S60	1	26.4829969406128	27.0771179199219	26.8783311843872	27.0389642715454	27.0486583709717	27.0446518772809	27.0447664260865	27.1182508468628
Pgrmc1_O55022_S181_1	Pgrmc1	O55022	S181	1	33.102620124817	33.1016845703125	32.8549871444703	32.7424459457397	33.1390972137452	33.0187692642211	32.7694101333618	33.0731840133668
Bckdk_O55028_S356_1	Bckdk	O55028	S356	1	26.6048955917358	26.9329643249512	26.800971031189	27.519097328186	26.6240291595459	27.0625581741333	26.2207212448121	27.1887540817262
Bckdk_O55028_S31_1	Bckdk	O55028	S31	1	28.7792844772339	28.7878545474644	28.904725074768	28.6180486679077	28.3451747894288	28.3662576675415	22.4323292848587	22.6447038650514
Bckdk_O55028_S33_1	Bckdk	O55028	S33	1	NA	NA	NA	NA	NA	31.4830808639527	NA	NA
Copb2_O55029_S859_1	Copb2	O55029	S859	1	27.0817747116089	NA	NA	NA	NA	NA	26.7283201217652	26.8760595321656
Copb2_O55029_S860_1	Copb2	O55029	S860	1	26.6665697097778	26.8243293762207	26.6845979690552	26.4231939315795	26.3303546905518	26.4616327285766	26.5473318099976	26.5299444198609
Nck2_O55033_S90_1	Nck2	O55033	S90	1	24.3393144607544	24.2118244171143	24.3057813644409	23.7946672439575	24.4775943756104	24.1092596054078	24.0223989486695	23.9717721939088
Tlk2_O55047_S717_1	Tlk2	O55047	S717	1	24.6789464950561	NA	NA	24.4735498428344	NA	NA	24.6744661331177	24.2451238632203
Tpmt_O55060_S34_1	Tpmt	O55060	S34	1	23.4466352462768	23.1920566558838	22.936001777649	23.8611993789672	23.6116676330567	23.1665048599243	22.7476625442505	23.0794382095338
Impact_O55091_S137_1	Impact	O55091	S137	1	25.9362916946411	26.0811920166016	25.9663724899292	25.7727613449096	26.0370445251465	26.4744672775268	26.2808866500854	26.1023054122926
Stk10_O55098_S437_1	Stk10	O55098	S437	1	NA	NA	22.5574312210084	22.9268236160278	NA	NA	22.3599309921265	NA
Syngr2_O55101_S3_1	Syngr2	O55101	S3	1	23.5384092330932	23.8246860504151	24.1532850265503	23.5160131454467	24.1046295166016	24.342364697096	24.4882364273072	23.8843965530396
Strn_O55106_S376_1	Strn	O55106	S376	1	24.7629175186157	25.0276966094971	25.0321474075317	25.0574922561645	24.6791458129883	25.3037805557251	25.5952253341674	25.5335187911988
Strn_O55106_S204_1	Strn	O55106	S204	1	22.4275989809802	23.1120948791504	23.3511209487916	22.6055364608764	23.4417552947999	22.9655656814576	22.8081621462474	22.5152845382691
Strn_O55106_S227_1	Strn	O55106	S227	1	23.9122552871704	24.6358823540391	24.7169523239135	24.1684865951538	24.8444271087647	24.6897764205933	24.5510492324829	24.6153898239137
Aff2_O55112_S580_1	Aff2	O55112	S580	1	NA	21.9027442932129	25.1135740280152	NA	25.4555301651338	25.7913160324097	25.3907232284547	25.4993333816528
Sept7_O55131_S422_1	Sept7	O55131	S422	1	21.3623247146606	21.4140424910851	21.9487829208374	21.8261098861694	20.5533214589923	20.0774104979397	20.2646983988615	21.6480321884156
Sept7_O55131_S423_1	Sept7	O55131	S423	1	21.3623247146606	21.6532881166511	21.9487829208374	21.8261098861694	22.3996849060059	NA	NA	21.6480321884156
Sept7_O55131_S333_1	Sept7	O55131	S333	1	NA	NA	23.1211137771607	22.6146364212036	23.4204463958741	23.0829353679072	22.9627027511597	23.296935081482
Eif6_O55135_S239_1	Eif6	O55135	S239	1	27.4203214645386	27.0173282623291	27.1462297439576	27.183985710144	27.2314739227295	27.431998148245	27.5607500076295	27.6606798171997
Atp2a2_O55143_S663_1	Atp2a2	O55143	S663	1	29.0153665542602	28.9024314880371	28.9156217575073	28.7993078231811	29.0099201202393	28.9393167495728	29.1170263290405	28.7257223129272
Pja1_O55176_S88_1	Pja1	O55176	S88	1	23.9925737380981	NA	NA	NA	22.698974609375	NA	NA	22.4570665359497
Cbx4_O55187_S182_1	Cbx4	O55187	S182	1	23.8316354751587	23.2103424072266	23.856155988368	23.6250276565551	23.6746788024903	22.656646902486	23.3499364852905	24.155333518982
Supt5h_O55201_S664_1	Supt5h	O55201	S664	1	25.6155157089233	26.0493259429932	25.8188028335572	26.0968713760375	26.0365600585938	25.9832715988159	26.1866979598999	26.1295938491822
Dhx9_O70133_S136_1	Dhx9	O70133	S136	1	25.3501710891723	25.3756923675537	25.4151449203491	24.5951299667358	25.4221649169922	24.7552728652954	24.9717874526978	24.6275243759156
Dpm1_O70152_S13_1	Dpm1	O70152	S13	1	NA	NA	22.9966001510621	NA	23.0638885498047	NA	NA	NA
Pip5k1c_O70161_S554_1	Pip5k1c	O70161	S554	1	26.9947996139526	27.0717182159424	27.0956182479859	26.7403669357299	27.0772438049317	26.9774541854859	26.6845769882203	26.994595527649
Eif3d_O70194_S161_1	Eif3d	O70194	S161	1	22.6660604476929	23.06569480896	22.976616859436	23.5287942886352	23.3172130584717	23.1571588516235	23.6702165603637	23.2983427047729
Eef1b_O70251_S106_1	Eef1b	O70251	S106	1	33.3715906143188	33.5817909240723	33.6890020370483	33.6373319625854	33.4881038665772	33.5639619827271	33.4877634048462	33.7936391830444
Eef1b_O70251_S128_1	Eef1b	O70251	S128	1	22.992714881897	23.1315517425537	23.1671686172485	22.9091691970825	23.9167957305909	23.2982320785522	23.6308393478393	23.779064906388
Eef1b_O70251_S82_1	Eef1b	O70251	S82	1	26.6763963699341	NA	NA	NA	NA	NA	NA	NA
Eef1b_O70251_S83_1	Eef1b	O70251	S83	1	26.606262439028	26.5427989959717	26.5827684402466	26.3608884811401	26.6026287078858	26.3093767166137	26.4750013351441	26.6095075607301
Eef1b_O70251_S90_1	Eef1b	O70251	S90	1	26.6577920913696	26.5785579681397	26.576539332865	26.5965909957885	26.5344610968451	26.7167100906372	26.3780069351197	26.4163370132447
Atxn2_O70305_S741_1	Atxn2	O70305	S741	1	23.9085130691528	NA	NA	24.0265836715698	NA	NA	NA	24.1851148605347
Atxn2_O70305_S400_1	Atxn2	O70305	S400	1	NA	22.6184558868408	NA	22.4173765182495	22.4413814544678	22.537034034729	22.5631533718449	22.3136491775514
Atxn2_O70305_S827_1	Atxn2	O70305	S827	1	27.8524217605591	NA	NA	NA	NA	26.4994688034058	NA	NA
Atxn2_O70305_S828_1	Atxn2	O70305	S828	1	27.4870553711423	27.6356334686279	27.4579420089722	27.4857835769653	26.3098678588868	26.2288357677936	26.2597284317016	26.220540046692
Atxn2_O70305_S753_1	Atxn2	O70305	S753	1	22.6796312332153	23.3003883361817	23.3669443130493	23.4887475967407	23.2431049346924	23.548014640808	23.8736276626587	23.3689622879028
Atxn2_O70305_S697_1	Atxn2	O70305	S697	1	28.0017976760864	28.1703681945801	28.3987512588502	28.6615705490112	28.6536865234375	28.5057115554809	28.5559720993042	28.6192255020141
Atxn2_O70305_S860_1	Atxn2	O70305	S860	1	23.9432401657104	NA	21.6242780685424	NA	24.2945499420167	NA	NA	NA
Atxn2_O70305_S585_1	Atxn2	O70305	S585	1	23.4641182036499	23.3032147268203	23.2957446925287	23.4816212370379	24.4915485382081	24.3867807388305	24.5132493972778	24.4637903891561
Atxn2_O70305_S832_1	Atxn2	O70305	S832	1	23.3714227676391	23.5456371307373	23.7774076461792	23.5864477157592	23.6102123260499	23.476523399353	23.8128023147584	23.5682039260865
Atxn2_O70305_S836_1	Atxn2	O70305	S836	1	23.1777048110962	22.9635524749756	NA	NA	23.6989345550538	NA	NA	24.2501077651978
Atxn2_O70305_S838_1	Atxn2	O70305	S838	1	NA	NA	NA	23.4082956314086	NA	NA	23.6877355575561	NA
Atxn2_O70305_S435_1	Atxn2	O70305	S435	1	24.3687562942505	24.338737487793	24.9343290328979	25.1786966323852	24.9390716552735	24.745150566101	24.5325689315797	24.8878946304322
Nmt1_O70310_S69_1	Nmt1	O70310	S69	1	23.1846532821655	23.2704162597656	23.6307134628296	23.6970911026	23.8213901519776	23.1991510391235	23.5349416732789	23.4519891738891
Nmt1_O70310_S31_1	Nmt1	O70310	S31	1	25.950156211853	26.2362842559815	26.1911592483521	26.3237703334966	26.1206684112549	26.0390462875366	25.9608507156372	25.9751100540162
Nmt1_O70310_S47_1	Nmt1	O70310	S47	1	27.5218477249145	28.0198135375977	27.9684400558472	27.9531202316284	27.739465713501	28.0200490951539	27.8079195022584	27.751172065735
Nmt2_O70311_S38_1	Nmt2	O70311	S38	1	26.32408618927	26.0551147460938	26.4517621994018	26.6597566604614	26.2776756286622	26.6739664077759	26.4217844009399	26.2688226699829
Epb41l2_O70318_S201_1	Epb41l2	O70318	S201	1	22.4999914169311	22.3246860504151	22.0536260604859	22.2594652175903	22.1242745845041	22.2688169479371	22.6500787734985	21.9581117630006
Epb41l2_O70318_S727_1	Epb41l2	O70318	S727	1	NA	NA	NA	NA	NA	NA	23.6426191329956	NA
Epb41l2_O70318_S729_1	Epb41l2	O70318	S729	1	NA	NA	24.2591886520385	NA	NA	NA	NA	NA
Epb41l2_O70318_S116_1	Epb41l2	O70318	S116	1	23.1749658584595	23.348840713501	23.158164024353	23.2016191482543	23.1430130004883	23.1784219741822	23.0976114273072	22.9466485977173
Epb41l2_O70318_S698_1	Epb41l2	O70318	S698	1	24.5505609512329	24.5867710113526	24.7334966659546	24.7370729446411	25.0413303375245	25.0900411605834	25.0241823196411	25.0710403892574
Epb41l2_O70318_S38_1	Epb41l2	O70318	S38	1	27.2434225082397	27.2468452453613	27.2919054031372	27.1878862380981	26.9341163635254	26.9547872543334	27.0326948165893	27.0468797683716
Epb41l2_O70318_S630_1	Epb41l2	O70318	S630	1	23.472617149353	23.3554992675781	22.7143983840942	23.6399984359741	23.7074184417725	23.0330038070678	23.9422905440337	23.2813005447389
Epb41l2_O70318_S632_1	Epb41l2	O70318	S632	1	NA	NA	NA	NA	NA	NA	23.1075620651246	NA
Epb41l2_O70318_S86_1	Epb41l2	O70318	S86	1	25.1712236404419	24.9139614105225	24.7605009078979	24.8543195724487	24.8967723846436	25.1101751327515	24.8336668014527	24.4830713272096
Epb41l2_O70318_S543_1	Epb41l2	O70318	S543	1	25.9440622329712	25.7236423492432	25.7502851486207	26.3204069137573	25.6364879608155	25.6944341659546	25.5817117691041	25.8802213668823
Epb41l2_O70318_S665_1	Epb41l2	O70318	S665	1	NA	NA	29.2596502304078	NA	NA	NA	NA	NA
Epb41l2_O70318_S666_1	Epb41l2	O70318	S666	1	29.2490015029907	29.2179546356201	NA	NA	29.1620826721192	29.2761163711547	29.4010992050172	29.3620710372926
Ulk1_O70405_S713_1	Ulk1	O70405	S713	1	23.988112449646	NA	23.5710649490357	NA	23.696683883667	23.8101453781128	23.9132719039917	23.9197721481323
Ulk1_O70405_S715_1	Ulk1	O70405	S715	1	NA	NA	NA	24.1060533523559	NA	NA	NA	NA
Ulk1_O70405_S450_1	Ulk1	O70405	S450	1	NA	NA	NA	NA	NA	NA	22.207968711853	NA
Ulk1_O70405_S555_1	Ulk1	O70405	S555	1	23.2311754226684	23.0556869506836	23.4526414871216	22.9651021957397	22.9706630706788	22.853066444397	22.968934059143	23.1400785446168
Ulk1_O70405_S622_1	Ulk1	O70405	S622	1	24.1032457351684	23.9778079986572	24.2009000778198	24.18053150177	24.7168159484864	24.8353757858277	24.6838808059692	24.7422571182252
Ulk1_O70405_S637_1	Ulk1	O70405	S637	1	24.1320295333862	24.0091857910156	24.1835107803345	24.4487657546996	24.4824867248536	24.3040933609009	24.520583152771	24.7299566268922
Ulk1_O70405_S521_1	Ulk1	O70405	S521	1	23.8212423324585	23.8526153564453	24.2492380142211	24.1844244003295	23.7367668151856	23.5822992324829	23.8454484939576	23.9827795028687
Psma3_O70435_S250_1	Psma3	O70435	S250	1	26.9397611618042	26.7861480712891	25.805209159851	25.7038316726684	26.5759887695313	26.3049478530884	25.3475160598755	25.2175073623658
Stx7_O70439_S205_1	Stx7	O70439	S205	1	25.7994642257691	25.9913560875977	26.1620931625366	26.4446840286254	26.0558528900147	26.4651403427123	26.7585191726684	26.0805120468141
Tmem131_O70472_S1645_1	Tmem131	O70472	S1645	1	21.5872220993042	21.7418060302735	22.1465233436824	22.3466806411743	21.5524635314942	21.7091665267945	21.8994073867798	22.5884504318238
Tmem131_O70472_S1371_1	Tmem131	O70472	S1371	1	26.3794736862182	26.4583721160889	26.3440408706666	26.1415376663207	26.3423919677735	26.4708890914916	26.4377889633178	26.471510887146
Tmem131_O70472_S1548_1	Tmem131	O70472	S1548	1	23.332070350647	NA	NA	NA	NA	NA	NA	NA
Tmem131_O70472_S1153_1	Tmem131	O70472	S1153	1	NA	24.3721256256104	NA	24.713448524475	23.8658809661866	24.1106138229371	NA	NA
Vamp4_O70480_S30_1	Vamp4	O70480	S30	1	27.1124334335327	27.1392726898193	26.0738039016723	26.4370927810668	26.6153774261475	25.5373296737671	25.4409551620484	26.4511556625366
Ubr1_O70481_S15_1	Ubr1	O70481	S15	1	22.2602205276489	22.3557110051517	22.8710927963257	22.5400819778442	NA	NA	NA	22.6430711746216
Sp3_O70494_S72_1	Sp3	O70494	S72	1	27.3975419998169	27.7505321502686	27.0921926498414	28.2868967056274	27.5580425262452	27.4334974288941	27.5394945144653	27.8212614059448
Kdm6a_O70546_S769_1	Kdm6a	O70546	S769	1	24.3250112533569	23.9662551879883	24.0020189285278	24.0056028366088	23.7923564910889	23.8785257339478	23.6493253707885	24.4696550369264
Srpk1_O70551_S450_1	Srpk1	O70551	S450	1	25.650954246521	25.3610820770264	25.5148134231567	25.6674642562866	25.3932399749756	25.3890485763549	25.5953836441041	25.6906366348266
Srpk1_O70551_S51_1	Srpk1	O70551	S51	1	28.4586038589477	28.5801162719727	28.6355161666871	28.6791524887084	28.6562690734864	28.5361223220826	28.867398262024	28.9153356552125
Srpk1_O70551_S309_1	Srpk1	O70551	S309	1	24.0509748458862	24.0229721069336	23.8347549855578	23.793568611145	23.6933517456055	24.2065019607543	23.5088987350465	23.9625482559204
Srpk1_O70551_S311_1	Srpk1	O70551	S311	1	26.7711420059204	26.8335609436035	26.9407052993774	26.8567113876342	26.3861675262452	26.7885313034058	26.4834012985229	26.8784151077271
Cask_O70589_S582_1	Cask	O70589	S582	1	23.7359895743854	23.7318572998047	23.7855119705201	23.642331123352	23.9865474700928	23.484658241272	23.9081964492798	23.5136270523072
Ttc3_O88196_S1060_1	Ttc3	O88196	S1060	1	24.2928762435913	24.3821697235108	24.2532110214234	24.5406293869018	24.5753231048584	24.6668348312378	24.6478033065797	24.7375688552857
Cfdp1_O88271_S246_1	Cfdp1	O88271	S246	1	23.1783266067505	24.5697734042075	24.6085481643677	24.853455543518	24.4043009469035	25.1240091323853	24.2944059371948	24.6907777786256
Wiz_O88286_S1370_1	Wiz	O88286	S1370	1	NA	NA	NA	NA	21.8915367126465	22.3205747604371	NA	NA
Wiz_O88286_S1039_1	Wiz	O88286	S1039	1	22.4979219436645	22.2263355255127	22.3029127120972	22.3354692459106	22.2929058074952	21.9761559218811	23.281216621399	22.2489137649537
Slc4a4_O88343_S257_1	Slc4a4	O88343	S257	1	23.9982194900513	23.9961624145508	24.6158056259155	24.6523923873901	23.7521152496338	24.0910501480103	24.9234666824341	24.241198539734
Ikbkb_O88351_S672_1	Ikbkb	O88351	S672	1	NA	23.2028484344483	NA	24.7154550552368	NA	22.5034379959107	NA	24.5605058670045
Ikbkb_O88351_S697_1	Ikbkb	O88351	S697	1	24.4774751663208	24.426664352417	24.3241720199585	24.4242752020927	24.38405418396	24.6216707229615	24.4567499160766	24.3153028488159
Tulp3_O88413_S121_1	Tulp3	O88413	S121	1	NA	NA	24.9005899429322	NA	NA	NA	NA	NA
Tulp3_O88413_S126_1	Tulp3	O88413	S126	1	25.4809827804566	25.2689933776856	25.606261253357	25.897213935852	24.1419200783141	23.9557577021651	25.4778280258178	24.4411106342356
Tulp3_O88413_S372_1	Tulp3	O88413	S372	1	23.6427335739136	22.7844123840332	23.4839696884155	23.3966341018676	23.5981006622315	23.4018278121948	23.6188444514806	23.5821390151978
Mtx2_O88441_S2_1	Mtx2	O88441	S2	1	24.0299100875854	23.5476779937744	24.0501585006714	23.8628187179565	24.1511840820313	24.3906564712524	24.2609624862672	23.7177724838258
Klc1_O88447_S169_1	Klc1	O88447	S169	1	22.8694715499878	22.9974632263184	23.0763998031616	22.789605140686	23.361499786377	NA	22.6309862136841	NA
Klc2_O88448_S574_1	Klc2	O88448	S574	1	23.6959810256958	23.7706527709961	23.7519027833647	23.622893333435	23.670394897461	24.0345830917359	23.6982060936682	23.8942289352418
Klc2_O88448_S575_1	Klc2	O88448	S575	1	26.7758741378784	27.044418334961	27.1864614486695	27.0636167526245	27.1051826477051	27.2366609573365	26.9094934463502	27.3008317947389
Znf106_O88466_S1381_1	Znf106	O88466	S1381	1	24.2701349258423	24.0300712585449	24.0333662033082	24.208680152893	24.0164375305176	24.0611162185668	24.0345582962036	24.0473871231079
Znf106_O88466_S907_1	Znf106	O88466	S907	1	NA	NA	NA	NA	23.8059482574463	NA	NA	NA
Znf106_O88466_S909_1	Znf106	O88466	S909	1	23.602349281311	24.1769695281983	24.1029233932496	24.2001123428344	24.1850567499585	24.1316423416137	24.1421175003052	24.2260198593141
Znf106_O88466_S657_1	Znf106	O88466	S657	1	NA	NA	NA	NA	23.5335502624512	NA	NA	NA
Znf106_O88466_S1339_1	Znf106	O88466	S1339	1	NA	24.9872035980225	NA	25.2303228378295	24.5067653656006	NA	NA	25.1020727157594
Znf106_O88466_S878_1	Znf106	O88466	S878	1	24.0263929367066	24.3370265960693	22.8941164016723	23.5929986965428	24.0188674926758	24.4767713546753	23.2961797714234	23.2711935043335
Igf2bp1_O88477_S181_1	Igf2bp1	O88477	S181	1	28.8316259384155	29.2077617645264	29.0343484878541	29.133936882019	29.1561298370362	28.9148416519165	29.0312070846558	29.0970697402954
Dync1i2_O88487_S51_1	Dync1i2	O88487	S51	1	24.7361841201782	31.8273391723633	31.9185190200805	31.9387063980102	31.788770041731	31.7378492355347	31.701741218567	31.7911539077759
Dync1i2_O88487_S81_1	Dync1i2	O88487	S81	1	27.4870176315307	27.5998039245606	27.4912843704223	27.5444749434788	27.6731357574463	27.6773309707641	27.728102684021	27.6936992039266
Dync1i2_O88487_S91_1	Dync1i2	O88487	S91	1	23.0147447586059	NA	NA	23.8684282302856	23.2259712219239	23.4294157028198	23.4731969833374	23.3740301132203
Dync1i2_O88487_S98_1	Dync1i2	O88487	S98	1	24.9107980728149	24.0184154510498	24.2936944961547	24.471489906311	24.9157848358155	24.6585779190064	24.0307340621948	24.3008871078491
Nsd1_O88491_S2369_1	Nsd1	O88491	S2369	1	23.7349596023559	23.7513866424561	23.4292001724243	23.3724889755248	23.8276653289795	23.4266042709351	23.571349143982	23.5510635624175
Plin4_O88492_S1281_1	Plin4	O88492	S1281	1	NA	22.8621292114258	NA	24.0248823165893	23.2850055694581	NA	NA	23.6805295944215
Plin4_O88492_S25_1	Plin4	O88492	S25	1	21.5096673965454	21.4088516235352	20.8771734237671	21.239857673645	21.282606124878	21.2696447372436	21.3801259994508	21.3474928309373
Dnmt3a_O88508_S102_1	Dnmt3a	O88508	S102	1	24.6891469955444	24.9620132446289	25.1583013534546	25.4403352737426	24.9771442413331	25.1593160629272	25.1068086624146	25.5000734329225
Dnmt3a_O88508_S251_1	Dnmt3a	O88508	S251	1	25.9224596023559	26.1386451721192	26.7189664840698	26.6309690475463	26.5077152252198	26.7710027694703	26.8364477157592	26.5651445388795
Ikbkg_O88522_S380_1	Ikbkg	O88522	S380	1	23.1640844345093	22.9696865081787	23.115231699377	22.9198465347289	23.1721858978272	23.0225343977644	22.7650346755981	22.7582597732545
Zfr_O88532_S1054_1	Zfr	O88532	S1054	1	24.8834924697876	25.2919788360596	24.7688016891479	24.9203214645385	24.9413452148438	25.5548486709595	25.1706628799439	25.0381498336793
Men1_O88559_S544_1	Men1	O88559	S544	1	24.6453905105591	24.5825462341309	25.0191793441772	24.6429414749145	25.077018737793	24.9643144607543	25.0103254318237	25.1409940719604
Hnrnpa2b1_O88569_S102_1	Hnrnpa2b1	O88569	S102	1	23.4880344952783	23.2688083648682	23.9377450942993	23.2687807083129	23.6730861663819	23.2169408798217	23.7411031723022	23.3456814478817
Hnrnpa2b1_O88569_S259_1	Hnrnpa2b1	O88569	S259	1	27.3943338394166	27.4510288238526	28.3453118404915	24.2790231704711	27.5074348449708	27.6491651535034	27.4067335128784	27.6226243732969
Hnrnpa2b1_O88569_S85_1	Hnrnpa2b1	O88569	S85	1	22.903226682045	22.7418259445777	22.9725755136412	23.109961135364	24.1656913757325	23.8523817062378	23.7589338481625	24.0465059280396
Hnrnpa2b1_O88569_S225_1	Hnrnpa2b1	O88569	S225	1	23.9197854995727	23.9096012115479	23.5652647018433	23.6610708236694	23.6996192932129	23.7616758346558	24.162802696228	23.930895805359
Hnrnpa2b1_O88569_S212_1	Hnrnpa2b1	O88569	S212	1	23.2575387954712	23.4654083251953	23.4877786636353	23.5180692672729	23.8450889587403	23.7918863296509	23.5917482376098	23.5546274185182
Hnrnpa2b1_O88569_S231_1	Hnrnpa2b1	O88569	S231	1	22.8464040756225	22.7928714752197	23.2918004989624	23.642107963562	23.7576656341553	23.503825187683	23.4114198684692	23.4168138504028
Hnrnpa2b1_O88569_S344_1	Hnrnpa2b1	O88569	S344	1	25.6450554773983	25.6524433642129	25.6297710676953	25.5066896339606	26.7071990966797	26.7030420303345	26.5843706130981	26.7586168287524
Hnrnpa2b1_O88569_S324_1	Hnrnpa2b1	O88569	S324	1	24.4669809341431	25.0029125213623	25.2110013961792	24.9248914718627	25.0775451660157	24.9145975112915	25.1365308761597	24.5252542495728
Aff1_O88573_S382_1	Aff1	O88573	S382	1	NA	22.8310375213623	23.5404081344604	NA	NA	22.3323411941528	22.6088380813598	NA
Comt_O88587_S260_1	Comt	O88587	S260	1	NA	NA	NA	NA	28.1990013122559	NA	NA	NA
Comt_O88587_S261_1	Comt	O88587	S261	1	28.3881673812866	28.339864730835	28.2238531112671	28.3397722244262	28.1917672860181	28.3449220657348	28.1385812759399	28.2063245773316
Parg_O88622_S297_1	Parg	O88622	S297	1	22.5672159194946	23.1390190124512	22.5849599838257	22.9132150695007	23.0210437774659	NA	22.0215349197387	NA
Parg_O88622_S286_1	Parg	O88622	S286	1	23.9104604721069	23.9995231628418	24.1765279769897	24.2287771616743	24.0971546173096	23.7526216506958	24.0198602676391	23.8610219955445
Parg_O88622_S311_1	Parg	O88622	S311	1	25.4037351608276	25.0877494812012	24.9641695022584	25.1719484329223	25.1189155578614	25.1191091537476	24.6959428787231	24.576714515686
Parg_O88622_S195_1	Parg	O88622	S195	1	24.5769243240356	NA	NA	NA	NA	24.5130739212036	NA	NA
Pak1_O88643_S144_1	Pak1	O88643	S144	1	22.0489511489868	22.2899379730225	21.8763341648623	22.4310579299926	21.4912662506104	22.3008871078491	21.5032567977905	21.7753858566284
Brd7_O88665_S279_1	Brd7	O88665	S279	1	24.0642900466919	24.0396766662598	24.0598440170289	23.7303552627563	23.9273490905762	23.855996131897	23.8469343185424	23.5950975418091
Rrad_O88667_S301_1	Rrad	O88667	S301	1	22.8694543838501	22.7201023101807	22.6203889846802	22.6047182083129	23.1676712036133	22.5147714614868	22.7689580917359	22.2014265060426
Psmc3_O88685_S12_1	Psmc3	O88685	S12	1	24.9827127456666	25.1763744354248	NA	NA	25.6447353363038	25.2780237197876	25.6672163009643	25.7459600944917
Birc6_O88738_S483_1	Birc6	O88738	S483	1	25.9803628921509	25.8129806518555	25.287190437317	25.6316385269164	25.8936576843262	25.4134302139283	24.8649072647095	25.3413057327271
Birc6_O88738_S485_1	Birc6	O88738	S485	1	NA	NA	NA	NA	NA	NA	NA	27.2809209823609
Birc6_O88738_S493_1	Birc6	O88738	S493	1	25.10360622406	24.775712966919	25.2382345199585	24.8390054702758	25.0699653625489	25.2465524673461	25.1703252792359	24.5635271072389
Birc6_O88738_S593_1	Birc6	O88738	S593	1	23.3386487960816	23.2356357574463	23.4664011001586	23.5626077651977	23.1804733276368	23.2926282882691	22.8101282119752	23.0229845046997
Birc6_O88738_S580_1	Birc6	O88738	S580	1	23.1001653671264	23.6438503265381	23.2729902267457	23.2446317672729	23.4975757598877	23.3226385116578	23.1972742080689	22.8093919754028
Birc6_O88738_S623_1	Birc6	O88738	S623	1	24.0530786514282	23.9329897059846	24.2758340835572	23.654704093933	24.0304145812989	24.5402307510376	24.087679862976	24.7299566268922
Birc6_O88738_S2978_1	Birc6	O88738	S2978	1	25.2475023269653	25.1797351837158	25.2492742538453	25.532000541687	25.3916378021241	25.1286172866822	24.8456602096558	24.9786272048951
Tom1_O88746_S462_1	Tom1	O88746	S462	1	24.9745397567749	24.7316780090332	25.132134437561	25.3221559524536	25.8713359832764	25.689003944397	25.9712533950805	25.6389436721803
Tom1_O88746_S472_1	Tom1	O88746	S472	1	NA	NA	27.6894731521607	27.5596132278442	27.6372928619385	27.9988012313842	27.9937976605698	27.5527658462525
Tom1_O88746_S359_1	Tom1	O88746	S359	1	25.8056689016218	25.7080059051514	25.6979932785034	25.8002214431762	26.4355049133301	26.6447038650512	26.4419736862183	26.6589498519897
Tom1_O88746_S405_1	Tom1	O88746	S405	1	23.1181631088257	22.3098487854004	22.7224893569947	22.8489637374877	23.0608634948731	22.5404195785522	22.8467416763305	22.8317499160766
Tom1_O88746_S176_1	Tom1	O88746	S176	1	23.2214365005493	23.4112758636475	22.4222612380982	21.50889281888	21.121133532534	21.8338701403351	21.6865866151858	21.6510431361679
F11r_O88792_S285_1	F11r	O88792	S285	1	22.9333600997925	22.5013046264649	NA	NA	22.6719703674317	22.3531694412232	22.3353414535522	22.5101511871585
Rpp30_O88796_S251_1	Rpp30	O88796	S251	1	23.7789208942626	23.9927215576172	23.6794252395629	23.9728002548217	23.8898067474366	23.6537771224976	23.6599893569947	23.787169456482
Akap10_O88845_S187_1	Akap10	O88845	S187	1	22.9994859695434	22.9130744934082	23.1055803298951	22.9451774003101	22.9873313903809	22.7861948013305	NA	NA
Tspyl1_O88852_S2_1	Tspyl1	O88852	S2	1	24.1685972213745	23.9950408935547	23.6976747512817	23.55331325531	23.8025856018067	23.7147722244262	23.7756147384643	23.8902044296266
Tspyl1_O88852_S3_1	Tspyl1	O88852	S3	1	24.1685972213745	23.9950408935547	23.6976747512817	23.55331325531	23.8025856018067	23.7147722244262	23.7756147384643	23.8902044296266
Ccnk_O88874_S341_1	Ccnk	O88874	S341	1	24.6133794784546	24.5129928588867	24.5090856552124	24.5380086898803	24.2890396118165	24.6037893295289	24.5461568832397	24.3897358898338
Ccnk_O88874_S8_1	Ccnk	O88874	S8	1	NA	NA	NA	25.0643415451049	NA	NA	24.838849067688	25.1125135421753
Ccnk_O88874_S9_1	Ccnk	O88874	S9	1	25.1664361953735	25.1546401977539	25.0381479263305	24.9560208478786	23.9584466389173	25.0138673782348	23.8959559376363	24.0050259060162
Ccnk_O88874_S325_1	Ccnk	O88874	S325	1	22.9229497909546	22.6243095397949	22.9428186416627	22.3638486862182	23.0353336334229	22.8196668624878	23.1447954177856	22.9043347814742
Ccnk_O88874_S329_1	Ccnk	O88874	S329	1	NA	NA	NA	NA	NA	NA	NA	23.0318651199341
Zfand5_O88878_S48_1	Zfand5	O88878	S48	1	25.5238790512085	25.4886531829834	25.3530073165893	25.0758905410766	25.7588844299317	25.6336355209351	25.5442609786987	25.2647733688354
Apba3_O88888_S121_1	Apba3	O88888	S121	1	23.8520421981811	NA	NA	NA	NA	23.847228050232	NA	NA
Apba3_O88888_S122_1	Apba3	O88888	S122	1	23.8520421981811	NA	NA	NA	NA	23.847228050232	NA	NA
Pias1_O88907_S503_1	Pias1	O88907	S503	1	24.2769422531128	24.5624942779541	24.4913301467896	23.9403162002563	24.7749767303467	24.8796949386597	24.4598741531372	24.7684202194215
Zbtb7a_O88939_S331_1	Zbtb7a	O88939	S331	1	NA	23.434850692749	NA	23.6374406814575	NA	NA	NA	21.9217348098756
Zbtb7a_O88939_S537_1	Zbtb7a	O88939	S537	1	24.5487356185913	24.38844871521	24.4342374801635	24.9137182235717	24.5121173858643	24.6373434066772	24.4349437975389	24.460286140442
Sh3pxd2a_O89032_S1029_1	Sh3pxd2a	O89032	S1029	1	26.7805891036987	26.9455986022949	26.8981924057007	26.6891908645629	26.8245544433594	27.1359910964966	26.8912210464478	26.7757787704469
Sh3pxd2a_O89032_S1034_1	Sh3pxd2a	O89032	S1034	1	26.1235818862916	25.2955055236817	25.147744178772	24.8610086441039	26.9126682281495	26.4161233901978	25.8508272171021	25.5739946365357
Sh3pxd2a_O89032_S419_1	Sh3pxd2a	O89032	S419	1	25.3835248947143	25.239429473877	25.2222146987916	25.2811269760131	25.6429843902588	25.4906072616578	25.2691793441772	25.5800695419312
Sh3pxd2a_O89032_S420_1	Sh3pxd2a	O89032	S420	1	26.9528112411499	26.9786987304688	26.7422876358033	26.7359552383422	27.0615482330323	27.408854484558	27.0929670333862	26.9790887832641
Sh3pxd2a_O89032_S543_1	Sh3pxd2a	O89032	S543	1	NA	NA	NA	NA	NA	NA	NA	27.2322340011597
Sh3pxd2a_O89032_S546_1	Sh3pxd2a	O89032	S546	1	24.1028528213501	24.3777599334717	23.9257535934448	24.6626043319702	24.3262939453125	24.5141572952271	23.4759435653686	23.7660131454469
Sh3pxd2a_O89032_S792_1	Sh3pxd2a	O89032	S792	1	22.5585107803345	22.5200625958111	22.1628408432007	22.2099542617797	20.5308462505908	21.6342115402222	20.3484583449406	20.308549515336
Sh3pxd2a_O89032_S641_1	Sh3pxd2a	O89032	S641	1	NA	NA	NA	24.3504495620727	NA	NA	NA	24.7576360702516
Sh3pxd2a_O89032_S643_1	Sh3pxd2a	O89032	S643	1	26.5552606582641	26.408673343359	26.2386903762817	26.2144575119018	NA	26.3503351211547	26.1571245193481	NA
Sh3pxd2a_O89032_S405_1	Sh3pxd2a	O89032	S405	1	23.3345251083374	23.0473799453545	22.7387208938598	22.4963808059692	23.3367004394532	23.1496133804322	22.8175287246704	22.9230604171753
Sh3pxd2a_O89032_S993_1	Sh3pxd2a	O89032	S993	1	25.1555223464966	25.199800491333	25.2178220748902	25.34312915802	25.4123287200928	25.4327955245972	25.2061586380005	25.3973798751832
Sh3pxd2a_O89032_S1008_1	Sh3pxd2a	O89032	S1008	1	26.3383417129516	26.5546474456787	26.4703168869018	26.9769620895385	26.9093971252442	26.7921361923217	26.8496084213258	26.8179464343905
Sh3pxd2a_O89032_S812_1	Sh3pxd2a	O89032	S812	1	25.4018201828003	25.6249046325684	25.1632642745972	25.8696603775024	25.3705215454102	25.7499895095826	25.8729772567749	26.2316522598266
Sh3pxd2a_O89032_S592_1	Sh3pxd2a	O89032	S592	1	25.2038165621224	25.8134250640869	25.5707750320434	25.4282217025756	25.3334922790528	25.4908208847046	25.2493333816528	25.2989282608033
Sh3pxd2a_O89032_S721_1	Sh3pxd2a	O89032	S721	1	22.1356840133667	22.0484676361084	22.3227968215942	21.8344869613647	22.5288925170899	22.5603113174439	22.4721250534058	22.278374671936
Sh3pxd2a_O89032_S566_1	Sh3pxd2a	O89032	S566	1	27.1619176864624	26.9829483032227	26.5075883865357	26.8571901321411	26.5469493865967	26.6024312973022	26.2395277023316	26.9503946304322
Cope_O89079_S13_1	Cope	O89079	S13	1	23.9272775650024	23.9538402557373	23.2803735733033	23.9063444137573	24.1188049316407	24.1752424240112	24.0880848601364	24.4449815750122
Pde4a_O89084_S672_1	Pde4a	O89084	S672	1	NA	NA	NA	NA	23.6251106262208	NA	23.323224067688	NA
Pde4a_O89084_S147_1	Pde4a	O89084	S147	1	22.2869615554809	22.1702003479004	21.7928380966186	22.1941747665405	23.0863399505616	22.0836038589478	22.606032371521	21.5227575302125
Rbm3_O89086_S135_1	Rbm3	O89086	S135	1	23.2732229232788	23.0482082366943	22.9484796524047	23.3715524673461	23.885087966919	22.8113412857055	23.4752569198609	23.3140878677369
Rbm3_O89086_S143_1	Rbm3	O89086	S143	1	23.8653059005737	23.8816318511963	23.865761756897	23.1396608352661	23.47216796875	23.4852724075317	23.4306573867798	23.7245111465454
Sp1_O89090_S2_1	Sp1	O89090	S2	1	24.8080472946167	25.0800113677979	25.0643758773803	25.0815477371215	25.603268788099	24.8517618179322	25.225625038147	25.1739377975465
Sp1_O89090_S7_1	Sp1	O89090	S7	1	24.1921224594116	24.3374996185303	23.7752981185914	24.1234865188598	24.2000885009766	24.2364435195922	24.0455064773559	23.4834623336793
Casp8_O89110_S213_1	Casp8	O89110	S213	1	23.3546876907348	23.342269897461	23.2411546707153	23.2602319717407	22.9231204986573	22.9518880844116	22.1641321182252	23.5256967544557
C3_P01027_S671_1	C3	P01027	S671	1	25.8031969070434	25.8562641143799	25.4995355606079	25.4130506515502	25.6578235626221	25.2997350692748	25.3001508712768	25.2559537887573
H2-L_P01897_S353_1	H2-L	P01897	S353	1	NA	NA	NA	NA	24.5483875274659	NA	NA	NA
H2-K1_P01901_S354_1	H2-K1	P01901	S354	1	24.2335710525513	NA	NA	24.0730123519897	24.3549365997315	24.1826848983765	NA	NA
Fabp4_P04117_S13_1	Fabp4	P04117	S13	1	24.9094877243042	24.8285121917725	24.9689226150513	24.8404092788696	24.8782825469971	24.6881246566772	24.6401720046997	25.0246057510377
Fabp4_P04117_S14_1	Fabp4	P04117	S14	1	22.8434743881225	NA	22.762885093689	NA	NA	NA	NA	22.8915796279908
Fabp4_P04117_S44_1	Fabp4	P04117	S44	1	22.69637966156	23.4308738708496	NA	NA	22.8033485412598	23.2414846420289	23.4929842959733	23.4809865951539
Araf_P04627_S255_1	Araf	P04627	S255	1	25.4210958480835	26.0865726470947	25.5050001144409	25.6695623397827	26.0709495544434	26.1240091323853	26.1001501083374	25.9512434005738
Araf_P04627_S157_1	Araf	P04627	S157	1	25.8995676040649	25.8748397827149	25.9616556167603	25.5943269729614	25.3536319732667	26.1475839614868	25.8135347366334	25.9578676223756
Araf_Q99N57_S621_1	Araf	Q99N57	S621	1	28.6327486038208	28.8356513977051	29.0470209121704	29.2555265426635	28.9910011291504	29.1233682632447	29.2937154769897	29.176594734192
Araf_P04627_S214_1	Araf	P04627	S214	1	NA	NA	27.6729803085328	NA	NA	NA	NA	NA
Aldoa_P05064_S36_1	Aldoa	P05064	S36	1	28.19393825531	28.149263381958	28.2242689132691	28.2541894912719	28.4074230194092	28.2930135726928	28.2537698745728	28.4202623367309
Aldoa_P05064_S39_1	Aldoa	P05064	S39	1	28.7136507034302	28.6326904296875	28.9522790908814	28.7149400711059	28.784107208252	28.8533506393433	28.8812532424927	28.7903318405152
Aldoa_P05064_S46_1	Aldoa	P05064	S46	1	26.6536626815796	26.2946701049805	26.5359354019166	26.3079557418823	25.9480056762696	26.0685758590698	26.0982351303101	25.8042440414429
Aldoa_P05064_S272_1	Aldoa	P05064	S272	1	26.1041631698608	26.2328624725342	26.2824792861939	26.2601091115738	26.0741195678711	26.083441734314	26.4988241195678	26.4410123825073
Aldoa_P05064_S360_1	Aldoa	P05064	S360	1	23.9593915939331	23.1061496734619	NA	NA	24.7230319976807	24.810864898229	24.1317949295045	24.5283498764039
Prkaca_P05132_S339_1	Prkaca	P05132	S339	1	28.0728158950806	28.5790557861328	29.2102117538453	28.9852437973022	28.33962059021	29.0286359786987	29.1891641616822	28.9972791671753
Tuba1b_P05213_S439_1	Tuba1b	P05213	S439	1	25.1780157089233	25.1309166908247	25.2713174819947	25.1720247268676	25.129508972168	NA	NA	25.6668863296509
Tuba1b_P05213_S340_1	Tuba1b	P05213	S340	1	22.8786039352417	22.1554698944092	22.3592691421509	22.1437425613403	22.4693050384522	22.1908198246464	22.0939683914184	22.2474718093872
Tuba1b_P05213_S48_1	Tuba1b	P05213	S48	1	24.3925275802612	24.3363780975342	24.6992654800416	24.9841375350952	24.7796993255616	24.8145721773135	25.0151948928834	24.8678750991822
Src_P05480_S17_1	Src	P05480	S17	1	24.4832735061645	24.3609085083008	24.2632780075073	24.5081796646118	24.6466636657715	24.8768415451049	24.486876487732	24.4995908737184
Src_P05480_S21_1	Src	P05480	S21	1	NA	NA	NA	25.3216009140014	NA	NA	NA	24.8653268814088
Jun_P05627_S73_1	Jun	P05627	S73	1	23.5353059768677	23.453914642334	23.7605504989624	23.768572807312	23.9061622619629	23.9698572158814	23.7808446884155	23.8826189041139
Jun_P05627_S63_1	Jun	P05627	S63	1	23.5296208947442	23.1384773254395	23.8414888381959	23.676432609558	23.7093631837694	24.0182886123658	23.4305162429809	24.1305932998658
Nr3c1_P06537_S275_1	Nr3c1	P06537	S275	1	25.1043920516968	25.1000080108643	24.7701139450073	24.665337562561	25.2819728851319	25.4420347213746	25.4654798507691	24.7148904800416
Nr3c1_P06537_S212_1	Nr3c1	P06537	S212	1	23.6816661540899	24.3963432312012	27.9268045425416	27.3683538436889	NA	25.116177558899	27.7012186050416	NA
Anxa2_P07356_S26_1	Anxa2	P07356	S26	1	23.5847291946411	24.1002521514893	24.167519569397	24.2786766601294	23.8955345153809	23.7356805801391	23.8305288533704	23.9480848312378
Anxa2_P07356_S2_1	Anxa2	P07356	S2	1	NA	23.9640407562256	NA	23.7734441757202	23.9721355438233	24.4051427841186	24.1944932937622	23.9588994979859
Hsp90aa1_P07901_S231_1	Hsp90aa1	P07901	S231	1	32.6888628005981	32.7211837768555	32.8237867355346	32.7046308517455	32.951192855835	32.7182397842408	32.8396005630493	32.5158910751343
Hsp90aa1_P07901_S252_1	Hsp90aa1	P07901	S252	1	NA	NA	24.2162313461303	NA	NA	NA	NA	NA
Hsp90aa1_P07901_S263_1	Hsp90aa1	P07901	S263	1	33.7632684707641	33.9319648742676	33.9584989547729	33.9180555343628	33.6797962188721	33.8661241531372	33.739281654358	34.1914129257203
Pdia4_P08003_S463_1	Pdia4	P08003	S463	1	23.7069654464722	24.1240463256836	24.4365911483765	23.9718691527041	24.644329071045	24.314019203186	24.6193952560424	24.45258808136
Cbr2_P08074_S42_1	Cbr2	P08074	S42	1	23.4140653610229	23.278305053711	23.4457120895385	23.0505437850952	23.4044666290284	23.3359155654908	23.4082612991334	23.4616746902466
Hsp90b1_P08113_S306_1	Hsp90b1	P08113	S306	1	29.0644540786743	28.700719833374	28.3571004867553	28.2578153610229	28.4832973480225	28.1891393661498	28.9708566665649	28.8260202407838
Sod1_P08228_S99_1	Sod1	P08228	S99	1	25.66637134552	25.4786567687988	25.6172647476197	25.591773033142	25.6216957913423	25.6454191207885	25.756064414978	25.6229200363159
Sod1_P08228_S108_1	Sod1	P08228	S108	1	24.8442659378052	24.9245643615723	25.2061262130738	24.7090063095092	24.6313228607178	25.0053701400757	24.6631860733033	24.7399702072144
Polr2a_P08775_S1836_1	Polr2a	P08775	S1836	1	22.8509664535522	23.342622756958	23.4910860061646	23.1527585983276	23.740951538086	23.0367136001586	23.7142591476441	23.5618009567262
Alpl_P09242_S110_1	Alpl	P09242	S110	1	26.3879652023316	26.3510646820068	26.7539358139039	26.8048639297485	26.3192825317383	26.7176256179809	26.6252374649048	26.7336854934693
Ncl_P09405_S616_1	Ncl	P09405	S616	1	24.586745262146	24.8620376586914	24.9388227462768	24.755347251892	24.9519691467286	24.9251852035522	24.819411277771	24.7819890975953
Ncl_P09405_S577_1	Ncl	P09405	S577	1	22.7748874354415	22.4751377105713	22.6965074539184	22.6985845565795	22.9414367675782	23.0149240493774	NA	NA
Ncl_P09405_S157_1	Ncl	P09405	S157	1	25.3243665695191	NA	NA	NA	25.303581237793	NA	NA	25.4086732864381
Ncl_P09405_S403_1	Ncl	P09405	S403	1	27.8879175186157	27.9230709075928	28.0488405227661	27.8999319076538	28.1413860321045	27.908013343811	27.9903459548951	28.1846036911012
Pgk1_P09411_S203_1	Pgk1	P09411	S203	1	26.2797555923462	26.8822994232178	26.5446729660034	27.1258497238159	26.2905807495118	26.6700544357299	26.9077138900758	27.60346698761
Fth1_P09528_S5_1	Fth1	P09528	S5	1	NA	NA	26.3991746902466	26.3476266860961	26.5103645324708	26.1024465560914	26.4403511053686	26.3124475479127
Atxn1l_P0C7T6_S359_1	Atxn1l	P0C7T6	S359	1	23.2898874282837	23.2617378234863	22.9736261367797	23.3628244400024	22.5808639526368	22.7174075311398	22.5229082107545	23.1000089645387
Smim1_P0C8K7_S6_1	Smim1	P0C8K7	S6	1	23.6439046859741	NA	NA	NA	23.650712966919	NA	NA	NA
Chtf8_P0CG14_S160_1	Chtf8	P0CG14	S160	1	NA	21.3211116790772	NA	NA	22.43190574646	NA	NA	NA
Znf703_P0CL69_S257_1	Znf703	P0CL69	S257	1	22.6415796279907	22.9619598388672	23.066102027893	23.3707494735717	23.2491283416749	22.8806390762329	23.2037000656128	22.6741991043091
NA_P0DP28_S102_1	NA	P0DP28	S102	1	22.6141805648804	23.6212501525879	23.552186012268	23.5232610702514	23.5577107675194	23.6524648666382	23.730793952942	23.5213880538941
Calml3_P0DP28_S82_1	Calml3	P0DP28	S82	1	24.3434228897095	24.2834606170654	24.2408189773559	24.2972497940063	24.4121799468995	23.8550462722778	24.0963621139527	24.3185205459596
Fv4_P11370_S677_1	Fv4	P11370	S677	1	26.8561658859253	26.650016784668	26.5615530014039	26.5270662307739	26.7099914550782	26.8026475906372	26.4833498001098	26.5616159439088
Alad_P10518_S215_1	Alad	P10518	S215	1	26.5997991561889	26.6482334136963	26.4998540878296	26.3228998184204	26.4860610961915	26.0591573715209	26.2701082229615	26.2793836593628
Tcea1_P10711_S96_1	Tcea1	P10711	S96	1	NA	NA	NA	23.5999956130981	NA	NA	NA	NA
Tcea1_P10711_S97_1	Tcea1	P10711	S97	1	NA	23.7438373565674	23.6254816055297	NA	24.2412261962891	23.9271420819817	23.7885961532592	23.8705167770387
Tcea1_P10711_S100_1	Tcea1	P10711	S100	1	29.9360437393188	29.7986297607422	29.8259286880493	29.9607038497924	29.9514827728272	29.9108457565308	29.8888731002808	29.9973649978639
H1f0_P10922_S92_1	H1f0	P10922	S92	1	24.8654222488403	23.9974327087402	23.7761011123658	23.766131401062	24.3158111572266	23.7610673904418	24.0503969192505	23.7156667709351
H1f0_P10922_S5_1	H1f0	P10922	S5	1	21.5408658981323	22.5230083465576	NA	NA	22.2451152801514	22.2278490066528	22.4875003262475	22.600152015686
Sub1_P11031_S17_1	Sub1	P11031	S17	1	24.7755441665649	24.1880702972412	23.8857259750366	24.0930414199829	24.1728897094727	23.8192377090454	23.628743171692	23.9493112564088
Sub1_P11031_S118_1	Sub1	P11031	S118	1	23.8413248062134	24.0227508544922	23.8864717483521	23.6267118453979	23.7921733856202	23.8383111953735	23.7388181686402	23.5843267440797
Parp1_P11103_S257_1	Parp1	P11103	S257	1	NA	21.6309871673584	NA	NA	NA	NA	NA	NA
Lpl_P11152_S35_1	Lpl	P11152	S35	1	22.9211530685425	NA	NA	NA	22.6399154663086	22.9919176101684	22.3906655244666	22.4660863876344
Rrm2_P11157_S20_1	Rrm2	P11157	S20	1	25.1328649520874	24.4012622833252	24.8056764602661	25.1195077896118	24.7603378295899	25.1184358596802	25.1340570449829	24.9772405624391
Fn1_P11276_S2475_1	Fn1	P11276	S2475	1	26.919545173645	26.6133289337158	26.5605478286743	26.8831281661987	26.3085708618165	26.8600282669067	26.8404493331909	26.8512887954713
Hsp90ab1_P11499_S226_1	Hsp90ab1	P11499	S226	1	34.1932992935182	34.2312469482422	34.3388509750366	34.41219997406	34.4393253326417	34.4013185501098	34.480034828186	34.5179281234741
Hsp90ab1_P11499_S255_1	Hsp90ab1	P11499	S255	1	34.6042337417603	34.722297668457	34.8184118270875	34.8321714401246	35.0076923370362	34.8774576187134	35.0418367385865	35.0955877304078
Hsp90ab1_P11499_S261_1	Hsp90ab1	P11499	S261	1	NA	NA	NA	NA	25.2216205596924	NA	NA	NA
Hsp90ab1_P11499_S445_1	Hsp90ab1	P11499	S445	1	24.8603944778442	24.897087097168	24.2748403549195	24.8237785753005	24.6039600372315	24.0309686660766	24.6239213943481	22.1768903732301
Itpr1_P11881_S1588_1	Itpr1	P11881	S1588	1	25.1881761550903	25.5535316467285	25.0222311019897	25.003487586975	25.7618370056153	25.7061815261841	25.5210809707641	25.2503385543823
Itpr1_P11881_S1755_1	Itpr1	P11881	S1755	1	26.2501363754272	26.3546981811524	26.5974779129028	26.4607858657836	26.4829425811768	26.6228151321411	26.7662515640259	26.8068227767945
Tcp1_P11983_S544_1	Tcp1	P11983	S544	1	27.3243665695191	27.073844909668	26.9556379318238	26.9176893234252	26.8844642639161	26.8121061325073	26.8340406417847	26.9509840011597
Tcp1_P11983_S551_1	Tcp1	P11983	S551	1	25.5214567184448	25.3441791534424	25.6347341537476	25.5859861373901	25.5755634307862	25.2250127792359	25.0288648605347	25.412407875061
Prkar2a_P12367_S96_1	Prkar2a	P12367	S96	1	30.066029548645	30.1218433380127	30.2674417495728	30.4795675277709	30.0302200317383	30.2708253860473	30.2845182418823	30.4122228622437
Pfkl_P12382_S775_1	Pfkl	P12382	S775	1	27.5517854690552	27.7116851806641	27.9546937942504	27.7462511062621	27.5113391876221	27.4747610092164	27.5673627853393	27.8927698135377
Gsn_P13020_S560_1	Gsn	P13020	S560	1	23.6281538009643	23.8171670601138	23.827696800232	23.5417013168334	NA	23.3578195571899	NA	23.4665594100953
Rb1_P13405_S31_1	Rb1	P13405	S31	1	25.0002946853638	24.8369255065918	24.9865349958022	25.0269231796264	24.7659034729004	25.0962476730347	NA	NA
Scd1_P13516_S169_1	Scd1	P13516	S169	1	NA	22.7079048156738	NA	22.0120229721069	23.150468826294	NA	22.391806602478	NA
Ncam1_P13595_S886_1	Ncam1	P13595	S886	1	22.032073020935	NA	NA	22.0402574539184	22.390947341919	22.6350133648919	22.5342035293579	22.5770940780641
Ncam1_P13595_S1005_1	Ncam1	P13595	S1005	1	24.2933931350708	24.1959667205811	23.8866567611695	24.4094057083129	24.1659030914307	24.198431968689	24.1443643569947	24.0913858413697
Gpd1_P13707_S283_1	Gpd1	P13707	S283	1	21.9720678329468	22.6347942352295	22.0513715744018	22.2552042007446	21.7618108676943	21.7611074447632	21.8121290206909	22.0639638900758
Dnmt1_P13864_S717_1	Dnmt1	P13864	S717	1	23.170973777771	22.8912620544434	23.0229597091674	22.5032396316528	23.1878776550293	23.0617742538453	22.7498426437378	23.0913515090943
Rpl27a_P14115_S68_1	Rpl27a	P14115	S68	1	23.9125397076645	24.1151962280274	23.8693437576295	23.4488286972045	23.5037343605588	24.0361776351928	23.740418434143	23.4577016830445
Slc2a4_P14142_S10_1	Slc2a4	P14142	S10	1	27.9535818099975	27.7472610473633	27.9684400558472	28.028920173645	27.8346576690674	27.8035726547241	28.0466737747192	28.0220956802369
Slc2a4_P14142_S488_1	Slc2a4	P14142	S488	1	29.5535535812378	24.3413887023926	29.5478792190552	29.428442955017	29.6151676177979	29.5324487686158	24.2696142196655	29.4411630630494
Mdh1_P14152_S89_1	Mdh1	P14152	S89	1	24.3007211685181	24.7173309326172	24.8337411880493	24.1729478836059	24.9087009429932	24.7217245101928	24.3197736740112	24.0716791152954
Mdh1_P14152_S332_1	Mdh1	P14152	S332	1	24.0372629165649	NA	NA	NA	NA	NA	NA	NA
Mdh1_P14152_S333_1	Mdh1	P14152	S333	1	25.4504499435425	25.6236228942871	25.7440614700317	25.8544378280639	25.7544689178467	25.5849962234497	25.8694295883178	25.9304418563844
Mdh1_P14152_S241_1	Mdh1	P14152	S241	1	26.263030052185	26.6930732727051	26.8521280288697	27.0664110183715	26.9549407958985	26.9429826736451	26.841513633728	26.8491411209107
Mecom_P14404_S1039_1	Mecom	P14404	S1039	1	NA	24.3880500793457	24.5653791427613	NA	24.1269683837891	24.1376733779908	24.4211400731175	24.46524143219
Mecom_P14404_S1041_1	Mecom	P14404	S1041	1	23.8916292190552	23.7358913421631	23.8108510697471	23.89120388031	23.7195186614991	23.4079313278198	23.7885961532592	23.6152124404908
Psmd3_P14685_S43_1	Psmd3	P14685	S43	1	NA	NA	25.0836973190308	NA	NA	NA	NA	24.869071006775
Psmd3_P14685_S45_1	Psmd3	P14685	S45	1	24.8397932052612	24.8879299163818	24.7467919517241	25.2223291397094	25.1409282684327	24.8298711776734	25.0505819320678	25.1250086612434
Lmnb1_P14733_S24_1	Lmnb1	P14733	S24	1	NA	NA	NA	24.396107673645	24.1091976165772	24.2029962539672	24.104287735428	24.2483472824097
Lmnb1_P21619_S383_1	Lmnb1	P21619	S383	1	23.0762147903442	23.1864337921143	23.1396398544311	22.9270410537719	23.1196537017823	22.9341058731079	22.7415590286255	22.9027090072633
Rplp0_P14869_S304_1	Rplp0	P14869	S304	1	25.4194402694702	25.7872924804688	25.8603944778442	25.8825178146362	25.807264328003	25.7932767868041	25.892300605774	26.0877485275269
Map1b_P14873_S1013_1	Map1b	P14873	S1013	1	24.2232446670532	24.3956642150879	24.2759065628052	24.4618406295776	24.4180145263672	24.4456701278686	24.6902208328247	24.4569063186646
Map1b_P14873_S1497_1	Map1b	P14873	S1497	1	23.6104803085327	23.85986328125	23.7680444717408	23.6143349787572	23.8834533691407	23.9182863235473	23.9851275117711	24.138638496399
Hmox1_P14901_S174_1	Hmox1	P14901	S174	1	24.3578195571899	24.6475677490235	24.620680809021	24.7784509658813	24.5982396831268	24.5422983169555	24.4255533218384	25.0732374191284
Hmox1_P14901_S229_1	Hmox1	P14901	S229	1	25.8034391403198	25.6987800598145	25.6650705337524	25.8603658676147	25.8159008026124	25.5076704025268	25.5676202774048	25.7676725387573
Hmox1_P14901_S235_1	Hmox1	P14901	S235	1	24.3994760513306	24.3956642150879	24.336142539978	24.0446634292602	24.7215881347657	24.4306917190552	24.2016439437866	24.3293600082397
Hmox1_P14901_S242_1	Hmox1	P14901	S242	1	28.3841295242309	28.5653610229492	28.5920324325561	28.6432180404663	28.7528038024903	28.6894445419311	28.7485818862916	28.6992921829225
Glul_P15105_S343_1	Glul	P15105	S343	1	25.3549356460571	25.4360904693604	25.6759042739868	25.6332597732543	25.449390411377	25.2073583602905	25.2166223526002	25.4320478439332
Insr_P15208_S1340_1	Insr	P15208	S1340	1	25.2681798934936	25.1781558990479	25.032525062561	25.2098035812377	25.2049522399903	24.8158235549927	24.8012418746948	25.0116109848022
Ifngr1_P15261_S379_1	Ifngr1	P15261	S379	1	NA	NA	NA	NA	23.7968406677247	NA	NA	NA
Ifngr1_P15261_S381_1	Ifngr1	P15261	S381	1	23.8741598129272	NA	NA	23.7019968032836	23.8018262809308	24.2284650802612	23.4402513504028	23.5636510849
Cd44_P15379_S733_1	Cd44	P15379	S733	1	22.2282724380493	NA	NA	NA	NA	NA	NA	NA
Cd44_P15379_S742_1	Cd44	P15379	S742	1	26.7926187515259	26.9129123687744	26.686604499817	26.6759729385375	26.6278858184815	26.5528860092164	26.4956827163697	26.5461549758912
Nme1_P15532_S120_1	Nme1	P15532	S120	1	23.8632974624634	24.1417922973633	24.2233934402466	24.3302030563354	24.1520423889161	24.1656923294067	23.876540184021	23.7053155899048
Nme1_P15532_S122_1	Nme1	P15532	S122	1	23.4534311294556	23.2296714782715	23.3956003189086	23.2848868564407	NA	23.0656576156616	23.6585397720337	NA
Hist1h1c_P43277_S37_1	Hist1h1c	P43277	S37	1	24.0530118942261	23.9883689880371	24.1550607681274	23.8209829330444	23.9172992706299	23.8009958267211	23.9304914474487	24.4756250381471
Hist1h1c_P43277_S105_1	Hist1h1c	P43277	S105	1	24.4906511306763	23.9522228240967	23.9893407821655	23.9683809280395	24.8328437805176	24.2602567672729	24.3562994003297	24.0684690475465
Hist1h1c_P15864_S2_1	Hist1h1c	P15864	S2	1	26.1455106735229	25.7483711242676	26.0704698562622	25.3681688308715	26.2523288726807	25.9888067245484	25.8438806533814	26.2633608124244
Atp6v0a2_P15920_S695_1	Atp6v0a2	P15920	S695	1	26.9931211471557	26.857931137085	27.0067148208618	26.5500059127807	26.898796081543	27.0610132217408	27.0399026870728	26.7479887008668
Lgals1_P16045_S8_1	Lgals1	P16045	S8	1	24.3238159180729	24.3721256256104	24.3277387619018	24.3287553787231	24.6787986755372	24.6589059829711	24.5455694198609	24.1673040390016
Lgals1_P16045_S30_1	Lgals1	P16045	S30	1	24.8348722457886	24.7636890411377	24.7153825759888	24.8803777694702	24.9534454345704	24.5466604232789	24.7675123214722	24.6331720352173
Prkce_P16054_S368_1	Prkce	P16054	S368	1	23.7268228530884	23.7971515655518	23.5814466476441	23.8810834884643	23.6865615844727	23.8268194198609	23.481146812439	24.0174703598022
Prkce_P16054_S729_1	Prkce	P16054	S729	1	22.5674810409546	22.5837802886963	23.4267721176147	23.2822313308715	22.7692604064942	22.7356805801391	23.6569681167603	24.1920671463014
Prkce_P16054_S329_1	Prkce	P16054	S329	1	24.4182825088501	24.2208709716797	24.1822996139527	24.1097497940063	23.6229476928711	23.9729261398316	23.7741651535034	23.600152015686
Prkce_P16054_S337_1	Prkce	P16054	S337	1	24.2902326583862	24.1045570373535	24.0352983474732	23.9903402328491	23.8547763824463	24.2168970108033	23.6814432144166	23.8670263290406
Ldhb_P16125_S11_1	Ldhb	P16125	S11	1	24.2636461257934	24.9074974060059	25.032063484192	24.6864767074584	24.5140094757081	25.088059425354	24.8612871170045	24.9792737960816
Srp14_P16254_S44_1	Srp14	P16254	S44	1	23.3812837600708	NA	NA	NA	23.1256008148194	22.3980474472046	23.124465035038	23.0221776962281
Srp14_P16254_S45_1	Srp14	P16254	S45	1	25.6272439956666	25.4768886566162	25.7124204635621	25.436053276062	25.4202690124512	25.3017587661743	25.4696207046509	25.3742055892945
Sptan1_P16546_S1029_1	Sptan1	P16546	S1029	1	25.5681257247925	25.7395572662354	26.1879911422729	25.9269876480102	26.0015296936036	26.1733751296997	26.0764837265015	26.09610080719
Sptan1_P16546_S1031_1	Sptan1	P16546	S1031	1	28.6508932113647	28.8265628814697	29.1849489212036	29.0874223709106	29.0647773742676	29.0106115341186	29.1704244613647	29.242398262024
Sptan1_P16546_S1550_1	Sptan1	P16546	S1550	1	23.8025732040405	24.0790939331055	24.0939264297485	23.6544847488403	23.8277549743653	24.0296220779418	23.6898660659791	23.8303155899048
Sptan1_P16546_S1217_1	Sptan1	P16546	S1217	1	28.2214593887329	28.1454772949219	28.2731676101684	28.2475481033325	28.1490573883057	28.436001777649	28.3884935379028	28.1188802719116
Gapdh_P16858_S208_1	Gapdh	P16858	S208	1	24.6742391586304	26.0238704681397	24.7920827865601	24.9557123184204	24.8524494171143	24.9540109634399	25.0297060012817	24.8464097976684
Atf2_P16951_S118_1	Atf2	P16951	S118	1	24.1813075439635	23.8445835113526	24.3174238204957	24.2913885116577	NA	NA	24.3684701919555	23.9122438430787
Atf2_P16951_S94_1	Atf2	P16951	S94	1	22.2421598434448	21.9500942230225	21.9160146713257	22.1360712051391	22.4141235351563	21.9679594039916	22.2600717544555	22.4673242568971
Atf2_P16951_S72_1	Atf2	P16951	S72	1	21.6941728591919	21.3201560974121	21.6926475393787	21.7985754013061	22.0540466308594	22.0612306594848	21.9373985995299	22.4049234390259
Atf2_P16951_S247_1	Atf2	P16951	S247	1	NA	NA	NA	24.4438714981079	NA	NA	NA	25.1210794448853
Atf2_P16951_S248_1	Atf2	P16951	S248	1	24.5588464736938	NA	24.5395784378052	NA	NA	NA	24.6363725662231	NA
Zfx_P17012_S269_1	Zfx	P17012	S269	1	26.3419542312622	26.1360530853272	25.985571100668	26.0374040603637	25.2220643694976	24.8870674026732	25.3365231195491	26.1083803176881
Hmga1_P17095_S44_1	Hmga1	P17095	S44	1	23.7048959732056	23.7359895916579	23.8311815261841	23.3691415786743	23.4241199493409	23.9574232101441	23.5498762130737	23.7867479324341
Eno1_P17182_S419_1	Eno1	P17182	S419	1	NA	NA	NA	NA	NA	NA	24.5740423202515	NA
Eno1_P17182_S176_1	Eno1	P17182	S176	1	22.5615262985229	22.8431873321533	NA	NA	NA	23.1428842544555	23.1361932754516	NA
Eno1_P17182_S177_1	Eno1	P17182	S177	1	NA	NA	NA	23.2513399124145	NA	NA	NA	NA
Eno1_P17182_S263_1	Eno1	P17182	S263	1	23.2638807296753	23.8007507324219	23.1817235946655	23.9455469743726	23.343095779419	23.1759729385376	23.3168668746948	22.8892221450807
Ptbp1_P17225_S460_1	Ptbp1	P17225	S460	1	NA	NA	NA	NA	NA	25.6506872177123	NA	25.6904954910278
Ptbp1_P17225_S462_1	Ptbp1	P17225	S462	1	25.8549604415893	25.8300437927246	25.6508169174195	25.6269922256469	26.007740020752	NA	NA	NA
Tpi1_P17751_S262_1	Tpi1	P17751	S262	1	24.4163866043091	24.4033489227295	24.2504663467408	24.449589729309	24.2872180938721	24.4760923385621	24.4485940933228	24.2472734451295
Tpi1_P17751_S245_1	Tpi1	P17751	S245	1	22.4755945205688	22.5879917144776	22.8001070022584	23.4093389511108	23.223934173584	23.3625218743582	23.1057195663453	22.3712453842164
Tpi1_P17751_S254_1	Tpi1	P17751	S254	1	22.7930250167847	22.8418254852295	22.9236688613891	23.0555353164672	22.80322265625	22.6696271896362	22.7739877700805	23.2854890823365
Ptpra_P18052_S180_1	Ptpra	P18052	S180	1	23.9729986190796	24.1356964111328	23.9492826461792	23.7903661727905	24.367847442627	24.5216035842896	24.7228956222534	24.1378946304322
Hmgn1_P18608_S7_1	Hmgn1	P18608	S7	1	24.749005317688	24.5506324768067	24.5461320877076	24.1298322677612	25.1231117248536	25.2054204940796	25.1092424392701	24.9443502426147
Hmgn1_P18608_S84_1	Hmgn1	P18608	S84	1	27.9748525619507	28.1301898956299	27.8593168258667	27.747347831726	28.0565967559815	28.115403175354	27.9299783706666	23.6990461349488
Hmgn1_P18608_S87_1	Hmgn1	P18608	S87	1	31.1602067947388	31.2193641662598	31.2936048507691	30.9286489486694	31.017412185669	31.1569299697876	31.3061990737916	31.1338186264039
Rps6ka1_P18654_S227_1	Rps6ka1	P18654	S227	1	27.3163385391235	27.3503189086914	27.3070173263549	27.4160242080688	27.3519535064698	27.5448789596558	27.3077039718628	27.3352537155152
Rps6ka1_P18653_S352_1	Rps6ka1	P18653	S352	1	23.6801767349243	23.7278118133545	23.6951671976967	23.5908250808715	23.389518737793	23.8524770736695	24.4433826492445	24.4673509597778
Rps6ka3_P18654_S369_1	Rps6ka3	P18654	S369	1	26.0229539871216	26.3907527923584	26.6488447189332	26.3081655502319	26.3329086303711	26.5775842666626	26.3401498794555	26.5901765823365
Rps6ka3_P18654_S386_1	Rps6ka3	P18654	S386	1	NA	NA	24.4229917526246	24.4624052047729	NA	NA	NA	NA
Rps6ka3_P18654_S415_1	Rps6ka3	P18654	S415	1	24.6872701644897	24.5251655578613	24.8514852523803	24.5119504928588	24.8837127685547	24.4692754745484	24.6647520065308	24.8118638992309
Cfl1_P18760_S3_1	Cfl1	P18760	S3	1	32.136284828186	32.334644317627	32.5511350631714	32.3608121871949	32.5757274627686	32.6196718215943	32.9562921524049	32.710783958435
Cfl1_P18760_S24_1	Cfl1	P18760	S24	1	22.3531694412231	22.5867614746094	22.6171865463257	22.6476469039916	22.9168796539307	23.0759032332908	22.7912015914917	22.6268644332887
Cfl1_P18760_S156_1	Cfl1	P18760	S156	1	23.5286979706497	21.5081787109375	23.3132772445678	23.8382310867309	23.7359085083008	23.9025506973266	23.7299871444703	23.9292707443238
Phka1_P18826_S759_1	Phka1	P18826	S759	1	23.1956281661987	24.1217193603516	23.9059705734253	24.2370252609252	24.2142524719239	23.7478151321411	24.3903226852417	24.7646207809448
Phka1_P18826_S973_1	Phka1	P18826	S973	1	26.1646337509155	26.6477565765381	26.3763170242309	26.1665201187133	26.45751953125	26.8079385757447	26.6142015457153	26.7281980514527
Phka1_P18826_S979_1	Phka1	P18826	S979	1	NA	NA	NA	NA	NA	NA	NA	24.6173505783082
Rarg_P18911_S451_1	Rarg	P18911	S451	1	23.3571062088013	23.6366767883301	23.7448301315308	23.4607076644897	23.9091224670411	23.2437658309936	23.5952882766723	23.6357526779176
Fasn_P19096_S1720_1	Fasn	P19096	S1720	1	23.8697786331177	23.959831237793	24.1259603500366	24.0567026138305	23.7112998962403	23.6301946640015	23.8851404190064	24.1245908737184
Fasn_P19096_S980_1	Fasn	P19096	S980	1	25.6009817123413	26.0452861785889	25.7916116714478	25.891671180725	25.9694633483887	26.0017461776734	26.2079343795777	26.2535314559937
Fasn_P19096_S207_1	Fasn	P19096	S207	1	23.3929014205932	23.3497772216797	23.4826173782348	22.9048109054565	23.1628589630127	23.3646478652954	23.3104309524135	23.5338964462281
Fasn_P19096_S2374_1	Fasn	P19096	S2374	1	22.12633228302	22.3398933410645	22.6836290359497	22.4633989334106	22.177978515625	22.3228044509887	21.8133109231622	21.8540678024293
Fasn_P19096_S2199_1	Fasn	P19096	S2199	1	24.6974554061889	25.0878014490311	25.0482473373414	25.1089468002319	24.8551273345948	24.586485862732	24.9022874832153	24.9457527095307
Fasn_P19096_S2201_1	Fasn	P19096	S2201	1	26.2790021896362	26.1733875274658	26.4673337936402	26.1570749282836	26.8100280761719	26.6400213241578	26.8759679794311	26.1475648880006
Fasn_P19096_S2190_1	Fasn	P19096	S2190	1	23.7426309585571	23.6818027496338	23.8868436813354	23.7845468521118	24.0847091674805	23.7994165420533	24.2704839706422	23.8197278976441
Fasn_P19096_S486_1	Fasn	P19096	S486	1	22.9573049545288	21.7387867255052	22.4854062100632	21.9633258238635	23.0215435028077	22.8966131210328	23.1776920324272	23.5869970321656
Nelfe_P19426_S51_1	Nelfe	P19426	S51	1	24.7710599899292	24.8952045440674	25.0355501174927	24.4610223770141	25.1910800933838	25.354796409607	25.4617109298706	25.106520652771
Nelfe_P19426_S115_1	Nelfe	P19426	S115	1	27.1579046249389	27.1485500335693	27.2425107955933	27.2940206527709	27.1565532684327	27.6182012557984	27.4063730239868	27.4044828414918
Cox4i1_P19783_S58_1	Cox4i1	P19783	S58	1	24.7656488418579	24.5990772247315	25.167290687561	25.1568422317504	24.5223217010499	25.1381425857543	25.1407346725465	25.3651494979859
Hspa5_P20029_S650_1	Hspa5	P20029	S650	1	24.9820718765259	24.971321105957	25.1730604171753	24.5972490310668	24.7840385437012	24.6789693832397	24.8800781245972	24.9952135086059
Vim_P20152_S459_1	Vim	P20152	S459	1	28.7415533065796	28.6637859344483	28.6502141952515	28.3966665267944	28.6085281372071	28.4317846298217	28.4596300125122	28.5123186111451
Vim_P20152_S201_1	Vim	P20152	S201	1	24.5481100082397	24.6998138427735	24.2457609176635	24.3967657089233	24.1638507843018	24.3861227035522	24.0921621322633	24.5263910293579
Vim_P20152_S205_1	Vim	P20152	S205	1	24.8125791549682	25.1406764984131	24.7393808364868	25.2800569534301	24.9474906921387	22.2712430953979	24.9533193216151	24.7574739456178
Vim_P20152_S214_1	Vim	P20152	S214	1	26.9971799850464	26.9884071350098	26.9073915481567	26.8305330276489	26.8319301605225	26.5346765518189	26.8131551742553	26.6913137435914
Vim_P20152_S430_1	Vim	P20152	S430	1	26.339732170105	26.4410419464111	26.3028402328491	26.1988878250121	26.6215801239014	26.7812948226928	26.6286039352417	26.6361627578735
Vim_P20152_S438_1	Vim	P20152	S438	1	24.8735074996948	25.1555099487305	25.1140108108521	24.5762033462524	25.2846145629883	25.1419870804101	25.3446283340454	24.9234247207641
Vim_P20152_S299_1	Vim	P20152	S299	1	20.9049272537231	21.7889841022814	24.3453779220582	24.5001821517944	NA	NA	24.7511701583862	24.2588872909547
Vim_P20152_S339_1	Vim	P20152	S339	1	23.6703977584839	23.8825225830078	23.699450362378	23.9517316818237	24.2083568572999	23.9935426712036	24.3731908798217	24.2786149978639
Vim_P20152_S412_1	Vim	P20152	S412	1	25.158896446228	NA	25.1396474838257	NA	NA	NA	25.3829908370972	25.5404214859009
Vim_P20152_S409_1	Vim	P20152	S409	1	NA	25.0934543609619	NA	24.5094575881957	25.2338542938233	25.0889101028442	NA	NA
Vim_P20152_S83_1	Vim	P20152	S83	1	24.2257738113403	23.8419246673584	24.6058950424195	24.1491708755493	24.9987125396729	24.3510942459107	24.7218561172485	24.4415655136109
Vim_P20152_S18_1	Vim	P20152	S18	1	22.8350133895874	22.7340106964111	23.2110242843628	23.1098775863647	23.157886505127	23.2199277877808	23.3207521438598	23.0961294174195
Vim_P20152_S51_1	Vim	P20152	S51	1	24.4982900619507	24.4696674346924	24.5747060775757	24.4889955520629	24.9949741363526	25.0713396072387	24.8235139846802	24.7236299514771
Vim_P20152_S56_1	Vim	P20152	S56	1	26.7063417434692	26.7516956329346	26.3790979385377	26.3875608444213	26.6622695922852	27.0146341323853	26.8883905410766	26.5015535354615
Vim_P20152_S7_1	Vim	P20152	S7	1	23.7057600021362	24.3615455627442	24.4119965792937	23.9194974899291	24.4457244873047	24.3425073623658	24.3504762649536	24.2525568008423
Vim_P20152_S8_1	Vim	P20152	S8	1	NA	NA	23.9902067184448	NA	NA	NA	NA	NA
Vim_P20152_S29_1	Vim	P20152	S29	1	NA	21.8128185272217	22.2606668472291	NA	22.212553024292	22.3927659988403	22.4078016281128	22.1810731887818
Map2_P20357_S1783_1	Map2	P20357	S1783	1	22.553822517395	22.7446384429932	22.7567892074585	22.6794424057006	23.1757030487061	23.3916387557984	23.2031373977661	22.7205381393434
Gna11_P21278_S50_1	Gna11	P21278	S50	1	23.2838926315307	22.5007572174072	NA	NA	22.9328975677491	23.2055635452271	23.1092596054078	22.8863477706909
Gc_P21614_S450_1	Gc	P21614	S450	1	23.9579820810812	23.9664840698242	24.2794523239135	23.8671941757202	24.5442562103272	24.3144330978393	24.2222356796265	23.8803453445434
Lmnb2_P21619_S397_1	Lmnb2	P21619	S397	1	24.2666678433616	24.3283843994141	24.2045602798461	24.3323373794555	24.7584629058838	24.2549352645873	NA	NA
Lmnb2_P21619_S427_1	Lmnb2	P21619	S427	1	23.6088209152222	24.5543441772461	24.6864976882934	25.1229696273803	24.8854751586915	24.4879121780396	24.9831724166871	24.8231287002564
Cbl_P22682_S692_1	Cbl	P22682	S692	1	22.6203966140747	23.631230227869	23.8518190383911	23.820590019226	23.647575378418	24.1937036514283	23.4062471389771	23.9173631668091
Zfp36_P22893_S178_1	Zfp36	P22893	S178	1	23.2090768814087	23.5746574401856	23.1097459793091	23.4087894969562	24.2607669830323	23.5911169052123	23.7547349929809	23.3123292922975
Zfp36_P22893_S52_1	Zfp36	P22893	S52	1	20.7539641394887	20.6395559581943	20.6323183601598	20.5657621702364	21.5337240452748	21.6072816848754	21.8578596115112	21.8373250961304
Eif3a_P23116_S1326_1	Eif3a	P23116	S1326	1	NA	NA	NA	25.9544839859008	NA	NA	25.533658027649	NA
Eif3a_P23116_S978_1	Eif3a	P23116	S978	1	22.7657995223999	23.3153228759766	23.4332838058472	23.5173444747924	23.5535888671875	23.4373121261597	23.627137184143	23.1277627944947
Cbx3_P23198_S176_1	Cbx3	P23198	S176	1	25.8084077835083	25.7116298675537	25.7216272354127	25.7441750339803	25.470594406128	25.3825330734253	25.1401281356811	25.3416429129324
Cbx3_P23198_S93_1	Cbx3	P23198	S93	1	24.0368528366089	24.3476696014404	24.1559877395629	24.17170811542	24.4671821594239	23.9203786849976	24.1075620651246	23.9495935440064
Cbx3_P23198_S95_1	Cbx3	P23198	S95	1	29.1079530715942	29.2957000732422	29.1601743698121	29.4513845443725	29.6443710327149	29.4261560440064	29.264853477478	29.0295877456666
Cbx3_P23198_S97_1	Cbx3	P23198	S97	1	NA	NA	25.6001195907592	NA	NA	26.0089197158814	NA	NA
Cbx3_P23198_S99_1	Cbx3	P23198	S99	1	25.0383596420288	NA	NA	NA	25.8760128021241	NA	NA	NA
Nfya_P23708_S325_1	Nfya	P23708	S325	1	23.6148958206177	23.7415218353272	23.8520097732545	23.8624391555786	23.773723602295	23.7870111465454	23.5147867202759	23.7127809524537
Mdm2_P23804_S161_1	Mdm2	P23804	S161	1	24.4127988815307	24.3456764221192	24.3268480300903	24.5335283279418	25.3011341094971	24.9255933761597	24.774109840393	24.9077844619752
Mdm2_P23804_S163_1	Mdm2	P23804	S163	1	23.5794668197632	22.9436130523682	23.3878660202027	23.6757822036743	23.2661228179932	23.5220232009887	23.3898859024048	23.7622594833375
Mdm2_P23804_S183_1	Mdm2	P23804	S183	1	25.2180528640747	25.2444400787354	25.3876028060914	25.3723554611205	25.9086380004883	26.1545915603637	25.9561872482299	26.1035356521607
Mdm2_P23804_S185_1	Mdm2	P23804	S185	1	NA	22.3529796600342	NA	NA	NA	NA	NA	NA
Zfp36l2_P23949_S416_1	Zfp36l2	P23949	S416	1	24.6120462417602	NA	NA	24.3769636154174	24.4312591552735	24.2743310928345	NA	NA
Zfp36l2_P23949_S127_1	Zfp36l2	P23949	S127	1	22.6627244949341	22.9792766571045	NA	NA	NA	NA	23.5814580917359	NA
Zfp36l1_P23950_S54_1	Zfp36l1	P23950	S54	1	22.354380607605	23.4150829315186	NA	NA	22.6934890747071	22.7817201614379	22.6728754043579	22.6635968616322
Cat_P24270_S21_1	Cat	P24270	S21	1	23.8540475324171	23.9812107086182	24.0785341262817	23.7336912155151	24.2118549346924	24.2905206680297	24.3166360855103	24.0362405776978
Cat_P24270_S517_1	Cat	P24270	S517	1	25.3180322647095	25.632402420044	25.6851873397828	25.8751935958862	25.9956302642823	25.6450624465942	25.9579820632934	25.7413320541383
Cat_P24270_S2_1	Cat	P24270	S2	1	23.8807458877563	24.1131286621094	24.2619886398316	24.1976232528686	24.4686737060547	24.3495435714722	24.6672773361206	23.9434518814088
Cat_P24270_S4_1	Cat	P24270	S4	1	22.7424116134643	NA	NA	23.3571577072143	23.6047954559327	NA	NA	NA
Capg_P24452_S341_1	Capg	P24452	S341	1	24.5830869674682	24.8555431365967	24.9779462814332	24.5511293411254	24.8681869506836	24.844931602478	24.8159475326539	24.8324768451378
Impdh2_P24547_S416_1	Impdh2	P24547	S416	1	23.5003290176391	24.0681858062744	24.1449079513549	23.7633790969848	23.9517650604249	23.9103479385376	23.9377312871559	23.9444932937622
Impdh2_P24547_S159_1	Impdh2	P24547	S159	1	22.9638700485229	NA	NA	NA	NA	NA	NA	NA
M6pr_P24668_S268_1	M6pr	P24668	S268	1	26.6749658584595	26.526201248169	26.7577562332153	26.8909711837768	27.0115432739258	27.1327600479126	27.0547895431518	27.2052373886109
Cdk11b_P24788_S270_1	Cdk11b	P24788	S270	1	24.0684537887573	24.3922595977783	23.5305585861207	24.2466173171996	23.7973880767823	24.6608648300171	24.6335458755493	24.282437324524
Cdk11b_P24788_S578_1	Cdk11b	P24788	S578	1	25.2837190628052	25.2545680999756	25.2301549911499	25.1952428817748	24.8134651184083	24.6669435501098	24.5708990097047	24.7531042099
Cdk11b_P24788_S741_1	Cdk11b	P24788	S741	1	24.7146577835083	25.0496501922608	25.0368070602417	24.6378850936889	24.9833393096924	24.7492494583129	24.8232984542847	25.0563039779664
Cdk11b_P24788_S47_1	Cdk11b	P24788	S47	1	23.5606107711792	23.5140361785889	NA	NA	23.3311595916749	23.2482614517211	NA	NA
Mcm3_P25206_S672_1	Mcm3	P25206	S672	1	27.3197240829468	27.7677669525147	27.3059740066528	27.6673421859741	27.2640590667725	27.2977437973022	27.0229864120484	27.2200708389283
Rps2_P25444_S264_1	Rps2	P25444	S264	1	24.3439779281616	23.976749420166	24.7000589370728	24.4574327468871	24.4948177337647	24.5893468856811	24.6687173843384	24.6103277206422
Rps2_P25444_S281_1	Rps2	P25444	S281	1	23.4627504348755	24.2169647216797	23.9186735153198	24.1667678558339	24.451946258545	24.3568124771118	24.1974077224731	24.4059953689576
Fas_P25446_S217_1	Fas	P25446	S217	1	NA	NA	25.3109216690064	NA	NA	NA	NA	NA
Fas_P25446_S220_1	Fas	P25446	S220	1	25.1315813064575	25.286060333252	24.9620084762573	25.1153154373168	25.1458854675293	25.2293825149536	25.2219476699829	25.3700895309448
Nfkb1_P25799_S447_1	Nfkb1	P25799	S447	1	24.5375375747681	24.3842277526856	24.3461904525757	24.6492490768432	24.1546821594239	24.4060506820678	24.5013704299927	24.5775690078735
Bmi1_P25916_S249_1	Bmi1	P25916	S249	1	24.1116685867309	24.3207054138184	23.9870862960816	23.7430353164672	24.0076999664307	23.9341230392455	23.8867921829223	23.7974385065851
Bmi1_P25916_S253_1	Bmi1	P25916	S253	1	23.0530786514282	22.7756614685059	NA	NA	NA	NA	NA	NA
Adrb3_P25962_S247_1	Adrb3	P25962	S247	1	26.6088209152222	26.7181015014649	26.4000387191772	26.2059049606323	26.77126121521	26.7953596115112	26.8063516616822	26.4234495162965
Adrb3_P25962_S250_1	Adrb3	P25962	S250	1	24.8632593154907	24.7577495574951	24.4844617843628	24.4378118515014	24.5608158111573	24.4375028610229	24.8128557205201	24.8500178842199
Adrb3_P25962_S383_1	Adrb3	P25962	S383	1	NA	NA	NA	NA	26.5289096832276	NA	NA	NA
Tln1_P26039_S2040_1	Tln1	P26039	S2040	1	27.9148416519166	28.0620212554932	27.8586053848266	28.0108766555786	27.9748649597168	27.6267194747924	27.8234338760377	27.8445844650269
Msn_P26041_S407_1	Msn	P26041	S407	1	22.9350519180298	21.6030385022346	22.0901174545289	22.1485929489135	22.6540833910687	22.0152463912964	22.5841836929322	22.0035486221314
Msn_P26041_S576_1	Msn	P26041	S576	1	22.3296537399292	22.0726585388184	22.6680612564086	22.7075643539428	22.318359375	22.0549879074097	22.2217435836792	22.3541059494019
Ctnna1_P26231_S655_1	Ctnna1	P26231	S655	1	24.1421365737916	NA	23.7206106185914	NA	NA	NA	NA	NA
Ctnna1_P26231_S641_1	Ctnna1	P26231	S641	1	27.8387212753296	27.8188972473145	27.6003885269166	27.7845220565795	27.8432540893555	27.6329698562622	27.8038263320923	28.0442876815797
Ptma_P26350_S2_1	Ptma	P26350	S2	1	26.0751962661743	26.2459506988526	25.9803228378296	26.0498800277709	26.2595405578614	26.2491598129272	26.4900884628297	26.5072183609009
Ptma_P26350_S9_1	Ptma	P26350	S9	1	23.7722539901733	NA	NA	NA	NA	NA	NA	NA
Ptma_P26350_S10_1	Ptma	P26350	S10	1	NA	NA	NA	23.4830598831176	22.7539953873261	22.9498243331909	23.7252645492553	23.5049276351929
U2af2_P26369_S79_1	U2af2	P26369	S79	1	25.5859956741333	25.1548404693604	25.4901685714722	25.1424016952514	24.9339694976807	25.0463285446166	24.6572694778442	24.5532007217408
U2af2_P26369_S2_1	U2af2	P26369	S2	1	27.0746126174927	27.4570827484131	27.1858949661254	27.6327848434448	27.4157390594483	27.6054716110229	27.8666467666627	28.0461645126344
Glud1_P26443_S79_1	Glud1	P26443	S79	1	21.918273080194	21.8351535797119	21.972222328186	22.0061388015746	21.8666458129883	21.6741170883178	21.9676472075234	21.9967756271363
Glud1_P26443_S450_1	Glud1	P26443	S450	1	23.755053922228	23.7918205261231	23.8232336044311	23.6598653793334	23.5431690216065	23.6555261611939	23.7217969894409	23.5280981063844
Sars_P26638_S506_1	Sars	P26638	S506	1	24.6587724685669	24.9191341400147	25.0447092056274	24.3702135086059	24.7255306243897	25.121127128601	24.9391241073609	24.9824080028045
Marcks_P26645_S138_1	Marcks	P26645	S138	1	27.1138963699341	27.2144451141358	26.905556678772	27.1524858474731	26.9982948303223	27.1449632644653	27.0218114852905	26.8687219619752
Marcks_P26645_S140_1	Marcks	P26645	S140	1	NA	NA	28.3140382766723	23.5077543258666	23.0429344177247	NA	NA	NA
Marcks_P26645_S141_1	Marcks	P26645	S141	1	23.4640760421753	NA	NA	28.1533136367797	NA	28.6052236557007	28.6313467025758	NA
Marcks_P26645_S112_1	Marcks	P26645	S112	1	NA	26.907060623169	27.0216169357299	NA	27.0118389129639	NA	NA	27.357014656067
Marcks_P26645_S113_1	Marcks	P26645	S113	1	27.2956444935197	26.907060623169	27.0216169357299	27.2435312271118	27.0118389129639	NA	NA	27.357014656067
Marcks_P26645_S124_1	Marcks	P26645	S124	1	NA	NA	NA	NA	NA	25.3758897781372	NA	NA
Marcks_P26645_S125_1	Marcks	P26645	S125	1	NA	NA	NA	24.8487043380737	NA	NA	25.0140619277954	NA
Marcks_P26645_S128_1	Marcks	P26645	S128	1	NA	NA	NA	NA	NA	27.2699346542359	NA	NA
Marcks_P26645_S246_1	Marcks	P26645	S246	1	25.3118982315063	25.4096488952637	25.1139326095582	25.2575979232788	25.5483055114747	25.7488908767701	25.5028867721558	25.4036569595338
Marcks_P26645_S63_1	Marcks	P26645	S63	1	21.828574160395	21.4317886894031	21.7306497826034	22.5846242904663	22.852897644043	22.6180562973022	22.9246530532837	22.9257860183716
Marcks_P26645_S27_1	Marcks	P26645	S27	1	26.2601556777954	26.0060520172119	26.3235006332397	26.2442064285278	25.9482727050782	26.1645612716674	25.8394632339478	25.9766149520875
Marcks_P26645_S171_1	Marcks	P26645	S171	1	21.9431810379028	23.2269992828369	22.6477422714234	23.2407083511352	22.2899990081788	23.0294345896154	23.1519746780396	23.1385068893434
Marcks_P26645_S160_1	Marcks	P26645	S160	1	22.3786478042602	22.4574604034424	22.6899137496948	22.5776297752562	NA	22.6061754226684	22.9802560806274	NA
Marcks_P26645_S163_1	Marcks	P26645	S163	1	27.9387063980102	28.1849498748779	28.2492647171021	27.7867193222045	28.4650859832764	28.8087968826293	28.3358964920045	28.1869058609009
Marcks_P26645_S46_1	Marcks	P26645	S46	1	23.9890356063843	24.3907814025879	24.1712675094604	24.4330739974975	24.8098468780518	24.5307989120484	24.226887702942	24.3454313278198
Twist1_P26687_S68_1	Twist1	P26687	S68	1	25.3512735366821	25.3608207702637	25.2311067581177	25.4098291397094	25.097116470337	25.1217985153198	25.3375482559204	25.3761377334596
Map4_P27546_S617_1	Map4	P27546	S617	1	23.9666795730591	24.6571483612061	24.9557256698609	25.1400842666625	24.0540008544922	25.1532983779908	24.9082994461059	25.0186853408814
Map4_P27546_S254_1	Map4	P27546	S254	1	25.6162042617798	25.4885300616148	25.1943368911743	25.2745561599731	25.5556411743165	25.7475169033795	25.4672403335572	25.6975603103639
Map4_P27546_S785_1	Map4	P27546	S785	1	24.4640760421753	24.6017322540283	24.2014226913453	24.5397367477416	24.3761882781983	24.8342180252076	24.2438087057486	24.3652906417847
Map4_P27546_S475_1	Map4	P27546	S475	1	27.492901802063	27.6245536804199	27.8287744522095	27.6237497329711	27.7819747924805	27.7011270523072	27.9159536361695	27.6873598098756
Map4_P27546_S517_1	Map4	P27546	S517	1	28.4278898239136	28.5072135925293	28.3874139785766	28.2808504104614	28.3889808654786	28.4603052139283	28.2258481979371	28.3290605545045
Map4_P27546_S345_1	Map4	P27546	S345	1	26.6815428227316	25.9364166259766	26.3290395736695	25.9229516983032	25.9266185760499	25.7635018567207	26.1544694900512	25.6933431625366
Map4_P27546_S667_1	Map4	P27546	S667	1	23.9076147079468	24.3379707336426	24.2759065628052	24.5071439743041	24.4605655670167	24.5040674209595	24.6584196090698	24.6686639785766
Map4_P27546_S598_1	Map4	P27546	S598	1	24.9362363815307	NA	NA	NA	23.814170738633	24.4133653640747	24.0755109786987	23.8368558883668
Map4_P27546_S901_1	Map4	P27546	S901	1	25.1118631362916	25.1868915557861	25.3430414199829	25.1894063949584	25.2376289367676	25.2328615188598	25.1985712051391	25.3297586441041
Map4_P27546_S99_1	Map4	P27546	S99	1	28.2280797958374	28.1997928619385	28.3617925643921	28.2431650161743	28.2401943206788	28.3480501174927	28.541543006897	28.6435480117798
Map4_P27546_S798_1	Map4	P27546	S798	1	22.9430932998657	22.9230155944824	22.5879373550416	22.807370185852	22.6358966827393	22.4525461196899	22.5497980117798	22.4788446426391
Map4_P27546_S871_1	Map4	P27546	S871	1	24.0687894821167	23.8868827819824	23.782015800476	23.9337129592895	23.9308509826661	24.1016664505004	23.9675493240356	24.12592792511
Map4_P27546_S506_1	Map4	P27546	S506	1	23.5878044450202	23.7206956141557	24.4601621627808	23.5122664456329	24.5989860159093	24.5146398544311	24.7899217605591	24.9208784103394
Map4_P27546_S512_1	Map4	P27546	S512	1	25.4821920394897	25.2176055908203	25.8752622604371	25.2148122787475	25.575590133667	25.3862867355347	25.4624376296997	25.3940271626353
Map4_P27546_S1046_1	Map4	P27546	S1046	1	26.9193582534791	26.5660228729248	26.4963846206666	26.2132444381713	26.9183502197266	26.8276929855347	26.7680730819703	26.5831117630006
Map4_P27546_S914_1	Map4	P27546	S914	1	26.209547996521	26.1385440826416	26.1423788070678	26.5284929275512	26.6083660125733	26.4212522506714	26.751452445984	26.8662271499634
H2afx_P27661_S137_1	H2afx	P27661	S137	1	NA	24.7853050231934	NA	NA	25.035457611084	NA	NA	NA
Crem_P27699_S284_1	Crem	P27699	S284	1	24.6258103354274	24.7353553771973	24.6662626266479	24.387858390808	25.3444687201835	24.5254316329955	25.1880598068237	25.0115652084351
Braf_P28028_S483_1	Braf	P28028	S483	1	25.6319723129272	25.4957275390625	25.6834641126894	25.1759405136108	23.9282055457204	24.404713232974	25.2391443252564	23.7184329256905
Braf_P28028_S484_1	Braf	P28028	S484	1	NA	NA	25.5786561965942	NA	25.1500053405762	24.9821844100953	25.0206712983257	25.1390523910522
Braf_P28028_S766_1	Braf	P28028	S766	1	28.1381864547729	28.04274559021	28.2699174880982	28.1959886550903	28.0867099761963	28.0795927047729	28.0012884140015	28.185254096985
Braf_P28028_S348_1	Braf	P28028	S348	1	26.4662923812866	26.7640399932861	26.7597894668579	27.156958580017	26.9239025115967	26.7076559066772	27.0188722610473	27.0914716720582
Apex1_P28352_S18_1	Apex1	P28352	S18	1	26.6345338821411	26.828742980957	27.0472288131714	27.011414527893	27.0794048309327	26.9365968704223	27.076210975647	26.9630632400514
Adh5_P28474_S247_1	Adh5	P28474	S247	1	25.0043687820434	24.7484149932861	25.1360139846802	24.8549665619587	25.2778873443604	25.0375604629516	25.2537794113159	25.4620887216164
Max_P28574_S11_1	Max	P28574	S11	1	22.8935232162475	23.2153587341309	NA	NA	22.4554347991944	NA	NA	NA
Nap1l1_P28656_S10_1	Nap1l1	P28656	S10	1	24.4579954147339	24.2224063873291	24.2022447586059	24.2641019821166	24.1645584106446	24.2603292465209	25.0106162151638	25.0076303482057
Atxn10_P28658_S430_1	Atxn10	P28658	S430	1	23.5118207931518	23.5482902526856	NA	NA	22.9268493652344	NA	NA	NA
Sept4_P28661_S325_1	Sept4	P28661	S325	1	23.3525972366333	NA	24.3666105270385	NA	23.8273963928223	23.7657270431518	NA	NA
Marcksl1_P28667_S104_1	Marcksl1	P28667	S104	1	NA	22.7717533111572	22.3571481704711	NA	22.7301513353269	23.2164087295533	22.6688737869262	22.2952432632447
Rxra_P28700_S22_1	Rxra	P28700	S22	1	26.3567228317261	26.7904644012451	27.1069421768189	27.2119169235229	26.6303234100342	27.0860357284546	27.1634416580201	27.303418159485
Rxra_P28700_S264_1	Rxra	P28700	S264	1	NA	NA	26.9313783645629	NA	NA	NA	NA	NA
Rxra_P28700_S265_1	Rxra	P28700	S265	1	26.4967699050903	26.979549407959	26.9313783645629	26.7594789587176	26.4004287719727	26.3847483657517	26.7682123184204	27.0453367233277
Rxrb_P28704_S317_1	Rxrb	P28704	S317	1	25.2868928909302	NA	NA	NA	NA	NA	NA	NA
Rxrb_P28704_S318_1	Rxrb	P28704	S318	1	NA	NA	NA	NA	NA	25.5346307754516	NA	NA
Kif2a_P28740_S694_1	Kif2a	P28740	S694	1	22.8541440963745	23.1771011352539	23.1134022164173	23.4746084213256	23.5477352142334	23.5043096542359	23.3017778396606	23.0467519760133
Prkcd_P28867_S504_1	Prkcd	P28867	S504	1	23.7064485549927	23.4043083190918	23.4228558375441	24.4325590133666	NA	NA	NA	23.9860010147096
Prkcd_P28867_S662_1	Prkcd	P28867	S662	1	28.7695951461792	28.9055938720703	29.1600294113159	29.0494623184204	28.8886241912842	29.0581254959107	29.3060655593872	29.0863599777222
Prkcd_P28867_S643_1	Prkcd	P28867	S643	1	29.5912466049194	29.6070709228516	29.7768297195434	29.6519422531127	29.4787292480469	29.8459997177123	29.8717222213746	29.5833997726441
Pabpc1_P29341_S599_1	Pabpc1	P29341	S599	1	NA	NA	NA	22.5730295181274	NA	NA	NA	22.3225317001344
Pabpc1_P29341_S96_1	Pabpc1	P29341	S96	1	21.847451210022	21.841459274292	22.0869271643928	22.6394643783569	22.2560291290284	22.2508363723754	22.2657957077027	22.2488335515175
Vcam1_P29533_S165_1	Vcam1	P29533	S165	1	NA	25.0460433959961	NA	NA	24.4693050384522	24.8180189132691	NA	NA
Vcam1_P29533_S166_1	Vcam1	P29533	S166	1	24.4813089370727	24.3023616737459	24.492859840393	24.7027406692504	NA	NA	24.9902982711792	24.3854379653932
Ccnd3_P30282_S264_1	Ccnd3	P30282	S264	1	23.1692228317261	23.3532829284668	23.4739751815796	23.1700258255004	23.2358436584473	23.0991487503052	23.0935029983521	23.0043840408326
Cdk4_P30285_S300_1	Cdk4	P30285	S300	1	23.1936597824097	23.206470489502	23.5861520767211	23.7167058852175	23.3076267242432	22.9222669601441	NA	NA
Nktr_P30415_S1148_1	Nktr	P30415	S1148	1	24.8453226089477	NA	NA	24.5254888534545	25.0006980895997	NA	NA	24.6528234481812
Nktr_P30415_S1195_1	Nktr	P30415	S1195	1	23.2142992019653	23.2033672332764	23.2603736246284	23.446415901184	23.1605873107911	NA	NA	23.0422487258912
Ctnnd1_P30999_S252_1	Ctnnd1	P30999	S252	1	26.9724798202514	26.750810623169	26.5672960281372	26.3597574234008	27.0329380035401	26.9652833938598	26.4430437088012	26.2824201583863
Ctnnd1_P30999_S288_1	Ctnnd1	P30999	S288	1	25.5382394790649	25.5062370300293	25.387635231018	25.2740907669067	25.8254508972168	25.2822008132934	25.3684701919555	25.3415212631226
Ctnnd1_P30999_S349_1	Ctnnd1	P30999	S349	1	NA	NA	NA	22.3960561752319	NA	NA	23.0308275222778	22.9396772384644
Ctnnd1_P30999_S230_1	Ctnnd1	P30999	S230	1	26.9343423843384	26.8274822235108	26.6331262588502	26.990756034851	27.0242824554444	27.0642023086547	26.8493452072143	26.939871788025
Ctnnd1_P30999_S232_1	Ctnnd1	P30999	S232	1	NA	NA	NA	NA	NA	27.4173307418823	NA	NA
Ctnnd1_P30999_S847_1	Ctnnd1	P30999	S847	1	23.5160570144653	NA	NA	NA	23.4290790557862	NA	NA	NA
Ctnnd1_P30999_S920_1	Ctnnd1	P30999	S920	1	23.7867593765259	23.960750579834	23.7753992080689	23.6949529647827	23.8754291534424	23.8632936477661	23.8282499313354	23.5970258712769
Ctnnd1_P30999_S899_1	Ctnnd1	P30999	S899	1	23.6170072555542	23.6455669403076	23.5820207595826	23.7107000350952	24.020980834961	24.045620918274	23.8509588241578	23.4013147354127
Ctnnd1_P30999_S268_1	Ctnnd1	P30999	S268	1	27.4765653610229	27.2835216522217	27.1586103439332	27.5488519668579	27.2374610900879	27.0846185684204	27.3815069198609	27.1893529891969
Prkar2b_P31324_S112_1	Prkar2b	P31324	S112	1	23.6820192337036	24.1339988708496	24.6364221572877	24.4621534347534	23.842700958252	24.3577527999878	24.4793691635133	25.0031862258912
Prkar2b_P31324_S83_1	Prkar2b	P31324	S83	1	29.6176443099975	25.2175731658936	30.0472803115845	30.0481004714965	29.4880619049073	30.0762071609497	30.0323438644409	30.4974393844604
Prkar2b_P31324_S85_1	Prkar2b	P31324	S85	1	29.6176443099975	25.2175731658936	30.0472803115845	30.0481004714965	29.4880619049073	30.0762071609497	30.0323438644409	29.9201967152667
Akt1_P31750_S124_1	Akt1	P31750	S124	1	28.1754884719848	27.9370594024658	28.0844583511353	28.1440382003784	28.1277866363526	28.1222829818726	28.0424528121948	27.9726648330689
Akt1_P31750_S129_1	Akt1	P31750	S129	1	25.4221982955932	25.5505561828613	25.0834531784058	24.8669080734252	25.1001567840577	25.0593023300171	25.2113180160522	25.4267396926881
Dbi_P31786_S2_1	Dbi	P31786	S2	1	22.8127641677856	23.0007457733154	23.1198949813842	22.7406110763549	22.3202667236329	22.1958971023559	22.9376401901246	22.9638757705689
Map2k1_Q63932_S226_1	Map2k1	Q63932	S226	1	NA	NA	24.7254571914672	23.8145952224731	NA	NA	24.4406728744508	24.8322610855103
Ssb_P32067_S92_1	Ssb	P32067	S92	1	23.6631326675416	23.8761196136475	23.2761182785034	23.4322385787963	23.1952457427979	23.4634885787964	23.4213201902703	23.4274168014527
Kif5a_P33175_S368_1	Kif5a	P33175	S368	1	NA	NA	NA	NA	NA	NA	23.6642103195191	NA
Nedd1_P33215_S379_1	Nedd1	P33215	S379	1	23.1616983413696	23.1549072265625	23.0326776504516	23.2692117691039	23.3369522094727	23.2937498092652	23.3402185440064	23.4433088302613
Ptk2_P34152_S843_1	Ptk2	P34152	S843	1	24.3502042496728	24.4325963242706	24.0651177030533	24.7282972426343	26.0339890459801	25.7662076950073	25.1259050369262	25.5329198837281
Ptk2_P34152_S850_1	Ptk2	P34152	S850	1	NA	NA	NA	25.744740486145	NA	NA	NA	NA
Ptk2_P34152_S910_1	Ptk2	P34152	S910	1	24.9333658218384	24.9407730102539	25.2233190536499	25.1255121231079	25.1930942535401	25.352105140686	25.4341917037965	25.2903528213502
Ptk2_P34152_S722_1	Ptk2	P34152	S722	1	22.8606977462768	NA	NA	23.1275205612182	22.0216064453125	NA	22.3753404617309	NA
Mif_P34884_S14_1	Mif	P34884	S14	1	24.0832681655884	NA	NA	NA	24.6846866607667	NA	NA	23.68789768219
Usp4_P35123_S675_1	Usp4	P35123	S675	1	26.3658933639526	26.4219703674317	26.3581495285034	26.3088827133178	26.1667175292969	26.2121553421021	26.0768025154658	26.3503332138062
Usp4_P35123_S680_1	Usp4	P35123	S680	1	28.2781686782837	28.1555519104004	27.8301668167115	27.8877573013305	27.6013870239258	27.645941734314	27.8500719070434	27.8987035751344
Ptpn11_P35235_S558_1	Ptpn11	P35235	S558	1	26.2662363052368	26.2996006011963	26.1795233617312	24.1436948776245	26.2936115264893	26.2139348983765	26.1072301864624	26.2036835806924
Rab3d_P35276_S10_1	Rab3d	P35276	S10	1	22.2329009275282	22.5910625457764	22.2945508956909	22.4001302719116	22.2613105773926	22.3437939342171	22.5047369003297	22.298535346985
Rab6b_P61294_S2_1	Rab6b	P61294	S2	1	NA	NA	NA	NA	NA	NA	24.5031213760377	NA
Rab12_P35283_S20_1	Rab12	P35283	S20	1	25.8619832992554	25.6784286499024	25.5513639450073	25.5819425582885	25.8835830688477	25.9694395065308	25.8893175125122	25.3028078079225
Rab18_P35293_S144_1	Rab18	P35293	S144	1	NA	22.7143173217774	NA	22.5093355178832	23.0361995697022	23.5854192264004	23.4184331893922	22.3878202438354
P2ry2_P35383_S329_1	P2ry2	P35383	S329	1	NA	NA	23.4700059890747	23.902829170227	23.462293624878	23.3235998153686	23.2333955764771	23.8485345840454
Pdha1_P35486_S232_1	Pdha1	P35486	S232	1	31.5881567001343	31.7519798278809	31.7259702682496	31.752079963684	31.6947956085206	31.654356956482	32.1921663284301	31.6433115005494
Pdha1_P35486_S293_1	Pdha1	P35486	S293	1	31.7759523391723	32.4920043945313	32.2462148666381	32.0305891036987	32.1524066925049	32.2077760696411	32.0519742965699	31.8551244735719
Pdha1_P35486_S295_1	Pdha1	P35486	S295	1	NA	24.9450759887695	24.7296113967896	NA	NA	24.4901781082153	NA	NA
Pdha1_P35486_S300_1	Pdha1	P35486	S300	1	27.6882314682007	27.6434688568115	27.7136659622192	27.9210081100463	27.8504810333252	27.740641593933	27.8344430923462	27.7513074874878
Fah_P35505_S84_1	Fah	P35505	S84	1	25.0124113742815	24.904712677002	25.3432111740113	25.2990808486938	NA	NA	25.5868024826049	25.3811807632447
Fah_P35505_S92_1	Fah	P35505	S92	1	23.6851534643119	24.1673088073731	24.2773256301879	23.9390516281127	23.8795055988879	23.7478151321411	23.8910150527954	24.2043695449829
Fbl_P35550_S130_1	Fbl	P35550	S130	1	25.0873460769653	25.1714859008789	25.4891576766967	25.8453588485717	25.1317939758301	24.9895639419555	25.840901374817	25.7481794357301
Canx_P35564_S582_1	Canx	P35564	S582	1	33.4584360122682	33.4498596191406	33.6873350143432	33.5811223983765	33.4781246185303	33.3871316909789	33.51305103302	33.627673149109
Canx_P35564_S553_1	Canx	P35564	S553	1	28.5933752059936	28.5747146606445	28.9181280136109	29.1055192947387	28.7574768066407	28.7163496017455	28.6933870315552	28.8029794692994
Canx_P35564_S563_1	Canx	P35564	S563	1	29.7968511581421	29.4629077911377	29.4782438278198	29.811369895935	29.5587673187256	29.5896863937378	29.7074403762817	29.4056444168091
Irs1_P35569_S3_1	Irs1	P35569	S3	1	22.9759340286255	23.2962646484375	23.4525156021118	23.3409776687621	23.5847206115723	NA	NA	21.5163049697877
Irs1_P35569_S336_1	Irs1	P35569	S336	1	24.5536794662475	24.4569053649902	24.5793180465698	24.6162996292114	24.7289829254151	24.286437034607	24.4229230880737	24.7733850479127
Irs1_P35569_S340_1	Irs1	P35569	S340	1	24.4407396316528	24.4710655212402	24.1342916488647	24.1796505362641	25.0875129699708	24.9057664871216	24.7862749099731	24.7700777053834
Irs1_P35569_S343_1	Irs1	P35569	S343	1	25.9502649307251	25.8325996398926	25.8646993637085	25.3169164657592	26.0433349609375	25.4907293319703	25.6063585281372	25.6611680984497
Irs1_P35569_S1096_1	Irs1	P35569	S1096	1	NA	NA	23.4400186538697	NA	NA	NA	22.7216596603393	22.3419160842896
Irs1_P35569_S1097_1	Irs1	P35569	S1097	1	27.4433279037475	27.5752468109131	27.4768362045289	27.6036615371704	27.4994564056397	27.4869298934936	27.6499319076539	27.6021184921266
Irs1_P35569_S761_1	Irs1	P35569	S761	1	25.0553483963013	25.0478115081787	25.0358438491822	24.6005659103393	25.3455028533936	25.1840105056762	25.3225984573365	25.4743146896363
Irs1_P35569_S1213_1	Irs1	P35569	S1213	1	25.4579458236694	25.7705001831055	25.9716005325317	25.6305494308471	25.4775371551514	25.4284906387329	25.8427381515503	25.8230504989625
Irs1_P35569_S1214_1	Irs1	P35569	S1214	1	25.7330141067505	25.9369029998779	25.7268342971802	25.9078226089477	25.7601737976075	25.6293058395385	26.1155958175659	26.3641958236695
Irs1_P35569_S887_1	Irs1	P35569	S887	1	27.5011243820191	27.2201347351074	27.4564542770385	27.5183420181274	27.532548904419	27.5611410140991	27.8167467117309	28.0644578933716
Irs1_P35569_S265_1	Irs1	P35569	S265	1	23.7772703170776	23.6793842315674	23.5323438644409	23.4734869003295	23.8683166503907	24.0902433395385	23.8103017807008	23.8068761825562
Irs1_P35569_S267_1	Irs1	P35569	S267	1	NA	27.9915027618408	NA	NA	NA	NA	NA	NA
Irs1_P35569_S522_1	Irs1	P35569	S522	1	23.7977247238159	24.1897697448731	23.989686012268	24.3686723709106	24.5709495544434	24.5074586868286	24.2830057144166	24.2551527023316
Irs1_P35569_S526_1	Irs1	P35569	S526	1	24.9027700424194	25.1275997161865	25.3945531845092	25.5321512222289	25.6155586242676	25.7602815628052	25.6564531326295	25.4750356674195
Irs1_P35569_S1074_1	Irs1	P35569	S1074	1	26.1944284439087	26.0613250732422	26.2779455184936	26.526270866394	26.3680934906006	26.5452184677123	26.230673789978	26.3047266006471
Rfc1_P35601_S244_1	Rfc1	P35601	S244	1	25.5477743148804	25.8455791473389	25.8839330673217	25.7126836776733	25.8618907928467	25.5443334579467	25.3904695510865	25.8484086990357
Rfc1_P35601_S365_1	Rfc1	P35601	S365	1	23.4494199752807	23.7492580413818	23.8330183029174	23.8010416030883	24.0021648406983	23.9577779769897	23.8265295028686	23.5722513198853
Rfc1_P35601_S1090_1	Rfc1	P35601	S1090	1	26.7604894638061	27.0670108795166	26.9852628707885	27.4434270858764	27.0654411315918	27.0508813858033	27.0009908676147	27.0692930221559
Ercc5_P35689_S341_1	Ercc5	P35689	S341	1	23.3089272151224	23.2584991455078	23.2307844161988	23.1307821273803	23.057123106661	22.8862123489379	22.6607141494752	23.0639467239381
Ercc5_P35689_S384_1	Ercc5	P35689	S384	1	NA	NA	24.5180006027222	24.2823019027709	NA	NA	24.0940408706666	NA
Prdx1_P35700_S32_1	Prdx1	P35700	S32	1	22.2491598129272	21.7746334075928	NA	NA	22.3485164642334	22.4798574447632	22.6174955368042	22.6308815256307
Sox5_P35710_S531_1	Sox5	P35710	S531	1	24.1020021438598	23.9220836310084	23.7298707962036	23.0481672286987	NA	NA	22.7823305130005	22.8624658584596
Sox5_P35710_S370_1	Sox5	P35710	S370	1	23.3810682296753	24.5555610656738	24.1678266525268	23.7239732742309	23.8601207733155	23.7396001815796	23.6609957203331	24.0177412033082
Sox5_P35710_S411_1	Sox5	P35710	S411	1	23.1125802993774	22.611894607544	23.4744691848754	22.6174173355102	22.0644054412842	22.3240404129028	21.9393248868612	22.6548261642457
Sox5_P35710_S109_1	Sox5	P35710	S109	1	24.4194936752319	24.018856048584	24.4737882614135	24.0853071212768	24.4003925303403	24.3721075057984	24.317708015442	24.0813512802125
Ptpn1_P35821_S392_1	Ptpn1	P35821	S392	1	24.4488019943237	NA	NA	NA	24.9109821319581	NA	NA	25.0960359573365
Ptpn12_P35831_S673_1	Ptpn12	P35831	S673	1	26.4829969406128	26.3992576599121	26.3204393386841	26.296420097351	26.2933025360108	26.5993127822876	26.5642385482789	26.5610914230347
Ptpn12_P35831_S734_1	Ptpn12	P35831	S734	1	24.4122705459595	24.6635627746582	24.4288816452027	24.5669984817504	24.6290149688721	24.8952646255493	24.7938890457153	24.6229791641235
Ptpn12_P35831_S434_1	Ptpn12	P35831	S434	1	27.984393119812	28.3131866455078	28.1286878585816	28.3253297805786	28.040096282959	28.1506376266479	28.1267251968384	28.1110486984253
Ptpn12_P35831_S396_1	Ptpn12	P35831	S396	1	22.8651838302612	23.2080211639404	23.6586561203003	23.5935906278677	22.9763698577881	23.2121581481228	22.7395734786987	23.3695268630982
Ptpn12_P35831_S448_1	Ptpn12	P35831	S448	1	25.0705327987671	25.0580520629883	25.0179910659791	24.7013578414916	24.6430091857911	25.1207704544067	25.1637392044067	25.0080842971803
Ptpn12_P35831_S748_1	Ptpn12	P35831	S748	1	23.7676980664763	23.8146343231201	23.9913320541382	24.1383543014526	23.940809249878	23.9432744979859	24.171467781067	24.3363008499146
Ptpn12_P35831_S555_1	Ptpn12	P35831	S555	1	22.2740144729614	22.8605690002442	22.6715650558472	22.4787664413452	22.7441005706788	22.5840902328491	22.6850557327271	22.6689386367798
Rpl18_P35980_S130_1	Rpl18	P35980	S130	1	22.5632600784302	22.419303894043	NA	NA	23.0165740922587	22.5698652267455	22.6417627334595	23.0263853073121
Cpox_P36552_S101_1	Cpox	P36552	S101	1	24.7988977432251	25.2512836456299	25.1209878921509	24.8633909225463	25.4878730773926	24.947470664978	24.9298410415649	25.2320795059204
Gnl1_P36916_S51_1	Gnl1	P36916	S51	1	26.0948896408081	26.1361389160156	26.2823724746704	26.3038053512573	26.0229930877686	25.8483037948609	25.7479352951049	25.8137559890747
Pparg_P37238_S112_1	Pparg	P37238	S112	1	25.2067308425903	25.0693225860596	24.8877725601197	24.7082109451293	25.1733837127686	25.1407175064086	25.1210451126098	24.9505357742309
Lig1_P37913_S51_1	Lig1	P37913	S51	1	24.6438150405884	24.2546939849854	24.3862218856811	24.3903055191039	24.3528861999512	24.3261404037476	24.2540998458862	24.0267076492309
Hsf1_P38532_S303_1	Hsf1	P38532	S303	1	NA	22.2472381591797	22.0982713699341	NA	NA	22.3453664779664	22.4152307510377	NA
Dnm1_P39053_S774_1	Dnm1	P39053	S774	1	24.6052198410034	24.9684677124024	25.2000017166138	25.2291402816772	25.1416835784913	24.9382581710816	25.0115575790405	25.0480031967164
Dnm2_P39054_S764_1	Dnm2	P39054	S764	1	NA	NA	27.1849489212036	NA	NA	NA	NA	NA
Tjp1_P39447_S1576_1	Tjp1	P39447	S1576	1	25.0779098584128	25.0966300964356	25.2952375411988	24.8720273971557	25.1235443705291	25.3238763809204	24.9864988327027	24.865777015686
Tjp1_P39447_S912_1	Tjp1	P39447	S912	1	22.6842609114279	22.927303314209	23.2410535812378	22.6356573104858	23.0114536285401	23.3693151473998	23.1912717819215	23.0885114669801
Tjp1_P39447_S617_1	Tjp1	P39447	S617	1	27.9226083755493	28.067590713501	28.2067689895629	27.9729986190795	27.8087825775147	27.7582235336303	27.8923139572143	27.7751150131226
Tjp1_P39447_S125_1	Tjp1	P39447	S125	1	26.2443437576294	26.6468048095703	26.5480012893677	26.2947988510131	26.6216988845969	26.5177202224732	26.1673765182496	26.024739265442
Fyn_P39688_S21_1	Fyn	P39688	S21	1	22.3260889053345	23.1670436859131	22.6666746139527	23.1358194351196	22.6642780303956	22.6221513748168	22.7934694290161	22.8546705245972
Cdkn1a_P39689_S78_1	Cdkn1a	P39689	S78	1	22.6343126296997	22.9414863586426	23.1795988082885	22.7413471407517	22.8294715881348	22.1992854949063	21.7175895174751	21.5571204687516
Cap1_P40124_S307_1	Cap1	P40124	S307	1	25.1499853134155	25.1889209747315	25.4405565261841	25.3357362747192	25.3757610321045	25.3949785232543	25.5528383255005	25.4296159744264
Tkt_P40142_S280_1	Tkt	P40142	S280	1	22.5345106124878	21.9136753082276	22.377760887146	22.444764137268	22.297742843628	22.2857599258422	21.9892606735229	22.6149969100953
Chd1_P40201_S1678_1	Chd1	P40201	S1678	1	22.6537923812866	22.9967308044434	NA	NA	22.9310684204102	NA	NA	NA
Ighmbp2_P40694_S800_1	Ighmbp2	P40694	S800	1	23.536955833435	23.9489822387695	23.6371412277222	23.7009912327422	24.2742176055909	24.3102102279664	24.0615930557252	24.4019346237184
Bcl6_P41183_S396_1	Bcl6	P41183	S396	1	24.1211423873901	24.2164497375488	NA	NA	24.4869117736817	23.895541191101	24.3249616622924	24.4957741953661
Bcl6_P41183_S405_1	Bcl6	P41183	S405	1	23.806679725647	23.8453311920166	23.8903741836547	23.8734309094673	24.5351943969727	23.1617460250854	NA	NA
Bcl6_P41183_S334_1	Bcl6	P41183	S334	1	25.0509080886841	24.87624168396	25.0518617630004	24.9701490402221	24.7237529754639	24.4490118026734	25.0432405471802	25.0469903945923
Acsl1_P41216_S621_1	Acsl1	P41216	S621	1	26.9913530349731	26.7788887023926	26.9727182388305	26.7185621261596	26.9995861053467	26.940857887268	27.2351999282837	26.7099447250366
Acsl1_P41216_S385_1	Acsl1	P41216	S385	1	23.4691784976032	23.7605667114258	23.7038125991822	23.3294458389282	23.9950942993165	23.7871122360229	23.6674566268922	23.6989355087281
Acsl1_P41216_S230_1	Acsl1	P41216	S230	1	26.2493085861206	26.3692855834961	26.2343454360961	26.2334012985229	26.4022598266602	26.4855796186866	26.5444402694703	26.7276487350465
Acsl1_P41216_S233_1	Acsl1	P41216	S233	1	NA	NA	NA	NA	NA	26.2640390396118	NA	NA
Acsl1_P41216_S503_1	Acsl1	P41216	S503	1	24.3571615219116	25.0487499237061	24.9719514846802	25.095191001892	25.1687297821045	24.9397821426391	24.9764013290405	24.7230768203735
Acsl1_P41216_S411_1	Acsl1	P41216	S411	1	23.8646879196167	NA	NA	NA	23.6192321777344	23.4853963851928	23.0328435897828	22.8013887405396
Acsl1_P41216_S74_1	Acsl1	P41216	S74	1	24.8080072402954	25.2129497528076	24.9395399093628	24.9615049362182	25.0404434204102	24.7970418930053	25.0582513809204	25.0509958267213
Kdm5c_P41230_S897_1	Kdm5c	P41230	S897	1	23.0001897811889	NA	23.1506376266479	NA	23.6686000823975	23.1598386764527	23.7915754318237	23.8507585525514
Kdm5c_P41230_S301_1	Kdm5c	P41230	S301	1	23.8997945785522	23.4789505004883	23.7922811508178	23.7220830917358	23.8591575622559	23.5801819527227	23.7941083908081	23.4264669418335
Kdm5c_P41230_S317_1	Kdm5c	P41230	S317	1	23.504599571228	24.4662170410156	23.6264848709107	24.2297315597534	24.1927471160889	25.1841993331909	24.4693441390991	25.1282190331923
Abca1_P41233_S1145_1	Abca1	P41233	S1145	1	21.1262155244581	21.017262600054	21.0090049114762	20.8737431524434	22.353048324585	21.864426612854	22.0927171707153	22.3624887466432
Abca1_P41233_S1296_1	Abca1	P41233	S1296	1	27.5603361129761	27.731128692627	27.717854499817	27.956805229187	27.6995220184327	27.6818265914916	27.7861642837524	27.7840342255453
Foxk1_P42128_S281_1	Foxk1	P42128	S281	1	22.7197539055373	22.5439186096192	22.674391746521	23.1290082931518	22.8995914459229	23.0844144821166	23.5746831893922	23.1066389083863
Foxk1_P42128_S285_1	Foxk1	P42128	S285	1	25.1267576217651	25.313705444336	25.3502779006959	25.4747343063354	25.2985553741456	25.3638124465942	25.1475973129272	24.9656763076783
Foxk1_P42128_S199_1	Foxk1	P42128	S199	1	24.7935514450073	24.2980251312256	25.2522001266479	24.7274808883666	24.8240375518799	24.8187990188598	24.6842355728149	24.7426385879516
Foxk1_P42128_S431_1	Foxk1	P42128	S431	1	24.7905054092407	24.792121887207	24.6776533126832	24.4458436965942	27.035457611084	27.0787267684936	26.7775640487672	26.7601385116578
Foxk1_P42128_S87_1	Foxk1	P42128	S87	1	25.4630060195923	25.3941326141358	25.2229146957397	25.4211587905883	25.4139099121094	25.5373010635376	25.459527015686	25.6118192672729
Foxk1_P42128_S406_1	Foxk1	P42128	S406	1	22.3562072905716	22.1266211114286	21.8601485933209	22.1962232719676	23.4806118011475	23.1726045608521	23.2101469039917	23.1089715957641
Foxk1_P42128_S458_1	Foxk1	P42128	S458	1	23.6573270143652	23.6521227094758	23.8679038936776	23.394095818485	24.6449890136719	25.1715059280396	25.1904859542847	25.0528841018678
Sept2_P42208_S218_1	Sept2	P42208	S218	1	31.7802438735963	31.9707260131836	32.2780904769898	32.2480421066284	31.9382457733155	32.0473413467408	32.6624460220337	32.1459569931031
Sept2_P42208_S352_1	Sept2	P42208	S352	1	25.4172563552856	25.1075706481934	24.9395399093628	24.8786363601684	25.1832370758057	25.0703172683716	25.0163755416871	25.1070699691772
Stat1_P42225_S727_1	Stat1	P42225	S727	1	NA	NA	24.3195619583129	23.9120626449584	23.8561801910401	NA	24.6002054214478	NA
Stat3_P42227_S727_1	Stat3	P42227	S727	1	23.3758745193481	NA	23.5580377578735	NA	24.5446281730021	23.965636253357	24.3418455123902	24.3898935317994
Stat5a_P42230_S127_1	Stat5a	P42230	S127	1	24.8965025586002	24.9177932739258	24.8435029983521	24.9213285446166	24.5213813781739	23.1836252212524	25.1104803085328	24.9129209518434
Stat5a_P42230_S128_1	Stat5a	P42230	S128	1	25.2323141098022	24.9177932739258	25.0101026705802	24.9213285446166	24.5213813781739	23.5972970044499	23.3075575471389	23.6730680318602
Stat5a_P42230_S779_1	Stat5a	P42230	S779	1	26.1168184280395	26.2220211029053	26.5747213363647	26.5174055099487	26.2669315338135	26.536826133728	26.4857015609741	26.4670057296753
Stat5b_P42232_S127_1	Stat5b	P42232	S127	1	NA	NA	NA	NA	24.4569854736329	NA	NA	NA
Stat5b_P42232_S128_1	Stat5b	P42232	S128	1	NA	NA	NA	24.3875951766967	NA	24.3770818710328	NA	NA
Eps15_P42567_S798_1	Eps15	P42567	S798	1	24.4731760025024	24.5176334381104	24.7336511611939	24.526572227478	24.3765544891358	24.8264322280884	24.6106138229371	24.7775869369508
Eps15_P42567_S816_1	Eps15	P42567	S816	1	28.086667060852	27.9993076324463	27.9906816482545	27.9368715286254	28.4617042541504	28.2521314620972	28.1566114425659	28.2661848068238
Eps15_P42567_S324_1	Eps15	P42567	S324	1	25.1046209335327	25.2520980834961	25.2382345199585	25.2675943374633	25.4555505128833	25.5933408737183	25.4037981033326	25.3987607955934
Eps15_P42567_S561_1	Eps15	P42567	S561	1	23.9773234857138	24.1682264483071	23.7630343813681	25.0793771743774	26.1288928985596	26.3255272866329	26.4811124801635	26.3437833786012
Eps15_P42567_S562_1	Eps15	P42567	S562	1	23.9850461273425	24.004285892522	24.1902920179118	25.0793771743774	26.1288928985596	26.4959800252266	26.4811124801635	26.3437833786012
Pura_P42669_S255_1	Pura	P42669	S255	1	23.3656473159791	23.3158016204834	23.0064611434936	22.5604944229125	23.1516132354737	22.7947835922241	23.0843019485473	22.1466073989869
Htt_P42859_S637_1	Htt	P42859	S637	1	23.6157236099243	23.7176933288574	23.750771522522	23.9685583114623	23.9479026794434	23.8681058883666	24.0388364791871	23.9641370773316
Htt_P42859_S620_1	Htt	P42859	S620	1	22.2310094833374	22.3582935333252	22.3650770187378	22.7958841323852	22.9768695831299	23.0827932357789	23.2991437911987	23.1260938644409
Htt_P42859_S1853_1	Htt	P42859	S1853	1	24.1476697921753	24.3368492126465	24.0081892013549	23.8159742355346	23.7057647705079	24.1578531265259	23.9440412521362	24.133999824524
Htt_P42859_S408_1	Htt	P42859	S408	1	NA	NA	NA	NA	26.3530101776124	NA	NA	26.4119977951051
Htt_P42859_S409_1	Htt	P42859	S409	1	26.4632349014282	26.623405456543	26.4266767501832	26.0452299118041	23.2316936151753	26.8415536880493	26.3256082534791	23.0351934432984
Htt_P42859_S411_1	Htt	P42859	S411	1	25.1494474411011	25.3280868530274	24.9272012710572	25.3964376449584	24.628963470459	24.8638124465942	25.0830945968628	25.4478559494019
Cct8_P42932_S537_1	Cct8	P42932	S537	1	22.6537389755249	23.0421981811524	23.4189462661743	23.7070970535278	23.5727119445801	23.5843667984009	23.6814432144166	23.5858587952252
Nr2f6_P43136_S90_1	Nr2f6	P43136	S90	1	22.4916315078735	22.067289352417	22.1615027254895	21.6031446456909	22.1350574493409	21.1151304244996	22.0328492249999	22.0314378738403
Hist1h1e_P43274_S36_1	Hist1h1e	P43274	S36	1	23.5463285446167	23.5901908874512	23.7951593399047	24.0345525741577	23.510446548462	23.6868429183959	23.6044778823853	23.4057207107545
Hist1h1e_P43274_S2_1	Hist1h1e	P43274	S2	1	28.3599119186401	27.7525394113788	27.993977546692	28.0025815963745	27.9651393890381	28.0768938064576	28.070034980774	28.2011842727662
Hist1h1a_P43275_S2_1	Hist1h1a	P43275	S2	1	26.9074087142944	NA	NA	NA	NA	NA	NA	22.99675655365
Hist1h1b_P43276_S2_1	Hist1h1b	P43276	S2	1	NA	NA	NA	28.1628694534301	NA	NA	28.4025888442993	28.4391508102418
Hist1h1d_P43277_S2_1	Hist1h1d	P43277	S2	1	28.6904935836792	28.7241497039795	28.7618837356567	28.6416234970092	28.5626850128174	28.7548513412476	28.8553209304809	28.8857030868531
Dck_P43346_S11_1	Dck	P43346	S11	1	23.7220544815063	23.7740573883057	23.6829652786254	23.6155652999877	23.3631038665772	23.7613725662232	23.6639680862427	23.7473649978639
Dck_P43346_S74_1	Dck	P43346	S74	1	23.3589715957641	NA	NA	24.1600618362426	NA	NA	NA	24.1764383316041
Itgav_P43406_S1042_1	Itgav	P43406	S1042	1	24.1174516677856	24.0624955716393	23.960021018982	23.8685216903686	24.1832714080811	24.0604562759399	24.1450548171997	23.9405126571656
Sdc2_P43407_S188_1	Sdc2	P43407	S188	1	23.1521081924438	23.7863845825195	23.6379156112671	23.1352682921863	24.0162177352497	23.6523561477661	23.4994821548462	24.0884771347047
Crebbp_P45481_S1077_1	Crebbp	P45481	S1077	1	24.1714735031128	23.9793224334717	24.1081991195678	24.1716413497924	23.9784336090088	24.0442037582397	24.4844236373902	23.7597875595094
Crebbp_P45481_S1031_1	Crebbp	P45481	S1031	1	23.1203660964966	23.5534801483154	23.5059256995118	23.0795984268188	22.6564254760743	22.300217628479	NA	NA
Crebbp_P45481_S2064_1	Crebbp	P45481	S2064	1	22.7437391281128	22.944169998169	22.8676099777222	22.3211793899536	22.6549739837647	22.4048700332641	22.9185705184936	22.5212354660034
Crebbp_P45481_S120_1	Crebbp	P45481	S120	1	25.0671110153198	25.2879848480225	25.2430372238159	25.0215158462524	25.1617240905762	25.3028059005737	25.4740228652954	25.3284177780152
Cfl2_P45591_S3_1	Cfl2	P45591	S3	1	28.1433706283569	27.8007717132568	28.466368675232	28.5076475143432	27.9220199584961	28.5486669540405	28.9449205398559	28.8501214981079
Cdkn1b_P46414_S175_1	Cdkn1b	P46414	S175	1	NA	NA	NA	NA	23.6205749511719	NA	NA	NA
Cdkn1b_P46414_S178_1	Cdkn1b	P46414	S178	1	25.1248559951782	25.1409130096436	24.8371629714966	25.0215158462524	25.3002967834473	24.9992742538453	24.8331308364868	25.4258241653443
Cdkn1b_P46414_S106_1	Cdkn1b	P46414	S106	1	NA	23.2575016021729	22.9379243850709	NA	NA	22.6460847854615	23.0160913467408	NA
Cdkn1b_P46414_S10_1	Cdkn1b	P46414	S10	1	25.3702268600464	25.5960731506348	25.4818468093872	25.2145128250121	25.4043464660645	25.4302453994751	25.3846349716186	25.4475545883179
Vps4b_P46467_S102_1	Vps4b	P46467	S102	1	28.8910264968872	29.2472591400147	29.2264051437378	29.4113111495971	29.3987770080567	29.0552568435668	29.2031106948853	29.0400590896607
Rab11b_P46638_S190_1	Rab11b	P46638	S190	1	24.2129049301147	NA	24.3877992630004	NA	NA	NA	NA	24.2218866348266
Nf2_P46662_S518_1	Nf2	P46662	S518	1	23.79869556427	NA	NA	NA	23.5267353057862	NA	NA	NA
Nedd4_P46935_S309_1	Nedd4	P46935	S309	1	25.4905767440796	25.3585834503174	25.5333242416382	25.2024850845336	25.3465957641602	25.2446298599243	25.2021837234497	25.4518880844116
Nedd4_P46935_S16_1	Nedd4	P46935	S16	1	24.0431470870972	NA	NA	24.4374914169311	24.2375278472901	23.9644041061402	21.0345201492309	24.6679182052613
Yap1_P46938_S112_1	Yap1	P46938	S112	1	26.5155878067016	26.2554588317871	26.6984434127808	26.3184633255004	26.8131942749024	26.6537504196166	26.8526506423951	26.7358751296997
Yap1_P46938_S116_1	Yap1	P46938	S116	1	NA	28.4057083129883	NA	NA	NA	NA	NA	NA
Yap1_P46938_S46_1	Yap1	P46938	S46	1	26.2630739212036	26.2525978088379	26.5232172012329	26.4528532028198	26.179054260254	26.3247690200805	26.1732244491578	26.3767499923707
Yap1_P46938_S94_1	Yap1	P46938	S94	1	27.5277147293091	27.5972194671631	27.5222291946411	27.8080205917358	27.6965866088868	27.7999353408814	27.4526777267456	27.6427831649781
Yap1_P46938_S274_1	Yap1	P46938	S274	1	25.094708442688	25.2326240539551	25.2571020126342	25.0806585012928	NA	NA	25.4039773941041	NA
Yap1_P46938_S148_1	Yap1	P46938	S148	1	NA	NA	NA	NA	NA	23.8823556900024	24.5270185470581	NA
Yap1_P46938_S149_1	Yap1	P46938	S149	1	24.5001802444458	24.7944450378418	24.0187540054322	24.4672079101516	24.7647819519043	23.8823556900024	24.5270185470581	23.7996740341187
Pla2g4a_P47713_S726_1	Pla2g4a	P47713	S726	1	NA	NA	22.4930181503296	NA	NA	NA	NA	NA
Pla2g4a_P47713_S728_1	Pla2g4a	P47713	S728	1	21.8436066793365	21.6822938490837	21.7281056365091	22.8746557235717	22.8691864013672	22.8998012231622	22.7920598983765	23.1637964248658
Pla2g4a_P47713_S515_1	Pla2g4a	P47713	S515	1	23.9509019851684	24.0575523376465	24.8444917050465	21.904107093811	22.0940564170915	22.6012882745672	22.7073818722816	22.0210228130766
Pla2g4a_P47713_S437_1	Pla2g4a	P47713	S437	1	26.0043497085571	26.1433620452881	26.5621366500854	26.7583971023559	26.3881702423096	26.3182497024536	26.5222272872924	26.6186552047729
Capza1_P47753_S9_1	Capza1	P47753	S9	1	24.6694250106811	24.7534305887763	24.4727983474732	24.7255449295043	24.7627258300782	NA	NA	NA
Capza2_P47754_S9_1	Capza2	P47754	S9	1	25.2023363113403	25.0783882141113	25.4304780960084	24.9104967117309	23.7104282379151	25.0169725418091	25.5526094436646	25.6438188552857
Capzb_P47757_S263_1	Capzb	P47757	S263	1	24.109974861145	24.1219940185547	23.6289339065552	23.5472926853039	24.2636127471924	24.1781320571899	24.2572164535522	24.2789144515991
Srprb_P47758_S255_1	Srprb	P47758	S255	1	23.7354669570923	24.009111404419	23.6446428298951	23.7278470993041	23.8984336853028	24.0929059982299	23.8021173477173	23.7118902206422
Map2k4_P47809_S5_1	Map2k4	P47809	S5	1	NA	23.7935428619385	NA	NA	24.6196956634522	NA	24.3787775039673	NA
Map2k4_P47809_S392_1	Map2k4	P47809	S392	1	NA	23.85986328125	24.4821252822877	NA	NA	NA	23.9463205337524	24.7318220138551
Map2k4_P47809_S255_1	Map2k4	P47809	S255	1	23.0507726669311	23.3495426177979	23.355649416773	23.3378286361694	23.286699295044	23.8830080032348	23.736071586609	23.5777521133423
Mapk14_P47811_S2_1	Mapk14	P47811	S2	1	26.2700319290161	26.5099334716797	25.8403367996216	26.029725074768	26.3411083221436	26.0171422958373	26.1179056167603	25.8401918411256
Gfpt1_P47856_S259_1	Gfpt1	P47856	S259	1	30.665753364563	31.0029048919678	30.8811063766479	30.9272966384887	30.9720478057862	30.9973077774047	31.0306825637817	31.1219682693482
Pfkm_P47857_S775_1	Pfkm	P47857	S775	1	25.9700765609741	26.5181541442871	26.500569343567	25.531792640686	26.3779754638672	26.3450479507447	26.8963556289673	25.6670885086059
Pfkm_P47857_S667_1	Pfkm	P47857	S667	1	NA	23.0414295196533	NA	22.3934202194213	22.9951725006104	NA	NA	NA
Rpl6_P47911_S21_1	Rpl6	P47911	S21	1	25.3128042221069	25.3000240325928	25.3696756362916	25.4318857192993	25.6617164611817	25.677680015564	25.6472253799439	25.4216146469116
Rpl29_P47915_S138_1	Rpl29	P47915	S138	1	NA	NA	21.8821096420289	NA	NA	NA	NA	22.494933128357
Fosl2_P47930_S200_1	Fosl2	P47930	S200	1	23.4590711593628	23.5264072418213	23.5767259597778	23.5574388504028	23.570146560669	23.7773122787476	23.5667200088502	23.5150308609009
Crkl_P47941_S42_1	Crkl	P47941	S42	1	NA	NA	24.875075340271	NA	NA	NA	NA	NA
Crkl_P47941_S107_1	Crkl	P47941	S107	1	23.9115839004516	24.3164615631104	24.3381166458129	24.3481378555297	24.1190967559815	24.5792531967164	24.3409414291383	24.6876153945923
Rplp1_P47955_S101_1	Rplp1	P47955	S101	1	28.2363500595093	28.2188867025945	28.3380060195922	28.2662553787231	28.3367958068848	28.1078939437866	28.3292665481567	28.252993699789
Rplp1_P47955_S104_1	Rplp1	P47955	S104	1	29.4960527420044	29.5814723968506	29.6960401535034	29.9355974197387	29.5590019226075	29.6906270980834	29.9824457168579	30.0361795425416
Rpl13_P47963_S139_1	Rpl13	P47963	S139	1	NA	NA	NA	23.7454118728637	23.5430583953858	NA	NA	23.6433515548707
Rpl13_P47963_S140_1	Rpl13	P47963	S140	1	23.3994226455688	23.6340847015381	23.5974493026734	23.7072339503012	23.5430583953858	23.4629888534546	23.7983922958374	23.657318817582
Rpl13_P47963_S106_1	Rpl13	P47963	S106	1	26.0630941390991	26.3286075592041	26.3220052719116	26.2031049728393	26.2934818267823	NA	NA	26.3059797286988
Rpia_P47968_S99_1	Rpia	P47968	S99	1	25.0001065727577	25.0366630554199	24.9612131118774	25.1462392807006	NA	24.5027341842652	NA	25.2915067672729
Eif1_P48024_S9_1	Eif1	P48024	S9	1	24.4047975540161	24.6434688568115	24.5019979476928	24.2522993087768	24.9344692230225	24.3973302841186	24.1274347305298	24.1020307540894
Lmna_P48678_S611_1	Lmna	P48678	S611	1	23.0806112289429	23.300630569458	23.3469343185424	23.1123169615719	23.4697647094727	23.6596670150757	23.2094202041627	24.7809286117554
Lmna_P48678_S613_1	Lmna	P48678	S613	1	NA	NA	NA	NA	NA	NA	NA	24.2399663925172
Lmna_P48678_S614_1	Lmna	P48678	S614	1	NA	NA	NA	24.6292333602905	24.8101634979249	NA	24.8261003494262	NA
Lmna_P48678_S616_1	Lmna	P48678	S616	1	24.9146089553833	NA	NA	NA	NA	25.4425401687622	25.5898485183716	NA
Lmna_P48678_S617_1	Lmna	P48678	S617	1	25.854932945617	25.2854499816895	25.3525362014771	23.9535226821899	22.8598123202358	23.1412235492218	23.661919593811	22.3653123685704
Lmna_P48678_S619_1	Lmna	P48678	S619	1	22.3359361569084	22.3238792579731	22.1114002898811	23.2132139205932	23.5410976409913	23.2854490280152	23.354525566101	23.3280401229859
Lmna_P48678_S404_1	Lmna	P48678	S404	1	30.3317384719848	26.358699798584	26.6797742843628	26.6635885238647	26.7422561645508	27.0082368850708	27.3231325149536	27.123589515686
Lmna_P48678_S406_1	Lmna	P48678	S406	1	22.9965276718139	NA	NA	NA	NA	NA	NA	NA
Lmna_P48678_S407_1	Lmna	P48678	S407	1	22.7077417373657	21.6749458312988	22.5466146469116	21.8777704238891	29.6870975494385	23.5061273574829	NA	NA
Lmna_P48678_S409_1	Lmna	P48678	S409	1	NA	19.2811393737793	NA	22.0018548965454	22.2293872833252	23.9798307418823	23.3008794784547	20.102505683899
Lmna_P48678_S414_1	Lmna	P48678	S414	1	22.8802556991577	27.0224761962891	24.1593809127808	26.6311082839965	23.3739242553711	22.1766119003296	21.1901178359985	25.9931097030641
Lmna_P48678_S570_1	Lmna	P48678	S570	1	27.2972192764282	NA	NA	NA	NA	NA	NA	NA
Lmna_P48678_S573_1	Lmna	P48678	S573	1	27.5744581222534	27.6368312835693	27.4095563888549	27.7956647872924	27.8639526367188	28.0423479080201	27.2168474197387	27.7646341323853
Lmna_P48678_S575_1	Lmna	P48678	S575	1	23.8476705551147	23.1147136688233	22.9369363784791	22.9372625350952	23.7002067565918	23.3021421432496	23.1405954360962	23.6271696090698
Lmna_P48678_S301_1	Lmna	P48678	S301	1	25.4715013504028	25.5225200653076	25.6254262924195	25.5840826034545	25.4465980529786	25.766764640808	25.5509824752808	25.6954813003541
Lmna_P48678_S423_1	Lmna	P48678	S423	1	23.5158586502075	21.2674217224121	NA	NA	24.4992046356202	24.4879732131958	21.4024705886841	23.1989857239594
Lmna_P48678_S424_1	Lmna	P48678	S424	1	21.1069993972778	21.0757732391358	21.8404531478882	21.5188846099223	22.1554946899415	21.7481431961059	21.7828855514527	21.2829027175903
Lmna_P48678_S277_1	Lmna	P48678	S277	1	26.0714349746704	26.2797946929932	26.2851629257203	26.2772741317748	26.6235141754151	26.4488687515259	26.4778966903686	26.507378578186
Lmna_P48678_S107_1	Lmna	P48678	S107	1	NA	NA	NA	23.2006101608276	NA	NA	NA	NA
Lmna_P48678_S390_1	Lmna	P48678	S390	1	28.2721738815307	28.3218994140625	27.9937086105347	27.9587564468383	28.2870883941651	27.9865942001342	28.039381980896	28.2301988601684
Lmna_P48678_S392_1	Lmna	P48678	S392	1	29.0820646286011	29.193042755127	29.3684911727905	29.6038026809692	29.4367446899415	29.4694147109985	29.6637544631959	29.6277780532838
Lmna_P48678_S212_1	Lmna	P48678	S212	1	26.1225957870483	26.0370998382568	25.8368978500366	26.0191888809204	26.0755119323731	26.2385396957397	26.0670881271362	26.1244668960572
Lmna_P48678_S282_1	Lmna	P48678	S282	1	23.8173360824585	24.042501449585	24.3224534988403	24.7618474960327	24.0790100097657	24.1836690902709	24.3362646102905	24.3163270950318
Lmna_P48678_S12_1	Lmna	P48678	S12	1	24.7833604773736	24.759334564209	24.8173398971558	24.876986503601	NA	NA	25.1424207687378	25.3468637466432
Lmna_P48678_S17_1	Lmna	P48678	S17	1	25.7904844284057	25.608642578125	25.8899564743042	26.0423936843871	26.3283500671387	26.2664709091186	26.2160673141479	26.3430280685426
Lmna_P48678_S18_1	Lmna	P48678	S18	1	NA	NA	NA	NA	NA	NA	NA	28.8504056930543
Lmna_P48678_S22_1	Lmna	P48678	S22	1	28.9747190475464	28.8876495361328	28.8871049880982	28.9318304061889	29.0325736999512	28.5400075912476	28.7316617965698	28.8600101244473
Lmna_P48678_S546_1	Lmna	P48678	S546	1	25.3927946090698	24.255693435669	28.5571336746216	24.6159601211547	28.3691082000733	28.4204664230347	23.943346977234	28.5136747360229
Lmna_P48678_S458_1	Lmna	P48678	S458	1	26.2760572433472	25.9390239715576	25.7691297531128	25.8030290603637	26.2501449584961	25.5943384170533	25.6706666946411	25.4853506088258
Lmna_P48678_S428_1	Lmna	P48678	S428	1	25.1469087600708	NA	NA	NA	NA	NA	NA	NA
Lmna_P48678_S429_1	Lmna	P48678	S429	1	25.1469087600708	25.2429294586182	25.3770780563354	25.2259988784789	25.3188582946869	25.3756895065308	25.246521949768	25.3417367935182
Lmna_P48678_S633_1	Lmna	P48678	S633	1	22.3251028060913	28.3666000366211	28.4934244155884	23.1365919113159	28.3701438903809	23.5443620681762	28.491192817688	28.5979509353639
Lmna_P48678_S637_1	Lmna	P48678	S637	1	29.9474859237671	29.9022312164307	30.0855226516723	29.9672231674194	30.2201919555665	30.333685874939	30.2118635177612	30.1916475296021
Lmna_P48678_S652_1	Lmna	P48678	S652	1	24.8759131911777	23.2523803710938	23.5966539382934	24.1619997024536	22.9378623962403	NA	NA	24.1477098464966
Lmna_P48678_S653_1	Lmna	P48678	S653	1	22.8307332992554	23.2523803710938	NA	NA	NA	23.7765092849732	24.1989870071411	NA
Pcnt_P48725_S1437_1	Pcnt	P48725	S1437	1	23.20956325531	24.0869770050049	23.9601964950561	24.444729876848	23.5671501159668	23.5450696945191	23.5413285236575	23.5140104293823
Cbr1_P48758_S30_1	Cbr1	P48758	S30	1	25.7530794143677	25.7558517456055	25.9283094406128	26.1458101272582	25.8989009857178	25.7158460617066	25.8350038528442	25.8734025955201
Cbr1_P48758_S3_1	Cbr1	P48758	S3	1	NA	26.1418247222901	26.5051965713502	NA	26.2359962463379	NA	NA	NA
Slc25a4_P48962_S150_1	Slc25a4	P48962	S150	1	21.5721998214722	21.6325664520264	21.940884590149	21.9276437759399	22.1005935668946	21.6427392959595	22.2125520706177	22.0126292608741
Slc25a4_P48962_S42_1	Slc25a4	P48962	S42	1	24.9881849288941	25.0046215057373	25.0799989700317	25.0850629806518	25.3069210052491	25.0450792312622	25.1882696151734	24.8179712295533
Camlg_P49070_S146_1	Camlg	P49070	S146	1	25.4297647476196	24.9059867858887	25.5231561660766	25.0512800216674	25.2068099975586	25.0747327804566	24.7915754318237	25.1546792984009
Nr2c2_P49117_S19_1	Nr2c2	P49117	S19	1	23.5116224288941	23.3359050750733	23.8548650741578	23.1822801576152	23.6175469113562	23.7545595169067	23.4574441909791	23.4321489334107
Ercc3_P49135_S34_1	Ercc3	P49135	S34	1	23.8401460647583	23.8535232543945	23.7078199386597	23.8809233458651	24.0690593719483	24.5240236746444	24.008999824524	24.5355939865113
Hnrnpa1_P49312_S95_1	Hnrnpa1	P49312	S95	1	24.7088174819946	24.5374412536621	24.2722082138061	24.3692083358764	24.5713233947754	NA	NA	23.9843454360963
Hnrnpa1_P49312_S308_1	Hnrnpa1	P49312	S308	1	NA	NA	NA	22.2755498886108	NA	23.4803514480591	22.9382982254028	NA
Hnrnpa1_P49312_S312_1	Hnrnpa1	P49312	S312	1	24.6303834915161	25.0386962890625	25.1756525039672	24.7825860977172	25.0606746673584	25.5803747177123	25.5681352615356	25.2382307052613
Hnrnpa1_P49312_S313_1	Hnrnpa1	P49312	S313	1	22.6939115524292	23.0915825983143	22.6557989120484	23.2627172470092	22.9540596008301	22.6905546188354	22.9939432144166	22.8716917037965
Hnrnpa1_P49312_S316_1	Hnrnpa1	P49312	S316	1	NA	23.6553497314453	NA	NA	NA	NA	NA	NA
Hnrnpa1_P49312_S6_1	Hnrnpa1	P49312	S6	1	29.4315443038941	29.8681774139404	29.692702293396	29.5391626358032	29.36283493042	29.425576210022	29.3392934799195	29.5644941329957
Pcyt1a_P49586_S362_1	Pcyt1a	P49586	S362	1	28.0889844894409	28.1094799041748	27.8171682357789	27.8850622177123	27.9309978485108	28.0259733200073	27.6705312728883	27.8148698806764
Pcyt1a_P49586_S319_1	Pcyt1a	P49586	S319	1	24.28821849823	24.4517364501953	24.7356672286988	24.5098829269409	23.1789814054823	23.7421291161797	23.6388177827948	23.5592336611352
Pcyt1a_P49586_S321_1	Pcyt1a	P49586	S321	1	NA	NA	NA	NA	NA	NA	NA	25.7372961044312
Pcyt1a_P49586_S331_1	Pcyt1a	P49586	S331	1	27.2852926254272	27.2538185119629	27.2518396377564	27.563941001892	26.9741573333741	27.0237550735473	27.1468439102173	27.4737424850465
Pcyt1a_P49586_S343_1	Pcyt1a	P49586	S343	1	27.679253578186	27.2966289520264	27.2775201797485	27.2720479965209	27.180648803711	26.8381910324097	27.0989923477173	27.0585126876832
Psma2_P49722_S7_1	Psma2	P49722	S7	1	NA	NA	NA	23.1502180099487	22.9156341552735	22.8985338211059	23.3614440241066	23.304741859436
Psen1_P49769_S367_1	Psen1	P49769	S367	1	25.1149854660034	24.9512977600098	24.8907918930053	25.1677541732788	25.1363143920899	25.150086402893	24.9609498977661	25.4069242477418
Psen1_P49769_S371_1	Psen1	P49769	S371	1	23.6882314682007	23.5951347351074	24.2535009384155	23.7326703751585	23.8654795661223	23.8267240524291	24.1779756546021	24.0930948257447
Psen1_P49769_S327_1	Psen1	P49769	S327	1	23.6537733078003	23.436393737793	23.5117462567621	24.1447134017944	22.8902489339061	23.7016153335572	22.633553502562	22.8594049866288
Psen1_P49769_S329_1	Psen1	P49769	S329	1	24.0959596633911	NA	NA	NA	NA	NA	NA	23.8917760849
Cav1_P49817_S9_1	Cav1	P49817	S9	1	24.6044321060181	24.7975788116455	24.8039045333863	24.5777711868286	23.9976406097413	24.8645219802857	24.8445444107055	24.60488986969
Impdh1_P50096_S416_1	Impdh1	P50096	S416	1	22.4401388168335	22.5124912261963	22.8663835525513	22.283911705017	22.9074153900147	NA	NA	NA
Bckdha_P50136_S334_1	Bckdha	P50136	S334	1	31.47469997406	31.7828750610352	22.2907876968384	23.2244348526	31.9464702606202	31.5389356613159	31.7148332595826	31.6756505966187
Bckdha_P50136_S336_1	Bckdha	P50136	S336	1	NA	NA	31.7998056411743	NA	NA	NA	NA	NA
Bckdha_P50136_S344_1	Bckdha	P50136	S344	1	29.0748414993286	29.4326763153076	29.052939414978	29.0407533645629	29.3955001831055	28.9937372207641	29.144606590271	28.8866262435914
Acadvl_P50544_S61_1	Acadvl	P50544	S61	1	NA	23.6098651885986	23.5052118301391	NA	23.8108425140381	23.5848245620728	NA	NA
Pa2g4_P50580_S2_1	Pa2g4	P50580	S2	1	30.1618776321411	29.8746719360352	30.3661355972291	30.4957780838012	30.2161407470704	30.1351366043091	30.7546892166137	30.680895805359
Tspo_P50637_S36_1	Tspo	P50637	S36	1	22.2974615097046	21.6298313140869	21.7623777389527	22.517361972438	21.8614139556885	NA	21.7580556869508	NA
Cast_P51125_S655_1	Cast	P51125	S655	1	24.8488035202026	25.7377262115479	25.2404203414917	24.8245377920224	25.4513534219063	25.7898988723754	25.4195737838746	25.5132455825807
Cast_P51125_S518_1	Cast	P51125	S518	1	22.4928121566772	22.6180286407471	22.5860953183501	22.6237707138061	21.9172821044922	22.850016593933	23.5640115737916	23.3984155654908
Cast_P51125_S303_1	Cast	P51125	S303	1	26.6654615402222	26.3518238067627	26.315022468567	26.4937238693237	26.773235321045	26.6322774887084	26.6702775955201	26.7197923660278
Cast_P51125_S324_1	Cast	P51125	S324	1	27.5033597946167	27.6913433074951	27.6414213180542	27.8974924087524	28.1498622894288	27.6934366226197	27.7588720321655	27.8004331588746
Cast_P51125_S219_1	Cast	P51125	S219	1	27.9408140182495	27.8290042877197	27.5900697708129	27.8064126968383	28.2122917175293	28.0414075851441	27.9604463577271	27.9975061416627
Cast_P51125_S442_1	Cast	P51125	S442	1	23.6360521316528	23.6757488250733	23.6222448348999	23.5090932846069	23.6707954406739	23.4901781082153	23.9220571517945	23.6772317886353
Cast_P51125_S444_1	Cast	P51125	S444	1	23.757851600647	23.7681159973145	23.9416017532348	23.6254777908325	24.1778106689454	23.5692625045777	23.9989156723022	23.8945226669312
Cast_P51125_S335_1	Cast	P51125	S335	1	22.3737478256225	NA	22.7627019882203	NA	22.9397335052491	22.8147500877072	22.8043489456177	22.3755197525025
Dvl1_P51141_S194_1	Dvl1	P51141	S194	1	25.6912832260132	25.4741287231445	24.3674116134643	25.8755483627319	NA	24.4182634353637	NA	25.4247732162476
Rab7a_P51150_S72_1	Rab7a	P51150	S72	1	24.3658666610718	24.4709053039551	23.9362173080445	23.8639612197875	24.6418895721436	24.6958951950073	24.3617296218872	24.6021928787232
Acadl_P51174_S55_1	Acadl	P51174	S55	1	23.7264814376831	23.573055267334	23.6489267349243	23.6429967880248	23.8228282928467	NA	24.1949930191041	NA
Plcb3_P51432_S480_1	Plcb3	P51432	S480	1	22.6794337591855	22.3542753225485	21.604491352149	21.8893793684092	23.273494720459	23.9228881682621	24.4620904922485	23.5165586471559
Plcb3_P51432_S481_1	Plcb3	P51432	S481	1	21.2067609749654	24.1222785385789	21.8592696998588	21.8536681231584	23.273494720459	22.8173487743123	24.4620904922485	23.5165586471559
Plcb3_P51432_S1105_1	Plcb3	P51432	S1105	1	25.5281782150268	25.3594551086426	25.4880533218384	25.8746519088745	25.7964515686036	25.6567525863647	25.977370262146	25.5938615798951
Plcb3_P51432_S537_1	Plcb3	P51432	S537	1	25.4245595932007	25.4715766906738	25.1821088790893	25.4072847366332	25.3466892242432	25.6147527694703	25.2690992355347	25.2909116744996
Xpc_P51612_S93_1	Xpc	P51612	S93	1	22.5040254592895	22.9165859222412	22.7236146926879	23.1444463729858	22.3120822906495	22.4204759597778	22.3554242381033	22.9712877273559
Xpc_P51612_S349_1	Xpc	P51612	S349	1	NA	NA	NA	23.7481985092163	23.6328086853028	23.7744856662814	23.4361677169799	23.3142347335816
Hsd17b4_P51660_S313_1	Hsd17b4	P51660	S313	1	24.6271066665649	24.3512401580811	24.1753091812134	24.3100912311707	24.214319229126	24.0470361709595	NA	NA
Hsd17b4_P51660_S304_1	Hsd17b4	P51660	S304	1	NA	24.3109436035156	24.1545209884643	NA	24.0930671691895	23.9316911697387	23.9418573379516	23.7624750137329
Adcy9_P51830_S27_1	Adcy9	P51830	S27	1	24.5927267074585	23.9774303436279	24.1616888046265	24.4422788619995	24.857801437378	24.4094858169555	24.4723043441772	24.4708375930787
Adcy9_P51830_S613_1	Adcy9	P51830	S613	1	26.1576356887817	26.2553176879883	26.3520479202271	26.0158319473266	26.2818927764893	26.4276266098022	26.3842153549195	26.1336679458619
Hdgf_P51859_S165_1	Hdgf	P51859	S165	1	31.4573564529419	31.3891181945801	31.1190061569214	31.1721105575561	31.1156806945801	31.3273839950561	31.0932893753052	31.1517953872682
Hdgf_P51859_S236_1	Hdgf	P51859	S236	1	23.4093065261841	23.5121555328369	23.2815065383911	22.8913354873657	23.3473453521729	22.8719625473022	23.4192895889283	22.9567804336548
Hdgf_P51859_S132_1	Hdgf	P51859	S132	1	23.8888959884643	25.9368648529053	24.2558794021607	23.9810830701881	24.4890613555909	24.2125997543334	24.1104803085328	24.3049120205552
Hdgf_P51859_S133_1	Hdgf	P51859	S133	1	NA	NA	NA	25.40953540802	NA	NA	NA	24.8390970230103
Hdgf_P51859_S202_1	Hdgf	P51859	S202	1	NA	NA	29.2105379104615	29.1793813705444	29.0709762573243	29.2226152420043	28.9966039657592	29.0911474100086
Slc1a5_P51912_S505_1	Slc1a5	P51912	S505	1	NA	NA	24.5501317977905	NA	NA	NA	NA	NA
Slc1a5_P51912_S506_1	Slc1a5	P51912	S506	1	26.5886163711548	26.5385704040527	26.8635168075561	26.5062761306762	26.6593818664551	26.4998178482055	26.3894319534302	26.7063207626344
Slc1a5_P51912_S518_1	Slc1a5	P51912	S518	1	27.1314210891723	27.1481285095215	27.258505821228	27.5734281539916	27.5400066375733	27.4943494796753	27.6250200271606	27.7490739822389
Slc1a5_P51912_S543_1	Slc1a5	P51912	S543	1	NA	25.0501899719238	NA	24.8702764511108	24.8657932281495	24.9390553486608	24.9317426681518	24.8178167343141
Slc1a5_P51912_S544_1	Slc1a5	P51912	S544	1	24.9988527297973	NA	25.0290746688842	NA	NA	24.8361463546753	NA	NA
Nek1_P51954_S1037_1	Nek1	P51954	S1037	1	NA	NA	NA	NA	NA	22.7304658889771	NA	NA
Nek1_P51954_S1071_1	Nek1	P51954	S1071	1	25.2498121261597	25.0799407958985	25.2632780075073	25.1812963485717	25.2831153869629	25.3378553390503	25.0732908248902	25.28120136261
Nek1_P51954_S997_1	Nek1	P51954	S997	1	25.1956281661987	25.1809520721436	25.1928339004516	25.4891805648803	25.1122856140137	25.4136228561402	25.2203531265259	25.2865495681764
Usp10_P52479_S359_1	Usp10	P52479	S359	1	25.5566244125366	25.3738803863526	25.6277093887329	25.2828359603881	25.5001869201661	25.6394701004028	25.2726583480835	25.3395071029664
Usp10_P52479_S570_1	Usp10	P52479	S570	1	27.2606992721557	27.1201076507568	26.9787321090698	27.2225332260131	27.2821197509766	26.8138189315796	27.0955362319947	26.9753885269166
Usp10_P52479_S208_1	Usp10	P52479	S208	1	27.3315801620483	27.4743034526013	27.4377660751342	27.662220954895	27.4301700592042	NA	27.4826841354371	NA
Pkm_P52480_S100_1	Pkm	P52480	S100	1	23.7212018966675	24.0546836853027	23.7793130874634	24.0889749526977	23.998775209429	23.9142770767211	24.1712999343872	24.0202569961548
Pkm_P52480_S127_1	Pkm	P52480	S127	1	24.1495103836059	24.03444480896	24.0654439926147	24.0178003311157	23.8357810974122	23.8271112442016	24.3037881851197	24.0800600051881
Ube2e3_P52483_S8_1	Ube2e3	P52483	S8	1	25.2790594100952	24.9302482604981	24.762173652649	24.8122301101684	25.1888885498047	24.8186044692993	24.6935262680053	24.9474229812622
Ube2e3_P52483_S12_1	Ube2e3	P52483	S12	1	NA	NA	NA	24.9371538162231	NA	NA	NA	23.6510267257691
Uck1_P52623_S3_1	Uck1	P52623	S3	1	24.2598905563354	24.2945652008057	24.0744562149047	24.0451669692993	24.4515972137452	24.6306943893433	24.4540357589722	24.0280485153198
Fgd1_P52734_S116_1	Fgd1	P52734	S116	1	25.160122220407	25.0424289703369	25.3852663040161	25.7307729721069	25.3055850018424	25.6958684921265	25.3259134292603	25.7603521347047
Cpt2_P52825_S75_1	Cpt2	P52825	S75	1	NA	23.057695388794	NA	23.157145500183	22.6347103118897	NA	NA	NA
Hmga2_P52927_S100_1	Hmga2	P52927	S100	1	26.2845849990845	26.6583061218262	26.526936531067	26.5934381484985	27.0434684753418	26.445590019226	26.8763589859009	26.65522480011
Hmga2_P52927_S104_1	Hmga2	P52927	S104	1	27.7180414199829	27.8453311920166	28.2460508346558	27.8941183090209	27.8446369171143	28.0748548507691	28.0086565017701	27.6772890090943
Hmga2_P52927_S44_1	Hmga2	P52927	S44	1	26.8040437698364	26.8433589935303	27.0026426315308	26.8608903884887	26.9468326568604	26.8482561111451	26.6999578475953	26.9336881637573
Map3k1_P53349_S999_1	Map3k1	P53349	S999	1	24.8194513320923	24.6697616577149	24.7319955825805	24.3774309158325	24.3066635131836	24.4930524826049	24.200400352478	24.2332410812378
Map3k1_P53349_S915_1	Map3k1	P53349	S915	1	23.611216545105	23.8884944915772	23.9810857772828	23.6713539180803	24.0524711608887	23.9315099716186	23.8130197525024	24.1915884017945
Map3k1_P53349_S916_1	Map3k1	P53349	S916	1	NA	NA	NA	24.0805654525756	NA	NA	NA	NA
Map3k1_P53349_S142_1	Map3k1	P53349	S142	1	23.602349281311	23.9260959625244	23.6112527847291	23.835711479187	23.669397354126	23.7079458236695	23.7616167068481	23.7176618576051
Dbt_P53395_S157_1	Dbt	P53395	S157	1	NA	23.4328632354736	NA	23.5227785110473	23.5015048980713	23.2880752862874	23.3281869888305	23.5885725021363
Cux1_P53564_S1316_1	Cux1	P53564	S1316	1	23.6907606124878	24.2442207336426	24.3450403213502	24.4696149826049	23.5346469879151	23.655089378357	25.0022952398506	24.624810218811
Cux1_P53564_S1228_1	Cux1	P53564	S1228	1	NA	NA	NA	NA	23.9622306823731	NA	NA	NA
Cux1_P53564_S1232_1	Cux1	P53564	S1232	1	23.6676549911499	NA	NA	NA	NA	NA	NA	NA
Limk1_P53668_S298_1	Limk1	P53668	S298	1	25.0490732192993	24.9762554168701	25.2167863845826	24.8491373062133	24.7352409362793	24.8706464767455	24.8078508377076	25.1681547164918
Limk1_P53668_S310_1	Limk1	P53668	S310	1	23.2804212570191	24.0056247711182	24.2321329116822	23.8173513412475	23.8234558105469	24.0411157608033	23.3375177383423	23.5653753280641
Arnt_P53762_S77_1	Arnt	P53762	S77	1	23.2578916549682	23.3269004821777	23.4936532974243	23.6872282028198	23.9033641815186	23.4988451004028	23.5507879257203	23.5347757339478
Arnt_P53762_S45_1	Arnt	P53762	S45	1	22.9524431228638	23.1140890447235	23.0665292739868	22.9602499008178	22.8940162658692	23.101731300354	22.7663354873658	23.4321489334107
Slc16a1_P53986_S482_1	Slc16a1	P53986	S482	1	27.5603971481323	NA	NA	27.5100049972534	NA	NA	27.6397905349731	NA
Slc16a1_P53986_S483_1	Slc16a1	P53986	S483	1	NA	NA	27.7086095809936	NA	27.6731986999512	NA	NA	NA
Slc16a1_P53986_S491_1	Slc16a1	P53986	S491	1	26.2553758621216	26.3121299743652	26.195502281189	26.2622442245483	26.0222129821778	26.0500917434692	26.3295240402222	26.4232797622682
Slc16a1_P53986_S461_1	Slc16a1	P53986	S461	1	28.6701383590698	28.8846740722656	28.9410963058472	29.0544214248657	29.0991744995118	28.8687658309936	29.1197729110717	28.9485387802125
Slc16a1_P53986_S213_1	Slc16a1	P53986	S213	1	24.9261674880981	25.2096977233887	25.4049520492553	25.5720739364623	25.5700664520264	25.1627378463746	25.5450792312622	25.5010709762573
Slc16a1_P53986_S230_1	Slc16a1	P53986	S230	1	NA	NA	22.623719215393	22.5732622146606	NA	22.4520692825317	21.3780736923217	NA
Anapc1_P53995_S688_1	Anapc1	P53995	S688	1	23.8781442642212	24.4265537261963	NA	NA	23.798849105835	24.6260786056518	NA	NA
Anapc1_P53995_S1347_1	Anapc1	P53995	S1347	1	23.8678522109985	23.9652633666992	23.8920431137085	23.8657693862914	23.5972614288331	23.3120107650757	23.6587820053101	23.8737001419068
Cnbp_P53996_S49_1	Cnbp	P53996	S49	1	23.9061136245727	24.1822338104248	23.920491218567	23.9127073287963	24.3997211456299	24.0432863235473	24.1216093713631	23.9505357742309
Dnajc2_P54103_S47_1	Dnajc2	P54103	S47	1	26.965292930603	27.0936298370361	26.944172859192	26.8980741500854	27.3622550964356	27.1190690994262	27.0208711624146	23.1596612930298
Dnajc2_P54103_S49_1	Dnajc2	P54103	S49	1	23.8146200180054	23.8796081542969	24.1301317214966	23.7317113876342	23.722791671753	24.3238077163697	24.0575647354127	23.8880414962769
Stom_P54116_S161_1	Stom	P54116	S161	1	NA	NA	NA	NA	NA	NA	NA	22.9552412033082
Stom_P54116_S8_1	Stom	P54116	S8	1	23.9526827266172	23.2677652270903	24.3057126998902	23.6880136083189	24.4416389465333	24.5956182479859	24.2816705703735	24.8392000198365
Stmn1_P54227_S63_1	Stmn1	P54227	S63	1	21.9802719649598	21.257133590446	21.4263108612822	21.7832091477537	23.5250816345215	23.0627965927123	23.3396106270147	22.8322191238403
Atxn1_P54254_S213_1	Atxn1	P54254	S213	1	26.1350908279419	25.8001289367676	26.0836572647095	26.3772802352905	26.0962829589844	26.2425603866578	26.0457372665405	26.3198881149293
Atxn1_P54254_S382_1	Atxn1	P54254	S382	1	25.6791448593139	25.7712211608887	25.9283533096314	26.059115409851	26.1040573120118	25.8175802230834	26.1895456314087	25.8302392959596
Msh6_P54276_S62_1	Msh6	P54276	S62	1	NA	NA	25.7171621322632	NA	NA	NA	NA	NA
Msh6_P54276_S63_1	Msh6	P54276	S63	1	25.1911058425903	25.5221576690674	25.4292064449349	25.9110040664672	25.6827354431153	25.8127908706665	25.7543115615845	25.7905683517457
Msh6_P54276_S14_1	Msh6	P54276	S14	1	23.1404142379761	23.7191429138184	23.4298391342164	23.7848482131957	23.9775466918946	24.2887620925903	23.9098234176635	23.7305612564088
Lipe_P54310_S584_1	Lipe	P54310	S584	1	NA	NA	NA	NA	25.3411865234375	25.4583978652954	NA	NA
Lipe_P54310_S586_1	Lipe	P54310	S586	1	25.4222784042358	NA	25.7108182907104	NA	NA	NA	25.3913049697877	NA
Lipe_P54310_S512_1	Lipe	P54310	S512	1	25.6196413040161	25.4430980682373	25.3217992782592	25.3427190780639	25.5783824920655	25.4829053878784	25.4682416915893	25.1594572067262
Lipe_P54310_S34_1	Lipe	P54310	S34	1	23.9480600357056	23.7224006652832	23.3573102951049	23.7025289535522	24.0235595703125	23.1990919113159	23.5866746902466	23.3811807632447
Lipe_P54310_S650_1	Lipe	P54310	S650	1	27.5589647293091	27.4318828582764	27.7458181381226	27.4550809860229	27.8594760894776	27.2897634506226	27.597149848938	27.3946466445923
Lipe_P54310_S651_1	Lipe	P54310	S651	1	24.9959287643432	25.4201049804688	25.4617567062378	24.7875108718871	25.3220462799073	25.2882680892945	25.0312471389771	24.3164739608766
Lipe_P54310_S557_1	Lipe	P54310	S557	1	24.4188089370727	24.4698829650879	24.5738401412964	24.6572885513305	24.947078704834	24.8358087539672	24.9590864181518	24.8541313068022
Lipe_P54310_S559_1	Lipe	P54310	S559	1	33.211506843567	33.4408798217774	33.357195854187	33.3055295944213	33.3724079132081	33.3429307937622	33.5797662734985	33.4860296249391
Lipe_P54310_S542_1	Lipe	P54310	S542	1	27.3976087570191	27.2710647583008	27.2359533309936	27.0978021621704	27.325439453125	27.2014818191528	27.1676730458734	27.1995992660522
Rad23a_P54726_S92_1	Rad23a	P54726	S92	1	26.2549555395379	26.2708339691162	26.4569387435914	26.585669517517	25.235240194016	26.3219156265259	25.4432922990548	25.1493698291653
Rad23a_P54726_S123_1	Rad23a	P54726	S123	1	27.5697259902954	27.6896114349365	27.6900087835715	27.7085962295532	27.4137306213379	27.4557657241822	27.4627842981341	27.4992532730103
Rad23a_P54726_S125_1	Rad23a	P54726	S125	1	NA	NA	25.2109270095826	25.0214319229125	NA	NA	NA	25.3080396652222
Rad23a_P54726_S357_1	Rad23a	P54726	S357	1	25.1337308883667	24.9785652160645	24.7895975112916	25.3090047836303	24.9643878936768	24.7984762191772	25.0438413619996	25.2371091842652
Rad23b_P54728_S160_1	Rad23b	P54728	S160	1	NA	25.539083480835	NA	25.4668912887573	NA	NA	NA	25.4781446456909
Faf1_P54731_S319_1	Faf1	P54731	S319	1	24.4843797683716	25.0532112121582	25.0501585006714	25.0269231796264	25.0660667419434	25.1414594650268	25.2392663955689	25.7362565994264
Faf1_P54731_S269_1	Faf1	P54731	S269	1	25.93323802948	26.2489337921143	26.2159219968103	26.3775815963745	25.0391020475565	24.8059123716383	24.7582252400012	24.7715315991426
Faf1_P54731_S581_1	Faf1	P54731	S581	1	23.0663061141968	23.1455020904541	23.1790056228638	23.3594541549682	23.4971256256104	23.3859910964966	23.0780248641967	23.3044973255738
Slc12a2_P55012_S74_1	Slc12a2	P55012	S74	1	25.0857896804809	25.2502001209141	24.9765043258667	25.3485803604125	25.0693225860596	24.8183603286743	25.3346395492553	25.1540670394897
Slc12a2_P55012_S76_1	Slc12a2	P55012	S76	1	NA	23.6750011444092	23.8283758163453	NA	NA	24.3290185928345	NA	24.0509958267213
Sh3bp1_P55194_S262_1	Sh3bp1	P55194	S262	1	23.8351087570191	23.7226715087891	23.8832101821899	23.5446729660034	23.7778015136719	23.7213582992553	23.9029016494752	23.7098875045777
Sh3bp1_P55194_S535_1	Sh3bp1	P55194	S535	1	25.6893873214722	25.5336875915527	25.6645822525024	25.7433443069457	25.4329948425293	25.6983346939086	25.4841508865356	25.6189527511597
Sh3bp1_P55194_S632_1	Sh3bp1	P55194	S632	1	25.0678834915161	25.2438735961914	25.2097005844116	24.902829170227	25.7534332275391	25.7739973068237	25.8247537612916	25.5570745468141
Rab8a_P55258_S181_1	Rab8a	P55258	S181	1	NA	22.5918350219727	22.6904249191284	NA	NA	NA	NA	NA
Rab8a_P55258_S185_1	Rab8a	P55258	S185	1	23.7258024215698	23.8511276245117	24.3991270065308	24.3750295639038	24.7541408538819	24.6695394515991	24.9076375961303	24.7607564926147
Rab8a_P55258_S186_1	Rab8a	P55258	S186	1	NA	21.3320026397705	21.6893796920777	NA	24.3221131568814	24.3839502334595	23.992024421692	24.0788526535034
Rab8a_P55258_S111_1	Rab8a	P55258	S111	1	23.5008268356323	23.6165904998779	23.4807691574097	23.2845087051391	23.7683277130127	23.614218711853	23.9772729873658	23.5911130905152
Cdh11_P55288_S788_1	Cdh11	P55288	S788	1	24.960223197937	24.4827423095703	24.3645429611207	24.5770750045776	24.5871524810792	24.5954484939576	24.434121131897	24.3011102676391
Cdh11_P55288_S714_1	Cdh11	P55288	S714	1	26.0993127822876	26.0086669921875	25.5840311050416	26.2338438034057	26.2351360321045	26.0358209609985	26.1482648849487	26.2192697525025
Lrpap1_P55302_S53_1	Lrpap1	P55302	S53	1	24.5637083053589	24.4881744384766	25.0248537063598	24.8705129623413	24.9475727081299	24.9465799331665	24.9418573379516	24.8200883865357
Golga3_P55937_S1388_1	Golga3	P55937	S1388	1	22.2357702255249	21.9732437133789	21.9652280807496	22.0343503952026	22.8862209320069	22.8098707199097	22.9272241592408	23.2624292373658
Golga3_P55937_S1479_1	Golga3	P55937	S1479	1	21.7942571640014	22.3253536224365	21.9001544560429	22.0137739181518	22.6645393371583	22.5870695114135	22.7095994949341	22.7511796951295
Golga3_P55937_S385_1	Golga3	P55937	S385	1	NA	NA	NA	22.8347978591918	NA	23.3001890182496	NA	23.5766534805298
Rrp1_P56183_S434_1	Rrp1	P56183	S434	1	25.3823366165161	25.6922435760498	25.6927099227905	25.3694429397582	25.820110321045	25.7621831893921	25.4087285995484	25.8003797531128
Cox17_P56394_S8_1	Cox17	P56394	S8	1	23.7179555892944	23.2096977233887	22.6847867965698	23.3020334243774	23.5857791900635	23.173661669956	23.1501874923706	23.0252771377564
Usp5_P56399_S396_1	Usp5	P56399	S396	1	22.6726064682007	23.0164566040039	22.4643068313598	22.9576845169067	22.7257709503174	22.6475553512573	22.6744318008423	22.7218198776246
Usp5_P56399_S779_1	Usp5	P56399	S779	1	NA	22.9303894042969	NA	NA	23.2694187164307	23.0145826339722	NA	NA
Usp5_P56399_S783_1	Usp5	P56399	S783	1	NA	NA	24.6258172988891	24.9645700454711	NA	NA	25.085389137268	24.6299982070923
Slc1a3_P56564_S512_1	Slc1a3	P56564	S512	1	30.5537176132202	30.8073768615723	30.5079164505004	30.3319444656371	30.3492317199708	30.5662317276001	30.7610368728637	30.2471284866334
Wfs1_P56695_S158_1	Wfs1	P56695	S158	1	22.9990644454956	NA	NA	NA	22.6741008758545	NA	NA	NA
Wfs1_P56695_S32_1	Wfs1	P56695	S32	1	24.7086458206177	25.2115345001221	25.1908006668091	25.0989141464233	24.9565982818604	24.3118734359741	25.0269479751587	25.000548362732
Fus_P56959_S270_1	Fus	P56959	S270	1	25.0008573532104	25.1635532379151	25.175347328186	25.1950540542602	25.4900226593018	25.594765663147	25.2951841354371	25.5975961685182
Fus_P56959_S339_1	Fus	P56959	S339	1	23.8494672775268	23.853925498373	23.7369050979615	23.6078577041625	24.1834125518799	23.8284673690796	23.2942819595337	23.5206270217896
Eef1d_P57776_S133_1	Eef1d	P57776	S133	1	28.8446817398071	28.590612411499	28.8801717758178	29.3304395675659	29.1594867706299	28.9440450668334	29.3060178756715	29.3868761062622
Eef1d_P57776_S162_1	Eef1d	P57776	S162	1	33.5076761245728	33.6436767578125	33.7028951644898	33.7277326583862	33.5696392059327	33.6523065567017	33.6516237258912	33.8591299057008
Eef1d_P57776_S35_1	Eef1d	P57776	S35	1	NA	NA	NA	23.975884437561	NA	NA	NA	NA
Eef1d_P57776_S37_1	Eef1d	P57776	S37	1	23.7843103408813	24.0562610626221	NA	NA	23.6955089569092	23.7508840560914	23.7400751113891	23.7102824317099
Actn4_P57780_S160_1	Actn4	P57780	S160	1	24.2967176437378	24.5389823913574	NA	NA	24.6615409851075	24.6348543167115	NA	NA
Snrpa1_P57784_S236_1	Snrpa1	P57784	S236	1	NA	NA	NA	22.955828666687	NA	NA	NA	NA
Snrpa1_P57784_S239_1	Snrpa1	P57784	S239	1	22.8079347610473	23.3380298614502	23.1493043899536	23.5875939778306	23.3057003021241	22.8693494796753	23.2678403854371	23.1539926528932
Sesn1_P58006_S313_1	Sesn1	P58006	S313	1	24.2110223770141	NA	NA	24.374093055725	23.8914337158204	NA	24.3824415206909	NA
Sesn1_P58006_S314_1	Sesn1	P58006	S314	1	NA	NA	24.384970664978	NA	NA	NA	NA	24.3364458084107
Nadk_P58058_S64_1	Nadk	P58058	S64	1	24.3759832382202	24.207181930542	24.2225828170777	24.7191934585571	24.3259143829346	24.641152381897	24.5286073684692	25.1292619705201
Nadk_P58058_S46_1	Nadk	P58058	S46	1	NA	NA	NA	NA	24.9754905700684	25.0414075851441	NA	NA
Nadk_P58058_S48_1	Nadk	P58058	S48	1	25.4606046676636	25.5032424926758	25.447699546814	25.5519266128539	25.1088676452637	25.3411855697632	25.2468423843384	25.4941701889039
Strn4_P58404_S223_1	Strn4	P58404	S223	1	26.0259103775024	25.7676792144776	26.0387773513795	26.0653772354125	25.998275756836	26.2328443527222	26.084174156189	26.2161359786988
Strn4_P58404_S276_1	Strn4	P58404	S276	1	28.4903688430786	28.3596779538675	27.1709814071655	27.9867734909057	27.7386341094971	26.6867094039916	26.3661222457885	27.7377195358277
Strn4_P58404_S206_1	Strn4	P58404	S206	1	NA	NA	24.1772890090942	23.8091707229614	NA	NA	24.2250127792359	23.6800756454469
Fam207a_P58468_S38_1	Fam207a	P58468	S38	1	24.677056312561	24.6367244720459	24.6595830917359	24.6401643753051	24.8054485321045	24.8350381851197	24.6168470382691	24.7900686264039
Paxbp1_P58501_S182_1	Paxbp1	P58501	S182	1	23.5648012161255	NA	NA	NA	NA	NA	NA	NA
Paxbp1_P58501_S193_1	Paxbp1	P58501	S193	1	24.4013948440552	NA	NA	24.4199934005737	23.871530532837	24.3455572128296	24.0815648079572	24.3671274185182
Paxbp1_P58501_S297_1	Paxbp1	P58501	S297	1	26.0627584457397	26.4168148040772	26.3073987960816	26.4337148666381	25.8492145538331	26.4000043869018	26.2881498336792	26.4182291030884
Paxbp1_P58501_S264_1	Paxbp1	P58501	S264	1	25.8708372116089	25.9307765960693	26.0578641891479	25.7877111434936	26.2113590240479	25.9299764633178	25.960997581482	25.7805852890016
NA_P58686_S82_1	NA	P58686	S82	1	23.8311605453491	23.7654876708985	23.8455152511597	23.8329749963121	23.5060939788819	24.1987314224243	23.7681283950805	23.8376981334648
Aaas_P58742_S495_1	Aaas	P58742	S495	1	27.0096349716186	27.0822315216065	27.0432691574097	26.8778352737426	27.3040618896485	27.1612005233765	27.1491041183472	27.0278024673463
Ripk2_P58801_S411_1	Ripk2	P58801	S411	1	NA	NA	23.4541482925416	NA	23.5372734069825	NA	NA	NA
Ripk2_P58801_S414_1	Ripk2	P58801	S414	1	NA	NA	NA	NA	NA	NA	23.6259012222291	23.5516481399537
Ripk2_P58801_S364_1	Ripk2	P58801	S364	1	25.3203439712524	25.5642585754395	25.7596368789672	25.8960981369018	25.6853771209717	25.4493265151978	25.6316385269166	25.7433996200562
Tbc1d10a_P58802_S18_1	Tbc1d10a	P58802	S18	1	NA	NA	NA	NA	NA	NA	NA	22.3569250106812
Tbc1d10a_P58802_S407_1	Tbc1d10a	P58802	S407	1	NA	NA	22.8878107070922	NA	20.5528087615967	22.5482950210572	23.0489969253541	22.9507818222047
Tnks1bp1_P58871_S887_1	Tnks1bp1	P58871	S887	1	26.6098585128784	26.5629978179932	26.8374032974243	26.3190011978149	26.5227088928223	26.2802381515503	26.1888341903686	26.6357812881471
Tnks1bp1_P58871_S564_1	Tnks1bp1	P58871	S564	1	NA	NA	NA	NA	NA	NA	NA	24.3544340133668
Tnks1bp1_P58871_S568_1	Tnks1bp1	P58871	S568	1	27.1715517044067	27.3880500793457	27.3248929977417	27.0821409225463	27.6028900146485	27.5010480880737	27.588610649109	27.5715780258179
Tnks1bp1_P58871_S1046_1	Tnks1bp1	P58871	S1046	1	23.8551549911499	23.6274394989014	NA	NA	NA	NA	23.5165205001831	NA
Tnks1bp1_P58871_S1047_1	Tnks1bp1	P58871	S1047	1	NA	NA	NA	NA	24.3280010223389	NA	NA	NA
Tnks1bp1_P58871_S1241_1	Tnks1bp1	P58871	S1241	1	25.0017004013061	24.219783782959	24.4873476028442	24.2726583480834	24.7023048400879	24.5421800613403	24.5133829116822	24.6816663742066
Tnks1bp1_P58871_S713_1	Tnks1bp1	P58871	S713	1	25.6461534500122	25.4825286865235	25.2388162612916	24.9103136062621	25.3657550811768	25.2192258834839	24.9453802108765	25.2492284774781
Tnks1bp1_P58871_S866_1	Tnks1bp1	P58871	S866	1	25.1417531967163	25.0886611938477	25.0235853195191	25.1276140213012	25.2063961029053	25.4080610275268	25.0577478408814	25.3392915725709
Tnks1bp1_P58871_S869_1	Tnks1bp1	P58871	S869	1	25.0959920883179	25.0733661651611	25.4683904647828	25.1713724136352	25.2019882202149	25.2462263107299	25.1189813613891	25.1681947708131
Tnks1bp1_P58871_S1022_1	Tnks1bp1	P58871	S1022	1	24.077748298645	24.3399753570557	24.7855615615845	24.24471950531	24.3791198730469	24.1530656814576	24.4633378982545	24.3173513412476
Tnks1bp1_P58871_S178_1	Tnks1bp1	P58871	S178	1	23.8180551528931	23.8964462280274	23.8218717575073	23.673502922058	23.5175609588624	23.9193131268822	23.7976255416871	23.7849512100221
Tnks1bp1_P58871_S602_1	Tnks1bp1	P58871	S602	1	25.5379476547241	25.7639312998178	25.8647928237916	25.6269922256469	24.2632160186768	25.916464805603	NA	NA
Tnks1bp1_P58871_S539_1	Tnks1bp1	P58871	S539	1	24.4213857650757	24.6144547436229	24.4787340164184	24.713397026062	24.494649887085	24.6858816146851	24.5227276097825	24.5743322372437
Tnks1bp1_P58871_S911_1	Tnks1bp1	P58871	S911	1	25.1408929824829	25.5881595611572	24.8016862869263	24.7404451370239	25.4074611663819	25.5276098251342	25.7611379623414	24.7851095199585
Tnks1bp1_P58871_S912_1	Tnks1bp1	P58871	S912	1	24.0202341079712	23.5825462341309	23.9726972579957	23.986325263977	23.6911907196045	23.8961896896362	NA	NA
Tnks1bp1_P58871_S796_1	Tnks1bp1	P58871	S796	1	27.2036657333374	27.3391647338867	27.3143835067749	27.3935384750366	27.5518970489502	27.4323015213012	27.4181108474731	27.7585248947144
Tnks1bp1_P58871_S298_1	Tnks1bp1	P58871	S298	1	NA	25.7476825714111	NA	NA	25.6398792266846	25.8789472579955	NA	NA
Tnks1bp1_P58871_S300_1	Tnks1bp1	P58871	S300	1	25.4564847946167	25.3604204055077	25.7386598587036	25.2734823226928	NA	NA	25.6722536087036	25.6687211990357
Tnks1bp1_P58871_S1061_1	Tnks1bp1	P58871	S1061	1	22.925610493616	22.5792234367458	22.6189036897656	22.6182243893295	24.1183662414551	23.6204957962036	23.8856554031372	23.5700445175172
Tnks1bp1_P58871_S1063_1	Tnks1bp1	P58871	S1063	1	29.4864683151245	29.3513603210449	29.3420610427857	29.4338216781616	29.419361114502	29.3385400772095	29.1330728530884	29.1743021011353
Tnks1bp1_P58871_S247_1	Tnks1bp1	P58871	S247	1	24.9697351455688	24.885971834795	25.0332822799683	25.1410264968871	25.036153793335	25.0263319015503	24.8820371627808	25.0656881332397
Tnks1bp1_P58871_S1290_1	Tnks1bp1	P58871	S1290	1	26.0436754226684	26.4228057861328	26.109673500061	26.3116941452026	26.2393455505372	26.2207937240601	26.0701360702515	26.130696296692
Tnks1bp1_P58871_S1657_1	Tnks1bp1	P58871	S1657	1	26.8982858657837	27.3139743804932	27.5477514266967	27.4311952590942	27.2328262329102	27.4233541488647	27.178059577942	27.0994615554809
Tnks1bp1_P58871_S927_1	Tnks1bp1	P58871	S927	1	23.9059629440307	24.0608425140381	23.8986997604371	23.7736733149267	24.1586685180665	23.8162145614623	23.4549398422241	23.7921209335328
Tnks1bp1_P58871_S429_1	Tnks1bp1	P58871	S429	1	25.2578344345093	25.1859092712402	25.154133796692	25.1851091384887	25.4255676269532	25.2288331985473	25.5444898605347	25.2019567489625
Tnks1bp1_P58871_S1136_1	Tnks1bp1	P58871	S1136	1	23.1199769973755	23.1047649383545	22.8926916122436	23.2226400375366	23.2813529968262	23.1261548995972	23.2593545913697	23.1858034133912
Tnks1bp1_P58871_S1212_1	Tnks1bp1	P58871	S1212	1	24.1134252548218	23.7875957489014	24.0749464035034	23.6448812484741	NA	NA	23.8227586746216	23.422667503357
Tnks1bp1_P58871_S976_1	Tnks1bp1	P58871	S976	1	26.6607980728149	26.674861907959	26.8703546524047	26.6895933151245	27.2216377258301	27.4162836074829	27.1997137069703	26.9556875228883
Tnks1bp1_P58871_S977_1	Tnks1bp1	P58871	S977	1	25.4068155288696	25.6945495605469	25.2379789352417	25.8043680191039	25.5349197387696	26.1609125137329	25.9652318954467	26.4460687637329
Tnks1bp1_P58871_S1437_1	Tnks1bp1	P58871	S1437	1	25.4921274185181	25.7661457061768	25.4553403854371	25.7182207107543	25.2523956298829	25.3888845443726	25.7705087661743	25.7749013900758
Tnks1bp1_P58871_S1440_1	Tnks1bp1	P58871	S1440	1	NA	NA	NA	24.1978502273559	NA	NA	NA	NA
Tnks1bp1_P58871_S1442_1	Tnks1bp1	P58871	S1442	1	23.8212423324585	23.9099979400635	NA	NA	23.9557800292969	24.3129110336303	24.2292509078979	24.2867002487184
Tnks1bp1_P58871_S763_1	Tnks1bp1	P58871	S763	1	26.5284471511841	26.5561695098877	26.5790300369263	26.5853376388549	26.4548721313477	26.3008871078491	26.4082975387573	26.4278230667115
Tnks1bp1_P58871_S236_1	Tnks1bp1	P58871	S236	1	23.6959810256958	23.4440860748291	23.7078199386597	23.762962778384	23.5945301055909	NA	NA	22.8366518020631
Tnks1bp1_P58871_S1375_1	Tnks1bp1	P58871	S1375	1	26.3617944717407	26.8241421968614	26.5003557205201	26.2005453109741	26.677360534668	26.9664945602416	26.8189802169799	27.0774068832397
Tnks1bp1_P58871_S965_1	Tnks1bp1	P58871	S965	1	22.2694692611694	23.0525283813477	23.0036497116089	22.8412885665893	22.757402420044	22.6181669235229	23.2607717514039	22.9988355636597
Tnks1bp1_P58871_S1612_1	Tnks1bp1	P58871	S1612	1	25.1584558486938	24.6602172851563	25.036681175232	24.6966957834333	25.1593799591065	25.0932683944703	25.1380929946899	25.1028622134347
Tnks1bp1_P58871_S1131_1	Tnks1bp1	P58871	S1131	1	26.9739122390747	27.0168685913086	27.1644735336303	27.069405555725	27.0039463043213	26.8202848434448	26.8614721298217	26.9742307662965
Bcl2l13_P59017_S377_1	Bcl2l13	P59017	S377	1	23.1101064682007	23.1907501220703	24.1666784286499	23.695273399353	23.5324535369874	23.3349618911743	23.6398057937622	23.7320966720582
Bcl2l13_P59017_S35_1	Bcl2l13	P59017	S35	1	NA	NA	23.1222829818726	23.6180486679077	23.3018872800654	23.1615152359009	23.4125680923462	23.4161310195923
Bcl2l13_P59017_S47_1	Bcl2l13	P59017	S47	1	22.1962900161743	NA	21.701699256897	NA	22.5271759033204	21.8340730667115	21.928926030922	22.1114015579225
Bcl2l13_P59017_S300_1	Bcl2l13	P59017	S300	1	29.0680437088013	28.680570602417	28.6930017471314	28.3537721633911	28.7367000579834	28.6464223861695	28.4350118637085	28.2049417495728
Bcl2l13_P59017_S302_1	Bcl2l13	P59017	S302	1	NA	NA	29.4108304977417	29.071415901184	NA	NA	28.9527978897095	29.3492383956909
Bcl2l13_P59017_S387_1	Bcl2l13	P59017	S387	1	32.1832590103149	32.6391983032227	32.7434911727905	32.7940015792847	32.8141231536866	32.9299871853588	32.9212045669556	32.7264547348022
Bcl2l13_P59017_S285_1	Bcl2l13	P59017	S285	1	26.7023477554321	22.3242340087891	22.3418684005738	26.981026649475	27.3568420410157	27.1540708541871	27.3943567276002	27.1234846115113
Bcl2l13_P59017_S288_1	Bcl2l13	P59017	S288	1	NA	26.9462757110596	26.9309263229371	NA	NA	NA	NA	NA
Bcl2l13_P59017_S343_1	Bcl2l13	P59017	S343	1	21.7418222427368	31.6930732727051	32.026816368103	31.2407617568969	31.7863674163819	31.7180585861205	31.8534073906471	32.3243284225465
Senp1_P59110_S64_1	Senp1	P59110	S64	1	NA	23.9791717529297	23.7853136062622	NA	NA	NA	23.8264226913453	NA
Pcif1_P59114_S8_1	Pcif1	P59114	S8	1	24.9449949264526	20.9477462768555	25.1503820419311	25.2772378921508	25.3071765899659	25.3531160354615	25.5872793197633	25.5709943771363
Pcif1_P59114_S14_1	Pcif1	P59114	S14	1	NA	NA	25.185025215149	NA	NA	NA	NA	24.9653501510621
Pcif1_P59114_S19_1	Pcif1	P59114	S19	1	25.28036403656	25.0662994384766	NA	NA	24.8463687896729	NA	NA	NA
Pcif1_P59114_S144_1	Pcif1	P59114	S144	1	23.7401980166927	23.7609195709229	23.9143915176391	23.666537284851	25.11452293396	24.9381227493286	25.3277387619018	25.7397241592408
Pcif1_P59114_S116_1	Pcif1	P59114	S116	1	24.4555883407593	23.9433326721192	23.960638999939	24.0392789840698	23.8535145515833	23.844645500183	23.8010244369508	23.9288892745972
Eif5_P59325_S387_1	Eif5	P59325	S387	1	NA	NA	NA	NA	NA	NA	23.6236753463746	23.6265802383423
Eif5_P59325_S388_1	Eif5	P59325	S388	1	NA	NA	NA	NA	NA	NA	23.6236753463746	23.6265802383423
Hps5_P59438_S662_1	Hps5	P59438	S662	1	23.9096384048462	24.0845184326172	23.5110177993774	23.6345893222496	24.1948986053467	24.5234594345092	24.0620635742338	23.7136697769166
Hps5_P59438_S507_1	Hps5	P59438	S507	1	23.3664121627807	23.4959659576416	23.5617723464966	23.5903635025024	23.3779602050782	23.5926008224487	23.2171888351441	24.2926588058472
Hps5_P59438_S509_1	Hps5	P59438	S509	1	22.5011453628541	22.3335647583008	22.4591112136841	22.4990480184929	22.4457702636719	22.3440942764283	22.0720300674439	22.4735928376088
Hps5_P59438_S461_1	Hps5	P59438	S461	1	23.9342126846313	24.2707252502442	24.5011745437799	23.4808282852172	24.4032669067383	24.2244977951049	23.686312675476	24.134331703186
Hps5_P59438_S534_1	Hps5	P59438	S534	1	23.8695478439331	24.4485721588135	24.5253095626832	24.2289934158325	24.6770133972168	24.7694139480591	24.6280641555786	24.730944633484
Anks1a_P59672_S903_1	Anks1a	P59672	S903	1	23.6494760513306	23.6753934557591	23.7196702957153	23.9397745132446	23.661190032959	23.7213582992553	23.7625169754028	23.9907751083375
Anks1a_P59672_S693_1	Anks1a	P59672	S693	1	24.0266695022583	24.0895419171845	24.2757635116578	24.2620096206664	24.8794898986817	24.1801080703735	24.5517644882203	24.2095766067506
Anks1a_P59672_S461_1	Anks1a	P59672	S461	1	25.4329710006714	25.6350688934326	26.0319585800171	25.8422937393188	25.3498077392579	25.663363456726	25.7431554794311	26.4104738235475
Anks1a_P59672_S642_1	Anks1a	P59672	S642	1	27.8574285507202	28.0058193206787	27.7272367477417	27.5497388839721	27.9409781299454	27.9117879867553	28.0365934371948	28.0915784835816
Anks1a_P59672_S644_1	Anks1a	P59672	S644	1	NA	26.4458389282227	NA	NA	NA	NA	26.180251121521	26.4167451858521
Anks1a_P59672_S663_1	Anks1a	P59672	S663	1	28.0304880142212	27.8932781219483	27.8996343612671	27.9296712875366	27.9175090789795	27.5415601730347	27.9149408340454	27.9562730789184
Anks1a_P59672_S668_1	Anks1a	P59672	S668	1	NA	NA	NA	NA	22.5517692565918	20.3567724227905	NA	NA
Anks1a_P59672_S679_1	Anks1a	P59672	S679	1	25.898549079895	25.8090076446533	25.8680486679078	25.8509149551391	25.7262268066407	25.3470449447632	25.5209817886353	25.5868139266969
Mkl2_P59759_S839_1	Mkl2	P59759	S839	1	24.4897489547729	24.8012199401856	24.5500135421753	24.5846056883508	24.3460350036622	24.3915739059448	24.1396951675416	24.6768903732301
Mkl2_P59759_S209_1	Mkl2	P59759	S209	1	23.6336050033569	NA	23.7563829421997	NA	NA	NA	NA	NA
Dock4_P59764_S1709_1	Dock4	P59764	S1709	1	23.9246110916138	23.9285259246826	23.7765035629272	23.8570947647094	24.1964912414551	24.2596826553345	23.9066705703735	24.0030031204225
Dock4_P59764_S1817_1	Dock4	P59764	S1817	1	21.4825391769409	21.8881244659424	22.1331930160522	21.7282648086547	22.3193264007569	21.8493708093203	22.3533449172973	21.7544641494752
Dock4_P59764_S1759_1	Dock4	P59764	S1759	1	24.4347677230835	24.9004459381104	24.6462907791138	24.2891225814819	24.5097217559815	24.5661306381226	24.1697740554809	24.4202890396119
Sash1_P59808_S500_1	Sash1	P59808	S500	1	23.1332483291626	23.1827602386475	23.1167898178101	22.5034112930297	22.7373561859131	22.8144540786743	22.9430494308472	23.1604433059693
Sash1_P59808_S1016_1	Sash1	P59808	S1016	1	NA	NA	NA	NA	23.5048656463624	NA	23.1822862625122	NA
Sash1_P59808_S1020_1	Sash1	P59808	S1020	1	23.2219190597534	23.1047649383545	23.1891802810065	23.0738515853881	NA	23.5075807571411	NA	22.5293607711793
Sash1_P59808_S692_1	Sash1	P59808	S692	1	22.9021139144897	23.4876956939697	23.4737272262573	23.3617467880248	23.7695015133882	23.5782747268677	23.4901399612427	23.9514780044557
Sash1_P59808_S694_1	Sash1	P59808	S694	1	21.8808397433317	21.8687736638808	21.6973027146129	21.9074180567153	23.0632514953614	22.8572415129906	22.7932271957397	22.9406824111939
Sash1_P59808_S699_1	Sash1	P59808	S699	1	22.3969030380249	22.6680545806885	23.5270778107743	23.1751127243041	22.754940032959	22.3138399124146	20.7046682432902	21.3728494644166
Sash1_P59808_S723_1	Sash1	P59808	S723	1	24.2187185287475	24.5732555389404	24.4009661678338	24.4500341415405	24.1933727264405	23.9363718032836	23.9132719039917	24.0349073410034
Sash1_P59808_S241_1	Sash1	P59808	S241	1	24.7097635269166	24.9935073852539	24.8932008743286	24.8535051345825	25.7406654357911	26.0683717727661	25.7983102798462	25.957329750061
Sash1_P59808_S711_1	Sash1	P59808	S711	1	25.0101766586304	24.8790416717529	24.9257974624634	24.5765523910522	24.8115215301514	24.5466604232789	24.4361677169799	24.677707214568
Sash1_P59808_S714_1	Sash1	P59808	S714	1	24.1134252548218	24.1471862792969	23.9972028732299	23.5151643753051	23.7488136291504	23.4001340866089	23.7497529983521	23.314528465271
Sash1_P59808_S83_1	Sash1	P59808	S83	1	24.5720586776733	24.9055080413818	24.9794721603393	24.9432916641235	25.0842609405518	24.6504392623902	24.8526506423951	25.0522260665894
Sash1_P59808_S831_1	Sash1	P59808	S831	1	27.4135389328003	26.9882183074951	26.9907903671265	26.7347841262817	26.7305850982667	26.8327703475953	26.673285484314	26.8003015518189
Sash1_P59808_S805_1	Sash1	P59808	S805	1	25.1119298934936	24.8581771850586	24.6971979141235	24.9293088912963	24.9278926849366	24.9018602371216	24.8727941513061	25.0856485366822
Sash1_P59808_S400_1	Sash1	P59808	S400	1	25.4608290327011	25.2916736602783	25.2838392257691	25.4768819808959	25.5362504425556	25.6192102432251	25.7827577590942	25.6530542373658
Pcmtd1_P59913_S302_1	Pcmtd1	P59913	S302	1	26.0898275375366	26.3119487762451	24.8467588424683	25.7658510208129	25.7861099243165	24.826334953308	24.5868654251098	25.2403135299684
Kdm2a_P59997_S868_1	Kdm2a	P59997	S868	1	28.0012254714966	28.0557594299317	28.2860975265503	28.0140962600707	28.2706527709961	28.1566286087036	27.6568326950073	28.0917387008668
Kdm2a_P59997_S28_1	Kdm2a	P59997	S28	1	23.7120428085327	24.124533463577	23.7037076950073	24.2315778732299	23.6191291809083	23.6120824813842	23.1332044601441	23.4808549880982
Kdm2a_P59997_S739_1	Kdm2a	P59997	S739	1	24.5579862594604	NA	25.0654859542847	NA	NA	NA	NA	NA
Kdm2a_P59997_S740_1	Kdm2a	P59997	S740	1	24.5579862594604	25.1604537963867	25.0654859542847	24.93133828639	25.0818252563477	25.1886568069458	25.3170957565308	25.0904310224525
Pcbp1_P60335_S90_1	Pcbp1	P60335	S90	1	NA	NA	NA	24.0972566604614	23.5927429199219	24.0644540964909	23.6823949813842	24.0695981979371
Pcbp1_P60335_S173_1	Pcbp1	P60335	S173	1	28.0366716384888	27.8671054840088	27.9909524917603	28.5142183303832	27.641622543335	28.308066368103	28.2155656814576	28.1875562667847
Pcbp1_P60335_S262_1	Pcbp1	P60335	S262	1	26.452353477478	NA	NA	NA	NA	NA	NA	NA
Pcbp1_P60335_S264_1	Pcbp1	P60335	S264	1	25.409255027771	25.2962951660156	NA	NA	25.7159233093262	NA	NA	NA
Pcbp1_P60335_S189_1	Pcbp1	P60335	S189	1	NA	NA	NA	NA	NA	29.7473955154418	NA	NA
Pcbp1_P60335_S190_1	Pcbp1	P60335	S190	1	27.334511756897	27.6629047393799	27.7536172866822	26.8954000473022	27.3127155303956	27.4801664352416	27.4336442947387	27.2896070480347
Ppfia3_P60469_S17_1	Ppfia3	P60469	S17	1	NA	21.8419914245606	NA	NA	NA	NA	NA	NA
Ensa_P60840_S108_1	Ensa	P60840	S108	1	NA	NA	23.4359560012817	NA	NA	NA	NA	NA
Ensa_P60840_S109_1	Ensa	P60840	S109	1	23.3095445632934	23.5876140594483	23.2268149790139	23.3728914260864	23.9769020080567	23.4464273452759	23.325982093811	23.3641595840454
Ensa_P60840_S2_1	Ensa	P60840	S2	1	24.9214944839477	24.8714809417725	24.4860601425171	24.4532003402709	24.9569664001465	24.5467786788941	24.9145364761353	24.5703516006471
Ensa_P60840_S67_1	Ensa	P60840	S67	1	29.2869863510132	29.0921669006348	29.305386543274	29.266276359558	29.3036403656006	29.5128087997436	29.2937898635865	29.660948753357
Ensa_P60840_S43_1	Ensa	P60840	S43	1	22.788649559021	22.8354721069336	22.7669134140015	22.7124128341674	22.9691715240479	22.1965570449829	22.4992933273316	22.5897817611695
Dnajc5_P60904_S10_1	Dnajc5	P60904	S10	1	29.9555559158325	29.9636058807373	29.8195161819459	29.5953569412231	29.3548278808594	29.6047830581665	29.7823038101197	29.8164529800416
Chp1_P61022_S26_1	Chp1	P61022	S26	1	23.8622922897339	23.4263324737549	23.1947355270385	23.2956972122192	23.2492618560792	23.0201559066772	23.1226930618286	22.7173070907594
Rap2c_Q8BU31_S66_1	Rap2c	Q8BU31	S66	1	21.7890901565552	21.2737998962402	NA	NA	21.7285518646241	NA	NA	NA
Depdc5_P61460_S579_1	Depdc5	P61460	S579	1	22.6089124679566	22.143860269001	21.778992652893	22.3286180496215	21.5362663269043	22.4937982559204	22.4627428054809	22.6487054824829
Depdc5_P61460_S502_1	Depdc5	P61460	S502	1	NA	NA	NA	25.4221277236938	NA	NA	24.6484117507934	25.3787660598756
Depdc5_P61460_S503_1	Depdc5	P61460	S503	1	24.7619218826294	25.2613334655762	NA	NA	25.0370826721192	24.8493776321411	NA	NA
Sec61a1_P61620_S408_1	Sec61a1	P61620	S408	1	25.1336984634399	25.5252952575684	25.1906881332397	25.1156759262084	25.3199501037598	25.2187814712524	25.5698404312134	25.2508363723756
Snn_P61807_S49_1	Snn	P61807	S49	1	25.7311716079712	25.7693634033203	25.9131574630738	25.956425666809	25.7054233551026	26.1796712875366	25.8230028152466	25.9111547470094
Ap1s1_P61967_S147_1	Ap1s1	P61967	S147	1	23.4683542251587	23.3804531097412	NA	NA	NA	23.8630094528198	24.1764574050903	NA
Hnrnpk_P61979_S284_1	Hnrnpk	P61979	S284	1	30.1687383651733	30.4564552307129	30.5838441848754	30.5746641159057	30.6886539459229	30.6592569351197	30.8371820449829	30.5929784774781
Hnrnpk_P61979_S379_1	Hnrnpk	P61979	S379	1	28.1815481185913	28.0350360870361	27.8352975845336	27.8616647720336	27.8572311401368	27.7370347976684	27.5467767715454	28.0315942764283
Hnrnpk_P61979_S216_1	Hnrnpk	P61979	S216	1	21.6478998021904	21.8215522766113	22.2343568801879	21.8051309585571	22.2975101470948	22.3123445510865	22.2215471267701	22.3520064688273
Hnrnpk_P61979_S116_1	Hnrnpk	P61979	S116	1	29.7297773361206	29.516544342041	29.2409887313842	29.7354697308498	29.4582061767579	29.8427381515503	29.7162122726441	30.1335592269897
Ywhag_P61982_S215_1	Ywhag	P61982	S215	1	26.4641275405884	26.5175037384033	25.3021593093872	26.1338834762573	25.808012008667	27.0519170761109	25.8261804580689	25.7609987258912
Lrch1_P62046_S520_1	Lrch1	P62046	S520	1	23.4434618571709	23.4378605364482	23.209324540034	23.1592090178473	24.5290470123292	24.7074072444545	24.3367185592652	24.7102212905884
Lrch1_P62046_S522_1	Lrch1	P62046	S522	1	NA	NA	NA	NA	NA	24.3471117019653	NA	NA
Rras2_P62071_S186_1	Rras2	P62071	S186	1	26.84827709198	27.0092029571533	26.9139108657836	27.1222734451293	27.0156707763672	26.8384313583373	26.7396459579467	27.1268243789673
Ppp1cb_P62141_S128_1	Ppp1cb	P62141	S128	1	22.5451917648316	22.8667144775391	23.0922174453735	22.807686805725	22.8763294219971	22.9864950180053	23.0325078964234	22.9064836502076
Rps8_P62242_S160_1	Rps8	P62242	S160	1	22.7789945057044	24.2449131011963	22.9340806028289	22.8523649207305	25.3175640106202	24.2327165603637	24.1812601089478	24.7322607040406
Ywhae_P62259_S210_1	Ywhae	P62259	S210	1	26.0751466751098	26.3733062744141	26.3456659317016	26.2334928512573	26.5110607147217	26.4319677352905	26.2802000045777	26.5510740280152
Ywhae_P62259_S213_1	Ywhae	P62259	S213	1	23.3792314529419	23.6938343048096	23.5775327682496	23.4835557937621	23.8866348266602	23.4136228561402	23.7679052352905	23.7600657126833
Rps14_P62264_S139_1	Rps14	P62264	S139	1	NA	23.8679733276367	NA	NA	NA	NA	NA	23.6077013015747
Abi2_P62484_S218_1	Abi2	P62484	S218	1	21.9943265914917	NA	NA	22.595944404602	22.5796947479249	NA	22.6297044754028	NA
Ypel5_P62700_S118_1	Ypel5	P62700	S118	1	24.844069480896	24.7942733764649	24.6321001052857	24.7043905258178	24.5025691986084	24.5777559280396	24.4505491256715	24.3322553634644
Rpl18a_P62717_S123_1	Rpl18a	P62717	S123	1	24.5355005264282	24.4629211425781	24.8012418746948	24.4355726242065	24.1684474945069	24.423529624939	24.2873888015747	24.5015859603883
Acta1_P63260_S239_1	Acta1	P63260	S239	1	26.0132627487182	26.2440166473389	26.1373434066772	26.0765886306762	26.2688255310059	26.1812639236451	26.1417512893677	26.4307470321656
Rab1A_Q9D1G1_S111_1	Rab1A	Q9D1G1	S111	1	22.8739442825317	23.0892906188965	23.1400308609009	23.0964115152731	23.3435974121094	23.3932104110717	23.5804376602173	23.5296801088278
Rps28_P62858_S23_1	Rps28	P62858	S23	1	23.9797925949097	23.9728031158447	24.0778017044067	24.2184629440307	24.303451538086	24.4818296432496	24.377236366272	24.4661645889283
Rpl30_P62889_S10_1	Rpl30	P62889	S10	1	24.3155488967895	24.4335269927979	24.5351343154908	24.565125465393	24.3699989318848	24.4334325790405	24.2289247512817	24.4259939193726
Rpl30_P62889_S16_1	Rpl30	P62889	S16	1	21.9715795516968	20.9368839263916	22.1094751358033	22.2243165969848	22.0954017639161	21.5497999191284	21.4127683639527	21.4318780899048
Ybx1_P62960_S312_1	Ybx1	P62960	S312	1	25.0297727584839	25.3683776855469	25.239691734314	25.2973909378051	25.3549671173096	25.1816244125366	25.4176473617553	25.3912820816041
Ybx1_P62960_S172_1	Ybx1	P62960	S172	1	23.8032178878784	24.1833515167236	24.8942651748658	25.371787071228	24.7167205810547	23.2234964370728	24.781455039978	24.9537363052369
Ybx1_P62960_S174_1	Ybx1	P62960	S174	1	28.5242338180542	28.4562683105469	28.7527894973754	28.4855127334594	28.7056484222413	28.7551698684692	29.0124444961548	28.7732839584351
Ybx1_P62960_S163_1	Ybx1	P62960	S163	1	26.9364576339722	24.2073745727539	28.7105493545533	28.7459287643432	28.9978981018067	28.7183771133422	28.8236017227173	24.4072332382203
Ybx1_P62960_S165_1	Ybx1	P62960	S165	1	NA	NA	NA	24.5312528610229	NA	23.7592401504516	NA	NA
Ybx1_P62960_S30_1	Ybx1	P62960	S30	1	24.448130607605	23.6371555328369	24.49585368125	23.9019021987914	24.2985394100248	24.0052404403686	24.1561403274536	24.5934076309204
Ybx1_P62960_S34_1	Ybx1	P62960	S34	1	24.4795961380005	24.700777053833	24.0436658859253	24.7586400116983	24.2786731719971	23.9319620132447	NA	NA
Ybx1_P62960_S2_1	Ybx1	P62960	S2	1	24.9274244308472	24.7696914672852	24.7529172897339	24.8761854171752	24.4729690551758	24.7960519790649	25.026665687561	25.1618204116822
Ybx1_P62960_S3_1	Ybx1	P62960	S3	1	24.9274244308472	24.7696914672852	24.7529172897339	24.8761854171752	24.4729690551758	24.7960519790649	25.026665687561	25.1618204116822
Ybx1_P62960_S100_1	Ybx1	P62960	S100	1	25.3886365890503	25.9279975891113	25.7871828079223	26.0094804763793	25.8248672485352	25.7380533218384	25.7588567733765	26.2629346847534
Tra2b_P62996_S215_1	Tra2b	P62996	S215	1	22.6146764755249	22.9026641845703	22.7147111892701	22.874939918518	23.2942256927491	22.8428831100464	NA	NA
Tra2b_Q6PFR5_S259_1	Tra2b	Q6PFR5	S259	1	24.9168825149536	24.5577411651611	24.5280561447143	24.6318063735961	24.5299263000489	24.2632684707641	24.3244276046753	24.1141119003297
Tra2b_Q6PFR5_S261_1	Tra2b	Q6PFR5	S261	1	22.6745824813843	22.3704090118408	22.1326608657836	22.4854612350463	22.6335849761963	22.6860094070434	22.1694345474243	22.6640958786012
Tra2b_P62996_S2_1	Tra2b	P62996	S2	1	25.0899267196655	24.9985904693604	25.5531244277954	25.2116746902465	25.853370666504	25.3715085983277	25.6012125015259	25.1264696121216
Tra2b_P62996_S4_1	Tra2b	P62996	S4	1	23.0165529251098	23.0313110351563	23.0131045456972	23.6719827651977	25.853370666504	23.3771467208862	26.2027068686518	23.7607564926147
Tra2b_P62996_S14_1	Tra2b	P62996	S14	1	26.3616571426391	26.5513458251953	26.4863214492797	26.5580415725707	26.2916679382325	26.5393877029418	26.3529043197633	26.4727258682252
Rab3a_P63011_S188_1	Rab3a	P63011	S188	1	23.2876996994018	23.4401340484619	23.4441889213651	23.4847936630248	23.7184581756592	23.4185209274291	23.4057285459667	23.3552179336548
Rab3a_P63011_S190_1	Rab3a	P63011	S190	1	24.359356880188	24.6089859008789	24.1382036209107	24.5449094772338	24.5468120574952	24.4829359054566	24.4014883041383	24.5981092453003
Prrx1_P63013_S21_1	Prrx1	P63013	S21	1	23.4926519393921	23.2142028808594	23.5996084213257	23.5684925816638	23.6064643859864	23.4502077102661	23.4476842880249	23.2156267166139
Hspa8_P63017_S254_1	Hspa8	P63017	S254	1	21.6808257699934	16.4368762296584	17.4888318668471	18.0541646957233	25.4123001098633	22.3239850997924	22.1798467636109	19.9714593887329
Vamp3_P63024_S48_1	Vamp3	P63024	S48	1	23.5158586502075	24.0071830749512	24.0051946640015	23.7210340499877	24.1738052368165	23.9619340896607	23.8540220260621	23.5902662277222
Vamp3_P63024_S2_1	Vamp3	P63024	S2	1	24.7350435256958	24.716968536377	24.5092058181763	24.5847177505493	24.7489070892334	24.4515295028686	24.6096754074097	24.5930471420289
Vamp3_P63024_S15_1	Vamp3	P63024	S15	1	26.2023820877075	25.9652633666992	26.0778535465678	25.8126249313354	25.9840812683106	25.8923254013061	25.9719095230103	25.949429512024
Hspd1_P63038_S488_1	Hspd1	P63038	S488	1	23.4727182388306	23.8451652526856	23.2972688674927	23.4966268539428	24.0714778900147	23.655306816101	23.7636404037476	23.4339017868043
Eif4e_P63073_S24_1	Eif4e	P63073	S24	1	23.8108568191528	23.3575954437256	23.827696800232	23.2996435165405	NA	23.9695062637329	NA	NA
Ywhaz_P63101_S207_1	Ywhaz	P63101	S207	1	25.215874671936	25.5741081237793	25.0814638137817	25.2893705368041	25.3821983337403	25.6501111984253	25.2453145980835	25.3915948867798
[truncated: 12,780 more rows]

## Sheet: analysis
	Phosphopeptide identification					Comparing LY-treated and basal samples				LY-regulation and Gsk3 motif analysis
Phosphopeptide	Gene	Uniprot	Site	Multiplicity	LY/Basal t	LY/Basal p	LY/Basal adj p	LY/Basal FC	LY-regulated	Matches Gsk3 motif	Putative substrate
Srcap_A0A087WQ44_S579_1	Srcap	A0A087WQ44	S579	1	-1.28247785594618	0.266275573992719	0.568672006505576	0.340239048004122	FALSE	TRUE	FALSE
Adrm1_Q9JKV1_S405_1	Adrm1	Q9JKV1	S405	1	0.427725014385832	0.689441253688638	0.853643929146592	-0.155750751495376	FALSE	FALSE	FALSE
Adrm1_Q9JKV1_S211_1	Adrm1	Q9JKV1	S211	1	-0.138031410935881	0.896076957582538	0.955794651741947	-0.0203094482421484	FALSE	FALSE	FALSE
Ubc_P0CG50_S65_1	Ubc	P0CG50	S65	1	-0.181626782867553	0.862366198740597	0.94063606442856	0.0922584533691548	FALSE	FALSE	FALSE
Ubc_P0CG50_S57_1	Ubc	P0CG50	S57	1	-0.12141469603838	0.909686102664515	0.961185694549753	-0.01542091369625	FALSE	FALSE	FALSE
NA_A0A0G2JG52_S881_1	NA	A0A0G2JG52	S881	1	0.0351087339340595	0.973920358881428	0.991590655818087	-0.0468992186884591	FALSE	TRUE	FALSE
NA_A0A0J9YUD5_S1218_1	NA	A0A0J9YUD5	S1218	1	2.93554502744277	0.0388095093837194	0.211337266472696	-0.18473005294797	FALSE	FALSE	FALSE
NA_A0A0U1RNF2_S247_1	NA	A0A0U1RNF2	S247	1	-0.109410496840482	0.917936304868599	0.964912648291221	-0.00676774978637695	FALSE	FALSE	FALSE
NA_A0A1L1SQU7_S4530_1	NA	A0A1L1SQU7	S4530	1	-1.93194875598812	0.124867699751323	0.39977383271879	0.319364070892323	FALSE	FALSE	FALSE
NA_A0A1L1SQU7_S4297_1	NA	A0A1L1SQU7	S4297	1	1.83069823912452	0.293820130838986	0.59130978310094	-0.441586017608621	FALSE	FALSE	FALSE
NA_A0A286YCV9_S1409_1	NA	A0A286YCV9	S1409	1	1.08823216154055	0.324884621417319	0.613265955062785	-0.231384754180876	FALSE	FALSE	FALSE
NA_A0A286YCV9_S859_1	NA	A0A286YCV9	S859	1	-0.543442035191126	0.608685731558946	0.805642463531456	0.280854701995878	FALSE	FALSE	FALSE
NA_A0A286YCV9_S1390_1	NA	A0A286YCV9	S1390	1	0.181792171480304	0.861732135459538	0.940256221243734	0.016981124877951	FALSE	FALSE	FALSE
NA_A0A286YCV9_S1818_1	NA	A0A286YCV9	S1818	1	-0.500717323088764	0.637765857909378	0.822643707532262	0.0181584358215758	FALSE	FALSE	FALSE
NA_A0A286YCV9_S1380_1	NA	A0A286YCV9	S1380	1	-0.888007285270044	0.430053940655905	0.691168360573911	0.0960793495178258	FALSE	TRUE	FALSE
NA_A0A286YCX6_S273_1	NA	A0A286YCX6	S273	1	-0.219693909406819	0.833597295526313	0.928809849113538	0.0867111105323595	FALSE	FALSE	FALSE
NA_A0A286YCX6_S275_1	NA	A0A286YCX6	S275	1	NA	NA	NA	NA	FALSE	TRUE	FALSE
NA_A0A286YCX6_S269_1	NA	A0A286YCX6	S269	1	NA	NA	NA	-0.259762141328771	FALSE	TRUE	FALSE
NA_A0A286YCX6_S270_1	NA	A0A286YCX6	S270	1	NA	NA	NA	NA	FALSE	TRUE	FALSE
NA_A0A286YCX6_S1090_1	NA	A0A286YCX6	S1090	1	3.83731058464087	0.0898443178365048	0.335369931604389	-0.436975891639097	FALSE	FALSE	FALSE
Rbmxl1_Q91VM5_S205_1	Rbmxl1	Q91VM5	S205	1	0.264737116350708	0.800859828341282	0.910856700722269	-0.0926675796508505	FALSE	FALSE	FALSE
Rbmxl1_Q91VM5_S246_1	Rbmxl1	Q91VM5	S246	1	-0.157257058256749	0.881832723325975	0.950004537436204	0.319605500025776	FALSE	FALSE	FALSE
Rbmxl1_Q91VM5_S349_1	Rbmxl1	Q91VM5	S349	1	NA	NA	NA	-0.388665703160594	FALSE	FALSE	FALSE
Rbmxl1_Q91VM5_S88_1	Rbmxl1	Q91VM5	S88	1	1.15954658316926	0.295191708437301	0.592263295036201	-0.156702518463124	FALSE	TRUE	FALSE
Rbmxl1_Q91VM5_S91_1	Rbmxl1	Q91VM5	S91	1	NA	NA	NA	NA	FALSE	FALSE	FALSE
NA_A0A3Q4EGW0_S393_1	NA	A0A3Q4EGW0	S393	1	-1.45046816835427	0.225964913219207	0.532323685853214	0.171324943998801	FALSE	FALSE	FALSE
Tbc1d25_A1A5B6_S560_1	Tbc1d25	A1A5B6	S560	1	0.359347522548947	0.738685119713216	0.877965557307179	-0.0035662651061763	FALSE	FALSE	FALSE
Slc9a6_A1L3P4_S622_1	Slc9a6	A1L3P4	S622	1	1.07908946372881	0.338445682498401	0.624984093887727	-0.238487720489477	FALSE	FALSE	FALSE
Slc9a6_A1L3P4_S657_1	Slc9a6	A1L3P4	S657	1	-0.00675629246479198	0.994829367467858	0.99822570205949	0.0401782989502024	FALSE	FALSE	FALSE
Slc9a6_A1L3P4_S658_1	Slc9a6	A1L3P4	S658	1	38.4794738317329	0.00430518342698149	0.0517390793992597	-0.293844699859573	FALSE	FALSE	FALSE
Slc9a6_A1L3P4_S687_1	Slc9a6	A1L3P4	S687	1	-0.0773900010288196	0.942188903741374	0.977562641489531	0.0949964523315536	FALSE	FALSE	FALSE
Slc9a6_A1L3P4_S693_1	Slc9a6	A1L3P4	S693	1	-2.33861513470283	0.091749270992022	0.338504807939285	0.451839022218465	FALSE	TRUE	FALSE
Slc9a6_A1L3P4_S700_1	Slc9a6	A1L3P4	S700	1	-2.01747662219532	0.121545499122764	0.394664722193153	0.338664037411345	FALSE	FALSE	FALSE
Slc9a6_A1L3P4_S545_1	Slc9a6	A1L3P4	S545	1	-0.595670633388493	0.57820543526133	0.788358289913571	0.0753642904943419	FALSE	FALSE	FALSE
Cul4b_A2A432_S149_1	Cul4b	A2A432	S149	1	-1.80584528800053	0.130763735470524	0.4083154742135	0.215465545654304	FALSE	TRUE	FALSE
Zmynd8_A2A484_S674_1	Zmynd8	A2A484	S674	1	-0.932777369897837	0.386948441551235	0.661808083212824	0.268628597259475	FALSE	FALSE	FALSE
Zmynd8_A2A484_S553_1	Zmynd8	A2A484	S553	1	-0.820698050643069	0.443355550947015	0.700200434328789	0.203547000885024	FALSE	FALSE	FALSE
Zmynd8_A2A484_S499_1	Zmynd8	A2A484	S499	1	-2.29653951245696	0.06562262714472	0.282251307204038	0.164064884185827	FALSE	FALSE	FALSE
Zmynd8_A2A484_S763_1	Zmynd8	A2A484	S763	1	-1.78767452633927	0.124051678186266	0.398448975331014	0.0964746475219513	FALSE	FALSE	FALSE
Zmynd8_A2A484_S656_1	Zmynd8	A2A484	S656	1	NA	NA	NA	NA	FALSE	FALSE	FALSE
Zmynd8_A2A484_S658_1	Zmynd8	A2A484	S658	1	-0.167033579360622	0.873040499582103	0.945592993973341	-0.0104908943176767	FALSE	FALSE	FALSE
Zmynd8_A2A484_S436_1	Zmynd8	A2A484	S436	1	-3.02781141477056	0.0367257001530858	0.205065268643951	0.786406672676762	FALSE	FALSE	FALSE
Dhx8_A2A4P0_S484_1	Dhx8	A2A4P0	S484	1	NA	NA	NA	0.519799709320079	FALSE	FALSE	FALSE
Arfgef2_A2A5R2_S276_1	Arfgef2	A2A5R2	S276	1	-0.0240393438941602	0.98226415909917	0.995049074221144	0.260395897762816	FALSE	FALSE	FALSE
Arfgef2_A2A5R2_S1518_1	Arfgef2	A2A5R2	S1518	1	2.83562275773679	0.0301940712462021	0.183473175014361	-0.157807350158649	FALSE	TRUE	FALSE
Arfgef2_A2A5R2_S1521_1	Arfgef2	A2A5R2	S1521	1	0.0161242327102767	0.988066897218884	0.996626301966091	-0.0814450354116154	FALSE	FALSE	FALSE
Arfgef2_A2A5R2_S227_1	Arfgef2	A2A5R2	S227	1	0.0951207071991794	0.927368262618131	0.969837321079894	-0.00789117813107509	FALSE	FALSE	FALSE
Arfgef2_A2A5R2_S355_1	Arfgef2	A2A5R2	S355	1	NA	NA	NA	NA	FALSE	FALSE	FALSE
Arfgef2_A2A5R2_S356_1	Arfgef2	A2A5R2	S356	1	-1.23747010332136	0.272880999897256	0.574325150813927	0.145201759660843	FALSE	FALSE	FALSE
Arfgef2_A2A5R2_S621_1	Arfgef2	A2A5R2	S621	1	3.12312004015098	0.0374999604852446	0.207544121841032	-1.23768177547663	FALSE	TRUE	FALSE
Bptf_A2A654_S1302_1	Bptf	A2A654	S1302	1	0.0478354152433316	0.963659981123934	0.987537194388927	-0.1425666809082	FALSE	FALSE	FALSE
Bptf_A2A654_S2462_1	Bptf	A2A654	S2462	1	0.473258994633	0.652945778731393	0.830685272374722	-0.110189914703327	FALSE	FALSE	FALSE
Bptf_A2A654_S1312_1	Bptf	A2A654	S1312	1	1.56446610129508	0.196520865451844	0.49513217829433	-0.180381298065122	FALSE	FALSE	FALSE
Bptf_A2A654_S228_1	Bptf	A2A654	S228	1	1.27166926975186	0.256959999286202	0.560590740086198	-0.0631027221679972	FALSE	FALSE	FALSE
Bptf_A2A654_S2468_1	Bptf	A2A654	S2468	1	0.641129342728233	0.545134017244205	0.766774707104923	0.0172190666198766	FALSE	FALSE	FALSE
Gpatch8_A2A6A1_S648_1	Gpatch8	A2A6A1	S648	1	-0.658839525811028	0.616377370048235	0.809377124717241	0.215833877470416	FALSE	FALSE	FALSE
Gpatch8_A2A6A1_S733_1	Gpatch8	A2A6A1	S733	1	-0.108642528132621	0.920070965161282	0.965652554682755	-0.0860509872436523	FALSE	FALSE	FALSE
Gpatch8_A2A6A1_S753_1	Gpatch8	A2A6A1	S753	1	-0.511596657747958	0.630290353970536	0.817290247401158	0.109486579895052	FALSE	FALSE	FALSE
Gpatch8_A2A6A1_S1037_1	Gpatch8	A2A6A1	S1037	1	NA	NA	NA	NA	FALSE	FALSE	FALSE
Gpatch8_A2A6A1_S1039_1	Gpatch8	A2A6A1	S1039	1	1.32078358530993	0.235765120375232	0.541185451002735	-0.0849245485228138	FALSE	FALSE	FALSE
Cdr2l_A2A6T1_S179_1	Cdr2l	A2A6T1	S179	1	-1.90606852338001	0.137673951331073	0.420154854206695	0.143122740378718	FALSE	FALSE	FALSE
Zmym4_A2A791_S121_1	Zmym4	A2A791	S121	1	1.59836649089678	0.173427186864685	0.469343014556523	-0.129408119226458	FALSE	FALSE	FALSE
Prdm2_A2A7B5_S440_1	Prdm2	A2A7B5	S440	1	NA	NA	NA	0.222721576690674	FALSE	FALSE	FALSE
Prdm2_A2A7B5_S441_1	Prdm2	A2A7B5	S441	1	NA	NA	NA	0.2440219890196	FALSE	FALSE	FALSE
Prdm2_A2A7B5_S792_1	Prdm2	A2A7B5	S792	1	1.46364740101985	0.195378837057	0.493886273700648	-0.159533500671348	FALSE	FALSE	FALSE
Prdm2_A2A7B5_S638_1	Prdm2	A2A7B5	S638	1	-0.690291588088057	0.519830097302437	0.749889817581286	0.0235654224143644	FALSE	FALSE	FALSE
Kiaa1522_A2A7S8_S402_1	Kiaa1522	A2A7S8	S402	1	-0.889158728552619	0.419928482663514	0.6850708356129	0.3360900878906	FALSE	TRUE	FALSE
Osbpl9_A2A8Z1_S325_1	Osbpl9	A2A8Z1	S325	1	NA	NA	NA	0.0996189117431996	FALSE	TRUE	FALSE
Osbpl9_A2A8Z1_S326_1	Osbpl9	A2A8Z1	S326	1	1.08920539178992	0.325214312154961	0.613607924109914	-0.0866155624390004	FALSE	TRUE	FALSE
Osbpl9_A2A8Z1_S329_1	Osbpl9	A2A8Z1	S329	1	-0.512030733694989	0.626927351723445	0.815447456919956	-0.00363731384279831	FALSE	FALSE	FALSE
Dmrta2_A2A9A2_S204_1	Dmrta2	A2A9A2	S204	1	-2.90623593748067	0.0710729934346086	0.29551636462255	0.393795490264925	FALSE	FALSE	FALSE
Szt2_A2A9C3_S1395_1	Szt2	A2A9C3	S1395	1	-0.657699780205187	0.536180836979553	0.760814207600529	0.0965685844421245	FALSE	FALSE	FALSE
Szt2_A2A9C3_S717_1	Szt2	A2A9C3	S717	1	4.43247986687244	0.00442237649151352	0.0529251144763663	-0.247344017028844	FALSE	TRUE	FALSE
Szt2_A2A9C3_S718_1	Szt2	A2A9C3	S718	1	NA	NA	NA	NA	FALSE	TRUE	FALSE
Szt2_A2A9C3_S1650_1	Szt2	A2A9C3	S1650	1	-0.762383284396165	0.474831562944638	0.720965115504472	0.0662875175476252	FALSE	FALSE	FALSE
Szt2_A2A9C3_S722_1	Szt2	A2A9C3	S722	1	0.580397583922492	0.597875402768099	0.800931143856948	-0.116195201873825	FALSE	FALSE	FALSE
Kiaa1109_A2AAE1_S4613_1	Kiaa1109	A2AAE1	S4613	1	-0.0641376130738576	0.953874738895712	0.982824287437486	-0.138836860656749	FALSE	FALSE	FALSE
Kiaa1109_A2AAE1_S1355_1	Kiaa1109	A2AAE1	S1355	1	4.31705025061372	0.0200080924544312	0.145651090833656	-0.749819278717027	FALSE	FALSE	FALSE
Kiaa1109_A2AAE1_S1323_1	Kiaa1109	A2AAE1	S1323	1	NA	NA	NA	0.150719642639153	FALSE	FALSE	FALSE
Kiaa1109_A2AAE1_S2755_1	Kiaa1109	A2AAE1	S2755	1	-0.904665274697721	0.43158958143019	0.692480841575882	0.152018070220976	FALSE	TRUE	FALSE
Sh3pxd2b_A2AAY5_S550_1	Sh3pxd2b	A2AAY5	S550	1	-0.64879052439921	0.54070191018659	0.764580826424522	-0.0312237739563201	FALSE	FALSE	FALSE
Sh3pxd2b_A2AAY5_S551_1	Sh3pxd2b	A2AAY5	S551	1	-1.07177329989071	0.344718263167722	0.630370622280173	0.2543992996216	FALSE	FALSE	FALSE
Med14_A2ABV5_S992_1	Med14	A2ABV5	S992	1	NA	NA	NA	NA	FALSE	FALSE	FALSE
Med14_A2ABV5_S1001_1	Med14	A2ABV5	S1001	1	NA	NA	NA	NA	FALSE	FALSE	FALSE
Ddi2_A2ADY9_S120_1	Ddi2	A2ADY9	S120	1	4.1699410171843	0.0153798574183052	0.124553659277046	-1.32340416595618	FALSE	FALSE	FALSE
Ddi2_A2ADY9_S121_1	Ddi2	A2ADY9	S121	1	NA	NA	NA	NA	FALSE	FALSE	FALSE
Ddi2_A2ADY9_S127_1	Ddi2	A2ADY9	S127	1	NA	NA	NA	0.528851509094249	FALSE	FALSE	FALSE
Ddi2_A2ADY9_S128_1	Ddi2	A2ADY9	S128	1	-2.75626917087756	0.0361837158529181	0.203169822739967	0.305178476001505	FALSE	FALSE	FALSE
Fndc7_A2AED3_S213_1	Fndc7	A2AED3	S213	1	-3.4923196680484	0.0129684574241254	0.111557986007081	0.513393626602305	FALSE	FALSE	FALSE
Dock11_A2AF47_S158_1	Dock11	A2AF47	S158	1	-0.774935738362497	0.468011482111746	0.716707183354368	0.0783691406250036	FALSE	TRUE	FALSE
Dock11_A2AF47_S296_1	Dock11	A2AF47	S296	1	-0.883696497045637	0.411814165052059	0.679095684975584	0.170848369598382	FALSE	FALSE	FALSE
NA_A2AG58_S205_1	NA	A2AG58	S205	1	0.902605600256469	0.426820296374256	0.689529936574112	-0.0361709594726491	FALSE	TRUE	FALSE
Med12_A2AGH6_S699_1	Med12	A2AGH6	S699	1	-2.6411456753446	0.04146866567629	0.218536620913143	0.256726264953652	FALSE	FALSE	FALSE
Ambra1_A2AH22_S1206_1	Ambra1	A2AH22	S1206	1	-0.0504904965483611	0.961501690052903	0.986330210337601	-0.0718941688537242	FALSE	FALSE	FALSE
Camsap1_A2AHC3_S1133_1	Camsap1	A2AHC3	S1133	1	0.423563847370117	0.690700651831318	0.853858676350327	-0.0613813975705888	FALSE	FALSE	FALSE
Camsap1_A2AHC3_S553_1	Camsap1	A2AHC3	S553	1	-0.957898453974126	0.386501630436767	0.661781971855168	0.174792788786984	FALSE	FALSE	FALSE
Camsap1_A2AHC3_S560_1	Camsap1	A2AHC3	S560	1	-3.51660084682188	0.0257336525954629	0.168291545607505	0.342051029205425	FALSE	FALSE	FALSE
Kiaa1429_A2AIV2_S173_1	Kiaa1429	A2AIV2	S173	1	NA	NA	NA	NA	FALSE	FALSE	FALSE
Kiaa1429_A2AIV2_S1577_1	Kiaa1429	A2AIV2	S1577	1	2.62136477746225	0.0398071162391849	0.214293884137074	-0.15153516285762	FALSE	TRUE	FALSE
Kiaa1429_A2AIV2_S1578_1	Kiaa1429	A2AIV2	S1578	1	NA	NA	NA	0.143507003784102	FALSE	TRUE	FALSE
Kiaa1429_A2AIV2_S133_1	Kiaa1429	A2AIV2	S133	1	0.58638181728706	0.589131958607643	0.795029339281675	-0.130283355712901	FALSE	TRUE	FALSE
Kiaa1429_A2AIV2_S138_1	Kiaa1429	A2AIV2	S138	1	NA	NA	NA	0.185729026794402	FALSE	FALSE	FALSE
Man1b1_A2AJ15_S102_1	Man1b1	A2AJ15	S102	1	-0.175954450699641	0.868750865688154	0.943731357229222	-0.0108075141906738	FALSE	FALSE	FALSE
Pnpla7_A2AJ88_S341_1	Pnpla7	A2AJ88	S341	1	-5.46662706939691	0.00642825460615702	0.0699768420067007	1.75770078110313	FALSE	FALSE	FALSE
Pnpla7_A2AJ88_S379_1	Pnpla7	A2AJ88	S379	1	-10.1901598482675	5.8293119245462e-05	0.00328537722801641	0.686986923217848	TRUE	FALSE	FALSE
Pnpla7_A2AJ88_S1280_1	Pnpla7	A2AJ88	S1280	1	-0.359498744610456	0.732174702120197	0.874406134337909	0.184908714796038	FALSE	TRUE	FALSE
Map7d1_A2AJI0_S256_1	Map7d1	A2AJI0	S256	1	NA	NA	NA	0.432518005371104	FALSE	FALSE	FALSE
Map7d1_A2AJI0_S401_1	Map7d1	A2AJI0	S401	1	0.335466532779748	0.756838659103771	0.88827581339428	-0.0207762718200719	FALSE	FALSE	FALSE
Map7d1_A2AJI0_S275_1	Map7d1	A2AJI0	S275	1	NA	NA	NA	-0.141076564788722	FALSE	TRUE	FALSE
Map7d1_A2AJI0_S276_1	Map7d1	A2AJI0	S276	1	NA	NA	NA	-0.141076564788722	FALSE	FALSE	FALSE
Pnisr_A2AJT4_S211_1	Pnisr	A2AJT4	S211	1	1.59146650340119	0.163840811705423	0.455197359573032	-0.219746112823476	FALSE	FALSE	FALSE
Pnisr_A2AJT4_S286_1	Pnisr	A2AJT4	S286	1	NA	NA	NA	NA	FALSE	TRUE	FALSE
Pnisr_A2AJT4_S290_1	Pnisr	A2AJT4	S290	1	-4.06290596199206	0.0245043256478084	0.163395109092441	1.39609840124895	FALSE	FALSE	FALSE
Ppp1r3d_A2AJW4_S54_1	Ppp1r3d	A2AJW4	S54	1	NA	NA	NA	0.0781164169311523	FALSE	TRUE	FALSE
Ppp1r3d_A2AJW4_S58_1	Ppp1r3d	A2AJW4	S58	1	-16.0774806642378	3.8005020578467e-06	0.000630167304982957	1.92353296279902	TRUE	FALSE	FALSE
Ppp1r3d_A2AJW4_S23_1	Ppp1r3d	A2AJW4	S23	1	11.1327237990194	0.00060010706395157	0.0143211222654327	-0.68906068801877	TRUE	TRUE	TRUE
Ppp1r3d_A2AJW4_S25_1	Ppp1r3d	A2AJW4	S25	1	-0.255051305178701	0.811214490201831	0.915742103583732	-0.0192241668700994	FALSE	TRUE	FALSE
Ppp1r3d_A2AJW4_S113_1	Ppp1r3d	A2AJW4	S113	1	2.7665287846293	0.0483472938947639	0.238731717501076	-0.465730190277071	FALSE	FALSE	FALSE
Gm13695_Q8C5N3_S60_1	Gm13695	Q8C5N3	S60	1	0.645899603278604	0.557100072648814	0.774268942076662	-0.0770230802244605	FALSE	FALSE	FALSE
Gm13695_A2AK44_S106_1	Gm13695	A2AK44	S106	1	NA	NA	NA	NA	FALSE	FALSE	FALSE
Gm13695_A2AK44_S107_1	Gm13695	A2AK44	S107	1	-0.188998458180502	0.860413676585636	0.939524042304888	-0.0715484619140483	FALSE	FALSE	FALSE
Ubr4_A2AN08_S619_1	Ubr4	A2AN08	S619	1	-0.736144435835263	0.489487724925711	0.730528184304078	0.0832934379577779	FALSE	FALSE	FALSE
Ubr4_A2AN08_S620_1	Ubr4	A2AN08	S620	1	-0.436177155399194	0.679054272781651	0.847040987232323	-0.00125072459908893	FALSE	TRUE	FALSE
Ubr4_A2AN08_S1759_1	Ubr4	A2AN08	S1759	1	0.750134559815299	0.49015756315942	0.730955771651059	-0.127291202545177	FALSE	FALSE	FALSE
Ubr4_A2AN08_S2715_1	Ubr4	A2AN08	S2715	1	-0.368170214221651	0.764935003493523	0.892567197855115	0.0524430274964267	FALSE	TRUE	FALSE
Ubr4_A2AN08_S2716_1	Ubr4	A2AN08	S2716	1	1.51831142366355	0.204667761719501	0.505646547085022	-0.18728446960445	FALSE	TRUE	FALSE
Ubr4_A2AN08_S2719_1	Ubr4	A2AN08	S2719	1	-0.973677381237644	0.386447262768631	0.661781971855168	0.141395347329588	FALSE	FALSE	FALSE
Ubr4_A2AN08_S2882_1	Ubr4	A2AN08	S2882	1	0.00181136527079723	0.998766590352897	0.999336891559908	-0.000317573547299332	FALSE	FALSE	FALSE
Ubr4_A2AN08_S2889_1	Ubr4	A2AN08	S2889	1	NA	NA	NA	-0.0308465957641495	FALSE	TRUE	FALSE
Mdn1_A2ANY6_S4827_1	Mdn1	A2ANY6	S4827	1	2.21679804257986	0.0848094816603337	0.324734029342663	-0.289673805236799	FALSE	FALSE	FALSE
Mdn1_A2ANY6_S5012_1	Mdn1	A2ANY6	S5012	1	2.29795848219294	0.0792333419283599	0.312912897826153	-0.289249897003174	FALSE	FALSE	FALSE
Mdn1_A2ANY6_S4747_1	Mdn1	A2ANY6	S4747	1	1.40169582784207	0.223347579393508	0.529490189772301	-0.31583118438715	FALSE	FALSE	FALSE
Mdn1_A2ANY6_S4927_1	Mdn1	A2ANY6	S4927	1	-0.814777039909745	0.480938190394267	0.725146789180391	0.0969057389053916	FALSE	FALSE	FALSE
Fmnl2_A2APV2_S183_1	Fmnl2	A2APV2	S183	1	-3.87869276625893	0.00830896181896183	0.0830622765635058	0.243121866006589	FALSE	FALSE	FALSE
Fmnl2_A2APV2_S171_1	Fmnl2	A2APV2	S171	1	2.11125657030828	0.0801014163404342	0.31410622269237	-0.160428047180151	FALSE	FALSE	FALSE
Rtf1_A2AQ19_S702_1	Rtf1	A2AQ19	S702	1	-0.377639313718109	0.727188760093756	0.8721843593912	0.183614253997828	FALSE	FALSE	FALSE
Ppig_A2AR02_S395_1	Ppig	A2AR02	S395	1	-0.332590565325868	0.750789404642415	0.884886328119812	0.0564608573913254	FALSE	FALSE	FALSE
Ppig_A2AR02_S413_1	Ppig	A2AR02	S413	1	-0.0786130298482576	0.940044142454056	0.976559483002012	-0.180621623992923	FALSE	FALSE	FALSE
Ppip5k1_A2ARP1_S982_1	Ppip5k1	A2ARP1	S982	1	NA	NA	NA	NA	FALSE	FALSE	FALSE
Ppip5k1_A2ARP1_S959_1	Ppip5k1	A2ARP1	S959	1	-0.563921875286858	0.593256280331078	0.797490906270458	0.0402722358703294	FALSE	FALSE	FALSE
Ppip5k1_A2ARP1_S1032_1	Ppip5k1	A2ARP1	S1032	1	NA	NA	NA	0.125748634338446	FALSE	FALSE	FALSE
Ppip5k1_A2ARP1_S939_1	Ppip5k1	A2ARP1	S939	1	0.270436646349757	0.800725362253604	0.910856700722269	-0.0504312515258505	FALSE	FALSE	FALSE
Ppip5k1_A2ARP1_S1147_1	Ppip5k1	A2ARP1	S1147	1	-1.20134886795735	0.280389441367946	0.581404923700103	0.0963826003410375	FALSE	FALSE	FALSE
Fam171a1_A2ATK9_S511_1	Fam171a1	A2ATK9	S511	1	-0.934951040661215	0.395819688129663	0.668539841731188	0.066228389739976	FALSE	FALSE	FALSE
Fam171a1_A2ATK9_S544_1	Fam171a1	A2ATK9	S544	1	0.601117089515718	0.569836112978094	0.784536097302331	-0.268170833587675	FALSE	FALSE	FALSE
Fam171a1_A2ATK9_S460_1	Fam171a1	A2ATK9	S460	1	NA	NA	NA	NA	FALSE	FALSE	FALSE
Slc43a3_A2AVZ9_S259_1	Slc43a3	A2AVZ9	S259	1	-1.0373854933368	0.372089187038026	0.651892206142328	0.374518871307423	FALSE	FALSE	FALSE
Rabgap1_A2AWA9_S987_1	Rabgap1	A2AWA9	S987	1	-1.33545378979601	0.405516515253579	0.675065138858806	0.402397155761747	FALSE	TRUE	FALSE
Rabgap1_A2AWA9_S496_1	Rabgap1	A2AWA9	S496	1	1.41675899539409	0.378532194730756	0.655986321084004	-0.893258699833464	FALSE	TRUE	FALSE
Rabgap1_A2AWA9_S42_1	Rabgap1	A2AWA9	S42	1	-1.10033740774161	0.313445461922676	0.60498873160215	0.137104511261025	FALSE	FALSE	FALSE
Gpr155_A2AWR3_S835_1	Gpr155	A2AWR3	S835	1	-2.77784494506572	0.0324101125137188	0.191432161729198	0.377863407135028	FALSE	TRUE	FALSE
Gpr155_A2AWR3_S839_1	Gpr155	A2AWR3	S839	1	NA	NA	NA	NA	FALSE	FALSE	FALSE
Gm14295_A2BG91_S70_1	Gm14295	A2BG91	S70	1	-2.60674873885487	0.0492081425007656	0.240926632644043	1.17346209761452	FALSE	FALSE	FALSE
Arid1a_A2BH40_S697_1	Arid1a	A2BH40	S697	1	-1.4464547443381	0.201105876268205	0.500942116216499	0.113519668579098	FALSE	FALSE	FALSE
Arid1a_A2BH40_S773_1	Arid1a	A2BH40	S773	1	2.63728516336202	0.0765172437124032	0.306126979596389	-0.229348659515377	FALSE	FALSE	FALSE
Arid1a_A2BH40_S716_1	Arid1a	A2BH40	S716	1	-1.51681559018952	0.182884636696323	0.479684348565483	0.450043678283649	FALSE	FALSE	FALSE
Arid1a_A2BH40_S365_1	Arid1a	A2BH40	S365	1	-1.60971730009284	0.195840986520319	0.494617378979904	0.222929477691626	FALSE	TRUE	FALSE
Arid1a_A2BH40_S1605_1	Arid1a	A2BH40	S1605	1	0.743268567710956	0.486391171986682	0.728491630627427	-0.168366333419666	FALSE	FALSE	FALSE
Kalrn_A2CG49_S1771_1	Kalrn	A2CG49	S1771	1	-1.05338906478168	0.390923276559746	0.665162582855451	0.217650413513152	FALSE	TRUE	FALSE
Arid4b_A2CG63_S756_1	Arid4b	A2CG63	S756	1	-1.10607107188733	0.313139894573978	0.60498873160215	0.0473060607910476	FALSE	FALSE	FALSE
Arid4b_A2CG63_S482_1	Arid4b	A2CG63	S482	1	0.513051745585299	0.637574661718945	0.822643707532262	-0.0726880864072115	FALSE	FALSE	FALSE
Uhrf1bp1l_A2RSJ4_S1008_1	Uhrf1bp1l	A2RSJ4	S1008	1	-0.232237175241454	0.826834291515723	0.924951827998424	0.0489392766005921	FALSE	FALSE	FALSE
Uhrf1bp1l_A2RSJ4_S414_1	Uhrf1bp1l	A2RSJ4	S414	1	NA	NA	NA	-0.21765613555905	FALSE	TRUE	FALSE
Uhrf1bp1l_A2RSJ4_S418_1	Uhrf1bp1l	A2RSJ4	S418	1	-0.288783805392834	0.791064504629997	0.905474252536727	-0.0364981850153399	FALSE	TRUE	FALSE
Uhrf1bp1l_A2RSJ4_S952_1	Uhrf1bp1l	A2RSJ4	S952	1	-1.03173589626856	0.370996712831122	0.651117100220935	0.143249034881574	FALSE	FALSE	FALSE
Uhrf1bp1l_A2RSJ4_S988_1	Uhrf1bp1l	A2RSJ4	S988	1	-0.794768264889412	0.469358191415577	0.717569025129224	0.0738340946077898	FALSE	FALSE	FALSE
Uhrf1bp1l_A2RSJ4_S934_1	Uhrf1bp1l	A2RSJ4	S934	1	-0.387139815286093	0.712399182391472	0.866205957114185	0.0408854484558283	FALSE	TRUE	FALSE
Rsrc2_A2RTL5_S45_1	Rsrc2	A2RTL5	S45	1	NA	NA	NA	0.518719673156752	FALSE	FALSE	FALSE
Chd6_A3KFM7_S1865_1	Chd6	A3KFM7	S1865	1	4.26738720340591	0.0119282424266542	0.105383028265135	-1.48208797938956	FALSE	FALSE	FALSE
Tbc1d8b_A3KGB4_S952_1	Tbc1d8b	A3KGB4	S952	1	-7.5304031905957	0.000284985723427783	0.00886011321124258	0.839398384094199	TRUE	FALSE	FALSE
Ralgapa2_A3KGS3_S373_1	Ralgapa2	A3KGS3	S373	1	-0.0136422115293781	0.990096799443554	0.996776589743064	-0.0187368392943981	FALSE	TRUE	FALSE
Ralgapa2_A3KGS3_S375_1	Ralgapa2	A3KGS3	S375	1	NA	NA	NA	NA	FALSE	TRUE	FALSE
Ralgapa2_A3KGS3_S376_1	Ralgapa2	A3KGS3	S376	1	NA	NA	NA	0.128858566284201	FALSE	TRUE	FALSE
Ralgapa2_A3KGS3_S1348_1	Ralgapa2	A3KGS3	S1348	1	NA	NA	NA	0.346372604370149	FALSE	FALSE	FALSE
Ralgapa2_A3KGS3_S819_1	Ralgapa2	A3KGS3	S819	1	1.30495903426251	0.253880757353302	0.557193505635743	-0.0617508888244735	FALSE	FALSE	FALSE
Ralgapa2_A3KGS3_S820_1	Ralgapa2	A3KGS3	S820	1	0.0642870975247472	0.952501085264868	0.982205039794084	-0.0561990737914968	FALSE	FALSE	FALSE
Ralgapa2_A3KGS3_S696_1	Ralgapa2	A3KGS3	S696	1	NA	NA	NA	0.559447288513251	FALSE	TRUE	FALSE
Ralgapa2_A3KGS3_S362_1	Ralgapa2	A3KGS3	S362	1	4.49413620905915	0.0190428095262605	0.142119232739691	-1.37798447502947	FALSE	TRUE	FALSE
Ralgapa2_A3KGS3_S368_1	Ralgapa2	A3KGS3	S368	1	0.348947475169735	0.744229783913587	0.880712966255208	-0.209900190278908	FALSE	TRUE	FALSE
Ralgapa2_A3KGS3_S765_1	Ralgapa2	A3KGS3	S765	1	6.72724171776495	0.0895705403823855	0.334675556014002	-0.321575164794947	FALSE	FALSE	FALSE
Phrf1_A6H619_S1201_1	Phrf1	A6H619	S1201	1	-0.652204941797682	0.549316769239191	0.769824442483084	0.0747666358947221	FALSE	FALSE	FALSE
Phrf1_A6H619_S914_1	Phrf1	A6H619	S914	1	NA	NA	NA	NA	FALSE	TRUE	FALSE
Phrf1_A6H619_S919_1	Phrf1	A6H619	S919	1	NA	NA	NA	0.102133750915499	FALSE	FALSE	FALSE
Phrf1_A6H619_S867_1	Phrf1	A6H619	S867	1	-0.712002813285918	0.525490401799618	0.754204812430497	0.114500999450701	FALSE	FALSE	FALSE
Armt1_A6H630_S203_1	Armt1	A6H630	S203	1	NA	NA	NA	-0.191892147064173	FALSE	FALSE	FALSE
Rabgap1l_A6H6A9_S490_1	Rabgap1l	A6H6A9	S490	1	2.55669271805494	0.0802063981522284	0.31410622269237	-0.151268482208277	FALSE	FALSE	FALSE
Rabgap1l_A6H6A9_S119_1	Rabgap1l	A6H6A9	S119	1	-1.01433634332485	0.384689443496951	0.660647241526361	0.187407016754175	FALSE	FALSE	FALSE
Rabgap1l_A6H6A9_S121_1	Rabgap1l	A6H6A9	S121	1	NA	NA	NA	NA	FALSE	FALSE	FALSE
Ankrd50_A6H6J9_S207_1	Ankrd50	A6H6J9	S207	1	NA	NA	NA	0.566982746124225	FALSE	FALSE	FALSE
Ankrd50_A6H6J9_S177_1	Ankrd50	A6H6J9	S177	1	0.189812967087957	0.863659199592309	0.941149147779371	-0.158868312835722	FALSE	FALSE	FALSE
Ankrd50_A6H6J9_S223_1	Ankrd50	A6H6J9	S223	1	-1.7326903198005	0.139236203481157	0.422524465517331	0.340505123138371	FALSE	FALSE	FALSE
Dennd4c_A6H8H2_S1057_1	Dennd4c	A6H8H2	S1057	1	1.77818393050093	0.287976068031067	0.587025681124843	-0.362902641296348	FALSE	FALSE	FALSE
Dennd4c_A6H8H2_S1043_1	Dennd4c	A6H8H2	S1043	1	3.18410209827892	0.018985456120005	0.141783683726486	-0.565021510026952	FALSE	FALSE	FALSE
Dennd4c_A6H8H2_S1246_1	Dennd4c	A6H8H2	S1246	1	NA	NA	NA	NA	FALSE	FALSE	FALSE
Dennd4c_A6H8H2_S1248_1	Dennd4c	A6H8H2	S1248	1	NA	NA	NA	NA	FALSE	FALSE	FALSE
Dennd4c_A6H8H2_S1637_1	Dennd4c	A6H8H2	S1637	1	-1.03652384874844	0.36668982746835	0.647023182613417	0.151863574981725	FALSE	FALSE	FALSE
Dennd4c_A6H8H2_S1340_1	Dennd4c	A6H8H2	S1340	1	-15.0222394801224	5.74312164497069e-06	0.000856706273623589	1.0296281983827	TRUE	FALSE	FALSE
Dennd4c_A6H8H2_S1274_1	Dennd4c	A6H8H2	S1274	1	-2.3034010767601	0.0952114964364983	0.34647415099554	0.234331607818575	FALSE	TRUE	FALSE
Dennd4c_A6H8H2_S1096_1	Dennd4c	A6H8H2	S1096	1	2.87635404227117	0.0450370727194755	0.229110337475998	-0.349167823791504	FALSE	FALSE	FALSE
Dennd4c_A6H8H2_S987_1	Dennd4c	A6H8H2	S987	1	NA	NA	NA	0.140220642089801	FALSE	FALSE	FALSE
Arhgap31_A6X8Z5_S765_1	Arhgap31	A6X8Z5	S765	1	-4.13292428462548	0.00736026792823022	0.0761381784510686	0.338633537292452	FALSE	TRUE	FALSE
Dpy19l1_A6X919_S22_1	Dpy19l1	A6X919	S22	1	-1.67108187095981	0.14965807154682	0.435462359249025	0.104419231414827	FALSE	FALSE	FALSE
Dpy19l1_A6X919_S23_1	Dpy19l1	A6X919	S23	1	-1.67108187095981	0.14965807154682	0.435462359249025	0.104419231414827	FALSE	TRUE	FALSE
Dpy19l1_A6X919_S28_1	Dpy19l1	A6X919	S28	1	NA	NA	NA	NA	FALSE	TRUE	FALSE
Pfkfb3_A7UAK5_S507_1	Pfkfb3	A7UAK5	S507	1	NA	NA	NA	-0.0516686439514267	FALSE	FALSE	FALSE
Pfkfb3_A7UAK5_S490_1	Pfkfb3	A7UAK5	S490	1	-3.58514666160077	0.0140675030650236	0.117823061908444	0.405733585357673	FALSE	FALSE	FALSE
Thada_A8C756_S1006_1	Thada	A8C756	S1006	1	0.839804843619541	0.51474493444793	0.747304475117627	-0.180245955430088	FALSE	FALSE	FALSE
Sec14l1_A8Y5H7_S578_1	Sec14l1	A8Y5H7	S578	1	0.282555208342383	0.793938181255525	0.907255966015228	0.0135669708252024	FALSE	FALSE	FALSE
Chd3_B1AR17_S764_1	Chd3	B1AR17	S764	1	NA	NA	NA	NA	FALSE	TRUE	FALSE
Chd3_B1AR17_S765_1	Chd3	B1AR17	S765	1	NA	NA	NA	-0.496602535247774	FALSE	FALSE	FALSE
Chd3_B1AR17_S649_1	Chd3	B1AR17	S649	1	NA	NA	NA	-0.169062137603778	FALSE	FALSE	FALSE
Vps13d_B1ART2_S1043_1	Vps13d	B1ART2	S1043	1	NA	NA	NA	0.568933963775677	FALSE	FALSE	FALSE
Vps13d_B1ART2_S2078_1	Vps13d	B1ART2	S2078	1	5.95307006028807	0.00937456161120246	0.0905100079272299	-0.682680176382519	FALSE	FALSE	FALSE
Vps13d_B1ART2_S2080_1	Vps13d	B1ART2	S2080	1	NA	NA	NA	NA	FALSE	TRUE	FALSE
Vps13d_B1ART2_S1708_1	Vps13d	B1ART2	S1708	1	-3.83760524657176	0.0203280299882228	0.147104991205096	1.37070217126836	FALSE	FALSE	FALSE
Vps13d_B1ART2_S1710_1	Vps13d	B1ART2	S1710	1	NA	NA	NA	NA	FALSE	FALSE	FALSE
Vps13d_B1ART2_S2435_1	Vps13d	B1ART2	S2435	1	2.46177124981292	0.0526909488421292	0.248797831491044	-0.280105113983172	FALSE	FALSE	FALSE
Vps13d_B1ART2_S1035_1	Vps13d	B1ART2	S1035	1	NA	NA	NA	NA	FALSE	TRUE	FALSE
Vps13d_B1ART2_S1039_1	Vps13d	B1ART2	S1039	1	13.3688565229373	0.0109451616019571	0.0988347228792355	-1.8898811340332	FALSE	TRUE	FALSE
Vps13d_B1ART2_S753_1	Vps13d	B1ART2	S753	1	-5.76817881545235	0.00214552379978572	0.0324694944356461	0.647832699221439	TRUE	FALSE	FALSE
Vps13d_B1ART2_S765_1	Vps13d	B1ART2	S765	1	-8.69544147976534	0.000160451159490851	0.00644112882713975	1.08588653550866	TRUE	FALSE	FALSE
Vps13d_B1ART2_S1725_1	Vps13d	B1ART2	S1725	1	-1.00255138677834	0.356979291416846	0.639679522340573	0.0221338272095508	FALSE	TRUE	FALSE
Vps13d_B1ART2_S1728_1	Vps13d	B1ART2	S1728	1	-7.87911675099292	0.000566277486734154	0.0138140313981353	1.43439399794295	TRUE	FALSE	FALSE
Pex10_B1AUE5_S125_1	Pex10	B1AUE5	S125	1	NA	NA	NA	-0.144009113311775	FALSE	FALSE	FALSE
Pex10_B1AUE5_S259_1	Pex10	B1AUE5	S259	1	-0.791873333441307	0.458602027414084	0.711046825216804	0.0358166694640758	FALSE	FALSE	FALSE
Tbc1d2_B1AVH7_S914_1	Tbc1d2	B1AVH7	S914	1	-1.45704336922357	0.201572387484561	0.501236619259043	0.242223739624048	FALSE	FALSE	FALSE
Kif16b_B1AVY7_S582_1	Kif16b	B1AVY7	S582	1	0.11553079215047	0.91519817639409	0.963437894344947	0.0113520622253276	FALSE	FALSE	FALSE
Uprt_B1AVZ0_S20_1	Uprt	B1AVZ0	S20	1	NA	NA	NA	NA	FALSE	TRUE	FALSE
Uprt_B1AVZ0_S22_1	Uprt	B1AVZ0	S22	1	2.51763399285543	0.0551827327055921	0.255192257431156	-0.840358261225362	FALSE	TRUE	FALSE
Uprt_B1AVZ0_S23_1	Uprt	B1AVZ0	S23	1	NA	NA	NA	0.0320644378662465	FALSE	FALSE	FALSE
Uprt_B1AVZ0_S25_1	Uprt	B1AVZ0	S25	1	NA	NA	NA	NA	FALSE	FALSE	FALSE
Akirin2_B1AXD8_S21_1	Akirin2	B1AXD8	S21	1	3.10130407143165	0.0433823611230612	0.223575492616641	-1.04095659952168	FALSE	FALSE	FALSE
Nfx1_B1AY10_S81_1	Nfx1	B1AY10	S81	1	-0.919307202714922	0.394768337983714	0.668183042649389	0.0673537254333709	FALSE	FALSE	FALSE
Usp24_B1AY13_S2601_1	Usp24	B1AY13	S2601	1	-0.0388048941150331	0.970565390654585	0.99019713222424	0.0594948892419218	FALSE	FALSE	FALSE
Usp24_B1AY13_S2074_1	Usp24	B1AY13	S2074	1	-6.15507324374121	0.00500798387008759	0.0585253763612586	1.9611935615751	FALSE	TRUE	FALSE
Usp24_B1AY13_S1138_1	Usp24	B1AY13	S1138	1	-0.387990692588082	0.71587158649664	0.867605505524501	0.0047416687012003	FALSE	FALSE	FALSE
Usp24_B1AY13_S1140_1	Usp24	B1AY13	S1140	1	NA	NA	NA	0.0729646682740501	FALSE	FALSE	FALSE
Usp24_B1AY13_S2558_1	Usp24	B1AY13	S2558	1	-3.4613264008868	0.0139924624478772	0.117280412356163	0.228548049926751	FALSE	TRUE	FALSE
Usp24_B1AY13_S2044_1	Usp24	B1AY13	S2044	1	6.36081043434295	0.00139313899648843	0.0244461706423683	-0.126902580261252	TRUE	FALSE	FALSE
Mbd5_B1AYB6_S263_1	Mbd5	B1AYB6	S263	1	-3.18894636762362	0.0447662677087329	0.228443741684038	0.522221588021722	FALSE	FALSE	FALSE
Mbd5_B1AYB6_S264_1	Mbd5	B1AYB6	S264	1	-6.26587474140611	0.00641002441608376	0.0699114293083073	0.64271678463189	FALSE	FALSE	FALSE
Tmem245_B1AZA5_S12_1	Tmem245	B1AZA5	S12	1	1.9154048443482	0.105962539592605	0.367118341411886	-0.311195373535149	FALSE	TRUE	FALSE
Tmem245_B1AZA5_S327_1	Tmem245	B1AZA5	S327	1	-0.66075747298597	0.626176228510751	0.814841018015412	0.506494998931871	FALSE	TRUE	FALSE
Tmem245_B1AZA5_S329_1	Tmem245	B1AZA5	S329	1	NA	NA	NA	-0.0625505447387482	FALSE	FALSE	FALSE
Thoc2_B1AZI6_S1417_1	Thoc2	B1AZI6	S1417	1	-0.454374472020306	0.673980357510897	0.843932283055945	0.475163588145378	FALSE	TRUE	FALSE
Thoc2_B1AZI6_S1217_1	Thoc2	B1AZI6	S1217	1	NA	NA	NA	NA	FALSE	TRUE	FALSE
Thoc2_B1AZI6_S1219_1	Thoc2	B1AZI6	S1219	1	-1.85786459276949	0.114621567500746	0.384484779287196	0.249763813000541	FALSE	TRUE	FALSE
Dlgap4_B1AZP2_S973_1	Dlgap4	B1AZP2	S973	1	-0.361541094024593	0.735100144563104	0.875866779356432	0.0473010015463409	FALSE	FALSE	FALSE
Dlgap4_B1AZP2_S716_1	Dlgap4	B1AZP2	S716	1	-13.5205630993192	0.0461558584590813	0.231609287995767	0.282279968261705	FALSE	FALSE	FALSE
Uhrf1bp1_B2KF50_S929_1	Uhrf1bp1	B2KF50	S929	1	4.01622219034613	0.00893836428123377	0.087404979266321	-0.332449436187773	FALSE	FALSE	FALSE
Uhrf1bp1_B2KF50_S936_1	Uhrf1bp1	B2KF50	S936	1	-1.33521899766397	0.230267432367887	0.536675728791238	0.319638729095431	FALSE	FALSE	FALSE
Uhrf1bp1_B2KF50_S942_1	Uhrf1bp1	B2KF50	S942	1	0.988566685660445	0.361599194796892	0.643499204801873	-0.0208449363708745	FALSE	FALSE	FALSE
Uhrf1bp1_B2KF50_S746_1	Uhrf1bp1	B2KF50	S746	1	0.19255987449272	0.869913195742386	0.944461841317206	-0.0758099555969736	FALSE	FALSE	FALSE
Uhrf1bp1_B2KF50_S1095_1	Uhrf1bp1	B2KF50	S1095	1	-1.31896620449752	0.235427939654199	0.541185451002735	0.255726814270048	FALSE	TRUE	FALSE
Uhrf1bp1_B2KF50_S1098_1	Uhrf1bp1	B2KF50	S1098	1	-1.32609362229755	0.234165877449433	0.540248397640444	0.288318634033253	FALSE	TRUE	FALSE
Uhrf1bp1_B2KF50_S914_1	Uhrf1bp1	B2KF50	S914	1	-1.17037890811621	0.307008333234271	0.600937953897911	0.319629669189446	FALSE	FALSE	FALSE
Cad_B2RQC6_S1859_1	Cad	B2RQC6	S1859	1	0.0573417176230262	0.956678757650888	0.983466794184765	-0.0512309074401784	FALSE	FALSE	FALSE
Cad_B2RQC6_S10_1	Cad	B2RQC6	S10	1	-1.14595685158563	0.321114434953384	0.610417815527376	0.0717851821896822	FALSE	FALSE	FALSE
Cad_B2RQC6_S1900_1	Cad	B2RQC6	S1900	1	-0.972383450895557	0.387768336760967	0.662256686204244	0.176079273223923	FALSE	FALSE	FALSE
Cad_B2RQC6_S1406_1	Cad	B2RQC6	S1406	1	0.30836203334061	0.799641403333009	0.910856700722269	-0.191400782402695	FALSE	FALSE	FALSE
Cad_B2RQC6_S1038_1	Cad	B2RQC6	S1038	1	0.63332414681089	0.563755417016562	0.780056582814648	-0.0937514305115208	FALSE	FALSE	FALSE
Phf3_B2RQG2_S249_1	Phf3	B2RQG2	S249	1	-2.07539022153095	0.10564445464064	0.367118341411886	0.179269313812277	FALSE	FALSE	FALSE
Phf3_B2RQG2_S377_1	Phf3	B2RQG2	S377	1	1.89042993095183	0.119787108300284	0.392565633808968	-0.197330407626058	FALSE	FALSE	FALSE
Ythdc2_B2RR83_S1105_1	Ythdc2	B2RR83	S1105	1	0.815954403865787	0.465423396729395	0.715617401153206	-0.0120172500610494	FALSE	FALSE	FALSE
Ythdc2_B2RR83_S1236_1	Ythdc2	B2RR83	S1236	1	-0.0483069665136567	0.964375416067691	0.988037891576113	0.012053012847975	FALSE	FALSE	FALSE
Ythdc2_B2RR83_S1238_1	Ythdc2	B2RR83	S1238	1	NA	NA	NA	NA	FALSE	FALSE	FALSE
Brpf1_B2RRD7_S858_1	Brpf1	B2RRD7	S858	1	-2.3217916228438	0.0810234358104919	0.315409707079904	0.412311553955149	FALSE	TRUE	FALSE
Otud4_B2RRE7_S554_1	Otud4	B2RRE7	S554	1	-1.3632200871956	0.225837663358167	0.532323685853214	0.117452621459947	FALSE	FALSE	FALSE
Otud4_B2RRE7_S1016_1	Otud4	B2RRE7	S1016	1	NA	NA	NA	0.252740383148225	FALSE	FALSE	FALSE
Otud4_B2RRE7_S1017_1	Otud4	B2RRE7	S1017	1	-1.71716459879216	0.304966822923641	0.598740107108221	0.349427223205598	FALSE	FALSE	FALSE
Otud4_B2RRE7_S1000_1	Otud4	B2RRE7	S1000	1	-3.30982978436082	0.0301548886099299	0.183414184256357	1.44652653326495	FALSE	TRUE	FALSE
Zfc3h1_B2RT41_S29_1	Zfc3h1	B2RT41	S29	1	NA	NA	NA	0.755838796072918	FALSE	FALSE	FALSE
Zfc3h1_B2RT41_S952_1	Zfc3h1	B2RT41	S952	1	NA	NA	NA	-0.985618591308597	FALSE	TRUE	FALSE
Apba1_B2RUJ5_S573_1	Apba1	B2RUJ5	S573	1	0.394908692822228	0.714030644014434	0.866853204389764	-0.188264330324138	FALSE	FALSE	FALSE
Zcchc24_B2RVL6_S65_1	Zcchc24	B2RVL6	S65	1	0.919045287247957	0.423128557675268	0.687566145489455	-0.0838932991027228	FALSE	FALSE	FALSE
Zcchc24_B2RVL6_S93_1	Zcchc24	B2RVL6	S93	1	NA	NA	NA	1.256757736206	FALSE	TRUE	FALSE
Zcchc24_B2RVL6_S97_1	Zcchc24	B2RVL6	S97	1	NA	NA	NA	NA	FALSE	FALSE	FALSE
Ep300_B2RWS6_S1037_1	Ep300	B2RWS6	S1037	1	-0.470395562446436	0.655055235096839	0.832443290541256	0.033784389495878	FALSE	FALSE	FALSE
Ep300_B2RWS6_S1725_1	Ep300	B2RWS6	S1725	1	0.413412706269559	0.694153440663254	0.855982918153513	-0.0873484611511763	FALSE	FALSE	FALSE
Ep300_B2RWS6_S2306_1	Ep300	B2RWS6	S2306	1	0.88950582322533	0.411523959407049	0.678975181066339	-0.0656428337096209	FALSE	FALSE	FALSE
Zcchc11_B2RX14_S131_1	Zcchc11	B2RX14	S131	1	2.93912816416281	0.0335332109851034	0.194254919939528	-0.236475467681874	FALSE	FALSE	FALSE
Cped1_B2RX70_S561_1	Cped1	B2RX70	S561	1	0.762829649105746	0.480810262349914	0.7250811154015	-0.157148361206048	FALSE	FALSE	FALSE
Ppp2r3a_B2RXC8_S154_1	Ppp2r3a	B2RXC8	S154	1	-0.168383600587882	0.872057972025473	0.94534918115818	-0.0167816285952895	FALSE	FALSE	FALSE
Ppfia1_B2RXQ2_S775_1	Ppfia1	B2RXQ2	S775	1	3.58475910784379	0.141425206986219	0.425913607035885	-0.745292663574197	FALSE	TRUE	FALSE
Ppfia1_B2RXQ2_S797_1	Ppfia1	B2RXQ2	S797	1	1.3375829515081	0.229628541914328	0.536430286124552	-0.241913921513991	FALSE	FALSE	FALSE
Ppfia1_B2RXQ2_S554_1	Ppfia1	B2RXQ2	S554	1	0.471985686364803	0.703060211208941	0.861303338306189	-0.221003055572528	FALSE	FALSE	FALSE
Ppfia1_B2RXQ2_S239_1	Ppfia1	B2RXQ2	S239	1	0.388902422421328	0.715441171858735	0.867461047820664	-0.0890769958495952	FALSE	TRUE	FALSE
Ppfia1_B2RXQ2_S1235_1	Ppfia1	B2RXQ2	S1235	1	NA	NA	NA	NA	FALSE	FALSE	FALSE
Ppfia1_B2RXQ2_S1236_1	Ppfia1	B2RXQ2	S1236	1	-3.14994912867123	0.0310004603926752	0.186101347028301	1.33870835448068	FALSE	FALSE	FALSE
Ankrd44_B2RXR6_S983_1	Ankrd44	B2RXR6	S983	1	-1.08824995744804	0.318493449480762	0.6084514496609	0.127974033355777	FALSE	FALSE	FALSE
Dock5_B2RY04_S1832_1	Dock5	B2RY04	S1832	1	-1.86346528889229	0.191774760409577	0.489327259137524	0.513286113739024	FALSE	FALSE	FALSE
Dock5_B2RY04_S1765_1	Dock5	B2RY04	S1765	1	-4.38658045530998	0.00464205188418805	0.0551094941772283	0.210594654083323	FALSE	FALSE	FALSE
Dock5_B2RY04_S1802_1	Dock5	B2RY04	S1802	1	NA	NA	NA	NA	FALSE	TRUE	FALSE
Rbm25_B2RY56_S698_1	Rbm25	B2RY56	S698	1	2.11825518287934	0.0794753760081004	0.313004398247393	-0.692339420318575	FALSE	FALSE	FALSE
Rbm25_B2RY56_S672_1	Rbm25	B2RY56	S672	1	0.534760785907036	0.613271516933752	0.808066270325816	-0.0434069633484242	FALSE	FALSE	FALSE
Rbm25_B2RY56_S578_1	Rbm25	B2RY56	S578	1	-0.00943887994792065	0.993023992370538	0.997295250764688	-0.161364555358851	FALSE	FALSE	FALSE
Xpnpep3_B7ZMP1_S503_1	Xpnpep3	B7ZMP1	S503	1	-8.66460809965565	0.00129403813459847	0.023132953590533	0.498040652547836	TRUE	FALSE	FALSE
Kif7_B7ZNG0_S662_1	Kif7	B7ZNG0	S662	1	-11.0165748380855	8.71485580893476e-05	0.00436786953816513	1.07519484462005	TRUE	FALSE	FALSE
Pdzd8_B9EJ80_S490_1	Pdzd8	B9EJ80	S490	1	1.21575332724105	0.283752510509939	0.58358719160944	-0.476630687713573	FALSE	FALSE	FALSE
Pdzd8_B9EJ80_S513_1	Pdzd8	B9EJ80	S513	1	NA	NA	NA	0.399651050567623	FALSE	FALSE	FALSE
Pdzd8_B9EJ80_S515_1	Pdzd8	B9EJ80	S515	1	NA	NA	NA	0.076259613037049	FALSE	FALSE	FALSE
Pdzd8_B9EJ80_S973_1	Pdzd8	B9EJ80	S973	1	-4.10111855998034	0.0130764863574856	0.112190204191228	1.7231849783422	FALSE	FALSE	FALSE
Pdzd8_B9EJ80_S532_1	Pdzd8	B9EJ80	S532	1	-1.63790246455575	0.169983402684119	0.464258799262117	0.140051364898728	FALSE	FALSE	FALSE
Osbpl8_B9EJ86_S314_1	Osbpl8	B9EJ86	S314	1	0.127592234564623	0.90322390367145	0.957561292415285	-0.0139536857605265	FALSE	FALSE	FALSE
Osbpl8_B9EJ86_S65_1	Osbpl8	B9EJ86	S65	1	-2.58926301511304	0.049836573555605	0.242754019317599	0.412636093322657	FALSE	TRUE	FALSE
Osbpl8_B9EJ86_S328_1	Osbpl8	B9EJ86	S328	1	3.15982627332179	0.0203062634428099	0.14704048104379	-0.328991889953649	FALSE	TRUE	FALSE
Osbpl8_B9EJ86_S331_1	Osbpl8	B9EJ86	S331	1	-0.806800997003732	0.457395270709092	0.710428852355358	0.122862339019775	FALSE	FALSE	FALSE
Osbpl8_B9EJ86_S342_1	Osbpl8	B9EJ86	S342	1	2.06853528433375	0.0921897341341189	0.339547549405973	-0.331708908081048	FALSE	FALSE	FALSE
Osbpl8_B9EJ86_S14_1	Osbpl8	B9EJ86	S14	1	0.475382000206655	0.654306094488752	0.832045796048217	-0.161654472351049	FALSE	FALSE	FALSE
Tmf1_B9EKI3_S397_1	Tmf1	B9EKI3	S397	1	NA	NA	NA	NA	FALSE	FALSE	FALSE
Tmf1_B9EKI3_S138_1	Tmf1	B9EKI3	S138	1	-0.978651013125373	0.365553837721846	0.645865063136851	0.408056259155252	FALSE	FALSE	FALSE
Tmf1_B9EKI3_S340_1	Tmf1	B9EKI3	S340	1	-0.618482111795505	0.559314682870328	0.776497911263126	0.0181655883789524	FALSE	FALSE	FALSE
NA_C0HKD9_S80_1	NA	C0HKD9	S80	1	NA	NA	NA	NA	FALSE	FALSE	FALSE
NA_C0HKD9_S94_1	NA	C0HKD9	S94	1	1.0365129701351	0.340352517503233	0.626227060844046	-0.176366329193073	FALSE	FALSE	FALSE
Zbed6_D2EAC2_S381_1	Zbed6	D2EAC2	S381	1	NA	NA	NA	NA	FALSE	FALSE	FALSE
Zbed6_D2EAC2_S383_1	Zbed6	D2EAC2	S383	1	NA	NA	NA	0.328957081298356	FALSE	FALSE	FALSE
Mtx3_D3YTP3_S311_1	Mtx3	D3YTP3	S311	1	-10.2149936240498	0.00121513815375614	0.0225334385166633	0.720070838928251	TRUE	FALSE	FALSE
Mtx3_D3YTP3_S284_1	Mtx3	D3YTP3	S284	1	-0.724154150969188	0.504367370550735	0.741609958420635	0.127788066864078	FALSE	FALSE	FALSE
Ccnyl1_Q8BGU5_S66_1	Ccnyl1	Q8BGU5	S66	1	-1.92411167080155	0.104212592790677	0.364905896420094	0.453093528747598	FALSE	TRUE	FALSE
Ccnyl1_D3YUJ3_S352_1	Ccnyl1	D3YUJ3	S352	1	-1.00166428542402	0.37768013362309	0.655397908202909	0.038396835327152	FALSE	FALSE	FALSE
Ccnyl1_D3YUJ3_S111_1	Ccnyl1	D3YUJ3	S111	1	-1.13858701893829	0.298685227173782	0.594822921513531	0.0267486572265483	FALSE	FALSE	FALSE
Ccnyl1_D3YUJ3_S118_1	Ccnyl1	D3YUJ3	S118	1	-0.204581422464912	0.870283636530337	0.94456168324636	0.0807071474707008	FALSE	FALSE	FALSE
Ccnyl1_D3YUJ3_S128_1	Ccnyl1	D3YUJ3	S128	1	NA	NA	NA	NA	FALSE	FALSE	FALSE
Safb_D3YXK2_S24_1	Safb	D3YXK2	S24	1	-1.10084851567229	0.313844940962212	0.605208152629136	0.156573295593301	FALSE	FALSE	FALSE
Safb_D3YXK2_S366_1	Safb	D3YXK2	S366	1	0.111532422577716	0.916035538938633	0.963437894344947	-0.0330214500426749	FALSE	FALSE	FALSE
Safb_D3YXK2_S235_1	Safb	D3YXK2	S235	1	1.5633591233082	0.173491965600033	0.469343014556523	-0.0898041725158265	FALSE	FALSE	FALSE
Safb_D3YXK2_S247_1	Safb	D3YXK2	S247	1	-0.548106448342156	0.618713201616606	0.810837850701062	0.0977697372436985	FALSE	FALSE	FALSE
Safb_D3YXK2_S354_1	Safb	D3YXK2	S354	1	-1.00836158470887	0.358708735115322	0.640971308552858	0.144040107727051	FALSE	FALSE	FALSE
Safb_D3YXK2_S623_1	Safb	D3YXK2	S623	1	-2.48922927553787	0.0740439555792487	0.301210325903253	0.279106947246476	FALSE	TRUE	FALSE
Safb_D3YXK2_S626_1	Safb	D3YXK2	S626	1	0.0876951937782256	0.933536626088397	0.972894780424326	-0.0649700164794496	FALSE	FALSE	FALSE
Safb_D3YXK2_S298_1	Safb	D3YXK2	S298	1	0.469995993611272	0.66068448042424	0.835755792459496	-0.460263252258247	FALSE	FALSE	FALSE
Obsl1_D3YYU8_S10_1	Obsl1	D3YYU8	S10	1	-0.495173074475616	0.642092761907978	0.823932625503497	0.269128271780136	FALSE	FALSE	FALSE
Obsl1_D3YYU8_S1579_1	Obsl1	D3YYU8	S1579	1	-1.12295525932073	0.333712822034067	0.619884171763695	0.174662590026852	FALSE	FALSE	FALSE
Ccdc6_D3YZP9_S237_1	Ccdc6	D3YZP9	S237	1	-14.4061396380706	8.35593520029657e-06	0.00113366757634808	2.05177259445198	TRUE	TRUE	FALSE
Kctd18_E0CZ26_S349_1	Kctd18	E0CZ26	S349	1	-0.843447355439949	0.449525390067673	0.705317559977611	0.0520535253619983	FALSE	FALSE	FALSE
Soga1_E1U8D0_S1300_1	Soga1	E1U8D0	S1300	1	NA	NA	NA	NA	FALSE	TRUE	FALSE
Piezo1_E2JF22_S1646_1	Piezo1	E2JF22	S1646	1	NA	NA	NA	NA	FALSE	FALSE	FALSE
Syde2_E9PUP1_S1203_1	Syde2	E9PUP1	S1203	1	NA	NA	NA	0.524649645795996	FALSE	FALSE	FALSE
AU019823_E9PUQ3_S138_1	AU019823	E9PUQ3	S138	1	-1.67200042952327	0.183221596389706	0.479689970079067	0.103645801544175	FALSE	FALSE	FALSE
Fam53a_E9PV82_S119_1	Fam53a	E9PV82	S119	1	-1.13700725318208	0.299194593139339	0.595319189583856	0.256968646459043	FALSE	FALSE	FALSE
Golgb1_E9PVZ8_S663_1	Golgb1	E9PVZ8	S663	1	NA	NA	NA	-0.234215736389149	FALSE	FALSE	FALSE
Golgb1_E9PVZ8_S664_1	Golgb1	E9PVZ8	S664	1	-1.67884313798308	0.169517975886789	0.463636136755417	0.109695241427168	FALSE	FALSE	FALSE
Golgb1_E9PVZ8_S1792_1	Golgb1	E9PVZ8	S1792	1	-1.69465483000488	0.148735052407427	0.434544876045294	0.212724685668949	FALSE	FALSE	FALSE
Golgb1_E9PVZ8_S2655_1	Golgb1	E9PVZ8	S2655	1	0.683191156688589	0.520886072069146	0.750750510272499	-0.1218614578247	FALSE	FALSE	FALSE
Golgb1_E9PVZ8_S461_1	Golgb1	E9PVZ8	S461	1	NA	NA	NA	-0.185456275939899	FALSE	FALSE	FALSE
Golgb1_E9PVZ8_S548_1	Golgb1	E9PVZ8	S548	1	-4.33689349124584	0.0128178553516589	0.110762147340128	1.48225747882761	FALSE	FALSE	FALSE
Card6_E9PWH2_S809_1	Card6	E9PWH2	S809	1	-0.266542786382924	0.799344809737485	0.910705433997866	0.0389552116394718	FALSE	FALSE	FALSE
Dip2c_E9PWR4_S89_1	Dip2c	E9PWR4	S89	1	-0.5420339296739	0.670763510170821	0.842461286702742	0.255146087042657	FALSE	FALSE	FALSE
Rsf1_E9PWW9_S668_1	Rsf1	E9PWW9	S668	1	0.418617306087867	0.694323156798653	0.856099928541156	-0.168662548065122	FALSE	FALSE	FALSE
Rsf1_E9PWW9_S1347_1	Rsf1	E9PWW9	S1347	1	3.80286747677033	0.00915362870476516	0.0889020933881309	-0.275370121002169	FALSE	FALSE	FALSE
Rsf1_E9PWW9_S350_1	Rsf1	E9PWW9	S350	1	-1.64100032455002	0.167892309941467	0.460968542846251	0.367097377777075	FALSE	FALSE	FALSE
Rsf1_E9PWW9_S608_1	Rsf1	E9PWW9	S608	1	0.127844461589941	0.904107014605014	0.957753460926922	-0.00644238118491813	FALSE	FALSE	FALSE
Rsf1_E9PWW9_S232_1	Rsf1	E9PWW9	S232	1	NA	NA	NA	-0.217269897460998	FALSE	FALSE	FALSE
Slc4a1ap_E9PX68_S258_1	Slc4a1ap	E9PX68	S258	1	0.922722534156412	0.418066278602467	0.684263297200952	-0.0337605476379217	FALSE	FALSE	FALSE
Fam98c_E9PYD1_S129_1	Fam98c	E9PYD1	S129	1	-1.37530345823645	0.249349903063021	0.55329950367417	0.0603780746460494	FALSE	TRUE	FALSE
Lmo7_E9PYF4_S1014_1	Lmo7	E9PYF4	S1014	1	NA	NA	NA	-0.0215044021605522	FALSE	FALSE	FALSE
Lmo7_E9PYF4_S1020_1	Lmo7	E9PYF4	S1020	1	-17.8983165646947	4.74608279430697e-06	0.00074383470205022	1.11312345654235	TRUE	FALSE	FALSE
Lmo7_E9PYF4_S811_1	Lmo7	E9PYF4	S811	1	NA	NA	NA	-0.2016086578369	FALSE	FALSE	FALSE
Lmo7_E9PYF4_S813_1	Lmo7	E9PYF4	S813	1	-1.4177285075904	0.20716989496787	0.508196991493868	0.161993523152336	FALSE	FALSE	FALSE
Lmo7_E9PYF4_S652_1	Lmo7	E9PYF4	S652	1	-0.228869973623457	0.829271234559852	0.926441968030394	0.0219507217407049	FALSE	FALSE	FALSE
Lmo7_E9PYF4_S1444_1	Lmo7	E9PYF4	S1444	1	NA	NA	NA	NA	FALSE	TRUE	FALSE
Lmo7_E9PYF4_S1446_1	Lmo7	E9PYF4	S1446	1	-0.193691452606925	0.871787764259574	0.945213486708646	-0.0200872421264506	FALSE	FALSE	FALSE
Lmo7_E9PYF4_S699_1	Lmo7	E9PYF4	S699	1	14.1675328102277	1.02060799199242e-05	0.00113366757634808	-1.17509211866497	TRUE	TRUE	TRUE
Lmo7_E9PYF4_S702_1	Lmo7	E9PYF4	S702	1	NA	NA	NA	NA	FALSE	FALSE	FALSE
Ap1ar_E9PYF7_S49_1	Ap1ar	E9PYF7	S49	1	NA	NA	NA	-0.140772342681824	FALSE	FALSE	FALSE
Setd1a_E9PYH6_S1110_1	Setd1a	E9PYH6	S1110	1	-0.833472968381213	0.436525308488154	0.695689112113827	0.130701541900674	FALSE	FALSE	FALSE
Setd1a_E9PYH6_S521_1	Setd1a	E9PYH6	S521	1	NA	NA	NA	NA	FALSE	FALSE	FALSE
Setd1a_E9PYH6_S1159_1	Setd1a	E9PYH6	S1159	1	-0.911245620073519	0.407260052173972	0.675672087933154	0.00749917633668318	FALSE	FALSE	FALSE
Setd1a_E9PYH6_S1160_1	Setd1a	E9PYH6	S1160	1	-1.44280971869464	0.199177919893668	0.498490495206616	0.139105796814	FALSE	FALSE	FALSE
Setd1a_E9PYH6_S930_1	Setd1a	E9PYH6	S930	1	NA	NA	NA	0.308768272399853	FALSE	FALSE	FALSE
Setd1a_E9PYH6_S481_1	Setd1a	E9PYH6	S481	1	0.171013571970787	0.875009535656907	0.946704705954686	0.0384459044098051	FALSE	FALSE	FALSE
Setd1a_E9PYH6_S483_1	Setd1a	E9PYH6	S483	1	NA	NA	NA	0.00839996337900217	FALSE	FALSE	FALSE
Parp4_E9PYK3_S1683_1	Parp4	E9PYK3	S1683	1	-1.33770341983437	0.26679651232057	0.568914540720151	0.104137936596235	FALSE	FALSE	FALSE
Prr12_E9PYL2_S859_1	Prr12	E9PYL2	S859	1	-0.88212748195526	0.514833160027209	0.747304475117627	0.142774581909201	FALSE	FALSE	FALSE
Prr12_E9PYL2_S648_1	Prr12	E9PYL2	S648	1	-1.77458861271505	0.152478916716738	0.439644981390172	0.0478218766071308	FALSE	FALSE	FALSE
Nbeal1_E9PYP2_S1401_1	Nbeal1	E9PYP2	S1401	1	1.1851704279894	0.28079471205097	0.581660888042918	-0.18144843503265	FALSE	FALSE	FALSE
Nbeal1_E9PYP2_S1403_1	Nbeal1	E9PYP2	S1403	1	NA	NA	NA	NA	FALSE	FALSE	FALSE
Chd2_E9PZM4_S1572_1	Chd2	E9PZM4	S1572	1	-0.464104438817768	0.666301255964502	0.83973922334103	0.0251789093017507	FALSE	FALSE	FALSE
Chd2_E9PZM4_S1727_1	Chd2	E9PZM4	S1727	1	-1.66997240107695	0.156705215442778	0.445653584360134	0.397344112396226	FALSE	FALSE	FALSE
Scaf11_E9PZM7_S498_1	Scaf11	E9PZM7	S498	1	-1.145970944004	0.304013036844412	0.59781439315668	0.238108662376774	FALSE	TRUE	FALSE
Scaf11_E9PZM7_S857_1	Scaf11	E9PZM7	S857	1	0.587071430117611	0.58490191519433	0.792772793914431	-0.115900039672848	FALSE	FALSE	FALSE
Scaf11_E9PZM7_S859_1	Scaf11	E9PZM7	S859	1	1.53456432514462	0.177705351149602	0.47469692330203	-0.258217811584501	FALSE	FALSE	FALSE
Scaf11_E9PZM7_S821_1	Scaf11	E9PZM7	S821	1	2.86759999576922	0.0409947714632102	0.217139435328976	-0.576079845428524	FALSE	TRUE	FALSE
Scaf11_E9PZM7_S704_1	Scaf11	E9PZM7	S704	1	0.278045449195079	0.792039885429997	0.906354103741208	0.00196170806885121	FALSE	FALSE	FALSE
Scaf11_E9PZM7_S336_1	Scaf11	E9PZM7	S336	1	0.385530588526979	0.71626083115964	0.867616236366102	-0.0353770256042267	FALSE	TRUE	FALSE
Scaf11_E9PZM7_S609_1	Scaf11	E9PZM7	S609	1	-0.163774858450922	0.87810631818902	0.948348454813541	0.0468535423278773	FALSE	TRUE	FALSE
Herc1_E9PZP8_S4855_1	Herc1	E9PZP8	S4855	1	1.1970556882492	0.298383887731035	0.594533274038796	-0.172683238983122	FALSE	FALSE	FALSE
Herc1_E9PZP8_S1428_1	Herc1	E9PZP8	S1428	1	-0.238052375702325	0.842533474482174	0.932076325483339	0.0960998535156001	FALSE	FALSE	FALSE
Herc1_E9PZP8_S1491_1	Herc1	E9PZP8	S1491	1	-1.03900007513194	0.340563305005826	0.626227060844046	0.0695524215698526	FALSE	FALSE	FALSE
Herc1_E9PZP8_S1512_1	Herc1	E9PZP8	S1512	1	2.30027610946779	0.242980658367775	0.547987721739742	-0.418283939361576	FALSE	TRUE	FALSE
Tns1_E9Q0S6_S1054_1	Tns1	E9Q0S6	S1054	1	0.167566268826002	0.873124673883245	0.945592993973341	-0.0413780212401988	FALSE	FALSE	FALSE
Tns1_E9Q0S6_S1062_1	Tns1	E9Q0S6	S1062	1	-1.44187900547771	0.199650321580409	0.499393873154262	0.154159545898448	FALSE	TRUE	FALSE
Tns1_E9Q0S6_S867_1	Tns1	E9Q0S6	S867	1	-1.228198418928	0.29560993119811	0.592514580034613	0.355119306400873	FALSE	FALSE	FALSE
Tns1_E9Q0S6_S1363_1	Tns1	E9Q0S6	S1363	1	0.856547894079119	0.437539863394242	0.696036370563615	-0.0400819778442489	FALSE	TRUE	FALSE
Tns1_E9Q0S6_S1117_1	Tns1	E9Q0S6	S1117	1	NA	NA	NA	NA	FALSE	FALSE	FALSE
Tns1_E9Q0S6_S1118_1	Tns1	E9Q0S6	S1118	1	4.79638484447259	0.0092798491397348	0.0899752152607677	-0.567991834044918	FALSE	FALSE	FALSE
Tns1_E9Q0S6_S1013_1	Tns1	E9Q0S6	S1013	1	NA	NA	NA	NA	FALSE	FALSE	FALSE
Tns1_E9Q0S6_S1461_1	Tns1	E9Q0S6	S1461	1	-1.35695268317509	0.27695491757453	0.577677477165002	0.288370132446246	FALSE	FALSE	FALSE
Tns1_E9Q0S6_S1468_1	Tns1	E9Q0S6	S1468	1	1.30831635745584	0.24600682421523	0.550687551525426	-0.242590904235851	FALSE	FALSE	FALSE
Tns1_E9Q0S6_S1470_1	Tns1	E9Q0S6	S1470	1	NA	NA	NA	NA	FALSE	FALSE	FALSE
Tns1_E9Q0S6_S1451_1	Tns1	E9Q0S6	S1451	1	1.14564840469715	0.314877040586059	0.605870874763724	-0.0811643600463476	FALSE	FALSE	FALSE
Tns1_E9Q0S6_S1423_1	Tns1	E9Q0S6	S1423	1	4.65790985947464	0.00348068940850346	0.0448957920210689	-0.390240997710169	TRUE	FALSE	FALSE
Tns1_E9Q0S6_S545_1	Tns1	E9Q0S6	S545	1	1.12339262819541	0.324181356221627	0.612848462744817	-0.287663936614969	FALSE	FALSE	FALSE
Tns1_E9Q0S6_S616_1	Tns1	E9Q0S6	S616	1	NA	NA	NA	0.149820804596025	FALSE	FALSE	FALSE
Tns1_E9Q0S6_S963_1	Tns1	E9Q0S6	S963	1	-0.601589140540604	0.632594238394182	0.81924299486302	0.168309688568129	FALSE	TRUE	FALSE
Tns1_E9Q0S6_S966_1	Tns1	E9Q0S6	S966	1	NA	NA	NA	NA	FALSE	TRUE	FALSE
Tns1_E9Q0S6_S1535_1	Tns1	E9Q0S6	S1535	1	0.471597536982729	0.655213559784228	0.832505862549891	-0.0271291732787518	FALSE	FALSE	FALSE
Tns1_E9Q0S6_S836_1	Tns1	E9Q0S6	S836	1	0.539687723167542	0.616742397804817	0.809377124717241	-0.113464355468651	FALSE	TRUE	FALSE
Tns1_E9Q0S6_S922_1	Tns1	E9Q0S6	S922	1	-0.364516718923113	0.731534484292872	0.87393627097529	0.0201804115336159	FALSE	FALSE	FALSE
Tns1_E9Q0S6_S1397_1	Tns1	E9Q0S6	S1397	1	1.67604309834132	0.24472849914516	0.54951813960917	-0.14454428844364	FALSE	FALSE	FALSE
Tns1_E9Q0S6_S1399_1	Tns1	E9Q0S6	S1399	1	NA	NA	NA	NA	FALSE	FALSE	FALSE
Tns1_E9Q0S6_S1547_1	Tns1	E9Q0S6	S1547	1	-0.154845534730064	0.883088779294251	0.950552142619769	0.317092418670626	FALSE	FALSE	FALSE
Tns1_E9Q0S6_S1203_1	Tns1	E9Q0S6	S1203	1	-0.823260798814161	0.464518064875705	0.714771926686621	0.128623111565116	FALSE	FALSE	FALSE
Tns1_E9Q0S6_S930_1	Tns1	E9Q0S6	S930	1	-0.984332238006962	0.364930948847513	0.645512520990166	0.0625777244567729	FALSE	TRUE	FALSE
Tns1_E9Q0S6_S971_1	Tns1	E9Q0S6	S971	1	NA	NA	NA	NA	FALSE	TRUE	FALSE
Tns1_E9Q0S6_S1126_1	Tns1	E9Q0S6	S1126	1	0.386156491696573	0.716027314161981	0.867616236366102	0.0207633972168537	FALSE	FALSE	FALSE
Tns1_E9Q0S6_S792_1	Tns1	E9Q0S6	S792	1	0.803440912749642	0.453300448000726	0.708498692018621	-0.0699682235717987	FALSE	FALSE	FALSE
Tns1_E9Q0S6_S897_1	Tns1	E9Q0S6	S897	1	NA	NA	NA	-0.0521502494811728	FALSE	FALSE	FALSE
Tns1_E9Q0S6_S899_1	Tns1	E9Q0S6	S899	1	0.0258422870645111	0.980528674250781	0.994755453397391	0.0375299453735529	FALSE	FALSE	FALSE
Tns1_E9Q0S6_S1346_1	Tns1	E9Q0S6	S1346	1	-0.782543093455662	0.466081203830493	0.715763094365727	2.4765720367432	FALSE	FALSE	FALSE
Tns1_E9Q0S6_S154_1	Tns1	E9Q0S6	S154	1	-0.926358996777648	0.391928977457641	0.665981558911633	0.140585422515922	FALSE	FALSE	FALSE
Tns1_E9Q0S6_S156_1	Tns1	E9Q0S6	S156	1	-1.71293438558356	0.18123947826125	0.477889115184825	0.102995858930321	FALSE	FALSE	FALSE
Tns1_E9Q0S6_S167_1	Tns1	E9Q0S6	S167	1	NA	NA	NA	NA	FALSE	FALSE	FALSE
Tns1_E9Q0S6_S169_1	Tns1	E9Q0S6	S169	1	8.88736898709951	0.00148683236002143	0.0254272780732515	-2.55070238571462	TRUE	TRUE	TRUE
Tns1_E9Q0S6_S509_1	Tns1	E9Q0S6	S509	1	0.24051144202311	0.818198552948057	0.92027228119138	-0.212026119232178	FALSE	TRUE	FALSE
Tns1_E9Q0S6_S1599_1	Tns1	E9Q0S6	S1599	1	-1.78357288678538	0.158433799505953	0.447344792731395	0.187188498975623	FALSE	FALSE	FALSE
Tex264_E9Q137_S225_1	Tex264	E9Q137	S225	1	NA	NA	NA	NA	FALSE	FALSE	FALSE
Tex264_E9Q137_S234_1	Tex264	E9Q137	S234	1	1.20226834935419	0.275166312712396	0.576694959469229	-0.112568855285648	FALSE	TRUE	FALSE
Tex264_E9Q137_S238_1	Tex264	E9Q137	S238	1	-6.48002121462779	0.000875653071980817	0.0182248498307082	0.602796077728275	TRUE	TRUE	FALSE
Tex264_E9Q137_S243_1	Tex264	E9Q137	S243	1	-0.113233297038885	0.915602138487731	0.963437894344947	-0.00557088851922316	FALSE	FALSE	FALSE
Atad2b_E9Q166_S16_1	Atad2b	E9Q166	S16	1	-2.69600343842657	0.060911261329173	0.269692624174562	0.287427902221751	FALSE	FALSE	FALSE
Pdzd2_E9Q1M1_S2433_1	Pdzd2	E9Q1M1	S2433	1	-0.983062030309819	0.373196990465382	0.652370625368804	0.185244560241703	FALSE	FALSE	FALSE
Pdzd2_E9Q1M1_S844_1	Pdzd2	E9Q1M1	S844	1	1.62504897471964	0.179984680576963	0.4767781269926	-0.17317056655882	FALSE	FALSE	FALSE
Pdzd2_E9Q1M1_S2507_1	Pdzd2	E9Q1M1	S2507	1	-0.146279291335483	0.889421018040435	0.952885651034799	0.0879282951355229	FALSE	FALSE	FALSE
Pdzd2_E9Q1M1_S2288_1	Pdzd2	E9Q1M1	S2288	1	-0.416221183437575	0.703281712936281	0.861390223498982	0.0590133615521289	FALSE	FALSE	FALSE
Pdzd2_E9Q1M1_S1867_1	Pdzd2	E9Q1M1	S1867	1	1.20167017339615	0.275479121812428	0.576800622083884	-0.233647346496603	FALSE	FALSE	FALSE
Pdzd2_E9Q1M1_S2363_1	Pdzd2	E9Q1M1	S2363	1	-0.200505209065688	0.848024129019937	0.933787104153217	-0.00629329681394708	FALSE	FALSE	FALSE
Pdzd2_E9Q1M1_S1985_1	Pdzd2	E9Q1M1	S1985	1	-0.697909061086799	0.515628500787339	0.747694002219005	-0.00906658172604935	FALSE	FALSE	FALSE
Irf2bp2_E9Q1P8_S250_1	Irf2bp2	E9Q1P8	S250	1	-1.38325796331346	0.217060273138774	0.521719870794267	0.228933334350604	FALSE	TRUE	FALSE
Irf2bp2_E9Q1P8_S389_1	Irf2bp2	E9Q1P8	S389	1	0.456658793922208	0.721713930664843	0.869446044091447	-0.155387905134955	FALSE	TRUE	FALSE
Irf2bp2_E9Q1P8_S343_1	Irf2bp2	E9Q1P8	S343	1	1.82809265899089	0.146411872072571	0.431392796389979	-0.241577625274573	FALSE	FALSE	FALSE
Irf2bp2_E9Q1P8_S169_1	Irf2bp2	E9Q1P8	S169	1	0.25894981971874	0.804867186802956	0.912273180524333	-0.0688900947570765	FALSE	FALSE	FALSE
Irf2bp2_E9Q1P8_S439_1	Irf2bp2	E9Q1P8	S439	1	-14.0435500584777	8.75001416787352e-06	0.00113366757634808	1.27289147752174	TRUE	TRUE	FALSE
Irf2bp2_E9Q1P8_S440_1	Irf2bp2	E9Q1P8	S440	1	-0.83839117433618	0.462045468038532	0.714070268786822	-0.0532021522522719	FALSE	TRUE	FALSE
Irf2bp2_E9Q1P8_S443_1	Irf2bp2	E9Q1P8	S443	1	NA	NA	NA	0.851381301879854	FALSE	FALSE	FALSE
Irf2bp2_E9Q1P8_S445_1	Irf2bp2	E9Q1P8	S445	1	NA	NA	NA	NA	FALSE	FALSE	FALSE
Irf2bp2_E9Q1P8_S226_1	Irf2bp2	E9Q1P8	S226	1	-0.926638207915472	0.401745078842773	0.673048963159295	0.278634548187227	FALSE	TRUE	FALSE
Irf2bp2_E9Q1P8_S71_1	Irf2bp2	E9Q1P8	S71	1	1.88591389852586	0.153037747747129	0.440079111944045	-0.141204262972195	FALSE	FALSE	FALSE
Kank1_E9Q238_S887_1	Kank1	E9Q238	S887	1	-1.63578179934891	0.154439704916852	0.44140511215431	0.189140796661373	FALSE	FALSE	FALSE
Kank1_E9Q238_S325_1	Kank1	E9Q238	S325	1	-0.513446441441603	0.631452137247334	0.817985043279749	0.167110919952378	FALSE	TRUE	FALSE
Acbd4_E9Q289_S162_1	Acbd4	E9Q289	S162	1	NA	NA	NA	-0.437167644500775	FALSE	FALSE	FALSE
Gm15800_E9Q2E4_S1530_1	Gm15800	E9Q2E4	S1530	1	-2.75647507705111	0.0387022960092979	0.211071335364284	0.485792636871377	FALSE	FALSE	FALSE
Elmsan1_E9Q2I4_S456_1	Elmsan1	E9Q2I4	S456	1	-7.53600315011896	0.00132609401814724	0.0234133358975658	0.928406238555926	TRUE	FALSE	FALSE
Elmsan1_E9Q2I4_S890_1	Elmsan1	E9Q2I4	S890	1	0.584020846745346	0.590692325441999	0.796261737949081	0.00518131256104937	FALSE	FALSE	FALSE
Cep350_E9Q309_S2219_1	Cep350	E9Q309	S2219	1	NA	NA	NA	NA	FALSE	FALSE	FALSE
Cep350_E9Q309_S2221_1	Cep350	E9Q309	S2221	1	0.792912018700675	0.483686812724201	0.727432534003326	-0.226922035217303	FALSE	FALSE	FALSE
Akap13_E9Q394_S1892_1	Akap13	E9Q394	S1892	1	2.36045857345552	0.07500506264351	0.303013037324999	-0.231063842773402	FALSE	TRUE	FALSE
Akap13_E9Q394_S1613_1	Akap13	E9Q394	S1613	1	-1.61050478129262	0.183475945698334	0.480024764403073	0.4484748840332	FALSE	FALSE	FALSE
Akap13_E9Q394_S1593_1	Akap13	E9Q394	S1593	1	0.0641069768008236	0.951591308882051	0.981532290382216	-0.0800237655639506	FALSE	FALSE	FALSE
Akap13_E9Q394_S1839_1	Akap13	E9Q394	S1839	1	-1.87950501602172	0.119582039274305	0.392565633808968	0.197786331176754	FALSE	FALSE	FALSE
Akap13_E9Q394_S1569_1	Akap13	E9Q394	S1569	1	-1.5116887943022	0.187851503219999	0.48482044853147	0.207669734954827	FALSE	FALSE	FALSE
Akap13_E9Q394_S2692_1	Akap13	E9Q394	S2692	1	-1.38725096616532	0.21787949288184	0.522481508711199	0.0807981491089009	FALSE	TRUE	FALSE
Akap13_E9Q394_S1858_1	Akap13	E9Q394	S1858	1	-0.299677769655866	0.774885546971408	0.898405506982153	-0.0219345092773509	FALSE	TRUE	FALSE
C2cd2_E9Q3C1_S649_1	C2cd2	E9Q3C1	S649	1	-8.37207230009799	0.00167931037533679	0.0276315629604864	0.3494167327881	TRUE	FALSE	FALSE
C2cd2_E9Q3C1_S514_1	C2cd2	E9Q3C1	S514	1	-10.1102197947623	0.000258812160026261	0.00827114503592306	1.08321235848407	TRUE	FALSE	FALSE
Nup153_E9Q3G8_S603_1	Nup153	E9Q3G8	S603	1	NA	NA	NA	NA	FALSE	FALSE	FALSE
Nup153_E9Q3G8_S335_1	Nup153	E9Q3G8	S335	1	-3.92645584117692	0.00897015756687725	0.0874486445451713	1.05599641799927	FALSE	TRUE	FALSE
Nup153_E9Q3G8_S218_1	Nup153	E9Q3G8	S218	1	0.750389002984521	0.492162794628926	0.732704558666173	-0.0773159052924051	FALSE	FALSE	FALSE
Pi4ka_E9Q3L2_S233_1	Pi4ka	E9Q3L2	S233	1	2.4051603896639	0.206396230654759	0.507240223741411	-0.743957614794837	FALSE	FALSE	FALSE
Pi4ka_E9Q3L2_S1439_1	Pi4ka	E9Q3L2	S1439	1	-1.15568072414281	0.30717676295337	0.601046490989269	0.1160907745362	FALSE	FALSE	FALSE
Pi4ka_E9Q3L2_S260_1	Pi4ka	E9Q3L2	S260	1	-0.550384266023443	0.602848559117453	0.802372075949602	0.106720447540326	FALSE	TRUE	FALSE
Nbas_E9Q411_S472_1	Nbas	E9Q411	S472	1	1.31423481680031	0.276636566833421	0.577401842078859	-0.402888037081812	FALSE	FALSE	FALSE
Nbas_E9Q411_S474_1	Nbas	E9Q411	S474	1	2.45854538888927	0.0521574059992881	0.247799117081039	-0.2120008468628	FALSE	FALSE	FALSE
Nbas_E9Q411_S1922_1	Nbas	E9Q411	S1922	1	-0.68213859072551	0.540449886486638	0.764406867510647	0.222948242256628	FALSE	FALSE	FALSE
Zbtb21_E9Q444_S1031_1	Zbtb21	E9Q444	S1031	1	0.941025702067046	0.3839002889295	0.660084641665526	-0.195447444915722	FALSE	FALSE	FALSE
Zbtb21_E9Q444_S439_1	Zbtb21	E9Q444	S439	1	-0.772165994189421	0.474496518855924	0.720944843589725	0.35270309448245	FALSE	FALSE	FALSE
Zbtb21_E9Q444_S373_1	Zbtb21	E9Q444	S373	1	NA	NA	NA	0.0383186340332031	FALSE	FALSE	FALSE
Ankrd11_E9Q4F7_S838_1	Ankrd11	E9Q4F7	S838	1	-0.272790095142706	0.822121264381054	0.921884093632067	0.0485424995422719	FALSE	FALSE	FALSE
Ankrd11_E9Q4F7_S1777_1	Ankrd11	E9Q4F7	S1777	1	NA	NA	NA	0.39446830749505	FALSE	FALSE	FALSE
Arid1b_E9Q4N7_S1550_1	Arid1b	E9Q4N7	S1550	1	0.964753768125394	0.377987300761249	0.655666126013582	-0.197790145873999	FALSE	FALSE	FALSE
Arid1b_E9Q4N7_S1723_1	Arid1b	E9Q4N7	S1723	1	0.975305419880255	0.428636761947876	0.690745355248796	-0.226997852325425	FALSE	FALSE	FALSE
Arid1b_E9Q4N7_S1567_1	Arid1b	E9Q4N7	S1567	1	-0.87370358540528	0.415978756155842	0.68201106955013	0.112093448638877	FALSE	TRUE	FALSE
Arid1b_E9Q4N7_S1756_1	Arid1b	E9Q4N7	S1756	1	-0.531119436754484	0.616404548467761	0.809377124717241	0.045876979827927	FALSE	FALSE	FALSE
Arid1b_E9Q4N7_S1757_1	Arid1b	E9Q4N7	S1757	1	-0.531119436754484	0.616404548467761	0.809377124717241	0.045876979827927	FALSE	FALSE	FALSE
Acacb_E9Q4Z2_S198_1	Acacb	E9Q4Z2	S198	1	-2.08347854559931	0.128237955070659	0.405744038706695	0.897625995110012	FALSE	TRUE	FALSE
Acacb_E9Q4Z2_S212_1	Acacb	E9Q4Z2	S212	1	1.67911297579796	0.145053432451475	0.429380678053641	-0.323480129241972	FALSE	FALSE	FALSE
Acacb_E9Q4Z2_S1332_1	Acacb	E9Q4Z2	S1332	1	-0.973491908180167	0.400655856019942	0.672323797114133	0.180797576904354	FALSE	FALSE	FALSE
Acacb_E9Q4Z2_S136_1	Acacb	E9Q4Z2	S136	1	-1.08071383564437	0.328491629761108	0.616110284606039	0.103859901428198	FALSE	FALSE	FALSE
Trip11_E9Q512_S983_1	Trip11	E9Q512	S983	1	NA	NA	NA	NA	FALSE	FALSE	FALSE
Trip11_E9Q512_S1888_1	Trip11	E9Q512	S1888	1	-1.46240600792961	0.219327195574922	0.524195204631855	0.118065834045399	FALSE	FALSE	FALSE
Trip11_E9Q512_S659_1	Trip11	E9Q512	S659	1	-0.352195961937835	0.737530792016356	0.877140310962487	0.310796260833776	FALSE	FALSE	FALSE
Trip11_E9Q512_S635_1	Trip11	E9Q512	S635	1	-1.34439813036915	0.246309970481936	0.550934970143466	0.200055116641526	FALSE	FALSE	FALSE
Trip11_E9Q512_S226_1	Trip11	E9Q512	S226	1	0.807379878623543	0.547704855154985	0.768398681523995	-0.156690279163811	FALSE	FALSE	FALSE
Trip11_E9Q512_S1839_1	Trip11	E9Q512	S1839	1	1.48871751498484	0.230144955672807	0.536632779084495	-0.364299297332725	FALSE	TRUE	FALSE
Nolc1_E9Q5C9_S563_1	Nolc1	E9Q5C9	S563	1	1.28902380689059	0.266424909614597	0.568672006505576	-0.168132781982401	FALSE	FALSE	FALSE
Nolc1_E9Q5C9_S626_1	Nolc1	E9Q5C9	S626	1	-0.70931343550191	0.510442152674117	0.745750053472682	0.117712497711224	FALSE	FALSE	FALSE
Nolc1_E9Q5C9_S116_1	Nolc1	E9Q5C9	S116	1	-2.76069118330278	0.0332280355851665	0.193791652352165	0.371147155761751	FALSE	FALSE	FALSE
Setd2_E9Q5F9_S633_1	Setd2	E9Q5F9	S633	1	-1.36893218783274	0.230640759331467	0.536675728791238	0.254292011260976	FALSE	FALSE	FALSE
Setd2_E9Q5F9_S614_1	Setd2	E9Q5F9	S614	1	0.524844163527629	0.622567786168107	0.812640963097469	-0.160898161622264	FALSE	TRUE	FALSE
Ythdc1_E9Q5K9_S146_1	Ythdc1	E9Q5K9	S146	1	NA	NA	NA	NA	FALSE	FALSE	FALSE
Ythdc1_E9Q5K9_S309_1	Ythdc1	E9Q5K9	S309	1	-2.12829012940848	0.0812634612679613	0.315806813983269	0.271110534668001	FALSE	FALSE	FALSE
Ahnak_E9Q616_S4890_1	Ahnak	E9Q616	S4890	1	-3.58151898975459	0.0122881557061935	0.107565455916977	0.2785339355469	FALSE	FALSE	FALSE
Ahnak_E9Q616_S893_1	Ahnak	E9Q616	S893	1	-6.07056368212695	0.000907266469978224	0.0186093935318576	0.232442378997828	TRUE	FALSE	FALSE
Ahnak_E9Q616_S5522_1	Ahnak	E9Q616	S5522	1	-0.872423854279073	0.446019002268172	0.702588930875693	0.255859182350896	FALSE	TRUE	FALSE
Ahnak_E9Q616_S5525_1	Ahnak	E9Q616	S5525	1	-0.625273332640362	0.555317198615428	0.773639823531684	0.344678401947025	FALSE	FALSE	FALSE
Ahnak_E9Q616_S5535_1	Ahnak	E9Q616	S5535	1	0.287863402474255	0.792519863316745	0.906450040608506	0.00385714524069058	FALSE	FALSE	FALSE
Ahnak_E9Q616_S5536_1	Ahnak	E9Q616	S5536	1	0.490976117792695	0.646279407518559	0.825693210655481	-0.0329595927544517	FALSE	FALSE	FALSE
Ahnak_E9Q616_S178_1	Ahnak	E9Q616	S178	1	-1.75914117926317	0.145629182842624	0.430416812426367	0.1625862121582	FALSE	FALSE	FALSE
Ahnak_E9Q616_S5596_1	Ahnak	E9Q616	S5596	1	-2.11524193325991	0.0788000897746861	0.311524473777534	0.234142780303976	FALSE	FALSE	FALSE
Ahnak_E9Q616_S3088_1	Ahnak	E9Q616	S3088	1	-0.134723752339582	0.897603046034987	0.955995793011927	-0.110945224761924	FALSE	FALSE	FALSE
Ahnak_E9Q616_S450_1	Ahnak	E9Q616	S450	1	-2.74205094162884	0.0429641402748429	0.22248135136478	0.430438041687001	FALSE	FALSE	FALSE
Ahnak_E9Q616_S1009_1	Ahnak	E9Q616	S1009	1	NA	NA	NA	0.6042976379394	FALSE	FALSE	FALSE
Ahnak_E9Q616_S4648_1	Ahnak	E9Q616	S4648	1	0.806556643481023	0.451144938645756	0.706577582894742	-0.0877165794372239	FALSE	FALSE	FALSE
Ahnak_E9Q616_S3253_1	Ahnak	E9Q616	S3253	1	-1.41545552944631	0.229220872680805	0.536192190623817	0.405935566572111	FALSE	FALSE	FALSE
Ahnak_E9Q616_S5099_1	Ahnak	E9Q616	S5099	1	-0.699674663650372	0.51039648203299	0.745750053472682	0.0236763954163273	FALSE	FALSE	FALSE
Ahnak_E9Q616_S94_1	Ahnak	E9Q616	S94	1	-0.461396596935376	0.67143961695187	0.842502813944544	0.0519042015076252	FALSE	FALSE	FALSE
Ahnak_E9Q616_S5504_1	Ahnak	E9Q616	S5504	1	7.63965721724557	0.000282511874677128	0.00883119769994814	-0.531148433685324	TRUE	TRUE	FALSE
Ahnak_E9Q616_S5512_1	Ahnak	E9Q616	S5512	1	-6.17994600650215	0.00128391827770005	0.0230963978225885	0.4283609390259	TRUE	FALSE	FALSE
Ahnak_E9Q616_S5607_1	Ahnak	E9Q616	S5607	1	-0.65289118541224	0.544648058234089	0.766757981602729	0.0465445518494221	FALSE	FALSE	FALSE
Ahnak_E9Q616_S5231_1	Ahnak	E9Q616	S5231	1	-1.61694059445214	0.157202727855811	0.446052606796135	0.384865283966075	FALSE	FALSE	FALSE
Ahnak_E9Q616_S5325_1	Ahnak	E9Q616	S5325	1	NA	NA	NA	-0.0840458869932768	FALSE	TRUE	FALSE
Ahnak_E9Q616_S2000_1	Ahnak	E9Q616	S2000	1	-0.425542412992511	0.685946340081359	0.851552959729907	0.349707603454551	FALSE	FALSE	FALSE
Ahnak_E9Q616_S5303_1	Ahnak	E9Q616	S5303	1	-1.19975969239948	0.278439965351628	0.579416450270639	0.378746509552027	FALSE	FALSE	FALSE
Ahnak_E9Q616_S5555_1	Ahnak	E9Q616	S5555	1	-1.57225805520662	0.18921988189686	0.486049543956439	0.261919498443625	FALSE	FALSE	FALSE
Ahnak_E9Q616_S576_1	Ahnak	E9Q616	S576	1	-0.242237328179912	0.817881801761691	0.920096921726205	0.146373748779304	FALSE	FALSE	FALSE
Ahnak_E9Q616_S2566_1	Ahnak	E9Q616	S2566	1	-12.5272708313102	0.00106920488059434	0.0208394770679384	0.674531775808266	TRUE	FALSE	FALSE
Ahnak_E9Q616_S1321_1	Ahnak	E9Q616	S1321	1	-0.277963089540593	0.795061050515148	0.907904329668011	0.0648541450500772	FALSE	FALSE	FALSE
Ahnak_E9Q616_S2948_1	Ahnak	E9Q616	S2948	1	-0.382489730655552	0.738030664641785	0.877461169507083	0.0880327224731516	FALSE	FALSE	FALSE
Ahnak_E9Q616_S517_1	Ahnak	E9Q616	S517	1	NA	NA	NA	NA	FALSE	FALSE	FALSE
Ahnak_E9Q616_S565_1	Ahnak	E9Q616	S565	1	NA	NA	NA	NA	FALSE	FALSE	FALSE
Ahnak_E9Q616_S1036_1	Ahnak	E9Q616	S1036	1	-2.00264970385224	0.170937017906834	0.46530821362648	0.215587997207788	FALSE	FALSE	FALSE
Ahnak_E9Q616_S5198_1	Ahnak	E9Q616	S5198	1	-3.83302621504551	0.00878567479123373	0.086428981329755	0.297140584242172	FALSE	FALSE	FALSE
Ahnak_E9Q616_S211_1	Ahnak	E9Q616	S211	1	-2.35506094658102	0.0566745182740221	0.258537944008408	0.14676896471774	FALSE	FALSE	FALSE
Ahnak_E9Q616_S213_1	Ahnak	E9Q616	S213	1	1.22319905317657	0.303300492145433	0.597772667352217	-0.401694721899123	FALSE	TRUE	FALSE
Ahnak_E9Q616_S217_1	Ahnak	E9Q616	S217	1	-20.4321570706073	3.07741033302976e-05	0.00224258927517156	1.14383840560913	TRUE	TRUE	FALSE
Ahnak_E9Q616_S5617_1	Ahnak	E9Q616	S5617	1	0.583990587220405	0.586744006481188	0.79388216197259	-0.0205888748168981	FALSE	TRUE	FALSE
Ahnak_E9Q616_S5620_1	Ahnak	E9Q616	S5620	1	2.41709588550184	0.0524337145453883	0.247992611870107	-0.19379427593384	FALSE	TRUE	FALSE
Ahnak_E9Q616_S5623_1	Ahnak	E9Q616	S5623	1	0.843584194018118	0.439181485884439	0.697353431007533	-0.0378475189209517	FALSE	TRUE	FALSE
Ahnak_E9Q616_S136_1	Ahnak	E9Q616	S136	1	-2.15374171735833	0.0979653936785051	0.352605544753152	0.169236660003676	FALSE	FALSE	FALSE
Ahnak_E9Q616_S5629_1	Ahnak	E9Q616	S5629	1	-0.660103343808333	0.533845317243016	0.759649121867156	0.15802955627445	FALSE	TRUE	FALSE
Ahnak_E9Q616_S5630_1	Ahnak	E9Q616	S5630	1	0.669012294200259	0.531183877257976	0.758142277335997	-0.93330478668215	FALSE	TRUE	FALSE
Ahnak_E9Q616_S5049_1	Ahnak	E9Q616	S5049	1	NA	NA	NA	NA	FALSE	FALSE	FALSE
Ahnak_E9Q616_S3139_1	Ahnak	E9Q616	S3139	1	-7.0639310255687	0.00106504742459505	0.0208282654673089	1.08073481680848	TRUE	FALSE	FALSE
Ahnak_E9Q616_S110_1	Ahnak	E9Q616	S110	1	0.7111921727118	0.504293267830054	0.741596308129003	-0.337726116180423	FALSE	FALSE	FALSE
Ahnak_E9Q616_S111_1	Ahnak	E9Q616	S111	1	0.7111921727118	0.504293267830054	0.741596308129003	-0.337726116180423	FALSE	TRUE	FALSE
Ahnak_E9Q616_S116_1	Ahnak	E9Q616	S116	1	1.06455434485735	0.328486269727424	0.616110284606039	-0.226296901702874	FALSE	FALSE	FALSE
Ahnak_E9Q616_S4298_1	Ahnak	E9Q616	S4298	1	-2.32246589512204	0.233605437419585	0.539907665587682	0.914360046386751	FALSE	FALSE	FALSE
Ahnak_E9Q616_S4740_1	Ahnak	E9Q616	S4740	1	NA	NA	NA	0.779116630554199	FALSE	FALSE	FALSE
Ahnak_E9Q616_S257_1	Ahnak	E9Q616	S257	1	1.00511918883311	0.376294357778143	0.65398507478957	-0.0948432371782566	FALSE	FALSE	FALSE
Ahnak_E9Q616_S4905_1	Ahnak	E9Q616	S4905	1	-2.08232425657486	0.142551883477894	0.427345663125163	0.776870910273118	FALSE	FALSE	FALSE
Ahnak_E9Q616_S4906_1	Ahnak	E9Q616	S4906	1	-2.92676374060844	0.0433042157169202	0.223287754805632	0.509509563446024	FALSE	FALSE	FALSE
Ccdc85c_E9Q6B2_S247_1	Ccdc85c	E9Q6B2	S247	1	0.456486102466253	0.666739518331247	0.840106478989845	-0.206929274356597	FALSE	FALSE	FALSE
Srsf11_E9Q6E5_S462_1	Srsf11	E9Q6E5	S462	1	1.79857455398348	0.126153205662591	0.401517270633997	-0.156759738922069	FALSE	FALSE	FALSE
Srsf11_E9Q6E5_S235_1	Srsf11	E9Q6E5	S235	1	1.4156185337191	0.207364024153759	0.508564158701642	-0.116430282592798	FALSE	FALSE	FALSE
Srsf11_E9Q6E5_S477_1	Srsf11	E9Q6E5	S477	1	-0.73499908612948	0.497852800428601	0.736574924311861	-0.0208392143249725	FALSE	FALSE	FALSE
Srsf11_E9Q6E5_S2_1	Srsf11	E9Q6E5	S2	1	0.263942858004324	0.80073505429142	0.910856700722269	0.092779636383078	FALSE	FALSE	FALSE
Srsf11_E9Q6E5_S3_1	Srsf11	E9Q6E5	S3	1	0.630106054789372	0.553185493999452	0.772676747265013	0.0136326771270632	FALSE	FALSE	FALSE
Plekha5_E9Q6H8_S1020_1	Plekha5	E9Q6H8	S1020	1	-0.073213166527749	0.94582941526021	0.979740546853061	-0.0464525423138298	FALSE	FALSE	FALSE
Bod1l_E9Q6J5_S1685_1	Bod1l	E9Q6J5	S1685	1	1.23700363388903	0.282476197514535	0.583408165042481	-0.196692943572977	FALSE	FALSE	FALSE
Bod1l_E9Q6J5_S3000_1	Bod1l	E9Q6J5	S3000	1	1.70608577398855	0.177626529972259	0.474597181086551	-0.0979447364806738	FALSE	FALSE	FALSE
Bod1l_E9Q6J5_S2001_1	Bod1l	E9Q6J5	S2001	1	0.492555699317519	0.650359461906432	0.829146713134777	-0.0844011306762482	FALSE	FALSE	FALSE
Bod1l_E9Q6J5_S2920_1	Bod1l	E9Q6J5	S2920	1	1.18165201023863	0.286583692938824	0.585814549028602	-0.260066986083999	FALSE	FALSE	FALSE
Bod1l_E9Q6J5_S240_1	Bod1l	E9Q6J5	S240	1	4.23216662278937	0.00721803132140444	0.0752040234492883	-0.515312345481746	FALSE	FALSE	FALSE
Bod1l_E9Q6J5_S1470_1	Bod1l	E9Q6J5	S1470	1	-2.22682211542871	0.155848649286983	0.444423197447458	0.412889480590799	FALSE	FALSE	FALSE
Bod1l_E9Q6J5_S632_1	Bod1l	E9Q6J5	S632	1	-6.62385988326343	0.00339502223583859	0.044039058276904	0.937892114424926	TRUE	TRUE	FALSE
Bod1l_E9Q6J5_S2841_1	Bod1l	E9Q6J5	S2841	1	1.45196041637096	0.235738275806432	0.541185451002735	-0.0364654039354022	FALSE	FALSE	FALSE
Ttc7b_E9Q6P5_S630_1	Ttc7b	E9Q6P5	S630	1	2.49853770539796	0.0541231679587458	0.252618848631729	-0.220678806304921	FALSE	TRUE	FALSE
Ttc7b_E9Q6P5_S159_1	Ttc7b	E9Q6P5	S159	1	NA	NA	NA	-0.12318754196162	FALSE	TRUE	FALSE
Ttc7b_E9Q6P5_S160_1	Ttc7b	E9Q6P5	S160	1	0.0596367675584325	0.954812610336773	0.98311846392291	-0.048024654388378	FALSE	FALSE	FALSE
Ttc7b_E9Q6P5_S678_1	Ttc7b	E9Q6P5	S678	1	-0.311032718346338	0.769001671138802	0.895067236653424	0.0953483581542969	FALSE	TRUE	FALSE
Utrn_E9Q6R7_S933_1	Utrn	E9Q6R7	S933	1	-1.72287172419945	0.14359376764643	0.427827160323648	0.126095771789551	FALSE	FALSE	FALSE
Utrn_E9Q6R7_S295_1	Utrn	E9Q6R7	S295	1	-0.409732661340593	0.698584204747458	0.858854705191883	0.0445017814635804	FALSE	FALSE	FALSE
Utrn_E9Q6R7_S2211_1	Utrn	E9Q6R7	S2211	1	NA	NA	NA	NA	FALSE	FALSE	FALSE
Utrn_E9Q6R7_S2213_1	Utrn	E9Q6R7	S2213	1	-0.124126606306105	0.90526904069692	0.958522992881927	0.0336131312923094	FALSE	FALSE	FALSE
Akap11_E9Q774_S910_1	Akap11	E9Q774	S910	1	1.84016039389132	0.125410980737891	0.400789673358161	-0.38228158106654	FALSE	FALSE	FALSE
Akap11_E9Q774_S1563_1	Akap11	E9Q774	S1563	1	-0.524318283926881	0.619629955267496	0.811212532122144	0.262037617906195	FALSE	FALSE	FALSE
Akap11_E9Q774_S1163_1	Akap11	E9Q774	S1163	1	-1.22160243403307	0.303510307197713	0.597772667352217	0.174716936186876	FALSE	TRUE	FALSE
Akap11_E9Q774_S244_1	Akap11	E9Q774	S244	1	-5.72918116453042	0.00359500774605798	0.0457883604119779	0.277818202972423	TRUE	FALSE	FALSE
Akap11_E9Q774_S133_1	Akap11	E9Q774	S133	1	0.0217188303030488	0.983387327101505	0.995349764165715	0.00436115264890091	FALSE	FALSE	FALSE
Zc3h13_E9Q784_S242_1	Zc3h13	E9Q784	S242	1	0.0363118730744859	0.972280436548674	0.990725015546258	-0.16798294539802	FALSE	FALSE	FALSE
Zc3h13_E9Q784_S703_1	Zc3h13	E9Q784	S703	1	-1.66512239914827	0.16754422344355	0.460454830751298	0.0929722785950275	FALSE	FALSE	FALSE
Zc3h13_E9Q784_S704_1	Zc3h13	E9Q784	S704	1	-1.66512239914827	0.16754422344355	0.460454830751298	0.0929722785950275	FALSE	FALSE	FALSE
Zc3h13_E9Q784_S198_1	Zc3h13	E9Q784	S198	1	1.24391084685535	0.268353019977477	0.569932597282777	-0.11460304260255	FALSE	FALSE	FALSE
Zc3h13_E9Q784_S1069_1	Zc3h13	E9Q784	S1069	1	-0.19442204714188	0.860913139516451	0.939767887530552	0.0311364555241482	FALSE	FALSE	FALSE
Zc3h13_E9Q784_S949_1	Zc3h13	E9Q784	S949	1	9.30951551004489	0.000157193549031566	0.00635495192392277	-1.17874835265609	TRUE	TRUE	TRUE
Zc3h13_E9Q784_S1273_1	Zc3h13	E9Q784	S1273	1	-0.591491013894703	0.578095328219397	0.788327532475873	-0.0851931571960272	FALSE	TRUE	FALSE
Zc3h13_E9Q784_S109_1	Zc3h13	E9Q784	S109	1	-0.444593824093038	0.672768199467616	0.843178570484508	-0.0218834877014267	FALSE	FALSE	FALSE
Zc3h13_E9Q784_S110_1	Zc3h13	E9Q784	S110	1	NA	NA	NA	0.484614372253453	FALSE	FALSE	FALSE
Zc3h13_E9Q784_S1305_1	Zc3h13	E9Q784	S1305	1	0.030311786601112	0.976808743454302	0.992951473466074	0.00106144256340812	FALSE	FALSE	FALSE
Zc3h13_E9Q784_S953_1	Zc3h13	E9Q784	S953	1	0.707751478690685	0.514752852679624	0.747304475117627	-0.225748583185151	FALSE	FALSE	FALSE
Zc3h13_E9Q784_S77_1	Zc3h13	E9Q784	S77	1	0.0255925675867245	0.980412960534578	0.994755453397391	0.0839028358459721	FALSE	TRUE	FALSE
Zc3h13_E9Q784_S1499_1	Zc3h13	E9Q784	S1499	1	-1.70238207850588	0.156933107913467	0.445880067123703	0.194585800170906	FALSE	FALSE	FALSE
Arhgef5_E9Q7D5_S1109_1	Arhgef5	E9Q7D5	S1109	1	-4.9130575491506	0.00735113933853815	0.0761125657667104	0.661505359037047	FALSE	FALSE	FALSE
Arhgef5_E9Q7D5_S1110_1	Arhgef5	E9Q7D5	S1110	1	-4.44450402836319	0.0107921327790269	0.0979942786705131	0.569358678853657	FALSE	FALSE	FALSE
Arhgef5_E9Q7D5_S851_1	Arhgef5	E9Q7D5	S851	1	1.21618085505994	0.302832022709375	0.597772667352217	-0.156636714935274	FALSE	FALSE	FALSE
Arhgef5_E9Q7D5_S593_1	Arhgef5	E9Q7D5	S593	1	-3.0020855606021	0.0407861044632853	0.216726318428591	0.591147899627678	FALSE	FALSE	FALSE
Arid2_E9Q7E2_S631_1	Arid2	E9Q7E2	S631	1	-0.600220702282367	0.576196225489074	0.788013418785547	0.129024982452425	FALSE	TRUE	FALSE
Numa1_E9Q7G0_S1835_1	Numa1	E9Q7G0	S1835	1	NA	NA	NA	1.35080862045288	FALSE	TRUE	FALSE
Numa1_E9Q7G0_S1292_1	Numa1	E9Q7G0	S1292	1	0.387410024089559	0.712740396842316	0.866205957114185	-0.067586721569775	FALSE	FALSE	FALSE
Numa1_E9Q7G0_S270_1	Numa1	E9Q7G0	S270	1	-0.0981614230980063	0.925149896030408	0.968668432367887	0.0387487411499023	FALSE	FALSE	FALSE
Numa1_E9Q7G0_S1951_1	Numa1	E9Q7G0	S1951	1	NA	NA	NA	-0.152588844299245	FALSE	FALSE	FALSE
Numa1_E9Q7G0_S1739_1	Numa1	E9Q7G0	S1739	1	-3.10036320324897	0.0342246572890225	0.197113748581253	0.198376178741476	FALSE	TRUE	FALSE
Numa1_E9Q7G0_S167_1	Numa1	E9Q7G0	S167	1	-0.652723730669626	0.541291473011518	0.765124257811314	0.0302968025207235	FALSE	FALSE	FALSE
Numa1_E9Q7G0_S1973_1	Numa1	E9Q7G0	S1973	1	-6.23833654035761	0.000809954069146985	0.0172710871420097	0.864100741820188	TRUE	TRUE	FALSE
Numa1_E9Q7G0_S1974_1	Numa1	E9Q7G0	S1974	1	NA	NA	NA	0.66179714456905	FALSE	FALSE	FALSE
Tsc22d2_E9Q7M2_S587_1	Tsc22d2	E9Q7M2	S587	1	-0.00342730592244861	0.997460344612764	0.999336891559908	0.0284060599706315	FALSE	FALSE	FALSE
Dnajc21_E9Q8D0_S283_1	Dnajc21	E9Q8D0	S283	1	0.641281005551021	0.54569911341921	0.76737261020516	-0.117990016937327	FALSE	FALSE	FALSE
Dnajc21_E9Q8D0_S370_1	Dnajc21	E9Q8D0	S370	1	-1.12626436504388	0.304005278212008	0.59781439315668	0.296273231506397	FALSE	FALSE	FALSE
Zfp358_E9Q8M1_S24_1	Zfp358	E9Q8M1	S24	1	2.1594178299492	0.0959550503019133	0.348183232002597	-1.20400969902968	FALSE	FALSE	FALSE
Dennd4a_E9Q8V6_S1099_1	Dennd4a	E9Q8V6	S1099	1	NA	NA	NA	NA	FALSE	FALSE	FALSE
Dennd4a_E9Q8V6_S1100_1	Dennd4a	E9Q8V6	S1100	1	3.58613255265797	0.0121075258254691	0.106391860959441	-0.398087088194419	FALSE	FALSE	FALSE
Dennd4a_E9Q8V6_S732_1	Dennd4a	E9Q8V6	S732	1	-16.8742697276722	3.22636424726671e-06	0.000585917989729816	1.11455479997164	TRUE	FALSE	FALSE
Dennd4a_E9Q8V6_S1586_1	Dennd4a	E9Q8V6	S1586	1	-0.697474173720663	0.53446344526602	0.75988646069335	0.0830683708191273	FALSE	FALSE	FALSE
Dennd4a_E9Q8V6_S1196_1	Dennd4a	E9Q8V6	S1196	1	NA	NA	NA	0.163296222686824	FALSE	FALSE	FALSE
Dennd4a_E9Q8V6_S1225_1	Dennd4a	E9Q8V6	S1225	1	-1.01376850359447	0.351484561648767	0.636085869949944	0.0681557655334259	FALSE	FALSE	FALSE
Zbtb10_E9Q8X5_S537_1	Zbtb10	E9Q8X5	S537	1	2.62997215743843	0.0409742627872714	0.217139435328976	-0.288275241851778	FALSE	FALSE	FALSE
Smim13_E9Q942_S59_1	Smim13	E9Q942	S59	1	-1.58960965022105	0.186258971766018	0.482959984783569	0.181257836511435	FALSE	TRUE	FALSE
Smim13_E9Q942_S61_1	Smim13	E9Q942	S61	1	NA	NA	NA	-0.108911514282202	FALSE	FALSE	FALSE
Kidins220_E9Q9B7_S1549_1	Kidins220	E9Q9B7	S1549	1	-2.54428605316162	0.0842749266317732	0.323673182475676	0.227587368382512	FALSE	FALSE	FALSE
Kidins220_E9Q9B7_S918_1	Kidins220	E9Q9B7	S918	1	1.03912008154147	0.356173952558942	0.639013045511503	-0.19549706148063	FALSE	FALSE	FALSE
Kidins220_E9Q9B7_S1704_1	Kidins220	E9Q9B7	S1704	1	0.496672664635654	0.638460053929202	0.822643707532262	-0.110127449035652	FALSE	TRUE	FALSE
Pwwp2b_E9Q9M8_S210_1	Pwwp2b	E9Q9M8	S210	1	-4.98588477953511	0.00341593521702486	0.0441102876049452	0.858867768659479	TRUE	TRUE	FALSE
R3hdm1_E9Q9Q2_S381_1	R3hdm1	E9Q9Q2	S381	1	NA	NA	NA	NA	FALSE	FALSE	FALSE
R3hdm1_E9Q9Q2_S141_1	R3hdm1	E9Q9Q2	S141	1	NA	NA	NA	NA	FALSE	FALSE	FALSE
R3hdm1_E9Q9Q2_S142_1	R3hdm1	E9Q9Q2	S142	1	-2.50404115065096	0.0645608470797761	0.279164065632686	0.415548236546364	FALSE	FALSE	FALSE
R3hdm1_E9Q9Q2_S111_1	R3hdm1	E9Q9Q2	S111	1	-6.85349058990682	0.000604859066427975	0.0143211222654327	1.31527598789444	TRUE	FALSE	FALSE
R3hdm1_E9Q9Q2_S282_1	R3hdm1	E9Q9Q2	S282	1	-0.448181590152958	0.679583972226062	0.847424547818896	0.244615554809599	FALSE	FALSE	FALSE
Dlg5_E9Q9R9_S132_1	Dlg5	E9Q9R9	S132	1	-2.5423529082778	0.0456766364438016	0.230052885542184	0.324335098266651	FALSE	FALSE	FALSE
Dlg5_E9Q9R9_S1000_1	Dlg5	E9Q9R9	S1000	1	-3.90381438487938	0.00965470981036672	0.0918200622946015	0.860237121582049	FALSE	TRUE	FALSE
Dlg5_E9Q9R9_S1263_1	Dlg5	E9Q9R9	S1263	1	-0.812227267943492	0.462331927511396	0.714137097711234	0.108469963073698	FALSE	FALSE	FALSE
Cald1_E9QA15_S141_1	Cald1	E9QA15	S141	1	-0.996011225708484	0.364543848247495	0.644940697728326	0.112503528594974	FALSE	TRUE	FALSE
Sec16a_E9QAT4_S2101_1	Sec16a	E9QAT4	S2101	1	1.34517024069348	0.244565703339637	0.549288616393558	-0.278994560241699	FALSE	TRUE	FALSE
Sec16a_E9QAT4_S1242_1	Sec16a	E9QAT4	S1242	1	3.5508838086773	0.0298008371416093	0.182326939966391	-1.21521759743715	FALSE	TRUE	FALSE
Sec16a_E9QAT4_S1245_1	Sec16a	E9QAT4	S1245	1	0.110303628040348	0.924432107441399	0.968170512231984	-0.0250767569572936	FALSE	FALSE	FALSE
Sec16a_E9QAT4_S1323_1	Sec16a	E9QAT4	S1323	1	7.90198418303915	0.000965853643911632	0.0193453090021292	-0.414672470392922	TRUE	FALSE	FALSE
Sec16a_E9QAT4_S1342_1	Sec16a	E9QAT4	S1342	1	0.995142898253686	0.37437235633463	0.65266118695668	-0.155897617340074	FALSE	FALSE	FALSE
Sec16a_E9QAT4_S1028_1	Sec16a	E9QAT4	S1028	1	-0.0144966587446931	0.98907492183226	0.996776589743064	0.00244760513312769	FALSE	TRUE	FALSE
Sec16a_E9QAT4_S1030_1	Sec16a	E9QAT4	S1030	1	-1.08855145985455	0.455301041705693	0.709689558020919	0.142873287200924	FALSE	FALSE	FALSE
Sec16a_E9QAT4_S1377_1	Sec16a	E9QAT4	S1377	1	NA	NA	NA	0.414628505706879	FALSE	TRUE	FALSE
Sec16a_E9QAT4_S2043_1	Sec16a	E9QAT4	S2043	1	4.14457262419852	0.0185063527565668	0.139388533171745	-0.46344002145889	FALSE	FALSE	FALSE
Sec16a_E9QAT4_S554_1	Sec16a	E9QAT4	S554	1	-1.05670179378553	0.33406069105291	0.62015063545941	0.131159305572524	FALSE	FALSE	FALSE
Sec16a_E9QAT4_S1238_1	Sec16a	E9QAT4	S1238	1	-1.30710156857709	0.252559472636701	0.556714522800037	0.228818302582763	FALSE	TRUE	FALSE
Sec16a_E9QAT4_S1239_1	Sec16a	E9QAT4	S1239	1	NA	NA	NA	0.264251608104416	FALSE	TRUE	FALSE
Raph1_F2Z3U3_S1025_1	Raph1	F2Z3U3	S1025	1	NA	NA	NA	NA	FALSE	FALSE	FALSE
Raph1_F2Z3U3_S1027_1	Raph1	F2Z3U3	S1027	1	-1.07092716689111	0.325384993339117	0.613607924109914	0.103827910428176	FALSE	FALSE	FALSE
Raph1_F2Z3U3_S1198_1	Raph1	F2Z3U3	S1198	1	-0.481961675881449	0.687355811341064	0.852285448959913	0.884080410003623	FALSE	FALSE	FALSE
Raph1_F2Z3U3_S1169_1	Raph1	F2Z3U3	S1169	1	-0.753878142705908	0.528426230820036	0.756472035386891	0.244743347167955	FALSE	FALSE	FALSE
Raph1_F2Z3U3_S17_1	Raph1	F2Z3U3	S17	1	-0.353198988335385	0.73677835786479	0.876974739110597	0.0293521881104013	FALSE	FALSE	FALSE
Raph1_F2Z3U3_S850_1	Raph1	F2Z3U3	S850	1	2.61881237473217	0.0473353384914834	0.235657015532342	-0.230808634005818	FALSE	FALSE	FALSE
Raph1_F2Z3U3_S899_1	Raph1	F2Z3U3	S899	1	-0.411054990257238	0.698529278243649	0.858854705191883	-0.00105371166812773	FALSE	FALSE	FALSE
Raph1_F2Z3U3_S217_1	Raph1	F2Z3U3	S217	1	NA	NA	NA	NA	FALSE	FALSE	FALSE
Raph1_F2Z3U3_S218_1	Raph1	F2Z3U3	S218	1	-7.2238504685746	0.00398382748508726	0.0489570034982635	1.56222310281611	TRUE	FALSE	FALSE
Raph1_F2Z3U3_S192_1	Raph1	F2Z3U3	S192	1	-2.94622108365906	0.0273229327301577	0.173860774953134	0.227252483367927	FALSE	FALSE	FALSE
NA_F6U5V1_S266_1	NA	F6U5V1	S266	1	-0.228527638812021	0.831076480384776	0.92759633437513	-0.0187692642211488	FALSE	FALSE	FALSE
Tpr_F6ZDS4_S2105_1	Tpr	F6ZDS4	S2105	1	-0.932766511215262	0.403818130428109	0.674464705142774	0.0816125869751012	FALSE	TRUE	FALSE
Tpr_F6ZDS4_S2111_1	Tpr	F6ZDS4	S2111	1	NA	NA	NA	NA	FALSE	TRUE	FALSE
Tpr_F6ZDS4_S2118_1	Tpr	F6ZDS4	S2118	1	NA	NA	NA	0.896881580352776	FALSE	FALSE	FALSE
Tpr_F6ZDS4_S597_1	Tpr	F6ZDS4	S597	1	0.110528433464573	0.915926529387862	0.963437894344947	-0.0487380027770783	FALSE	FALSE	FALSE
Tpr_F6ZDS4_S2141_1	Tpr	F6ZDS4	S2141	1	-1.2630113061157	0.273719203781037	0.57524272785798	0.0920891761779785	FALSE	FALSE	FALSE
Tpr_F6ZDS4_S453_1	Tpr	F6ZDS4	S453	1	-0.275618522605715	0.800598450691006	0.910856700722269	0.39674282073975	FALSE	FALSE	FALSE
Tpr_F6ZDS4_S705_1	Tpr	F6ZDS4	S705	1	NA	NA	NA	NA	FALSE	FALSE	FALSE
Tpr_F6ZDS4_S706_1	Tpr	F6ZDS4	S706	1	NA	NA	NA	NA	FALSE	FALSE	FALSE
Tpr_F6ZDS4_S720_1	Tpr	F6ZDS4	S720	1	NA	NA	NA	0.240196228027401	FALSE	FALSE	FALSE
Tpr_F6ZDS4_S2223_1	Tpr	F6ZDS4	S2223	1	-1.60875046122347	0.170812538196911	0.465134790122366	0.348484992981003	FALSE	FALSE	FALSE
Rfx7_F8VPJ6_S1177_1	Rfx7	F8VPJ6	S1177	1	-2.18229057855733	0.0964374167351251	0.349600914089533	0.345277786254901	FALSE	FALSE	FALSE
Zc3h7b_F8VPP8_S400_1	Zc3h7b	F8VPP8	S400	1	-2.51124441743067	0.0683596891150991	0.289025573971119	0.243924617767277	FALSE	FALSE	FALSE
Arid4a_F8VPQ2_S867_1	Arid4a	F8VPQ2	S867	1	1.55161401958378	0.171761770606049	0.466761621488988	-0.160640716552699	FALSE	FALSE	FALSE
Arid4a_F8VPQ2_S545_1	Arid4a	F8VPQ2	S545	1	-0.551191268577277	0.604128952398887	0.803515385305238	0.0130261347232903	FALSE	FALSE	FALSE
Farp1_F8VPU2_S427_1	Farp1	F8VPU2	S427	1	0.070056429151164	0.947675781840485	0.98064740966112	-0.0139989852905487	FALSE	FALSE	FALSE
Farp1_F8VPU2_S373_1	Farp1	F8VPU2	S373	1	-1.09224725826533	0.33298460594905	0.61905701603235	0.200049400329547	FALSE	TRUE	FALSE
Farp1_F8VPU2_S875_1	Farp1	F8VPU2	S875	1	0.111279834662777	0.915029371967106	0.963361649459434	0.0953607559203995	FALSE	FALSE	FALSE
Farp1_F8VPU2_S892_1	Farp1	F8VPU2	S892	1	1.10897098305792	0.318059847280369	0.608342343216094	-0.165959835052469	FALSE	TRUE	FALSE
Farp1_F8VPU2_S899_1	Farp1	F8VPU2	S899	1	-0.392630925479376	0.71556554016135	0.86749342472078	0.108561321197261	FALSE	TRUE	FALSE
Fbxw9_F8VPX2_S18_1	Fbxw9	F8VPX2	S18	1	-0.969947809962183	0.374492874176493	0.65266118695668	0.265679359436	FALSE	FALSE	FALSE
Usp32_F8VPZ3_S1416_1	Usp32	F8VPZ3	S1416	1	4.8329031632315	0.00846223911874006	0.0839238040261948	-0.562610211998535	FALSE	FALSE	FALSE
Usp32_F8VPZ3_S1371_1	Usp32	F8VPZ3	S1371	1	NA	NA	NA	NA	FALSE	TRUE	FALSE
Gltscr1_F8VPZ9_S1427_1	Gltscr1	F8VPZ9	S1427	1	-0.179825924867304	0.86386984026157	0.941289032612631	-0.0199179649352743	FALSE	FALSE	FALSE
Fryl_F8VQ05_S1958_1	Fryl	F8VQ05	S1958	1	-0.0100382971818073	0.992481477511382	0.997188072732741	-0.0380266692514653	FALSE	FALSE	FALSE
Fryl_F8VQ05_S1915_1	Fryl	F8VQ05	S1915	1	1.17162508020217	0.305990351229869	0.600074667195908	-0.0216048438970553	FALSE	FALSE	FALSE
Srp72_F8VQC1_S621_1	Srp72	F8VQC1	S621	1	1.94769240760428	0.144370997782486	0.429248592939038	-0.675676994899803	FALSE	TRUE	FALSE
Srp72_F8VQC1_S524_1	Srp72	F8VQC1	S524	1	-4.89856470342794	0.0907478242836658	0.336437413360149	0.270455360412551	FALSE	FALSE	FALSE
Cabin1_G3X8Q1_S1702_1	Cabin1	G3X8Q1	S1702	1	-1.65804195782591	0.149028253600091	0.435068193273449	0.402289867401127	FALSE	FALSE	FALSE
Dhx16_G3X8X0_S143_1	Dhx16	G3X8X0	S143	1	-0.690853447393233	0.525772585619917	0.754372228753131	0.086868286132848	FALSE	FALSE	FALSE
Sipa1l3_G3X9J0_S94_1	Sipa1l3	G3X9J0	S94	1	-2.0656667252439	0.085766969004621	0.326433763267422	0.397966861724878	FALSE	FALSE	FALSE
Sipa1l3_G3X9J0_S1538_1	Sipa1l3	G3X9J0	S1538	1	NA	NA	NA	NA	FALSE	TRUE	FALSE
Arfgef1_G3X9K3_S393_1	Arfgef1	G3X9K3	S393	1	NA	NA	NA	NA	FALSE	FALSE	FALSE
Arfgef1_G3X9K3_S394_1	Arfgef1	G3X9K3	S394	1	NA	NA	NA	0.235156059265197	FALSE	FALSE	FALSE
Arfgef1_G3X9K3_S1563_1	Arfgef1	G3X9K3	S1563	1	2.4923061893959	0.0515528156610117	0.24609773592314	-0.206758499145501	FALSE	TRUE	FALSE
Arfgef1_G3X9K3_S1566_1	Arfgef1	G3X9K3	S1566	1	0.138121999092346	0.898473935367578	0.956315963767836	0.103926181793227	FALSE	FALSE	FALSE
Pcf11_G3X9Z4_S705_1	Pcf11	G3X9Z4	S705	1	-1.14899109381945	0.301498840889328	0.597203642419461	0.127531051635753	FALSE	FALSE	FALSE
Pcf11_G3X9Z4_S1491_1	Pcf11	G3X9Z4	S1491	1	2.07977228806949	0.202727668210316	0.502964998406192	-0.275485681976932	FALSE	FALSE	FALSE
Pcf11_G3X9Z4_S1518_1	Pcf11	G3X9Z4	S1518	1	NA	NA	NA	NA	FALSE	FALSE	FALSE
[truncated: 14,086 more rows]
