# Supplementary material for: Phosphoproteomics reveals rewiring of the insulin signaling network and multi-nodal defects in insulin resistance
Source: Nat Commun. 2023 Feb 18;14:923. doi: 10.1038/s41467-023-36549-2 (PMC9938909; doi:10.1038/s41467-023-36549-2)
Supplement: Supplementary file 9 — Supplementary Data 6 [file 41467_2023_36549_MOESM9_ESM.xlsx]

## Sheet: quantification
	Phosphopeptide identification					LFQ data
Phosphopeptide	Gene	Uniprot	Site	Multiplicity	CHOW_BAS_1	CHOW_BAS_2	CHOW_BAS_3	CHOW_BAS_4	CHOW_BAS_5	CHOW_BAS_6	CHOW_BAS_7	CHOW_BAS_8	CHOW_BAS_9	CHOW_BAS_10	CHOW_BAS_11	CHOW_BAS_12	CHOW_INS_1	CHOW_INS_2	CHOW_INS_3	CHOW_INS_4	CHOW_INS_5	CHOW_INS_6	CHOW_INS_7	CHOW_INS_8	CHOW_INS_9	CHOW_INS_10	CHOW_INS_11	CHOW_INS_12	HFD_BAS_1	HFD_BAS_2	HFD_BAS_3	HFD_BAS_4	HFD_BAS_5	HFD_BAS_6	HFD_BAS_7	HFD_BAS_8	HFD_BAS_9	HFD_BAS_10	HFD_BAS_11	HFD_BAS_12	HFD_INS_1	HFD_INS_2	HFD_INS_3	HFD_INS_4	HFD_INS_5	HFD_INS_6	HFD_INS_7	HFD_INS_8	HFD_INS_9
Rpgr_Q9R0X5_S914_1	Rpgr	Q9R0X5	S914	1	23.833035	NA	NA	NA	23.513735	NA	NA	23.480735	NA	NA	23.662905	NA	22.933155	21.92729	23.5465939096012	22.6618883225117	22.3968218091174	23.533525	22.643401954653	23.721055	23.22423	22.2580522144598	22.748765	23.94281743325	NA	NA	NA	NA	NA	NA	NA	22.195985	NA	NA	22.850685	NA	23.152415	NA	NA	NA	22.988355	NA	NA	NA	NA
Cask_O70589-3_S570_1	Cask	O70589-3	S570	1	NA	27.785895	26.920755	NA	NA	NA	25.97073	NA	NA	NA	NA	NA	NA	NA	NA	NA	NA	NA	NA	NA	NA	NA	NA	NA	NA	28.127825	NA	NA	NA	NA	NA	NA	NA	26.566085	NA	NA	NA	NA	NA	27.502235	26.652435	NA	NA	NA	NA
Cask_O70589-3_S571_1	Cask	O70589-3	S571	1	27.665375	24.7103808204911	25.5020466133253	27.020065	26.138685	26.0854	26.6472694676306	23.930375	26.426075	24.967485	25.5087087986463	25.009865	28.138875	25.3973545803451	27.390865	26.794915	29.0412725788432	29.3172771387696	26.891765	26.060935	26.48588	25.928695	22.216420024653	23.06312	27.59789	27.3317473330741	26.810485	27.280885	24.8576150449281	26.993385	26.165255	24.758745	26.1082198019541	26.566085	24.9166856189114	25.3972786456046	27.957015	27.986495	26.777535	22.7924647915865	24.9334462490103	26.449485	24.477645	23.969895	26.473035
Srcap_E9Q9V7_S559_1	Srcap	E9Q9V7	S559	1	23.241085	23.577875	22.9419463339947	23.0740632951729	22.7009347210933	23.15713	23.56671132377	23.212825	23.605365	22.740135	22.883865	23.321125	22.8592683280808	22.96628	23.390285	22.828455	23.1369282515759	23.128685	22.7479060398032	23.2931221134069	23.0388376266811	23.129575	22.7877186102489	22.87135	23.5880686429396	23.2665513334559	23.052395	22.994155	24.0442937920272	23.2305776432901	23.379455	23.786075	23.813110452148	22.719065	23.941195	24.4501014769215	23.187465	23.734045	22.9517863997057	22.752545	23.631485	23.7207029689927	23.269835	22.657815	23.195168981115
Cdv3_Q4VAA2_S51_1	Cdv3	Q4VAA2	S51	1	22.389875	22.095085	21.2343390027065	22.0772246011277	21.846475	22.2859664283282	21.92081	21.641525	22.1372009911216	21.9835421601185	22.403415	22.3147287293928	NA	22.02881	NA	NA	NA	NA	NA	22.621135	NA	21.889175	NA	NA	21.36329	22.245085	NA	NA	NA	NA	NA	22.885675	NA	NA	NA	23.17071	22.6924367172588	23.2904313451574	22.227115	22.5248450417183	22.8456260641616	22.9707435390648	23.2634540029401	23.656305	23.339230702668
Cdv3_Q4VAA2_S155_1	Cdv3	Q4VAA2	S155	1	NA	NA	NA	NA	NA	NA	NA	NA	NA	NA	NA	NA	NA	NA	NA	NA	22.776155	22.968305	NA	NA	NA	NA	NA	NA	NA	NA	NA	NA	NA	22.442885	22.186915	22.884135	23.214765	NA	NA	NA	23.3866668780999	23.297895	23.0182143413621	23.2652942473564	23.225635	23.133895	23.052875	23.453685	23.690705
Cdv3_Q4VAA2_S58_1	Cdv3	Q4VAA2	S58	1	NA	NA	NA	NA	NA	NA	NA	NA	NA	NA	NA	NA	NA	NA	NA	NA	NA	NA	NA	NA	NA	NA	NA	NA	NA	NA	NA	NA	NA	NA	NA	22.050555	NA	NA	NA	NA	NA	NA	NA	NA	NA	NA	NA	23.055305	NA
Cdv3_Q4VAA2_S63_1	Cdv3	Q4VAA2	S63	1	NA	NA	NA	NA	NA	NA	NA	NA	NA	NA	NA	NA	NA	NA	21.240185	NA	23.302475	22.274805	NA	NA	NA	NA	NA	NA	22.20945	NA	NA	NA	NA	NA	NA	22.680695	23.401805	NA	NA	22.43439	22.0676708576183	23.577445	22.8444986500795	22.7892963817561	23.353135	22.532805	21.934325	24.030245	22.829745
Cdv3_Q4VAA2_S131_1	Cdv3	Q4VAA2	S131	1	22.5137429151074	22.2590948212001	22.694375	23.2713038953937	22.8891823774911	24.1531594264232	21.8765496946533	21.762715	22.366425	21.5553701696176	22.758335	23.402295	21.425305	22.5785678605325	22.475635	22.1178609890172	21.3207912276833	23.6775627635008	22.1988676627467	22.345865	22.07605	23.339395	23.219075	22.86731	24.368009419847	22.227165	23.110765	22.448345	22.393935	21.454785	22.3890535907252	23.272945	23.422315	22.742965	23.122875	23.35648	22.766705	22.787505	22.127225	22.748885657317	22.888985	21.879935	23.455785	23.393835	23.218725
Abi2_P62484_S221_1	Abi2	P62484	S221	1	23.807155	23.000315	23.200925	22.564395	22.718775	23.5941	22.5766	23.867315	23.519965	21.896375	22.211415	22.830865	23.323185	23.54481	23.460045	23.369195	24.000595	24.186645	23.711995	22.997275	24.209	23.315025	23.048495	23.50781	23.34664	23.444085	23.315125	22.571565	23.064735	22.907485	23.2142015227143	24.552205	24.645425	23.047215	21.993285	22.53573	24.161825	23.662895	22.344995	22.385965	23.732695	22.687325	23.884705	23.906105	24.359865
Abi2_P62484_S236_1	Abi2	P62484	S236	1	NA	NA	NA	NA	NA	NA	NA	NA	NA	NA	NA	NA	NA	NA	NA	NA	NA	22.698445	NA	NA	NA	NA	NA	NA	NA	21.143015	NA	NA	NA	NA	NA	22.373315	NA	NA	22.592125	NA	NA	22.398545	NA	NA	21.769625	NA	NA	20.920995	22.227325
Agfg1_Q8K2K6_S362_1	Agfg1	Q8K2K6	S362	1	21.896595	23.325805	23.248555	22.855945	20.8366765427469	23.84554	22.43048	22.8388327389656	21.090925	23.962303277476	23.2146422561866	21.7987253384406	22.915265	23.27393	22.880455	23.954405	23.910495	22.146095	23.564155	23.256915	21.8444591669539	22.651425	23.389405	22.60966	22.01785	22.387325	22.932745	22.883365	23.60250173986	22.152085	22.7284710375646	23.7976405342315	22.325395	22.7332623798795	24.279685	22.68557	22.430335	23.313485	23.286405	23.020415	21.657325	22.963209639921	22.2009839389132	22.222206613264	24.2232115903224
Agfg1_Q8K2K6_S181_1	Agfg1	Q8K2K6	S181	1	28.550125	27.713045	28.015415	28.010095	28.307455	27.68855	27.70593	28.057615	27.899605	27.904425	27.872065	27.622655	28.337745	27.81472	28.204205	27.595025	27.734105	27.645235	28.588005	28.081175	28.18419	28.297315	27.651875	27.06812	27.66773	27.579725	27.720115	27.734355	27.771595	27.144665	27.577335	27.317355	27.530485	27.667715	27.465115	27.80374	27.577305	27.148455	27.929705	27.812295	27.654575	27.724355	26.498435	27.302535	27.553295
Agfg1_Q8K2K6_S293_1	Agfg1	Q8K2K6	S293	1	NA	NA	NA	NA	NA	NA	NA	NA	23.937335	NA	NA	NA	21.851405	NA	NA	NA	24.016815	24.323605	NA	NA	NA	NA	24.389615	NA	NA	NA	NA	NA	24.170975	23.736275	NA	23.660055	23.542145	NA	NA	NA	23.989885	NA	NA	NA	23.786615	NA	NA	NA	23.869945
Trip12_G5E870_S1024_1	Trip12	G5E870	S1024	1	NA	NA	NA	NA	NA	NA	NA	NA	NA	NA	NA	NA	NA	22.17928	NA	NA	NA	NA	NA	NA	NA	NA	NA	NA	NA	NA	NA	22.081365	NA	22.976885	NA	NA	NA	NA	NA	NA	NA	NA	NA	22.517035	NA	21.946255	NA	NA	22.465775
Trip12_G5E870_S310_1	Trip12	G5E870	S310	1	22.638325	22.3899773063085	22.8500735186144	22.3259711549587	22.457835	22.36743	22.381220320588	22.5915366109403	22.526435	22.5933183744146	22.628135	22.5331050461738	NA	NA	NA	NA	NA	NA	21.193975	NA	NA	NA	NA	NA	NA	NA	NA	NA	22.385225	22.151095	NA	22.275125	NA	NA	NA	NA	NA	NA	NA	NA	NA	NA	NA	NA	NA
Trip12_G5E870_S312_1	Trip12	G5E870	S312	1	25.674085	26.093265	25.905315	25.650015	26.119727807902	26.26387	25.7244802818604	25.659045	26.019875	26.261825	25.8812784718109	26.0245305329223	25.849685	26.00827	26.223405	26.160095	25.164075	26.016605	25.745495	25.739665	25.50769	25.980125	25.697745	25.86372	25.83122	25.582495	25.9855406380975	25.855645	25.649225	26.237145	25.587705	26.447675	26.470935	25.985615	26.262005	25.86544	26.030845	26.439855	26.271505	26.120755	26.075375	25.699205	25.8300642092329	25.717805	26.418825
Trip12_G5E870_S77_1	Trip12	G5E870	S77	1	23.4078384618922	23.8983924072336	23.808985	23.914775952068	23.464092944535	23.7732	23.6657109335069	22.982015	23.4003298591448	23.181925	23.8374532817666	23.802305	23.679665	23.8145928636723	23.727665	23.287785	23.5136332646745	24.338885	24.306399332349	24.3482028199869	23.7199067452186	23.428575	23.836245	23.7534304397691	25.0933	23.3430799077687	23.750335	26.4124579321403	24.213755	25.8459871968537	23.217135	25.227055	23.639845	23.812405	24.295425	24.36475	25.4309693852908	24.935915	23.213945	23.656905	25.423655	24.4408423105441	23.489925	25.2054709902049	25.1212994506666
Trip12_G5E870_S161_1	Trip12	G5E870	S161	1	NA	NA	NA	NA	NA	NA	NA	NA	NA	NA	NA	NA	22.482225	20.49747	NA	NA	NA	NA	NA	NA	NA	NA	NA	NA	NA	NA	NA	NA	NA	NA	NA	NA	NA	NA	NA	21.99881	22.163675	21.976805	20.536375	NA	NA	NA	NA	NA	NA
Trip12_G5E870_S1069_1	Trip12	G5E870	S1069	1	23.159385	22.004115	NA	NA	NA	NA	NA	NA	22.202975	21.150695	NA	NA	NA	NA	NA	NA	NA	NA	NA	NA	NA	NA	NA	22.61402	NA	22.595425	NA	NA	NA	22.048025	NA	NA	22.189865	NA	22.136675	NA	23.567235	22.6806025668315	23.7323049568844	22.1039525672883	23.327295	22.6763428024114	24.3434013223882	22.816085	22.241245
Plekha6_Q7TQG1_S864_1	Plekha6	Q7TQG1	S864	1	NA	NA	NA	NA	NA	23.4141	NA	NA	NA	NA	NA	NA	NA	NA	NA	NA	23.146525	NA	NA	NA	NA	NA	NA	NA	24.73871	NA	NA	NA	NA	NA	NA	NA	NA	NA	NA	22.5524	NA	NA	NA	NA	21.928245	NA	NA	NA	NA
Plekha6_Q7TQG1_S967_1	Plekha6	Q7TQG1	S967	1	NA	NA	NA	NA	NA	21.91587	NA	NA	NA	NA	NA	NA	NA	NA	NA	NA	23.441785	22.087225	NA	21.552505	NA	NA	NA	NA	NA	NA	NA	NA	NA	NA	NA	NA	NA	NA	NA	NA	22.878245	NA	NA	22.255295	NA	NA	NA	NA	NA
Plekha6_Q7TQG1_S901_1	Plekha6	Q7TQG1	S901	1	23.483885	NA	NA	NA	23.207085	24.27356	NA	NA	NA	NA	22.703915	NA	23.1960345822308	23.31913	23.0776117808225	22.9164512195353	24.154245	22.857615	23.1386831025095	24.439725	23.13808	23.7894956742515	22.9999728799798	23.647180180032	25.03752	23.003425	24.1811666833758	21.5893956432074	23.340665	21.2656127104574	23.1596751046959	21.352845	23.3268711667046	21.4805305854159	22.8367278924964	23.68049	23.026165	22.5183174844813	23.881835	21.1795528988197	22.771145	21.6557272550808	22.844855	22.923715	21.312215
Ktn1_Q61595_S75_1	Ktn1	Q61595	S75	1	22.8931269481348	22.524255	23.067575	23.0728143333787	23.040145	23.046	23.1334096696061	22.745005	23.699145	23.069045	22.443865	23.163505	21.405175	22.8623	23.403825	21.9600036059367	23.1037690795232	22.650085	22.987175	22.5255914507324	23.57445	22.410975	22.7077293644517	22.08386	22.62755	23.188875	23.484425	23.266755	22.616445	22.056535	23.3760706819494	23.537265	22.8906601208398	24.3279794765239	22.427865	24.03921	NA	22.742385	NA	NA	NA	23.200385	NA	24.036705	NA
Atg9a_Q3ZAQ4_S828_1	Atg9a	Q3ZAQ4	S828	1	25.707805	25.751525	25.897235	25.538265	25.939985	26.03565	22.52554	25.577025	26.018885	26.162105	26.518555	24.3975620492267	25.394485	25.67914	26.071845	25.956255	25.931445	25.423235	25.929795	25.750335	26.11531	25.754145	25.9969112202278	25.69924	25.20273	26.471174497135	25.252715	25.897015	25.809875	25.686175	25.542855	25.626725	25.619195	25.548675	27.722495	25.40149	25.317815	25.189875	26.235115	25.798475	25.670985	25.5641943847691	25.662585	25.160305	25.555315
Atg9a_Q3ZAQ4_S18_1	Atg9a	Q3ZAQ4	S18	1	24.0808817810526	23.697435	24.127305	24.8097938614556	23.620275	23.8261	23.43082	24.154855	24.521845	24.285695	24.245095	24.658615	23.3354474513623	23.52985	24.3961199607128	24.5047530786345	23.8730468774857	24.161355	23.979165	24.415475	24.1128	24.294035	23.724745	23.77032	24.2522203108024	24.190135	24.494665	24.190555	22.798895	24.2063685983179	24.188335	24.439395	24.373965	24.805535	24.301225	24.22458	24.1128801767242	23.974225	23.8596800837151	24.453305	23.941935	24.742495	24.335245	23.526565	24.449565
Atg9a_Q3ZAQ4_S735_1	Atg9a	Q3ZAQ4	S735	1	23.453735	24.772175	24.054795	24.084155	24.599625	24.90391	24.42658	25.331265	24.809945	24.321055	23.617115	24.947465	23.547585	24.59182	24.151885	24.282345	24.458925	24.664435	24.632565	24.864255	24.835	24.829665	24.273815	24.05151	23.91484	24.375955	24.817485	24.087985	24.300475	24.038605	24.972885	25.584245	25.078705	24.192025	23.941565	25.1323	23.922955	24.381965	24.470555	23.895315	24.120785	24.563615	24.105255	24.583685	25.459585
Atg9a_Q3ZAQ4_S675_1	Atg9a	Q3ZAQ4	S675	1	23.8387945360921	22.520285	23.334915	22.1379482609484	22.1630226774495	23.3324173566587	22.3494345905591	22.7595408856487	22.441655	22.602565	21.055155	22.1940213892259	21.240905	22.37469	NA	NA	NA	NA	24.029845	NA	22.32125	NA	NA	NA	22.63943	23.269425	22.686325	22.242915	22.5873790249159	22.519695	22.592815	22.8894447670705	23.222975	22.727905	23.0142722163272	22.6432277552411	22.129355	22.089205	22.119925	22.0162333589276	22.691995	22.4819429215522	22.4474701029542	22.4394975895935	22.879095
Resf1_Q5DTW7_S910_1	Resf1	Q5DTW7	S910	1	NA	NA	NA	NA	NA	NA	NA	NA	NA	NA	NA	NA	22.392335	21.75732	NA	NA	NA	22.728235	NA	NA	NA	NA	NA	NA	NA	NA	21.636865	NA	NA	NA	NA	NA	NA	NA	NA	NA	NA	22.605965	NA	NA	21.211525	NA	NA	NA	NA
Hdlbp_Q8VDJ3_S31_1	Hdlbp	Q8VDJ3	S31	1	26.437825	26.678045	26.543285	26.218325	26.817855	26.69754	26.51776	26.334405	26.607975	26.524655	26.502125	26.908495	26.490795	26.6548	26.517675	26.090185	26.306155	26.792035	26.706555	26.465855	26.33665	26.318255	26.463755	26.4951	26.79736	26.711655	26.418865	26.597165	26.803975	27.039255	26.332355	26.905385	26.738985	26.542885	26.552265	26.60434	26.905755	26.612145	26.134285	26.523345	27.082655	26.911865	26.588155	26.608785	26.630365
Mdfic_Q8BX65_S141_1	Mdfic	Q8BX65	S141	1	22.715345	22.795145	22.626155	23.130115	23.333165	22.3179401723187	22.46302	22.936635	22.9802164593898	23.0157746505785	22.9427778921892	22.495935	22.870675	23.14128	23.215685	22.986725	23.591445	24.103145	22.282537600239	23.090435	21.78121	23.2514776315227	22.786515	22.5764019632684	23.17161	23.351865	23.172645	23.051235	23.575625	23.206262777991	23.085575	23.317695	23.798155	23.281765	23.364195	23.7203246699004	23.6394790904738	23.4846558499093	23.295765	23.472785	23.833215	23.4999139371992	22.708125	23.722415	23.5009760392775
Zfand2b_Q91X58_S163_1	Zfand2b	Q91X58	S163	1	NA	22.470095	NA	23.356875	NA	23.37997	NA	NA	22.658085	NA	NA	NA	22.1443599970051	22.05949	22.9788809582985	22.031465	22.263975	23.0571067501518	23.257765	22.6397093559106	22.79341	21.4159279564248	23.288635	22.2014	21.86728	23.1597599543255	22.3061374428703	21.5723469464245	22.714685	21.905025	21.933665	21.9323045380371	22.490145	22.2070418130459	22.3701359026471	22.46946	22.2594013519841	22.195375	22.523855	22.1732752791488	22.1615186281822	22.175305	22.1273642691189	22.2045638618773	22.363785
Dhx9_O70133_S136_1	Dhx9	O70133	S136	1	23.257985	24.357275	23.857475	23.189442132626	24.3475568564452	23.54882	23.56405	23.0013234486727	23.689565	23.4367750564958	22.416135	24.224925	23.675415	23.86115	24.295425	24.0440310951111	23.5237525848932	24.322445	24.297515	23.495285	23.869	23.867215	24.0321890991108	23.41722	24.7420084158825	24.4588454113511	23.594635	23.2380029222568	23.679985	24.687165	24.055195	23.784075	23.450525	23.825625	24.012035	22.80106	23.523855	23.978935	23.937715	23.796575	24.148915	24.533635	24.2966122470936	23.197585	24.160095
1700023F06Rik_G3UZ03_S120_1	1700023F06Rik	G3UZ03	S120	1	NA	26.606105	NA	NA	NA	26.358	NA	NA	26.358365	NA	NA	NA	NA	NA	NA	NA	26.024285	NA	NA	25.541855	26.21291	NA	NA	NA	NA	NA	NA	NA	26.337025	NA	NA	NA	NA	NA	NA	NA	NA	NA	NA	NA	NA	NA	NA	26.774875	NA
Retreg2_Q6NS82_S339_1	Retreg2	Q6NS82	S339	1	25.891015	26.216485	26.238745	25.950105	26.033955	25.67155	25.93103	25.910395	26.396915	25.484485	25.573225	25.792175	25.707245	25.5712	25.683965	25.673535	25.693655	25.799505	25.527775	25.8014590055123	25.82976	25.761305	25.463515	25.7161398786249	26.10563	25.776695	26.005515	25.747565	26.193815	25.734975	25.882915	25.630575	25.828665	25.956785	25.993855	25.48855	25.509755	25.997165	25.846615	25.767785	25.550275	25.649325	25.9109670607654	25.678405	25.799865
Inppl1_Q6P549_S132_1	Inppl1	Q6P549	S132	1	24.827145	25.301275	25.266735	24.7495139171793	25.096645	25.59483	25.11393	24.843465	24.963085	24.727415	25.0940246608512	25.143705	25.112215	25.16399	25.152605	24.935235	24.8216862875274	25.181975	25.106275	24.717285	24.9986	25.261215	24.9726002384915	25.32639	24.63825	25.014365	25.3280374464692	25.248095	24.759655	25.330295	25.046265	24.915605	25.301975	25.056585	24.777495	24.9435581450755	25.006395	25.154695	25.143365	25.065535	25.073335	25.362795	24.731055	24.894185	24.964895
Inppl1_Q6P549_S241_1	Inppl1	Q6P549	S241	1	22.701635	NA	NA	NA	NA	23.1183	NA	NA	NA	NA	22.239755	22.475785	NA	NA	NA	NA	NA	22.711745	23.523385	NA	NA	NA	NA	23.34391	NA	NA	NA	NA	NA	NA	NA	NA	NA	NA	NA	NA	NA	NA	NA	22.872885	NA	22.970685	NA	NA	NA
Dopey1_Q8BL99_S1261_1	Dopey1	Q8BL99	S1261	1	NA	NA	21.794075	NA	NA	23.01104	NA	NA	21.884465	NA	22.436535	NA	22.5431593886622	22.31881	22.850755	22.389095	22.5050936068655	22.896335	22.284165	22.855605163897	22.7334149930516	22.8339241419276	22.485865	22.50201	NA	NA	NA	NA	NA	22.075375	NA	NA	NA	NA	NA	NA	22.114305	NA	22.776945	NA	NA	22.180535	NA	NA	NA
Ralgps2_Q9ERD6_S308_1	Ralgps2	Q9ERD6	S308	1	24.3583519386832	23.204675	23.6600689162275	23.203635	23.648445	23.83831	22.67823	22.7889092044498	23.551335	23.801885	23.820115	23.291085	22.701235	22.90057	21.8872121161568	22.969007880118	22.485955	22.0390543777771	21.968865	22.903415	22.89024	23.213145	22.9633162669486	23.1724861466948	23.20476	NA	22.428965	22.681775	23.177275	NA	NA	NA	NA	NA	NA	NA	22.274075	22.8737165489864	22.555275	22.950955	23.043445	22.797115	22.6628029849306	22.742375	22.6225151533844
Ralgps2_Q9ERD6_S293_1	Ralgps2	Q9ERD6	S293	1	23.174995	NA	NA	NA	23.873535	NA	NA	NA	NA	NA	23.608865	NA	23.668445	NA	NA	NA	NA	NA	22.494785	NA	NA	NA	NA	NA	NA	NA	NA	NA	23.390075	NA	NA	NA	NA	NA	NA	NA	23.503245	NA	NA	NA	23.140295	NA	NA	NA	23.277675
Ralgps2_Q9ERD6_S336_1	Ralgps2	Q9ERD6	S336	1	23.2191318274128	23.0634277972219	23.5524380437165	22.544515	23.208285	23.54373998127	23.30251	23.244095	22.8768896730139	23.1525841744337	22.848165	23.1591819987825	NA	NA	23.340285	NA	22.303415	NA	NA	NA	NA	23.996685	23.356165	NA	NA	NA	NA	NA	22.643005	22.718415	NA	NA	NA	21.749505	NA	NA	NA	NA	NA	NA	22.590605	NA	NA	NA	NA
Cspp1_B2RX88_S869_1	Cspp1	B2RX88	S869	1	21.007325	21.322805	21.531415	20.6707165429231	22.8817532772906	22.19294	21.5943751923202	20.763175	21.9149180111501	22.8775465938299	22.601165	22.775055	21.656035	21.65914	20.522075	21.7619683252012	22.207135	21.860115	20.254630893743	22.1252120234256	23.22202	21.510535	21.8433225447787	22.2596594748504	21.5358152016793	21.780695	20.646355	21.2686000833433	21.631695	21.589815	21.091815297595	21.0021770750413	21.147835	20.7645497192452	21.710885	20.7488646172166	21.794195	21.061105	21.8940771175838	21.801186482676	22.274325	21.593775	21.930185	21.854985	21.507758763035
Dock10_Q8BZN6_S1232_1	Dock10	Q8BZN6	S1232	1	NA	NA	NA	NA	NA	23.85884	NA	NA	NA	NA	24.328375	NA	24.144675	23.7925465994354	23.9258860198008	24.0166729738761	23.935035	23.667435	23.890305	24.888845	23.53944	24.0661101791842	23.973195	24.25383	23.96895	24.465715	24.123505	24.4629251180722	24.2056234286101	24.489655	24.305317754702	24.187625	24.2809940851238	23.902245	24.2922118946263	23.91762	24.056055	23.621715	23.991325	24.0853727356816	24.316745	23.921565	23.9858836447362	24.3920732660586	24.531995
Dock10_Q8BZN6_S877_1	Dock10	Q8BZN6	S877	1	NA	NA	NA	NA	23.121315	NA	NA	NA	NA	NA	NA	NA	NA	NA	NA	NA	NA	23.458515	NA	23.304335	NA	NA	NA	NA	NA	NA	NA	NA	23.300065	NA	NA	23.129545	NA	NA	23.571375	NA	22.212915	22.5255804208846	22.50670458824	22.0814487254051	22.188846408932	23.1360538065787	22.3367585702944	22.832435	22.754265
Dock10_Q8BZN6_S1257_1	Dock10	Q8BZN6	S1257	1	23.011335	23.737055	23.630965	22.307985	24.265225	23.56528	23.22386	23.005845	23.139155	22.694135	22.999905	23.538165	23.264165	22.68384	23.521445	23.042625	22.883315	23.366651922118	23.736845	22.640245	22.68616	23.043175	23.3295424283094	22.9551781450339	22.34031	23.063435	23.543425	23.470735	23.363545	22.758195	22.851435	23.4598727390242	23.552115	24.189235	23.254998292064	23.6352098285493	23.132535	23.2895514750412	22.722495	23.133075	23.842575	23.778305	22.567125	22.8846651851229	23.339335
Tardbp_Q921F2_S183_1	Tardbp	Q921F2	S183	1	23.390565	22.9191463703196	22.7506736250993	23.088485	24.205235	22.635748258837	23.6186756131981	22.923885	23.3803335367889	23.1820951445108	22.742715	22.559225	24.117915	23.7595065074354	23.267685	22.862765	22.4332105564096	23.446725	22.6863054861538	22.609095	22.94686	22.2790352181051	23.4001490620785	22.8798474669412	NA	NA	NA	23.201505	23.160185	NA	NA	22.758015	NA	NA	22.663155	NA	22.992975	22.3125824350856	22.773605	22.328895	23.723575	23.4284069136828	22.7253864557278	22.504835	22.8444525335074
Nck1_Q99M51_S85_1	Nck1	Q99M51	S85	1	26.059075	26.630865	26.766895	26.493385	27.045605	26.92221	26.86128	26.555295	26.556665	26.706515	26.855685	26.544925	25.700865	26.69331	26.824975	26.610485	26.872815	27.102895	26.890375	26.809595	26.77586	26.678375	26.962345	26.47518	26.4775509853639	26.662165	26.993455	26.771885	26.776955	27.055285	26.655065	26.833165	26.736475	26.870935	26.557205	26.19355	26.486235	26.953455	26.875415	26.735875	27.080495	27.147605	26.129225	25.996755	27.098125
Clasp1_Q80TV8_S1220_1	Clasp1	Q80TV8	S1220	1	24.566755	23.4184523492453	23.368555	23.194015	22.996505	23.91462	23.33551	23.898295	23.663835	23.485595	23.083735	23.411015	24.840695	24.0133568773124	23.909755	23.397025	23.844485	23.981485	23.786385	24.136965	23.99749	24.332315	24.054575	23.82407	24.89898	24.1005428867786	23.613765	23.448595	24.156315	23.214924302071	24.3275215389144	24.287055	24.482695	23.763205	23.639705	23.5809258477846	24.757775	24.2125561954747	23.416955	23.110015	24.875335	24.024785	24.016325	24.820545	25.3341707653565
Clasp1_Q80TV8_S1193_1	Clasp1	Q80TV8	S1193	1	25.748075	25.439675	24.936735	24.877335	25.824015	25.24006	25.17439	25.4789548998335	25.075526490768	24.735445	25.547535	25.315695	25.7907151785383	25.3265178196315	25.394225	24.966475	24.989175	25.623455	25.277175	25.1092506133185	25.00936	25.183185	24.766485	25.23857	26.492067507135	25.583615	25.151175	25.547165	25.315745	25.262525	25.054535	25.247855	25.361575	19.958715	25.421345	25.18424	25.693395	25.531145	24.873405	25.098075	25.715785	25.123535	25.050995	24.984555	25.672725
Clasp1_Q80TV8_S246_1	Clasp1	Q80TV8	S246	1	22.327695	23.463085	23.343635	23.5510484926934	22.6434063702525	22.71138	23.04425	23.2159363067741	21.2989451531584	22.288355	23.3478993084984	22.226485	22.2450849773552	22.31966	23.407255	22.895085	23.3332689940197	22.595285	23.260785	22.9711468615428	23.0809786258636	23.294585	23.074375	23.9914	22.39502	23.304905	23.769255	23.254425	22.5657556630462	22.643975	22.796805	23.341325	23.3247795321765	23.093635	23.169269870342	22.7344656253303	23.504515	23.846875	22.701215	22.903585	23.462825	23.693525	22.582255	23.9486275869411	25.131085
Clasp1_Q80TV8_S1088_1	Clasp1	Q80TV8	S1088	1	26.327345	26.188195	25.748755	25.506925	26.076705	25.53481	25.78248	25.561035	25.610625	25.318745	25.746615	26.111095	26.067305	25.56406	25.977455	25.794325	24.826555	26.014755	26.007055	25.242765	25.8778	25.858245	26.025905	25.89813	26.25522	26.217445	25.947307434569	26.188585	26.093255	26.212095	25.911395	25.935255	26.576835	26.143705	25.648865	25.8495063153884	25.733335	26.216645	25.524735	25.709025	26.599995	25.919215	25.927265	25.850205	25.715205
Clasp1_E9Q6L0_S646_1	Clasp1	E9Q6L0	S646	1	23.421655	23.959465	23.989045	23.320245	22.381035	22.6388264868512	24.6553	23.427865	24.0126099258411	23.5486019937188	23.008865	23.710005	NA	24.05276	23.595775	23.823905	NA	NA	NA	NA	NA	24.377535	NA	NA	22.98732	23.461185	23.687875555401	23.3449421495937	23.686425	22.9453853659659	23.573275	23.995135	23.7483500893763	23.0097066889781	23.3459432222172	23.8688568827828	NA	NA	23.502685	NA	NA	NA	24.454335	NA	NA
Clasp1_E9Q6L0_S647_1	Clasp1	E9Q6L0	S647	1	23.670575	21.8868712967248	22.527125	23.4319314789772	22.8641282717712	22.1955950087489	22.15263	22.0417959129719	22.594905	21.293875	22.263725	22.863765	NA	22.07645	NA	22.136815	NA	NA	NA	NA	22.01369	21.849615	NA	NA	21.94853	NA	NA	23.546815	NA	23.193865	NA	NA	NA	NA	NA	NA	23.586885	NA	NA	21.920165	NA	NA	NA	NA	22.032575
Clasp1_Q80TV8_S598_1	Clasp1	Q80TV8	S598	1	22.930695	24.145695	23.657405	24.434015	24.376785	24.697	24.6272755508107	23.586665	23.8039717102562	23.3870475427883	23.408665	23.607015	22.858195	23.89299	24.522085	24.047565	23.648825	24.476585	23.7744497665882	23.869965	24.0079711536684	24.3982732163053	24.4517800054954	24.5917067820915	22.24576	24.236945	24.187855	24.327595	24.211345	22.9178844655843	23.974985	25.090285	24.522405	24.378535	23.689295	23.7791140638519	23.938575	23.589905	24.2166239267919	23.608845	24.977745	22.5133782130394	22.959465	24.050625	23.649245
Clasp1_Q80TV8_S600_1	Clasp1	Q80TV8	S600	1	23.078355	25.311565	25.241625	24.926615	24.5524591189891	25.57762	25.26447	25.6609481634503	24.942695	25.309595	24.703945	22.8726616488778	25.0466276655245	24.94067	25.218805	25.050755	25.2518779922897	25.849335	25.611835	25.3649944461681	25.43775	24.869065	24.778675	24.99036	22.5298	25.168105	25.293085	25.426865	25.115215	25.6128693376295	25.295135	25.920125	25.878885	25.628715	25.9762543408435	25.67121	24.460275	25.6337092392748	24.530015	25.118685	26.046895	25.674835	24.973725	25.631535	25.469035
Clasp1_Q80TV8_S794_1	Clasp1	Q80TV8	S794	1	21.678555	23.395085	23.500785	21.711465	23.4726876349826	23.26029	24.4870279563086	22.8110756627326	23.807555	23.337775	21.5027863749549	23.860125	23.2973390778187	23.0844788010353	23.443445	23.039165	22.8607760613277	23.259805	22.907385	23.3263694986635	23.10255	23.5560187873238	23.919285	23.72246	22.5901052714961	22.5502365120554	23.322015	22.849655	23.4529162750181	24.656495	23.1814656298418	23.849775	23.732755	24.260745	23.7109800756109	23.45851	21.990235	22.573675	23.073725	22.087099019684	23.3651929835472	23.027625	23.917625	23.481435	23.358725
Clasp1_E9Q6L0_S672_1	Clasp1	E9Q6L0	S672	1	23.181535	22.566395	22.951055	22.071115	23.255055	22.39695	22.36084	22.591225	22.655545	22.521705	22.263265	22.467466675123	22.380945	23.13987	22.835965	22.450275	21.808425	22.849025	23.066755	22.463802336174	22.70083	22.666135	21.452385	22.69652	22.68556	22.802375	22.597195	22.717485	22.759015	22.3966215305553	22.569795	22.920365	22.511745	22.540055	22.069065	21.59895	22.8700075320769	22.972955	22.071245	22.280095	23.671845	21.9191425034931	22.092255	23.0289569568306	22.807565
Clasp1_E9Q6L0_S676_1	Clasp1	E9Q6L0	S676	1	26.374325	25.371945	25.384515	24.537735	25.217245	25.17071	24.61809	24.541075	25.161995	24.738405	24.805215	26.094795	25.513595	25.18797	25.018605	25.015085	24.581905	26.060155	25.671885	22.472215	23.9405	24.877015	24.865975	24.92176	24.02366	25.572085	25.485255	25.473215	26.227815	26.004475	24.991385	26.043455	25.660675	25.709065	24.615405	25.53905	25.782605	26.216265	24.744605	24.530975	26.493235	25.814805	25.330905	25.632965	25.283725
Xrn1_P97789_S1328_1	Xrn1	P97789	S1328	1	24.656755	24.961345	25.107255	22.735565	25.880195	23.19576	22.97314	24.980755	25.224515	24.504035	23.446685	23.933705	24.856425	24.0462599688626	24.5565566766422	22.827455	24.369755	23.983355	23.631235	24.369885	23.90965	24.205925	24.051405	23.896578988019	24.75764	24.579775	22.802695	23.468995	24.230895	23.9639973044945	23.9648024116796	24.030175	24.436245	23.332195	24.101085	23.27039	24.7468726239146	23.853395	23.003355	24.1641366221206	24.481545	23.676985	23.652345	24.823335	24.652295
Tns1_E9Q0S6_S1054_1	Tns1	E9Q0S6	S1054	1	28.702485	29.442535	29.664915	29.787325	28.841395	29.84271	29.52055	29.463925	29.412935	29.796005	29.131435	29.574615	29.846715	30.22146	30.226555	29.748925	29.673295	29.900575	29.791535	29.493675	30.05703	29.577875	30.413945	30.09625	28.7415	29.036535	29.322415	29.251185	29.374795	29.239055	29.838385	29.291095	29.471515	29.430145	28.890095	29.34789	30.359845	29.665845	30.029205	29.913655	30.039145	30.645525	28.814785	29.661925	29.874815
Tns1_E9Q0S6_S1062_1	Tns1	E9Q0S6	S1062	1	28.206515	28.226865	27.992175	27.334305	27.936895	28.04745	28.2019	27.577155	27.953685	27.942795	27.359725	28.325905	27.819245	27.63196	28.113945	27.219065	27.539605	27.855765	27.565835	27.873115	28.27895	27.655115	26.968495	27.9072	27.98397	25.322195	28.058695	28.047765	28.047275	28.567115	27.673865	27.871975	28.143715	28.053425	27.647125	27.6188	27.963175	28.389755	27.408325	27.401865	28.087085	28.181815	27.811275	28.601355	28.473125
Tns1_E9Q0S6_S1067_1	Tns1	E9Q0S6	S1067	1	NA	NA	NA	NA	NA	NA	25.31042	NA	NA	25.332595	NA	NA	25.540935	NA	25.795095	NA	NA	NA	NA	NA	NA	25.400575	NA	NA	NA	NA	NA	25.322855	NA	NA	25.828785	NA	NA	NA	NA	NA	NA	NA	26.187835	NA	NA	NA	NA	NA	NA
Tns1_E9Q0S6_S867_1	Tns1	E9Q0S6	S867	1	22.213935	24.241835	24.504055	24.751495	24.842115	24.49951	25.61347	25.025315	24.687615	24.508395	24.746335	25.123545	22.466755	23.41251	25.687995	25.650935	23.883365	24.753135	24.820245	25.299935	25.11349	24.726835	25.643185	25.41357	22.58128	24.412585	25.518245	25.727125	24.980085	25.722975	25.088835	24.754715	24.466795	25.434595	25.187655	24.97282	23.471585	23.550775	25.375095	25.208055	25.119995	25.470095	23.831725	24.632305	25.228535
Tns1_E9Q0S6_S1554_1	Tns1	E9Q0S6	S1554	1	24.505145	24.142315	23.920265	24.5079740535445	24.499275	24.33281	23.76449	23.936415	24.064835	23.868215	24.019765	23.794035	24.389385	24.31752	23.947305	24.5661904200753	23.291175	24.562235	24.163985	23.620575	23.74701	23.893215	24.277345	23.81516	23.35798	24.254905	23.996465	24.082475	24.846545	24.540945	24.568095	24.316025	23.994815	24.136695	24.061175	23.78911	24.457775	24.187135	24.1440029244756	24.0304167466244	24.505265	24.065235	23.158275	23.863075	23.740465
Tns1_E9Q0S6_S1363_1	Tns1	E9Q0S6	S1363	1	29.340965	29.559215	29.165315	28.891515	29.881895	29.40186	29.64408	29.186505	29.060775	28.887435	29.163145	29.302995	29.336555	28.93035	29.319145	28.888745	28.464915	29.421705	29.982095	29.280465	29.12662	29.216005	29.665535	29.42439	28.82046	29.081675	29.175855	29.816285	29.650825	29.344055	29.279325	29.021815	28.908795	29.420625	29.378115	29.61725	28.605645	28.792815	28.774545	29.598175	29.971375	29.171645	28.520125	28.667785	28.853105
Tns1_E9Q0S6_S1643_1	Tns1	E9Q0S6	S1643	1	23.0351121093892	23.207335	22.962415	23.748388227351	22.6500793168082	22.5021617481155	23.3620532898611	22.463075	23.780225	23.3363400110735	23.1899458014875	22.944365	22.7648461816761	22.34043	22.6782981808126	22.556895	22.4856082333092	23.2955569777086	23.251515	22.558775	23.3447573974474	22.967175	23.326405	23.37496	23.2070534579446	22.706015	23.213365	22.442515	23.1103861371848	23.412775	23.043015	23.2683609362924	22.562355	23.562605	23.294205	22.36223	22.145065	22.767425	23.0945894979782	23.360875	22.7016782389934	23.052895	23.1487452691358	22.3404768287778	22.2185645302261
Tns1_E9Q0S6_S545_1	Tns1	E9Q0S6	S545	1	24.627465	26.489635	25.184435	24.950235	26.439095	26.1003	25.36578	25.858385	24.696035	26.5241470173371	26.024035	25.1913959111419	25.580705	25.84919	25.386885	25.392625	25.659525	25.491345	26.154045	25.043545	24.80099	25.369885	26.234575	25.5310588916126	25.9001605424183	26.448335	26.194005	25.425695	26.448355	25.963715	26.830995	25.493675	25.326555	25.735435	24.959985	25.8565	26.727855	25.403005	25.243605	25.707115	26.164235	26.042185	25.6160310005855	25.333715	25.644465
Tns1_E9Q0S6_S1736_1	Tns1	E9Q0S6	S1736	1	24.3917045036495	23.999125	24.6850390414773	24.11535745328	24.601495	23.66038	24.05883	23.7925306830009	24.0413493878594	23.759995	24.158665	24.345705	24.3366136731749	24.1706651847675	24.440475	24.1113970854499	24.5891211259182	24.081865	24.405205	24.2495060598127	24.05115	24.419145	24.1533764873377	24.4682026926685	NA	NA	24.599985	NA	NA	NA	NA	NA	24.055525	24.641465	23.363515	NA	NA	24.394215	NA	NA	NA	24.136655	23.515585	NA	NA
Tns1_E9Q0S6_S1741_1	Tns1	E9Q0S6	S1741	1	25.046265	25.069065	24.867465	24.456335	24.947265	24.96495	24.77099	24.804285	24.204615	24.208535	25.072885	24.455735	25.481495	24.58997	25.035155	24.609795	24.229635	25.592455	25.005835	24.907695	24.14258	24.459155	24.249035	24.89161	25.47415	25.021085	25.210225	25.239505	25.650965	25.565745	24.307105	25.037075	25.674565	25.628055	23.945135	24.47039	23.796585	25.698565	24.838925	24.747225	25.683665	25.557375	23.835885	24.611015	25.064005
Tns1_E9Q0S6_S1115_1	Tns1	E9Q0S6	S1115	1	24.1768946584929	23.591425	23.6780703935588	24.1728036308688	24.558455	23.86754	23.5015105264765	24.354055	23.877425	23.9685287132479	24.972555	24.369835	23.663345	23.622896184203	24.2900030388742	23.521625	23.514115	24.140585	23.841195	23.310142892803	23.5833022578483	24.0486164007669	24.4872920453029	24.62526	24.7754614015895	25.2633808253329	24.644145	25.8201592814521	24.729565	26.0735742972334	24.914845	26.1897434354583	24.083685	24.2912848767735	26.000825	25.2185035669688	NA	23.332645	24.590875	NA	24.521575	NA	NA	NA	NA
Tns1_E9Q0S6_S1118_1	Tns1	E9Q0S6	S1118	1	28.2157265159709	26.891045	28.419125	28.0202044744239	28.274625	28.34924	28.0554	28.034215	28.239475	28.1620156731218	29.512205	28.7825319617624	28.6782242438293	27.68012	28.302945	28.8138386841681	28.350595	28.154875	28.5899989586704	27.3874738499721	28.0557670263079	27.895785	27.8785912298242	29.31596	NA	27.385075	28.042945	NA	NA	NA	NA	27.801065	NA	NA	28.137565	NA	27.668475	27.271615	27.3838636809163	28.577815	28.336545	27.947855	27.619335	27.478615	27.971298747069
Tns1_E9Q0S6_S1013_1	Tns1	E9Q0S6	S1013	1	NA	NA	NA	NA	24.107345	24.45897	NA	NA	24.430865	NA	24.798025	NA	23.422995	NA	NA	NA	NA	NA	NA	24.660775	NA	NA	24.398885	NA	NA	NA	NA	NA	23.769855	NA	NA	24.109355	NA	NA	24.344485	NA	23.782985	NA	NA	NA	24.479095	NA	NA	24.144375	NA
Tns1_E9Q0S6_S1481_1	Tns1	E9Q0S6	S1481	1	NA	NA	NA	NA	NA	NA	NA	NA	NA	NA	NA	25.510475	NA	NA	NA	24.677475	NA	NA	NA	NA	NA	NA	25.918485	NA	NA	NA	NA	25.327965	NA	NA	NA	NA	26.127575	NA	NA	NA	NA	NA	NA	NA	NA	NA	NA	NA	NA
Tns1_E9Q0S6_S1461_1	Tns1	E9Q0S6	S1461	1	24.6028297353486	25.183025	22.669915	24.9469925529053	22.6762732095861	25.61632	21.99985	24.847495	24.724255	24.908515	25.270215	25.157595	25.478525	25.07572	25.297785	24.675685	24.529805	25.701405	24.690175	24.874205	25.2503	24.865625	25.201725	25.81258	24.87424	25.650585	24.842985	25.267665	23.030975	25.331625	24.572965	24.732755	25.186765	25.568595	25.460755	24.64232	25.444105	25.512465	25.115085	23.007715	25.714665	22.819555	24.5839929444569	25.547245	24.312305
Tns1_E9Q0S6_S1468_1	Tns1	E9Q0S6	S1468	1	31.362835	31.305985	31.261825	30.808345	31.773425	31.30085	30.87328	31.464355	31.377155	30.810095	31.089585	30.985585	31.402255	30.88968	30.929175	30.427985	30.123535	31.486825	31.409775	31.282315	30.96805	31.264705	31.189665	31.55894	30.52612	31.090765	30.985745	30.742635	31.728765	31.337075	30.854125	30.882015	30.837995	31.489005	31.273465	30.51045	30.754045	31.233575	30.916715	30.972535	31.321545	31.145515	30.164995	30.667595	30.744195
Tns1_E9Q0S6_S1448_1	Tns1	E9Q0S6	S1448	1	NA	NA	NA	NA	NA	NA	NA	NA	NA	27.663495	NA	NA	NA	NA	NA	NA	NA	NA	NA	26.401075	NA	NA	NA	NA	NA	25.846305	NA	NA	25.954225	NA	NA	NA	NA	NA	NA	NA	NA	NA	NA	NA	NA	NA	NA	25.841095	NA
Tns1_E9Q0S6_S1451_1	Tns1	E9Q0S6	S1451	1	25.061115	28.417335	28.014905	27.829935	27.450015	28.15355	28.144	28.200835	28.595555	29.130175	27.577195	28.123865	24.404855	28.22167	27.864595	27.137475	26.993285	27.912825	28.101975	27.999175	28.38803	29.437945	28.986735	28.47137	23.59674	27.331295	28.373775	27.894505	27.524755	28.393345	28.132945	27.395885	28.675005	29.002415	27.681055	28.21911	26.535425	27.381625	28.234055	27.406365	27.953725	27.969715	27.782385	27.139685	28.381425
Tns1_E9Q0S6_S1423_1	Tns1	E9Q0S6	S1423	1	29.309135	29.243585	29.260865	29.303595	29.514495	28.59368	29.43309	29.228755	28.698865	28.936635	30.200465	29.5628170240167	29.607995	28.85986	29.272285	29.284245	28.559825	29.157435	29.801025	29.399055	28.68072	28.782535	29.817815	29.37285	28.75925	28.827475	29.308045	29.403195	30.085555	29.682505	29.791605	28.976845	28.620095	28.941575	29.328625	29.18176	28.894795	27.4470234956167	29.268765	29.204485	29.258035	23.120655	28.259665	28.471715	28.381655
Tns1_E9Q0S6_S501_1	Tns1	E9Q0S6	S501	1	NA	NA	23.280375	NA	NA	23.02461	NA	NA	23.673265	NA	NA	NA	NA	NA	NA	NA	NA	23.493565	NA	NA	23.22876	NA	NA	23.937	24.0563919530937	23.8320290042738	23.97873426866	24.0848490314166	23.3388250401265	23.820255	24.090125	24.3144688523299	23.505465	24.081515	23.8779956119409	23.5232	22.4895173277219	23.402348663658	23.8539004308477	23.6560324453588	23.515055	23.912805	23.050395	23.6772145280413	23.718815
Tns1_E9Q0S6_S616_1	Tns1	E9Q0S6	S616	1	23.8286719319179	23.649725	23.089735	23.762735	22.993845	24.31377	23.6	22.954055	22.847235	23.0156887844159	23.515625	22.980755	23.243575	23.38546	23.640585	23.914775	23.565535	23.461095	23.333195	23.113005	23.49382	22.984395	23.621125	24.57865	22.45931	22.6375457953514	23.586845	22.537885	23.602975	23.918645	23.609625	22.685065	23.607895	23.285245	23.437485	23.71074	23.692295	23.585605	24.214605	23.607565	24.419345	24.293365	23.7128627532056	23.063905	23.999195
Tns1_E9Q0S6_S150_1	Tns1	E9Q0S6	S150	1	23.779785	24.757705	24.210245	20.877945	20.9990424260005	24.69329	24.2041162026062	24.3707614883128	24.393945	21.025925	24.702625	24.993555	24.068015	23.59619	25.0805828807802	23.975565	23.160605	24.779535	24.573185	23.6050464375643	24.26871	24.249605	24.5665137808884	25.18256	24.9641728314549	25.620205	25.3813001708071	24.464565	25.273105	24.5806355754517	25.3764244022668	25.329985	24.945585	25.271135	25.1101122286406	24.45829	24.615585	25.0858889013362	24.7649368178331	24.846045	25.923225	23.5065990759008	23.396015	23.671205	24.9858988988549
Tns1_E9Q0S6_S572_1	Tns1	E9Q0S6	S572	1	NA	NA	NA	NA	23.457115	NA	NA	23.769935	NA	NA	24.875555	NA	25.706125	25.3603450284866	25.3872232097205	24.8489486380245	25.3955349434554	25.4146588527017	26.354955	25.195455	26.561443206058	25.7734318306042	26.858145	26.78223	NA	NA	NA	NA	NA	NA	NA	NA	NA	NA	25.015795	NA	NA	NA	NA	NA	NA	NA	NA	24.378185	NA
Tns1_E9Q0S6_S574_1	Tns1	E9Q0S6	S574	1	NA	NA	NA	NA	NA	NA	NA	NA	NA	NA	24.623245	NA	NA	NA	NA	NA	NA	NA	NA	NA	NA	NA	NA	NA	NA	NA	24.407625	NA	NA	NA	NA	NA	NA	NA	NA	NA	NA	26.293575	NA	NA	26.790115	26.288365	NA	NA	NA
Tns1_E9Q0S6_S575_1	Tns1	E9Q0S6	S575	1	24.242945	NA	NA	NA	25.282125	NA	NA	NA	NA	NA	22.209235	NA	26.006135	NA	NA	NA	25.757105	NA	NA	NA	NA	NA	26.144455	26.07696	NA	24.550735	NA	NA	NA	NA	NA	24.692315	NA	NA	NA	NA	27.455835	NA	NA	NA	26.577045	NA	NA	25.303735	NA
Tns1_E9Q0S6_S847_1	Tns1	E9Q0S6	S847	1	24.9870255269043	23.723335	24.615055	24.511175	24.580385	24.3493008349819	24.73692	24.1876757572944	24.282255	24.4236946218989	23.2502269105411	25.185665	24.252705	24.49934	23.958345	24.338265	24.0760893883074	24.366225	24.664285	23.7102325805944	24.06294	23.173825	23.6043236046428	23.8372363610139	23.8345645142271	24.832315	24.674485	24.559155	24.3066072178932	25.087435	24.517925	24.7631508521916	24.908195	23.504235	24.6150709055005	24.81503	24.6936108762306	24.108675	23.837955	23.946805	24.513505	24.639725	23.956165	24.3014956707826	23.4902846943411
Tns1_E9Q0S6_S851_1	Tns1	E9Q0S6	S851	1	24.0758993185803	23.7573540644045	24.069805	23.216355	23.490435	23.83905	24.18626	23.753205	23.4391929841134	23.601985	23.8213040822219	23.327845	23.668695	23.5434891667052	22.935625	23.2633069372203	23.099455	23.513845	23.676425	23.866495	23.2315901526175	23.458855	23.657775	24.10914	24.4480739647416	23.1646261816183	23.106865	23.198925	23.597655	23.268098925369	24.191945	24.241385	24.274275	23.113785	23.3729756700305	23.77672	23.495905	22.908405	23.558445	24.048345	24.039945	23.932495	22.955925	23.768085	24.634715
Tns1_E9Q0S6_S963_1	Tns1	E9Q0S6	S963	1	26.2848576533686	26.705475	26.300915	26.406245	26.986845	26.42629	26.61473	26.522445	26.146485	23.376645	23.5366192575835	23.961655	26.013135	24.1331906514354	26.657025	26.284145	25.386525	26.964955	23.482415	26.879015	26.11831	26.183995	23.084915	26.71112	25.30907	27.169515	26.597755	26.886555	27.396415	24.147435	26.703775	26.1669763028409	27.004445	27.113575	26.595325	26.34644	27.5774689262429	27.4703775361415	26.890735	26.829545	27.055835	27.070565	25.474875	26.266685	27.032725
Tns1_E9Q0S6_S966_1	Tns1	E9Q0S6	S966	1	25.438295	NA	NA	NA	24.009115	NA	NA	NA	NA	26.586695	24.074115	NA	NA	26.87416	NA	NA	NA	24.166575	26.962665	NA	NA	NA	27.703435	NA	NA	NA	NA	NA	NA	26.623815	NA	26.992295	NA	NA	23.026025	NA	26.841165	26.867675	NA	NA	27.055835	NA	NA	23.601645	NA
Tns1_E9Q0S6_S1535_1	Tns1	E9Q0S6	S1535	1	30.713865	30.306815	30.372665	29.691965	30.632535	30.16279	29.87492	29.874035	29.640195	29.214615	29.955205	29.519655	31.042585	29.90632	30.044505	29.669575	29.452285	30.313035	30.709595	29.938345	29.8514	29.512555	30.026865	29.68298	30.24684	30.089915	30.009335	30.033005	30.414715	30.045775	29.895925	29.734745	29.653965	29.812295	29.960165	29.10997	30.453305	29.977785	29.729945	29.958895	30.323055	29.827975	29.519575	29.641735	29.649555
Tns1_E9Q0S6_S836_1	Tns1	E9Q0S6	S836	1	29.232005	28.498695	28.500275	28.193045	29.273245	28.79844	28.23595	28.649955	29.113995	28.055485	29.007355	28.508585	28.979615	28.30563	28.658625	27.983695	28.275045	28.971765	28.238135	28.777835	28.51467	28.333035	28.780925	28.31652	28.80789	28.638545	28.450955	28.392025	29.339995	29.234555	28.315575	28.673155	28.949745	28.643985	28.296965	28.17173	28.897425	28.631385	28.501675	28.498765	29.427125	28.585125	28.326535	28.845185	28.676595
Tns1_E9Q0S6_S922_1	Tns1	E9Q0S6	S922	1	25.074985	25.284895	25.718975	25.101865	26.559765	26.25717	25.46821	25.055425	24.698345	25.044725	25.070835	25.456985	26.1939954968896	26.33942	25.9543565373245	25.914675	25.851555	26.990045	26.151765	25.209745	25.20048	24.614485	24.536455	26.06484	25.29192	26.053015	25.949825	26.134255	26.424105	26.352905	25.725985	26.603985	24.730985	25.423455	24.698235	25.19552	26.400425	25.756265	25.379405	25.350115	24.847185	26.341785	24.171475	24.198495	25.805455
Tns1_E9Q0S6_S1397_1	Tns1	E9Q0S6	S1397	1	29.476935	29.516075	29.514995	29.549945	30.371155	29.86268	29.59539	29.545545	29.725725	28.9956717058069	30.534165	29.182025	23.339995	29.83896	29.772715	29.278005	27.30156057289	29.4526227838562	30.179735	29.493555	29.77373	29.732535	30.219635	29.98244	29.503	29.641915	29.689785	29.691485	30.564835	29.817455	29.603415	29.393435	29.452065	29.981695	29.467425	29.00395	30.088395	29.839495	29.512075	29.783535	30.007195	29.487695	28.678375	28.9310644880764	29.435625
Tns1_E9Q0S6_S1547_1	Tns1	E9Q0S6	S1547	1	24.765295	20.977865	20.329805	21.0512916523504	22.341765	20.18257	21.45398	22.700095	22.0431802835142	22.0909509295596	24.419485	19.7524000863372	25.465985	21.15708	19.296965	18.5112500193294	21.390985	22.4234109398599	22.168515	22.948785	21.43	22.6454625011771	24.391175	20.7902857534098	20.1776102860504	22.2803648191516	20.145275	21.7709502949626	22.278085	21.045595	22.000425	19.4563743677268	20.6544359649832	21.271915	22.784855	21.4689899401828	22.4810924826895	22.5547589461844	22.4275564217694	21.037235	22.847875	21.055105	20.8937425895748	21.476685	22.1049250807106
Tns1_E9Q0S6_S1203_1	Tns1	E9Q0S6	S1203	1	24.037905	24.390985	24.769455	24.375385	24.588195	25.06879	24.36547	25.031555	25.143145	24.375935	25.772515	25.018425	23.541495	24.41298	24.751635	24.204925	24.231715	24.882415	25.130685	24.662375	24.75826	24.848675	24.392055	25.03854	23.99312	24.517415	24.656095	24.276615	25.480605	25.405325	24.289605	24.324295	24.908645	25.530595	25.644395	24.29001	24.012185	24.427955	24.596855	24.717465	25.458715	25.040495	23.774945	24.359185	25.004915
Tns1_E9Q0S6_S930_1	Tns1	E9Q0S6	S930	1	24.961815	25.480525	24.618305	25.478205	25.595375	25.28667	25.47843	25.124935	24.899125	24.7765877806886	25.348665	25.407605	25.329645	25.38905	25.487775	25.182005	24.460745	25.513735	25.292685	25.098285	24.52936	25.030755	25.801225	25.52375	24.2633	25.194335	24.792235	25.409425	25.926905	25.180895	26.3965131828251	25.663815	24.771185	26.286305	25.309245	25.61691	25.523355	24.994935	25.412165	25.749705	25.355595	25.843795	23.073985	24.065705	25.274425
Tns1_E9Q0S6_S636_1	Tns1	E9Q0S6	S636	1	24.3604944967902	23.509215	24.7322933060346	24.366655	24.417055	26.40202	24.3653059715286	24.143655	23.0569549989886	23.8315982778891	23.8943151845191	23.630095	23.6676808812063	24.16789	24.317115	25.043945	25.709044871556	26.059045	25.062415	24.238525	24.1996581465199	24.251445	24.5717711924284	25.39867	24.5703078039015	24.999085	25.051215	24.657965	24.372615	24.522295	24.793465	24.5262733377607	25.198055	24.381155	24.679595	24.78144	25.411175	25.125765	25.7684330437261	24.783395	24.695275	25.142885	23.522145	24.142615	25.167235
Tns1_E9Q0S6_S646_1	Tns1	E9Q0S6	S646	1	25.637015	25.126615	25.642015	25.447485	26.308565	25.93178	25.94933	25.544905	25.835855	25.303445	26.871475	26.024425	25.696805	25.19348	25.606245	25.406865	24.590955	26.227515	26.211765	25.404295	26.34488	25.739195	25.605365	26.61337	25.05924	25.842415	25.163575	25.571295	26.113225	25.800665	26.195635	25.607115	25.5308163134215	26.017095	25.718465	25.69721	25.735465	25.290335	24.839785	25.645745	26.356385	26.224195	24.972205	25.258725	25.325785
Tns1_E9Q0S6_S971_1	Tns1	E9Q0S6	S971	1	25.337845	NA	NA	25.171895	24.835045	NA	NA	NA	24.752565	NA	NA	NA	NA	NA	NA	NA	NA	NA	NA	NA	NA	NA	25.487475	25.86968	NA	NA	25.090795	NA	NA	24.995075	NA	NA	NA	NA	NA	NA	NA	NA	NA	NA	NA	NA	24.683985	NA	NA
Tns1_E9Q0S6_S1075_1	Tns1	E9Q0S6	S1075	1	23.267525	23.840125	23.742155	24.718375	24.0662765795463	23.07872	23.93507	24.3016862042398	22.5756603124068	23.530115	24.5787448780333	22.051645	23.553025	24.05231	23.785595	24.951865	23.9007255061274	23.387305	23.995625	25.2259632874378	24.5418	24.066425	25.1737236919019	23.6735155304958	22.99416	24.1464795855428	24.694065	23.776635	24.3739211008981	24.598805	24.071325	23.786336200101	24.7283461176934	24.010015	23.0667598778363	24.1994699030991	23.550365	23.787685	25.006145	24.851055	23.310555	23.862065	23.206875	24.2481397801693	24.282095
Tns1_E9Q0S6_S790_1	Tns1	E9Q0S6	S790	1	NA	NA	NA	24.483835	NA	NA	NA	NA	23.489135	NA	NA	NA	NA	NA	NA	NA	NA	NA	NA	NA	NA	NA	26.247595	NA	NA	NA	24.270285	24.286545	NA	NA	NA	NA	NA	25.064825	NA	NA	NA	NA	NA	NA	NA	NA	NA	NA	NA
Tns1_E9Q0S6_S792_1	Tns1	E9Q0S6	S792	1	30.637665	30.761645	30.548565	30.578545	30.737855	30.58552	30.89139	30.514815	30.062525	30.479875	30.893905	30.558665	30.845065	30.64502	30.618725	30.631375	30.310655	30.816925	30.732795	30.355655	30.48655	30.584285	30.860345	30.96927	30.45988	31.108805	30.787235	30.693965	30.686085	30.587055	30.827275	30.872815	30.886425	30.731015	30.674135	30.5924	30.796165	30.615385	30.695505	30.897255	30.594425	30.986095	29.948375	30.011355	30.863835
Tns1_E9Q0S6_S897_1	Tns1	E9Q0S6	S897	1	25.380095	25.796555	24.839425	24.306245	24.821084942048	23.75299	23.9013598097241	26.0821830421181	24.5838136309787	24.1588759580028	24.6972649316404	25.1622018031225	25.6355193035866	25.48376	25.753605	25.8678664217465	24.7264126296261	25.3282839251581	25.0723831093285	25.178445	25.13684	24.9556458568552	25.7620447867615	24.49744	25.1364982033397	25.617205	25.446715	25.6108654941698	24.9506635216022	25.824875	25.380225	24.974085	26.0512232947575	26.198175	24.960935	24.39234	25.327815	25.549245	25.354815	26.0805668131499	25.3143082240438	24.9213824531701	23.982125	24.009565	25.883005
Tns1_E9Q0S6_S899_1	Tns1	E9Q0S6	S899	1	25.380095	25.796555	24.839425	24.306245	24.946035	23.75299	25.12672	23.773375	24.568655	24.689545	24.8834981224628	24.526475	26.038795	25.48376	25.753605	25.184125	25.2161798350714	26.182755	25.384295	25.178445	25.13684	25.565365	24.782345	24.49744	24.7701883974954	25.1587633452071	24.293245	24.436565	26.106775	24.8471965726709	24.5264454574901	24.974085	24.388625	26.198175	24.960935	24.39234	25.327815	25.549245	25.354815	25.621555	25.537885	25.827265	23.982125	24.009565	25.883005
Tns1_E9Q0S6_S604_1	Tns1	E9Q0S6	S604	1	24.927725	24.438545	25.341485	25.139735	25.383765	24.9785591049066	25.19963	25.096035	25.156025	24.581305	25.006235	24.537475	25.856145	25.87927	25.250925	25.420015	25.612565	25.833595	25.581165	25.492535	25.8141353348395	24.888265	25.5360924462006	25.38723	26.3112565586084	25.3524381397541	25.635485	25.360725	25.917225	25.326255	25.712295	25.504455	26.3958211338133	24.498775	25.369595	25.19216	25.627945	25.7565302615182	25.715325	25.085025	25.385675	24.8259336324384	24.777155	24.269285	24.4152494538323
Tns1_E9Q0S6_S1346_1	Tns1	E9Q0S6	S1346	1	29.890555	30.060835	30.133535	29.939235	30.326135	30.1885	29.90198	29.883435	30.073435	29.898365	30.0963091905809	30.004595	29.897765	29.84962	30.036455	29.640985	30.1746120554766	30.1466169273216	30.175105	30.3950337718204	30.00101	30.059825	30.289625	30.2803	29.16947	29.694945	30.234985	30.072995	30.129245	30.285715	30.146345	29.613985	29.785535	30.146695	29.724785	29.85403	30.1256995327412	29.601825	30.045305	29.959185	29.0436437362889	30.244515	29.234565	29.188475	29.833095
Tns1_E9Q0S6_S154_1	Tns1	E9Q0S6	S154	1	27.988035	27.900555	27.973135	27.742195	28.022325	28.00159	27.93924	27.585905	27.860785	27.826555	27.7932900901556	27.902625	28.136755	27.86269	28.075405	27.766075	27.387485	28.226025	28.133875	27.437345	27.72382	27.9625194992595	28.2388879847129	27.86408	27.82674	28.141315	28.109105	27.955145	28.054615	28.099695	27.853165	27.700685	27.869015	28.018575	27.778735	27.08615	28.062525	28.189145	27.633635	27.629645	28.011365	28.030185	27.170425	27.344335	27.571525
Tns1_E9Q0S6_S156_1	Tns1	E9Q0S6	S156	1	NA	NA	NA	NA	NA	NA	NA	26.043965	NA	NA	26.942195	NA	NA	26.84585	NA	NA	26.670385	NA	NA	NA	NA	NA	26.920435	NA	27.36583	NA	NA	27.032465	NA	NA	25.921995	26.595225	NA	NA	NA	NA	27.312845	NA	27.000715	NA	NA	NA	25.997855	NA	NA
Tns1_E9Q0S6_S163_1	Tns1	E9Q0S6	S163	1	24.697515	24.452715	24.735625	24.231785	28.042485	24.48201	24.32932	24.129505	24.309225	24.060855	24.257725	24.822245	24.530515	24.43621	24.395735	23.871665	23.5138599500144	24.840775	24.413095	23.891995	24.28039	24.484535	28.427025	24.17437	24.21763	24.853335	24.564905	24.640375	24.529285	25.390415	24.369985	24.814045	24.695805	24.819805	24.052365	23.9293	24.617355	25.031585	24.589725	24.535005	25.196945	24.562355	24.411265	24.279325	24.497075
Tns1_E9Q0S6_S167_1	Tns1	E9Q0S6	S167	1	NA	27.011955	NA	NA	27.377415	27.16948	NA	NA	NA	NA	NA	22.217175	25.6475049445559	27.24974	22.865615	26.609715	22.177605	26.6605403221209	26.670725	26.953175	26.11017	26.984895	23.532655	23.882313211235	23.13948	24.3214975538983	25.9310985560584	23.301495	27.944195	23.3339694432546	26.6322357425615	22.386585	26.308095	26.8871297229847	27.551495085186	26.35011	27.270605	25.4612092177312	26.957015	26.2585958115542	29.2628217908316	21.207631804615	22.459295	22.9443620946711	25.3694364316928
Tns1_E9Q0S6_S169_1	Tns1	E9Q0S6	S169	1	NA	NA	NA	26.553815	NA	NA	NA	NA	NA	NA	NA	NA	NA	NA	NA	NA	NA	NA	NA	NA	NA	NA	NA	26.88615	NA	NA	NA	NA	NA	NA	NA	26.551735	NA	27.288975	NA	NA	NA	27.028835	NA	NA	NA	NA	NA	NA	NA
Tns1_E9Q0S6_S1657_1	Tns1	E9Q0S6	S1657	1	22.4702765847028	22.737795	22.644235	21.983985	22.1229858105325	22.77023	22.1618268282692	22.4581046835166	22.365445	23.094265	22.7160780620283	22.634005	23.127145	22.99504	22.6203576422106	22.6501641818043	23.1701405059521	22.6577742392927	22.879345	22.311665	22.31923	22.674725	23.086135	23.33374	22.27215	22.376426160588	22.8493404836046	22.846927891829	22.8683568918677	22.667595	22.791795	22.394499134926	22.8235908487785	22.694345	22.587715	22.4476931614954	22.781375	NA	NA	NA	NA	23.090795	NA	NA	22.515515
Tns1_E9Q0S6_S1658_1	Tns1	E9Q0S6	S1658	1	NA	NA	NA	23.361805	22.783355	NA	22.90948	NA	NA	NA	22.967125	NA	NA	NA	22.889685	22.702805	NA	23.079925	NA	NA	NA	NA	NA	NA	NA	23.122655	NA	NA	NA	NA	NA	22.579155	22.394915	NA	NA	22.5392	22.7056940644693	22.445835	22.401995	22.760785	22.735415	23.1165672206709	22.489305	22.5764730307018	22.5693916638885
Tns1_E9Q0S6_S1568_1	Tns1	E9Q0S6	S1568	1	NA	NA	NA	NA	24.130355	24.83846	NA	NA	NA	NA	NA	24.340285	NA	NA	NA	24.378245	24.138435	NA	NA	NA	24.48462	24.036505	NA	NA	24.1847380811886	23.7911693174669	23.8493082876246	24.0602704925642	23.314665	23.7563410412541	23.725405	24.0311517212686	24.909175	24.381035	23.332635	23.2800200287205	NA	NA	NA	24.367125	NA	24.447615	NA	NA	NA
Tns1_E9Q0S6_S509_1	Tns1	E9Q0S6	S509	1	27.030715	27.581725	27.353955	26.737805	27.965095	27.22283	27.34295	27.174145	27.770845	27.405435	27.015815	27.420265	28.043455	28.05798	27.941435	27.026085	25.797165	27.929215	27.251365	27.615215	27.50364	27.143495	27.555465	27.54602	27.1157588517673	27.079465	27.862685	26.845035	28.297685	27.802765	27.595635	27.582355	27.920845	28.143105	27.646215	26.91529	27.307185	27.663605	27.057855	27.628215	28.667645	28.281705	26.659175	27.126235	27.685645
Tns1_E9Q0S6_S1599_1	Tns1	E9Q0S6	S1599	1	24.020005	23.672365	24.381735	24.036205	25.048535	24.6977495782359	25.01115	24.348155	24.2751805934971	24.019225	24.830495	24.141615	23.267855	23.257503234082	24.458585	24.435145	25.1421658803556	24.860945	24.7106040853024	24.343105	25.20101	23.4899238904833	24.211045	24.46966	24.3593	23.782615	24.502555	24.422995	25.427085	24.801215	24.5266767313136	24.453605	24.070355	24.403195	23.888185	23.69879	24.131645	24.239845	24.077615	24.128815	24.951065	23.8704861134452	24.9904588456668	24.618775	24.6723368238521
Sgk3_Q9ERE3_S126_1	Sgk3	Q9ERE3	S126	1	23.2878406609207	22.503425	21.772149219482	24.0664704224604	23.400063314934	23.9513070903848	22.5858	21.0270417384107	24.993995	21.499975	22.838017100198	23.805995	22.5418343038564	23.7102920913704	23.893005	23.301325	22.8304528126101	23.5770104988578	23.502195	22.2944619004257	22.54778	22.2802665122338	22.376585	23.4133851108499	22.2466590161364	20.800565	21.015785	23.3884704917527	24.2921778549715	23.080255	22.8031349212005	21.696893699758	21.965445	23.634215	21.9095882515773	22.6540150080654	NA	NA	NA	23.185485	NA	NA	NA	22.595165	NA
Sgk3_Q9ERE3_S129_1	Sgk3	Q9ERE3	S129	1	NA	NA	NA	NA	23.994885	23.81411	NA	NA	NA	NA	23.223315	NA	NA	NA	NA	NA	NA	24.139885	NA	21.928845	NA	NA	NA	NA	NA	NA	NA	NA	23.471845	NA	NA	23.714115	NA	NA	23.651085	NA	NA	22.967655	NA	NA	23.453295	NA	NA	NA	NA
Casp8_O89110_S213_1	Casp8	O89110	S213	1	22.763555	22.339105	NA	21.850005	NA	NA	22.37552	NA	NA	NA	NA	NA	NA	22.52462	23.636695	21.929805	NA	22.868495	NA	NA	NA	NA	NA	NA	23.2927901273619	22.957185	22.914005	23.627515	22.0511673504382	22.404395	23.1247425591692	22.0427758587853	23.2080511301819	21.782905	22.7016175435903	22.4021234166481	NA	NA	22.380825	21.855335	NA	NA	NA	NA	NA
Casp8_O89110_S188_1	Casp8	O89110	S188	1	22.9506982717555	22.642425	22.870435	23.2888819139818	23.662365	20.94087	22.288157816065	24.1960273954331	22.562755	22.4628056540808	23.279815	21.6521759004884	22.5327232742725	22.7082075541054	21.414185	22.2870184357155	23.406665	22.0809995897802	22.2028132473531	22.727265	23.7015695187396	24.0935753843169	22.075535	20.94441	22.2322493595027	21.381145	21.395785	19.1213429381023	23.765045	21.342335	20.7604384189068	20.5132693270399	22.2486466940388	22.136395	20.896505	20.498482284529	21.7246381805027	21.438885	21.485205	22.1842598438857	23.254235	21.390365	20.5046350864303	22.803515	22.3456686084657
Fn1_P11276_S2475_1	Fn1	P11276	S2475	1	29.586395	29.482115	28.921035	28.708155	27.874775	26.36236	28.54268	24.342685	28.177465	26.312105	29.4407053767243	26.018345	29.235765	28.95263	30.045395	29.269505	28.9044029074564	29.865005	29.752155	27.009965	28.77494	27.938365	29.2115240139331	27.2309834841649	29.25063	30.170555	29.502545	28.248915	27.955455	29.773125	28.406495	24.839225	28.8020963984762	28.534095	26.2114777593222	27.159465430991	29.986135	29.812005	29.081975	29.434395	28.766345	28.931355	29.9218731564151	24.720715	28.144705
Atf7ip_Q7TT18_S533_1	Atf7ip	Q7TT18	S533	1	NA	24.452015	23.786535	24.670155	NA	NA	NA	NA	23.652465	NA	NA	NA	23.909901740206	24.39298	23.42738089605	24.016105	23.8293136690077	23.809935	23.936895	24.3333534576433	23.59835	23.6484047832288	23.5106960548136	24.0646016974424	23.14625	23.992885	23.843675	22.995555	23.3418594889158	24.231255	23.103525	23.4473632729908	23.3235965748715	23.713555	23.272540226761	24.2397989823586	22.7288147244295	24.241275	23.139735	24.206875	23.082045	23.853425	23.7575381385223	23.4716206998596	23.273139867373
Atf7ip_Q7TT18_S514_1	Atf7ip	Q7TT18	S514	1	23.5152459342671	23.5534809929219	24.217765	23.5812484587185	24.374655	23.87317	24.01222	24.385545	24.4532441958797	24.3359925467614	23.109315	24.255025	24.1610843074192	24.3691918494417	23.596215	23.7243650946836	24.349085	24.320965	24.286075	24.451255	24.53341	25.0571570592049	23.819405	23.55215	23.12178	24.2851785765987	23.734735	23.656555	23.4471362682659	24.132455	24.139695	23.977545	23.506405	23.965495	24.175705311582	24.3494050638524	24.2664760789467	24.4286910798422	23.293885	24.3830214865849	24.313805	24.509905	23.780215	24.063515	24.381535
Atf7ip_Q7TT18_S885_1	Atf7ip	Q7TT18	S885	1	NA	22.748875	NA	NA	NA	NA	NA	23.452705	NA	NA	NA	22.822115	NA	22.75375	23.374285	NA	NA	NA	NA	23.248405	NA	NA	NA	22.94394	NA	NA	NA	23.096455	NA	23.617975	NA	NA	NA	NA	22.628825	23.35435	NA	NA	NA	NA	NA	NA	NA	NA	23.752765
Atf7ip_Q7TT18_S112_1	Atf7ip	Q7TT18	S112	1	24.592755	NA	NA	NA	NA	NA	NA	NA	NA	NA	NA	NA	24.430085	NA	NA	NA	NA	23.946005	NA	23.612115	NA	NA	NA	NA	NA	NA	NA	NA	NA	NA	NA	NA	NA	23.782875	NA	NA	23.786275	23.465355	NA	NA	NA	NA	NA	NA	NA
Atf7ip_Q7TT18_S707_1	Atf7ip	Q7TT18	S707	1	20.4512384412367	21.706705	22.398585	21.7861956950041	21.9247873716763	22.16618	20.632624908485	21.814895	21.6740298040124	21.1599619011086	20.533945	23.3810166072711	NA	NA	NA	NA	21.531005	NA	NA	22.915915	NA	NA	NA	21.36312	NA	NA	22.123915	NA	NA	22.187285	NA	21.867835	22.333145	NA	NA	NA	NA	NA	21.563465	NA	22.465605	NA	22.244485	21.986785	NA
Atf7ip_Q7TT18_S591_1	Atf7ip	Q7TT18	S591	1	23.982635	23.679105	24.185075	24.0639064702603	24.667565	24.67704	24.3267605862939	23.0500210396819	23.8427484140759	23.723485	23.729545	24.421188889463	22.905815	24.23828	22.9975650259937	24.3749099133944	24.281905	25.164925	24.250855	24.829485	23.8294787958948	23.157355	24.052515	24.9626318818196	24.9409296422309	23.879015	23.592775	24.3673884422287	23.774785	23.846775	24.7020428152804	24.768505	23.733055	24.1356218997076	23.6731803349249	24.64291	24.230455	24.773435	24.4465510803623	24.2427798383078	24.275965	24.7343445164103	24.4528521357957	24.397315	25.062845
Atf7ip_Q7TT18_S593_1	Atf7ip	Q7TT18	S593	1	24.0009334351994	23.323865	23.0909380611169	23.7136188868078	24.1241902523788	24.0984511288134	23.60286	24.006165	24.490815	23.9398710967594	23.7741146008886	24.401155	23.8563410305643	23.55951	23.396815	23.8690938905274	23.8600956974158	24.540625	24.2470301492961	24.5932763675976	23.63617	23.9172001647349	23.4370433955208	24.50735	23.44006	23.583745	24.3458264327227	23.901865	23.994177290371	23.9289863637102	24.111055	23.7885292384885	24.1142136556413	24.021995	24.460915	24.2671307505948	24.768366575473	23.6361149582028	23.650845	25.2113782942435	24.656598707623	24.160715	24.2289409431943	24.6403517171538	24.358915
Atf7ip_Q7TT18_S440_1	Atf7ip	Q7TT18	S440	1	25.247975	NA	NA	NA	NA	NA	NA	NA	NA	NA	24.573315	25.017895	NA	NA	NA	NA	NA	NA	NA	NA	NA	NA	24.304895	24.56403	NA	NA	NA	NA	NA	NA	NA	NA	NA	NA	24.966135	24.95294	NA	NA	NA	NA	NA	NA	NA	NA	NA
Adhfe1_Q8R0N6_S450_1	Adhfe1	Q8R0N6	S450	1	23.601515	23.851055	24.799175	24.140945	25.284425	23.8985660498125	24.25584	25.014275	25.332625	24.307985	24.687085	25.2093169558155	22.805835	24.14535	23.792985	23.948095	23.898815	24.200625	24.560665	25.120385	24.9034	24.575065	24.3698249717487	23.8387589078757	22.68619	23.536915	24.469295	23.933715	23.637215	23.774585	24.892365	24.234935	23.3223802782653	24.451115	24.8785330117695	24.5641953721285	23.339325	23.369435	24.337060827578	24.248425	23.883985	24.037105	24.002485	24.093185	23.719105
Agap1_Q8BXK8_S521_1	Agap1	Q8BXK8	S521	1	23.861235	23.4983333517398	24.186445	24.1518214352084	23.741935	23.46291	23.5771335578437	23.763845	23.8876802295219	23.3833981838827	23.7129863792801	23.5903536687011	24.464095	NA	NA	NA	23.911595	24.007645	NA	NA	NA	NA	NA	NA	24.24751350459	24.1210960196273	24.126985	23.941655	24.766655	22.992029671096	23.3371032174146	23.682475	23.8524868356009	23.2868320000244	23.397095	23.6493643508611	24.475835	23.978085606319	23.966255	22.7559134845121	24.275615	21.118305	25.3389726171028	23.495345	23.788475
Pfkfb2_P70265_S469_1	Pfkfb2	P70265	S469	1	NA	23.066355	NA	NA	NA	NA	NA	NA	NA	NA	NA	22.416705	23.1712387493303	22.84813	22.591755	22.966105	23.0674298830102	23.0600832632795	23.378825	22.2870965211068	22.6584097265005	22.9601071454978	22.709851171562	23.15627	NA	NA	22.302075	23.187875	NA	NA	22.295485	NA	NA	22.083955	NA	NA	NA	NA	22.593075	NA	NA	NA	NA	NA	NA
Pfkfb2_P70265_S486_1	Pfkfb2	P70265	S486	1	24.031055	24.473315	24.502155	24.214635	24.628355	24.49783	23.60495	23.996195	24.192545	23.904645	24.880155	24.318145	24.306015	24.83157	24.980415	24.317425	24.110175	24.453085	23.897705	24.411195	25.04652	24.756945	23.790085	24.45478	23.14123	23.662935	23.872565	23.878215	24.488585	23.336965	24.730325	23.611695	23.371835	23.114065	24.111725	23.96775	24.399085	24.502795	24.475015	24.535605	24.812295	24.605535	23.074465	23.625065	24.286165
Gm13889_A0A087WSH6_S113_1	Gm13889	A0A087WSH6	S113	1	NA	NA	NA	NA	NA	NA	NA	NA	NA	NA	NA	NA	NA	NA	NA	NA	NA	22.874705	NA	NA	22.32122	NA	NA	23.17103	23.7711316898432	23.2101302039961	23.4953372306121	22.968595	22.757945	23.048555	22.9671029919682	23.2265460877407	23.425935	23.264475	23.911235	24.19695	NA	NA	NA	22.495215	NA	23.200965	NA	NA	24.031275
Gm13889_Q3UPL5_S210_1	Gm13889	Q3UPL5	S210	1	22.808475	23.700105	NA	NA	22.797635	NA	NA	NA	NA	NA	NA	NA	23.170035	22.1602136167521	22.795145	22.9708884376136	21.9693128300033	23.317575	22.170195	22.252435	22.42527	22.9638267551655	22.7171784827777	22.2758663027387	NA	23.352485	22.607615	NA	21.876975	23.639825	NA	NA	NA	NA	NA	NA	NA	23.475755	NA	NA	23.321065	NA	NA	NA	NA
Gm13889_Q3UPL5_S217_1	Gm13889	Q3UPL5	S217	1	25.583805	25.254045	25.2841690760861	24.879725	24.4730296163966	25.5173	24.91873	24.246025	25.2912395771933	24.868325	24.976865	25.623565	24.935804366124	24.86584	25.413105	25.163945	25.114585	25.3546050941478	24.556645	24.796945	24.77564	24.486675	24.993705	25.09431	25.30774	25.693735	25.504825	25.367115	24.604955	25.533985	24.509005	25.035505	25.667805	25.470445	24.675075	24.60081	25.0626800206618	25.587735	23.611305	24.151575	25.898665	25.071785	24.831935	25.397675	24.692515
Sumo1_P63166_S2_1	Sumo1	P63166	S2	1	25.689115	26.418215	26.407865	26.362185	26.827725	26.55122	25.99188	26.200585	26.549475	25.965785	26.128095	26.425295	26.239125	26.85713	25.803815	25.595875	26.051955	26.479845	26.990485	26.410115	26.76441	26.357385	26.131765	26.60019	26.12783	26.238805	26.443655	26.278625	26.466675	25.699315	25.916955	26.144615	25.986485	26.118975	25.727135	26.12732	26.944185	25.825745	26.648495	25.363425	26.219515	26.007895	26.011785	25.740565	25.971275
Fat1_F2Z4A3_S4475_1	Fat1	F2Z4A3	S4475	1	23.0953238038806	21.395295	22.142605	22.4261459546519	22.672475	21.8095337791801	22.82775	22.690815	22.762105	21.941035	22.483975	23.532845	22.319125	22.3180155255296	22.452155	22.3003143665062	22.8707305262927	22.6100360777992	22.381095	22.761245	22.82863	22.2009390044651	21.957435	22.3278756272826	22.58274	22.834005	22.131435	22.054015	22.617855	22.023625	22.006755	21.9506576899466	22.540495	22.297525	22.4514717662111	22.34083	23.0837327044414	22.4029153601486	22.563685	22.571865	22.96261521368	22.239715	22.3439293936446	22.7368868028366	22.8215603975938
Fat1_F2Z4A3_S4274_1	Fat1	F2Z4A3	S4274	1	24.191990654043	23.702675	24.550305	24.298732288396	23.5636141520082	24.73472	23.62958	25.092825	25.4652921687815	24.3226305400794	24.462375	25.097985	NA	23.59136	NA	NA	NA	NA	NA	23.617265	NA	NA	25.594125	NA	NA	NA	NA	NA	23.798695	25.183165	24.868235	NA	NA	NA	24.630055	NA	24.9357135509601	23.691955	23.4187331463916	24.8568480084039	25.123635	24.331155	24.0786500430689	24.3901193599067	25.778101833747
Eef1b2_O70251_S106_1	Eef1b2	O70251	S106	1	23.332075	28.638415	28.351665	28.212275	28.919425	28.88295	28.80228	29.140095	29.262065	29.106495	29.009745	28.386565	28.3258994331353	28.69475	28.270805	28.008295	29.194275	28.711195	27.484385	29.171365	28.99626	29.462935	28.632815	27.7876	28.67558	29.022405	28.643045	27.714335	28.893105	28.836025	28.818365	28.816005	28.998115	28.953965	28.717785	28.56321	28.4501680513038	28.984055	29.152985	27.913295	28.529405	28.570005	28.806569468183	29.506425	28.860785
Eef1b2_O70251_S83_1	Eef1b2	O70251	S83	1	25.091285	25.014515	25.267945	25.120875	25.453225	25.89942	25.06957	25.337775	25.282325	25.252785	25.681145	25.268685	24.928735	25.27207	24.817385	24.992175	25.511375	25.397235	25.398805	25.764975	25.60304	25.105605	25.741305	24.99666	25.64023	26.000985	25.401135	24.925525	25.264645	24.838285	25.4612663955285	24.923455	24.915805	25.102305	25.045725	25.71011	24.567155	25.035435	25.559405	25.295105	25.170855	25.663215	25.007175	25.394965	25.342385
Eef1b2_O70251_S90_1	Eef1b2	O70251	S90	1	25.404265	25.875599299969	25.6794867557469	25.877975	25.328185	25.5846166426729	25.73893	25.887335	25.667355	25.554405	25.558895	25.7520079910159	24.928875	24.8666087737377	25.1998161967091	24.816325	25.427875	25.2747952118431	25.139915	25.583695	25.42987	25.409455	25.471013720876	25.4640455824551	25.70836	25.1595399097085	25.8493588191512	25.589185	25.330595	25.293135	24.997865	25.216295	25.902115	25.2435114194448	25.080855	25.41938	25.493655	25.2997073483359	26.288695	25.205915	26.2494565551643	25.4443585505729	25.430845	25.8190172941662	25.2644977840505
Slc26a6_Q8CIW6_S751_1	Slc26a6	Q8CIW6	S751	1	22.4111251362398	22.4342830912064	22.561585	21.674325	23.130515	22.06885	22.2446	22.4515836046015	22.225715	22.326805	22.555815	22.373625	22.811915	22.35893	22.339195	21.498635	23.3331047206327	22.225575	22.947415	22.2967663727213	22.4483	21.977705	22.4834576382233	22.33327	22.88191	22.936845	22.136375	22.625785	22.908435	22.859455	22.119145	22.657435	22.636275	22.207175	22.897155	21.71204	22.779825	22.911255	22.6119484198917	22.390445	23.396905	22.387565	22.638035	22.931905	22.816975
Ms4a14_A0A087WSD2_S704_1	Ms4a14	A0A087WSD2	S704	1	NA	NA	NA	NA	NA	23.05337	NA	NA	NA	NA	NA	NA	NA	NA	NA	NA	22.566445	NA	NA	NA	NA	NA	NA	NA	23.111	NA	NA	NA	NA	NA	NA	NA	21.753795	NA	NA	NA	NA	NA	NA	NA	NA	NA	NA	NA	NA
Acad11_Q80XL6_S7_1	Acad11	Q80XL6	S7	1	23.778775	24.454235	24.562595	23.511395	24.664735	24.30854	24.54986	24.105975	24.575045	24.5319337573471	24.514655	24.637025	23.371325	24.8494537574832	24.741305	23.7863536571168	23.905765	24.756735	24.215265	23.562245	24.13464	24.484535	24.572965	25.23761	23.18081	23.9634008810647	24.4358625636906	24.277075	24.023005	24.562085	24.371045	24.304405	24.308485	24.579475	24.379315	24.28724	23.977745	23.5765167863193	23.2094013519213	23.805695	24.687495	23.9963543093964	24.2262327048434	24.125125	23.937326886228
Acad11_Q80XL6_S210_1	Acad11	Q80XL6	S210	1	NA	22.937865	NA	NA	22.868615	21.7682	NA	NA	NA	NA	NA	NA	23.322765	23.43196	23.514165	NA	NA	NA	NA	NA	NA	NA	NA	NA	NA	NA	23.188665	NA	NA	NA	NA	NA	NA	NA	NA	NA	22.994795	23.860465	22.756035	23.9156985732932	21.860615	22.527785	22.6421113840796	23.3707215581907	22.016895
Relch_Q148V7_S180_1	Relch	Q148V7	S180	1	24.030805	24.356045	24.927705	24.293565	24.735675	24.98531	24.98485	24.634965	24.318755	24.173235	24.627325	24.159325	24.304005	24.17292	24.862205	24.394875	24.266085	24.670875	24.673415	24.761865	24.97027	24.966335	24.778105	25.24805	23.33833	24.453785	24.350985	24.634235	24.475975	24.789865	24.501195	24.750035	24.467515	24.859815	24.871095	24.38569	24.133025	24.029035	24.634205	24.859595	25.200335	25.204925	23.699885	24.297185	24.825755
Relch_Q148V7_S422_1	Relch	Q148V7	S422	1	24.293605	24.710445	24.093945	23.794215	24.694845	23.52292	24.22325	24.458265	24.5527329470892	24.607635	24.566155	24.751095	24.789065	23.8495	24.7366329414214	24.096225	24.412895	24.353645	23.812045	23.743685	24.05705	24.009715	23.750555	24.03489	24.08751	24.349395	23.440795	24.207305	24.764845	24.093235	23.746955	24.330705	24.717455	23.866225	23.412935	22.95454	24.761025	23.950375	23.865325	24.162585	24.867365	23.3905444770579	24.075365	24.135595	24.466945
Relch_Q148V7_S170_1	Relch	Q148V7	S170	1	25.227795	25.278385	24.776685	24.5260822959274	25.075015	24.69958	24.5187989437582	24.841505	24.527055	24.561895	24.275465	25.774385	25.216125	25.24337	25.2509748123164	24.656240525655	25.1863192710071	24.9141562841146	24.836015	24.8932808805657	24.63718	24.6198338922764	25.222485	25.0568836352932	24.62099	24.911840869158	24.555445	25.036415	24.947335	24.7156535267563	24.616275	24.9738175156579	24.479935	24.602045	24.5717617855993	24.4707896204385	24.763405	25.125425	25.038665	25.643545	24.5807020317357	24.716745	24.4529291432859	24.464925	24.022777073865
Relch_Q148V7_S141_1	Relch	Q148V7	S141	1	23.600255	NA	NA	NA	23.632675	NA	NA	NA	NA	NA	24.203385	23.780585	23.428625	23.9180490731872	23.226735	22.9752831271491	22.808425	23.577565	23.6476604918222	22.942375	23.5640108963024	23.4029922053507	23.526415190843	23.79836	23.47941	23.0505140634807	23.5385476590089	23.675395	23.4465935577262	23.1967502020063	23.117755	23.304525	23.5191892702108	23.240835	23.2572399858119	23.3061448411806	24.0882547198524	22.935465	23.183005	24.356055	23.592655	24.126205	23.9355202209798	22.952355	23.0413600493728
Relch_Q148V7_S243_1	Relch	Q148V7	S243	1	22.537165	NA	NA	NA	22.275165	NA	NA	NA	NA	NA	NA	NA	NA	NA	NA	NA	NA	NA	NA	22.204445	NA	22.721075	22.476875	NA	NA	22.465305	NA	NA	22.379515	NA	NA	22.286335	NA	21.936895	NA	NA	NA	22.287105	22.507615	NA	22.193955	NA	NA	NA	NA
Relch_Q148V7_S244_1	Relch	Q148V7	S244	1	22.537165	NA	NA	NA	22.275165	NA	NA	NA	NA	NA	NA	NA	NA	NA	NA	NA	NA	NA	NA	22.204445	NA	22.721075	22.476875	NA	NA	22.465305	NA	NA	22.379515	NA	NA	22.286335	NA	21.936895	NA	NA	NA	22.287105	22.507615	NA	22.193955	NA	NA	NA	NA
Relch_Q148V7_S193_1	Relch	Q148V7	S193	1	23.714175	26.088635	24.494805	23.881625	23.1079450559251	24.1235829191675	24.8228	25.2416677798824	24.7592701749574	24.256045	25.070121942497	24.607935	24.1423361261857	24.60141	24.229535	24.4065383323271	24.168575	24.5636318795886	24.769555	24.5166180276974	24.8944418560076	23.632025	24.337565	23.90387	23.98763	23.8994981484782	24.202355	24.265695	24.1474036068767	24.1096722370927	24.6299610954365	23.5592774123233	24.2725426213122	23.385675	24.2869678150661	23.47147	NA	24.314785	24.449015	NA	NA	24.670195	NA	NA	NA
Nab1_Q61122_S400_1	Nab1	Q61122	S400	1	24.615645	NA	NA	NA	NA	23.80585	NA	NA	NA	NA	NA	24.005425	24.248195	23.6552047826918	23.9247381236748	24.6322163667827	24.354935	23.725875	24.319225	23.9807815277335	24.3835700059266	23.9374544604741	24.2806086752228	23.38862	24.78215	24.1545503034549	24.380855	24.3762838780613	24.510975	24.683725	24.121195	24.485777959194	24.9158650844824	24.3390650920411	24.317530923047	24.3715675859975	24.584715	24.586725	24.2206760389252	23.4921004779374	24.8279791044328	24.8332578422019	24.425405	23.7345950537833	24.229926694459
Nab1_Q61122_S405_1	Nab1	Q61122	S405	1	25.055455	24.239925	24.619255	24.1746427637775	24.489035	24.3131044960017	23.7249999172444	24.288615	24.357015	23.993325	23.981595	24.3871241398065	24.343855	24.6849155019916	24.3065369027226	23.9719218137102	23.752165	23.674195	24.001385	23.589835	24.47194	23.3959792575535	23.294005	24.0011059053569	23.9493192106293	24.288585	24.461275	23.972645	23.9589808219617	24.030695	23.699125	23.129685	23.818515	23.376495	23.5908796493761	23.9062751818129	23.931645	24.500145	23.5667064114431	23.5004872362324	24.214025	23.919805	23.180485	24.4154144218564	24.1445836164254
Kmt2d_Q6PDK2_S2299_1	Kmt2d	Q6PDK2	S2299	1	24.015295	24.062385	24.019175	23.8270608536322	24.482695	23.93051	24.01858	24.073805	23.364335	23.875785	23.779015	23.848485	24.059965	23.82834	24.206395	24.169775	23.637945	23.751675	23.692675	24.514245	23.79805	23.842405	23.880775	23.6761806926474	22.79534	23.089005	23.638585	23.728915	24.140675	23.558025	23.520865	24.2802629541625	23.258741347352	23.371005	23.5593687466761	23.48117	23.2979106925509	23.482615	24.044515	23.393115	23.868105	23.396695	23.6454699736979	23.396805	23.410985
Kmt2d_Q6PDK2_S1627_1	Kmt2d	Q6PDK2	S1627	1	23.958965	23.134225	23.589475	22.923975	23.931135	23.99735	22.8226	24.076315	24.321545	23.494175	23.250075	23.615175	23.304375	23.4196	23.618185	23.597305	22.183705	23.144205	23.437465	23.439045	23.65613	23.597645	23.193345	23.54408	23.61901	22.575965	22.980405	22.902205	23.452705	23.426585	22.909255	23.326305	23.519085	23.157885	24.526985	22.78202	23.135055	23.227525	23.209825	22.921435	23.645455	22.791305	23.197635	23.882265	23.375355
Kmt2d_Q6PDK2_S2597_1	Kmt2d	Q6PDK2	S2597	1	22.714815	21.9827555204758	22.7201446874578	21.470875	22.599295	22.3196	21.60677	22.151995	22.316505	22.4481431949195	22.429135	21.412254056159	21.726275	NA	NA	NA	21.744015	21.232845	NA	NA	NA	NA	NA	21.80446	21.9780575482597	21.0452681156167	22.0916226305884	21.3068006002412	22.296305	21.949236892638	22.130195	21.130575	22.7621918114971	21.9267874538029	22.078845	21.16641	21.298009983544	20.7893811784092	21.285795	20.361845	21.883405	20.8000816894258	21.311305	20.735975	21.4381249762414
Kmt2d_Q6PDK2_S4410_1	Kmt2d	Q6PDK2	S4410	1	22.982095	23.477125	23.269915	22.8604686212813	23.076595	23.1970896528962	22.9838574415955	23.360475	22.926925	22.902290086534	22.785745	23.494995	22.873245	22.23611	22.4404054488294	23.3010609519107	22.7521399001776	22.039725	22.671305	23.250295	22.0840070806026	23.455752746872	23.0487139891241	23.63271	23.0926432699733	24.161882033497	23.4548768894856	22.861415	22.858785	23.756765	22.364355	22.631175	23.1382670808735	23.8560611374496	23.256425	23.23343	NA	NA	NA	NA	23.141525	NA	NA	22.932835	NA
Prrc2c_Q3TLH4_S2646_1	Prrc2c	Q3TLH4	S2646	1	23.4901850257272	23.133225	23.472075	24.2359106102299	23.825445	23.41024	22.82269	25.682155	23.238555	23.692275	25.888275	23.090285	26.566935	23.32818	22.479115	24.5175540417474	23.777895	23.297325	23.197385	24.2221052610176	23.59109	23.1994067156266	24.311285	23.39916	27.47645	23.445645	22.610105	22.999385	24.391115	24.5078643131525	23.120505	24.313895	23.513345	23.419475	23.7918104254463	23.59037	23.968225	22.935895	22.689915	21.529175	22.953805	24.9397565132713	23.556735	25.283585	22.980035
Prrc2c_Q3TLH4_S755_1	Prrc2c	Q3TLH4	S755	1	NA	NA	NA	NA	NA	NA	NA	NA	NA	NA	NA	NA	NA	NA	NA	NA	NA	NA	NA	NA	NA	NA	NA	NA	NA	NA	NA	NA	NA	NA	NA	NA	23.506525	NA	NA	NA	NA	NA	NA	NA	NA	22.088445	23.272235	23.719225	NA
Prrc2c_Q3TLH4_S899_1	Prrc2c	Q3TLH4	S899	1	25.429105	24.919425	25.329305	24.0312884093566	25.386395	26.25747	23.45395	25.072965	27.240305	25.272505	24.666335	25.664215	23.917335	26.1823	25.043375	25.961865	27.419455	26.762095	24.417665	23.925745	23.79441	25.889345	24.432555	26.09405	25.54785	25.451055	25.144465	26.052975	25.685125	25.993135	23.702275	27.419665	28.302935	26.052755	26.652885	26.9539	26.204235	27.741335	26.118125	25.715685	25.026305	26.311925	26.636965	27.078805	27.206295
Prrc2c_Q3TLH4_S189_1	Prrc2c	Q3TLH4	S189	1	22.506955	NA	NA	NA	NA	NA	NA	21.548225	NA	NA	NA	NA	21.174325	NA	NA	NA	22.785005	NA	NA	21.326905	NA	NA	NA	NA	NA	NA	NA	NA	21.986675	NA	NA	22.757515	NA	NA	NA	NA	21.847535	23.1045094342913	22.4356359706101	23.08180008525	22.407185	22.647171259836	22.432664144605	23.088955	23.023015
Prrc2c_Q3TLH4_S1516_1	Prrc2c	Q3TLH4	S1516	1	23.532215	23.643955	23.083885	23.224635	24.119875	23.5085318893382	23.8176210411344	23.3504151257057	23.960445	23.608045	23.7912258231209	23.0874448251524	NA	NA	NA	NA	NA	NA	23.525295	23.136905	24.07966	NA	23.826445	NA	22.96105	23.734885	24.3341269442089	22.4617569750136	23.3114042724677	23.734085	23.482435	24.774595	24.913765	23.238580332091	24.7985097759454	26.6832976825427	24.066165	23.1305764743325	24.2818469274111	23.271265	24.018305	23.9110931184782	24.1131482498413	24.642995	25.194365
Prrc2c_Q3TLH4_S853_1	Prrc2c	Q3TLH4	S853	1	21.559365998708	21.496735	21.7116788413587	21.839215	21.845345	21.5575834150002	21.7558862535177	21.8232403944818	22.695345	22.201875	21.2867755313155	22.6236940687397	20.7756589610674	21.79095	21.1809324509644	21.092635	22.867905	21.232475	21.3216714547034	23.104915	22.082	21.921965	20.6851878602825	22.2405587824152	22.733612163142	22.5783774899148	21.864005	22.031365	22.0973874170665	22.7751674374772	22.3695361477937	22.656435	22.869705	22.302175	22.2713829170232	22.26035	20.743775	21.3535746166063	22.36144070792	20.587085	22.066915	22.0221018897872	23.198625	23.537245	20.647545
Spata5_Q3UMC0_S18_1	Spata5	Q3UMC0	S18	1	22.549685	22.580315	22.6217321138434	22.6152633735145	23.319915	21.9547951315309	21.9305220742296	22.3713803531396	21.983315	22.440945	22.191875	22.1782318640772	23.087385	22.37297027237	22.6374537482996	20.8678000594876	23.0690420488442	21.531845	21.391005	24.040635	22.1390344763954	23.2231109091455	22.100445	22.47209	NA	NA	NA	NA	NA	22.211265	NA	NA	NA	NA	NA	NA	22.087675	NA	NA	NA	22.101475	NA	NA	NA	22.172965
Spata5_Q3UMC0_S26_1	Spata5	Q3UMC0	S26	1	23.527895	22.977295	23.567225	23.339485	24.080915	23.61454	23.68588	23.706485	23.477545	23.702235	23.939515	23.274815	23.828355	24.3243725540333	24.6256612765278	24.173114192148	24.2284974306365	23.572095	24.803805	23.57980414959	23.64713	24.0777191857099	24.063875	24.05719	22.83207	23.233445	22.6362967935848	23.0259155138158	23.625545	23.041505	23.010705	22.847465	22.618715	23.319635	23.561375	23.5856860587413	23.2963604150148	22.9793224636374	23.5901458662093	22.9173370415263	23.527265	23.337445	23.3545987695003	23.6180450298853	23.427385
Spata5_Q3UMC0_S244_1	Spata5	Q3UMC0	S244	1	NA	24.069685	23.785205	NA	NA	24.47757	24.69574	NA	NA	NA	NA	NA	NA	NA	23.857615	NA	NA	NA	NA	NA	NA	NA	NA	NA	NA	NA	NA	23.252645	NA	NA	NA	NA	NA	NA	NA	NA	24.568175	23.582565	23.413675	23.034361698845	22.4593830175219	23.8559321336016	22.544785	23.826405	23.3204926242245
Map3k6_Q9WTR2_S985_1	Map3k6	Q9WTR2	S985	1	24.201315	24.182675	24.4840729053361	24.5079632799258	24.563625	24.70807	24.3183106176222	24.580465	24.515885	24.3256112128741	24.650549448557	24.2816288684156	24.401995	24.1486656650234	24.893924049249	24.5566406258439	24.6464822263235	24.470885	24.709945	24.072735	24.08046	24.3027576875824	24.071765	24.74776	24.22644	24.024245	24.5146239059477	24.1779062241105	24.370505	24.888655	24.601385	24.197345	24.415295	24.8039688327383	24.7142101005089	24.02518	24.163605	24.627055	23.6315090553401	24.2757904168562	24.392915	24.624615	24.191165	23.242205	23.9164834088231
Efcc1_Q9JJF6_S367_1	Efcc1	Q9JJF6	S367	1	NA	NA	NA	NA	NA	21.9875	NA	NA	22.148155	NA	NA	NA	NA	NA	NA	NA	22.598645	NA	NA	22.317505	21.40055	NA	NA	NA	NA	NA	NA	NA	21.275575	NA	NA	NA	NA	NA	NA	NA	21.515495	NA	NA	NA	22.701255	NA	NA	22.408845	NA
Pitpnc1_Q8K4R4_S273_1	Pitpnc1	Q8K4R4	S273	1	23.981065	24.265225	24.329885	23.705585	24.3575806418862	24.3160417867174	24.4839069831705	24.249155	24.509355	24.155165	24.1299269714976	24.198081164705	24.119295	24.17958	24.3118528131622	24.5829077256447	24.8192175053256	24.1142812705768	24.5333061955363	24.184345	24.68429	23.953985	24.869965	24.3149272123755	23.4436540705782	23.5295767600608	23.6232521116983	24.173865	24.1990479553271	23.239995	24.1935119411108	23.839095826647	23.714395	23.847075	23.976645	24.3023224669931	24.367085	NA	NA	NA	NA	NA	22.993215	NA	NA
S100a13_P97352_S32_1	S100a13	P97352	S32	1	26.377825	26.844635	26.999855	26.476365	27.321095	26.87946	27.01455	27.716355	27.675735	27.356905	27.618155	26.730405	26.444765	27.25706	26.690495	26.249155	27.146525	26.564415	26.606595	27.919885	26.6969	26.418995	27.592875	26.86498	25.91332	26.873055	27.061125	27.107315	27.119515	26.975495	27.146035	27.046935	26.791325	27.106735	27.719025	26.62854	26.323005	26.491255	27.186145	27.055625	27.318795	27.417145	26.414775	26.555885	26.907095
Arhgap12_Q8C0D4_S238_1	Arhgap12	Q8C0D4	S238	1	23.853305	NA	NA	NA	NA	24.22538	NA	NA	24.253965	NA	NA	NA	23.488125	NA	NA	NA	NA	NA	NA	24.018425	25.50323	NA	24.950545	NA	NA	NA	NA	NA	24.036255	NA	NA	23.639855	24.920195	NA	NA	NA	NA	24.662895	NA	NA	24.220525	NA	NA	NA	24.161395
Arhgap12_Q8C0D4_S163_1	Arhgap12	Q8C0D4	S163	1	25.791885	20.011475	25.880045	25.222885	26.364875	25.89461	25.2926	25.059425	24.847475	24.870915	25.321855	25.934465	25.3993260992747	24.292277046414	24.987685	25.120905	25.548355	25.469225	25.763015	24.800955	25.21157	24.008325	25.702315	25.63077	25.03478	25.776885	24.653105303368	25.452125	25.775265	24.866345	25.712465	25.543275	24.626405	25.824275	25.064045	25.84456	25.688035	25.544815	25.357555	25.094895	25.702425	25.816525	24.432655	24.797145	25.435815
Arhgap12_Q8C0D4_S211_1	Arhgap12	Q8C0D4	S211	1	NA	NA	NA	NA	25.677145	24.90376	25.07352	NA	NA	26.050385	NA	NA	24.737475	NA	NA	NA	NA	NA	NA	24.719045	NA	NA	24.840965	NA	NA	24.686845	NA	25.009365	NA	NA	NA	25.764625	NA	NA	NA	NA	NA	NA	NA	NA	25.945635	NA	NA	NA	NA
Arhgap12_Q8C0D4_S213_1	Arhgap12	Q8C0D4	S213	1	24.911615	25.158205	25.678875	25.868365	25.162005	25.47074	25.73962	25.409575	25.193305	25.571945	25.114655	25.584635	24.719745	25.22172	25.905425	25.186595	24.798295	25.544425	25.572845	24.743355	25.40555	25.242495	25.250945	25.52203	24.38504	24.830535	25.279095	25.275395	25.444835	25.423345	25.974355	25.476995	24.993555	25.358915	25.292255	25.52765	25.150025	24.834135	25.317135	25.064355	25.420805	26.214155	24.727015	25.211485	25.124135
Arhgap12_Q8C0D4_S444_1	Arhgap12	Q8C0D4	S444	1	23.921155	24.283895	23.736685	23.711865	23.3555899108275	23.5772943787365	23.38791	23.9190039865822	23.662405	24.3424543499367	23.6465979812699	23.6922604670191	22.277975	23.92193	23.733535	23.567875	23.8296083694052	23.831265	23.711155	22.895375	23.37526	23.9017763534501	22.651993614931	22.8849068220169	23.59497	23.1704126046898	23.719365	23.814185	22.736545	23.2927891585855	24.0294110434338	22.654015	23.288513468645	23.482605	23.3296831056299	23.7885759826938	24.098915	24.086615	23.3422156539644	22.342718459928	23.703505	22.0943481501748	22.618705	23.6031743061607	23.240205
Arhgap12_Q8C0D4_S101_1	Arhgap12	Q8C0D4	S101	1	22.875595	21.926645	22.020015	21.2253320985618	22.228395	21.78702	21.673600826064	21.991335	21.6624702436821	21.283505	22.322085	20.8046452626077	21.794575	21.75265	21.9683942353989	20.6018609469242	21.477215	22.1588630940518	21.594735	21.4178032488107	21.7521	19.298675	22.219975	21.88759	21.84517	21.852235	21.429535	21.9237072008989	21.8321389474566	21.5687441735831	22.196735	21.605075	21.675365	22.1867365891191	22.535415	22.3044399038597	22.135435	21.648175	22.5012681367976	21.8697598055941	21.541555	20.0396464202027	22.607469359943	19.539745	20.888255
Arhgap12_Q8C0D4_S199_1	Arhgap12	Q8C0D4	S199	1	22.6902554403308	24.497085	23.511005	24.785965	23.1061628807026	22.24715	23.45673	24.078815232479	22.895915	24.3781141429893	21.8749060407228	24.692267950143	24.927675	24.80558	24.326135	24.338185	24.6975268589802	24.804925	24.239045	22.402735	24.00473	22.986875	24.1043260772004	23.3093432393943	24.10281	25.110505	24.337715	24.033785	23.333825	24.014595	23.799375	24.0615579458155	23.9528903049595	24.022365	24.16512267573	24.2166921107596	24.835495	24.738415	23.903145	24.795705	23.249385	23.999375	23.3863158022678	24.3620645910921	22.974675
Arhgap12_Q8C0D4_S584_1	Arhgap12	Q8C0D4	S584	1	25.781345	25.780895	26.692765	25.970025	26.452545	26.72144	26.39388	25.493505	26.641455	25.986645	26.070485	26.545075	25.748475	26.65566	26.533365	26.378395	26.401815	26.329225	26.281705	26.533465	26.37024	26.025065	26.516505	26.23435	24.80344	25.759205	26.167405	25.927675	26.092315	26.298965	25.694915	26.044195	25.170125	25.878015	26.453195	25.8286	26.365865	25.423665	26.132085	25.611095	25.664025	26.105975	25.422675	25.607535	26.438145
Jmjd1c_Q69ZK6_S135_1	Jmjd1c	Q69ZK6	S135	1	NA	NA	NA	NA	22.090305	NA	NA	22.388545	NA	22.039375	NA	NA	NA	21.92392	NA	NA	23.673575	NA	NA	23.537235	NA	22.011895	NA	NA	NA	NA	NA	22.591145	22.466505	NA	NA	NA	22.652955	NA	NA	NA	23.353745	23.1780486909713	23.4818155844397	22.002875	22.8507986966673	22.9698696049586	22.456685	23.079315	23.398835
Jmjd1c_Q69ZK6_S1789_1	Jmjd1c	Q69ZK6	S1789	1	NA	NA	NA	NA	23.846835	24.39879	NA	24.115845	23.813025	NA	NA	NA	24.326005	23.5950276248852	24.5968575376605	24.2853316740058	24.041145	23.6940962405239	23.955705	24.0918292589301	23.91133	23.9139528876182	23.792035	24.1533648307484	23.48823	23.6791172947304	24.1926806664288	25.0750326392003	24.256385	24.136245	24.156475	24.350745	23.959085	24.051365	25.002875	24.108039950756	24.477355	24.1258166990826	23.6300183912636	24.5493548223607	23.8562504364269	24.339735	23.929255	24.173345	23.918295
Swi5_Q8K3D3-2_S26_1	Swi5	Q8K3D3-2	S26	1	26.079985	26.305915	27.162685	27.031535	26.700175	26.50322	27.00337	26.779055	27.299205	27.2924334558468	26.610825	27.409185	25.106925	26.03692	26.778795	26.674345	27.033805	26.657775	26.934295	26.780785	27.3459	26.896455	26.363755	26.49771	25.91159	27.163005	27.136405	27.087135	26.976145	27.397085	27.033745	26.666305	26.516125	26.755375	27.2999270945109	26.78331	26.355535	26.539365	27.211755	27.080475	26.877415	26.935655	27.580684378051	27.051735	26.838785
Mapkbp1_Q6NS57_S1193_1	Mapkbp1	Q6NS57	S1193	1	NA	23.469745	NA	NA	NA	NA	NA	NA	NA	NA	NA	22.668745	NA	NA	NA	22.572065	NA	NA	22.522165	NA	NA	NA	21.431585	NA	NA	22.790595	23.023885	NA	NA	NA	22.244005	NA	NA	NA	NA	NA	NA	NA	NA	NA	NA	NA	NA	NA	NA
Mapkbp1_Q6NS57_S756_1	Mapkbp1	Q6NS57	S756	1	23.031645	23.3542179288152	23.213985	22.588335	22.840665	22.1372123384301	21.7999651497194	21.8196905627946	23.5303287950695	22.6302950681431	21.874695	22.551113223153	24.240035	22.74861	22.801175	22.647465	23.1823465585376	23.531395	23.041355	23.0792466695476	23.7477051609451	22.7476705859993	22.623085	22.24128	22.74692	23.262445	22.888475	23.068265	23.468645	23.037615	22.538805	23.472895	23.203015	22.518695	26.928225	22.83885	22.186025	22.930645	22.075645	21.879385	23.752875	23.302885	23.284935	21.663055	23.355935
Mapkbp1_Q6NS57_S1250_1	Mapkbp1	Q6NS57	S1250	1	NA	NA	24.961375	NA	NA	NA	NA	NA	NA	NA	NA	25.039365	NA	NA	NA	NA	NA	24.945445	24.523685	NA	NA	NA	NA	25.36225	23.63693	25.1582289227681	24.478155	24.831245	25.0709740262196	25.308265	24.1146857513506	24.917281112159	25.493175	24.1289153401121	24.6173013329269	25.6268746801794	NA	NA	NA	24.892125	NA	NA	24.761615	NA	NA
Mapkbp1_Q6NS57_S1252_1	Mapkbp1	Q6NS57	S1252	1	24.487225	24.787305	24.216415	23.854855	24.515065	24.01924	23.99922	24.434870663131	23.9991287390689	23.8230480457038	24.707915	24.481575	23.976205	24.48877	23.716445	24.341295	24.6555365932785	24.107785	24.1546824496505	24.834355	23.5396155940105	24.559385	24.365795	24.98034	24.45558	24.0620114070634	24.668885	24.580045	24.430815	25.564185	23.954895	25.0055434826688	25.294215	22.924645	23.782105	24.87774	24.628395	24.731925	23.963085	24.370405	25.019185	24.5777299510852	23.441605	23.9845412614371	23.2520493843086
Serpina1a_P07758_S41_1	Serpina1a	P07758	S41	1	26.656895	27.185445	27.614415	27.312355	27.900115	28.25947	28.44275	28.457235	27.998035	27.746745	27.210095	27.782195	26.476085	27.06443	27.309405	26.882485	27.641315	27.587565	27.449505	27.930775	27.41812	27.702995	27.603155	27.21868	26.1334	26.868075	27.331415	26.708385	27.660345	27.426965	27.280695	27.034125	27.123735	26.799215	27.432345	27.19704	26.354005	26.050155	27.400495	27.149885	26.968495	26.971675	26.964925	27.280515	27.063945
Serpina1a_P07758_S168_1	Serpina1a	P07758	S168	1	NA	NA	NA	NA	NA	23.24443	NA	23.374815	NA	NA	NA	NA	24.796935	24.6959629863557	22.954785	23.8232206056708	22.3560219591848	23.240935	24.1450159367284	23.9968618018822	24.03245	24.5884072500618	22.5244333191435	23.80791	NA	NA	NA	NA	NA	23.140035	NA	NA	NA	22.949505	NA	NA	NA	NA	NA	NA	NA	NA	NA	NA	NA
Meis1_Q60954_S196_1	Meis1	Q60954	S196	1	25.944195	26.514325	26.731345	25.397225	26.095735	25.3288	25.48311	25.689545	24.610455	25.914695	25.175055	25.175955	24.420555	25.6758	24.817145	24.796305	26.058695	25.388945	26.986375	25.772485	26.01987	24.819865	26.666095	25.0327	24.53336	25.977625	24.640335	25.139505	25.811075	23.966955	25.303815	24.829215	25.691615	24.562765	25.441705	24.6686	25.564245	24.616635	24.427425	23.927895	25.338465	25.446515	24.078105	25.013935	25.370175
Meis1_Q60954_S198_1	Meis1	Q60954	S198	1	NA	NA	NA	NA	NA	NA	NA	NA	24.710585	NA	25.004905	NA	24.862945	NA	NA	NA	NA	NA	NA	24.864095	NA	NA	NA	NA	25.79304	NA	NA	NA	NA	NA	NA	NA	NA	NA	NA	NA	NA	NA	NA	NA	NA	NA	NA	NA	NA
Plekhg5_Q66T02_S938_1	Plekhg5	Q66T02	S938	1	23.248545	23.8233498040119	24.225235	22.739065	22.8990373282255	24.21556	23.72673	23.908755	23.974435	23.842465	24.127845	24.037795	23.9825948369338	23.601	23.965075	23.537705	23.552595	23.185355	23.710415	24.121835	23.4879526105259	23.519105	23.856125	24.56264	NA	NA	23.257285	NA	NA	NA	NA	23.194275	23.297075	NA	24.399505	NA	23.122265	23.493525	23.650658427396	23.825965	23.662035	23.436665	23.009065	23.679385	23.8132874353022
Plekhg5_Q66T02_S941_1	Plekhg5	Q66T02	S941	1	NA	23.938135	NA	NA	23.984655	NA	NA	NA	NA	NA	NA	NA	NA	NA	NA	NA	NA	NA	NA	NA	NA	NA	NA	NA	NA	23.849085	NA	23.037985	NA	23.600905	NA	NA	NA	23.670815	NA	NA	NA	NA	NA	NA	NA	NA	NA	NA	NA
Plekhg5_Q66T02_S964_1	Plekhg5	Q66T02	S964	1	24.566225	24.750645	23.801855	23.058455	22.1289424555993	24.4893289932246	24.19034	23.447405	23.831845	23.4216451338658	24.1911354083432	24.3857211654616	24.439745	24.46896	24.009945	23.312665	23.579245	23.750395	24.054205	22.942685	24.18155	23.453225	23.7494271723982	23.3280848570322	23.20649	23.798805	24.52775199228	23.115315	22.766255	24.282905	24.021845	22.9928860689684	24.0512287747992	23.873105	24.0360861765579	23.3618499243418	24.071455	24.466425	23.405855	24.533785	23.869105	23.642995	24.239075	24.0043484593844	23.887355
Mapt_P10637_S494_1	Mapt	P10637	S494	1	NA	NA	NA	NA	NA	NA	NA	NA	NA	NA	NA	NA	NA	NA	NA	NA	NA	NA	NA	22.728215	NA	NA	NA	21.96496	NA	NA	NA	NA	NA	NA	NA	23.530725	NA	NA	NA	23.06557	NA	NA	NA	NA	NA	NA	NA	23.067395	NA
Mapt_P10637_S696_1	Mapt	P10637	S696	1	23.7360463546882	24.206055	24.376945	24.0029318353758	23.783555	24.2409625699541	23.6703	24.1374848137936	24.0504314139206	24.082120984744	23.875695	23.9084441096344	24.4343476649725	24.507	23.237335	24.029085	25.7873652735939	24.2075289661281	25.4409724172275	25.410745	25.6169920675643	24.1144046945473	24.2840087434312	25.06096	NA	NA	24.191765	NA	NA	NA	NA	NA	NA	23.576895	NA	25.62191	24.694615	NA	NA	NA	NA	NA	NA	NA	24.335475
Tdrd7_Q8K1H1_S847_1	Tdrd7	Q8K1H1	S847	1	23.563125	NA	NA	NA	24.126815	23.92369	NA	NA	NA	NA	NA	NA	23.105465	23.78705	22.9230281728504	23.6030087084228	23.665610974222	23.838505	23.6542127705709	23.111965	23.8675387101033	23.3651902607321	23.510475	23.3102737822886	24.2727765952067	23.465085	23.4964456416783	23.0443896087953	23.875055	24.032420372424	22.984195	23.588045	23.912165	23.843285	23.6449097951278	24.2061894100253	23.902005	23.648705	23.9932934512667	23.393925	23.748065	24.1812619557881	23.511785	23.800025	24.087405
Tdrd7_Q8K1H1_S860_1	Tdrd7	Q8K1H1	S860	1	24.161615	24.021375	23.699065	23.9612354482638	24.214115	23.54843	23.96203	23.022335	23.4108779303633	23.136255	24.459115	23.597965	23.7301685641113	23.21969	23.832525	23.635665	24.0881924993597	23.5903748682006	23.938515	23.3675433961388	22.71592	23.449975	22.8875546355946	23.45922	23.33833	24.002965	24.141205	23.633035	23.6139249502194	23.325165	23.590655	23.3205812288583	23.201035	23.779525	23.680965	22.95915	22.7537329872982	23.3474904870071	23.593655	23.2965162780079	22.5412006652972	23.612345	22.639495	22.8251900867296	22.5915395785151
Shank3_A0A0A0MQD5_S57_1	Shank3	A0A0A0MQD5	S57	1	NA	NA	NA	23.218385	NA	NA	NA	NA	NA	NA	NA	NA	24.223525	NA	NA	NA	NA	24.979805	23.868735	NA	NA	NA	NA	NA	NA	24.375285	NA	NA	NA	NA	NA	NA	NA	NA	NA	NA	24.137145	24.572605	NA	NA	NA	NA	NA	NA	NA
Shank3_Q4ACU6_S482_1	Shank3	Q4ACU6	S482	1	23.845035	24.358495	24.270355	23.377795	23.734535	23.512	23.71714	22.998665	24.412655	23.378005	23.832785	24.032455	24.049465	24.15583	24.247565	23.526825	23.748475	24.693815	23.724835	23.959025	23.89583	24.0829173609735	23.707965	23.89383	22.44571	24.326105	24.801885	24.137105	23.825565	23.911015	24.513185	24.578085	24.787982044913	24.399805	24.499015	24.53046	24.629055	24.661685	23.418045	23.759175	24.386565	24.739965	23.648315	23.624285	24.254845
Shank3_Q4ACU6_S1134_1	Shank3	Q4ACU6	S1134	1	NA	22.931665	24.081925	NA	NA	NA	23.05366	NA	NA	24.376255	NA	NA	NA	24.20516	NA	23.047605	NA	22.800655	NA	NA	NA	NA	NA	NA	NA	NA	NA	NA	NA	NA	NA	NA	23.856935	NA	NA	NA	NA	NA	NA	NA	22.909415	NA	23.922695	NA	25.510685
Shank3_Q4ACU6_S387_1	Shank3	Q4ACU6	S387	1	26.228785	26.543085	25.983565	25.692625	26.426915	26.2630086869035	26.02611	24.938305	25.529655	25.793615	25.920605	26.291525	27.001835	26.16163	26.696475	26.238225	25.237585	27.141995	26.177565	25.485535	26.02299	26.029515	26.268915	26.86305	25.54363	25.8119795111282	25.4567082231838	26.134805	26.609285	26.563725	25.941225	26.453315	26.916245	26.529705	26.185165	26.3509249529266	26.767005	26.545425	25.912705	25.785395	27.247235	25.8342110360953	25.888615	26.205745	25.993005
Shank3_Q4ACU6_S1159_1	Shank3	Q4ACU6	S1159	1	22.2511248433786	22.2393462797478	22.2542576117565	22.290435	23.077035	22.2416582522734	23.06321	22.7926021527006	22.1771024919508	22.115995	22.908295	22.482979514933	22.479575	23.0324748662579	23.9805340708852	22.8724348559905	23.231525	23.810195	23.3203557708457	22.852305	23.8342332326594	22.374645	23.250295	24.34338	23.407263947924	23.5110835793257	23.8972292847453	23.194245	22.885975	23.014215	23.6349762261304	23.578085	23.0472154887076	22.897735	23.068225	23.78958	23.560305	23.802695	22.616025	22.433745	23.941125	23.2769453642949	22.585585	22.899145	23.245145
Shank3_Q4ACU6_S375_1	Shank3	Q4ACU6	S375	1	26.538085	26.636325	26.238285	25.678065	26.664135	26.78553	26.10851	25.448225	26.069125	25.293715	26.289245	25.971385	27.068265	26.30586	26.771055	26.316315	26.211645	27.408075	26.474095	26.235465	25.64464	25.864965	26.876185	26.90189	25.92762	26.304015	26.856365	26.263185	26.447735	26.408895	26.079345	26.768755	27.004445	26.779065	26.304315	26.6543	26.686485	26.637775	25.814225	25.990865	27.348565	26.765595	25.562445	26.4710096828279	26.050285
Shank3_Q4ACU6_S1510_1	Shank3	Q4ACU6	S1510	1	22.905675	23.5761988398495	22.5331056197256	22.6750399653559	22.5548842475059	22.8644278864775	23.887	23.442016864779	23.157245	22.8742637411312	23.578065	22.400365	23.2334508543101	24.11796	24.5738622299531	23.5722304182501	24.0173818525044	22.4885346754906	22.919115	23.488375	25.6978250866031	22.5541529631271	23.256735	24.96766	24.1107155392446	23.4359440715853	24.8996699325455	23.381045	24.3612057918621	24.1447960722388	23.405825	25.094455	24.652205	23.946685	23.591975	24.94679	25.0006085549618	24.211095	24.1548107593643	23.779638436133	24.284955	24.0956227018072	24.033745	24.983015	24.017535
Shank3_Q4ACU6_S394_1	Shank3	Q4ACU6	S394	1	23.026065	23.170455	23.364345	22.751955	22.115052106306	23.2277041002819	22.79086	23.4265267283384	23.0924515788965	22.079965	22.5977721672164	23.576375	23.6470341170366	23.10885	23.494595	23.272035	23.1987972978948	23.997585	23.9774686891391	22.7714741113363	22.97596	22.650945	23.625625	24.40384	23.4376117091765	22.897855	23.604995	23.264965	23.0029793788132	23.668505	22.629355	24.412335	23.434885	23.744075	23.510445	24.15172	23.039605	23.121445	22.993795	23.039325	23.822535	23.305165	22.802065	23.068705	23.666955
Shank3_Q4ACU6_S801_1	Shank3	Q4ACU6	S801	1	NA	NA	NA	NA	NA	NA	NA	NA	NA	NA	22.305595	NA	NA	NA	NA	NA	NA	23.986765	NA	NA	NA	NA	NA	NA	22.18612	22.5930582352279	22.665355	22.5206252840658	22.301135	22.8203293768416	22.2025665644607	22.283605	23.182485	22.4471151286068	22.885785	21.8280976274932	23.387415	23.205235	24.4516511329982	22.9643265734486	23.884505	21.655377094864	23.7813088462455	22.136125	22.7522762667752
Shank3_Q4ACU6_S1027_1	Shank3	Q4ACU6	S1027	1	NA	NA	NA	21.777455	NA	NA	24.25344	NA	NA	NA	NA	23.535105	NA	NA	NA	NA	NA	NA	NA	NA	23.04746	NA	NA	NA	NA	NA	NA	NA	NA	23.993745	23.455305	NA	23.695185	23.428395	NA	NA	NA	NA	NA	NA	NA	NA	22.432065	NA	NA
Shank3_Q4ACU6_S781_1	Shank3	Q4ACU6	S781	1	22.014025	NA	NA	NA	NA	NA	NA	NA	NA	NA	23.507255	NA	22.318455	NA	NA	NA	NA	NA	NA	NA	NA	NA	22.084225	NA	NA	NA	NA	NA	NA	NA	NA	NA	NA	NA	22.952995	NA	21.534435	NA	NA	NA	NA	NA	NA	NA	NA
Ralgapa2_A0A0A0MQD7_S816_1	Ralgapa2	A0A0A0MQD7	S816	1	23.048835	24.1900859261088	23.3326495146219	24.387445	25.762625	24.3609339564715	24.66731	22.879485	22.7752140856261	24.7815347637969	22.2548773065063	22.4960997553803	NA	NA	NA	NA	NA	24.960455	NA	NA	25.20299	NA	24.787355	25.85482	NA	NA	NA	NA	NA	24.254675	24.659885	NA	24.256795	NA	NA	NA	26.030345	25.617855	24.419275	NA	NA	24.963665	NA	NA	NA
Ralgapa2_A3KGS3_S819_1	Ralgapa2	A3KGS3	S819	1	25.036975	25.134945	24.991345	24.589075	25.246645	25.37624	24.89063	25.052785	24.933515	23.979235	25.660825	25.300035	25.061305	24.74676	24.681795	24.115055	24.249595	25.270455	25.404295	24.876965	24.73186	24.461325	24.955695	25.35206	24.08692	24.580735	24.913915	24.345025	25.030115	25.405015	24.990785	24.688365	24.454075	24.934295	25.449565	24.24566	24.403825	24.713965	24.380525	24.681015	25.484975	25.245815	23.983865	24.490405	24.850385
Ralgapa2_A3KGS3_S820_1	Ralgapa2	A3KGS3	S820	1	25.156305	24.459675	24.922405	24.317165	25.303175	24.57925	24.19959	24.479055	25.121075	24.382225	25.120115	24.738985	25.119445	24.69655	24.691985	23.783445	24.131635	24.812125	24.347575	24.649685	24.31876	24.506745	24.219785	24.42337	24.47171	24.5929380724205	23.863055	24.668395	25.136905	25.108555	24.387175	24.462375	24.458405	24.554125	24.590285	23.94759	24.722985	24.195375	24.868325	24.627595	24.979525	24.600315	23.721655	24.283655	24.207435
Ralgapa2_A3KGS3_S765_1	Ralgapa2	A3KGS3	S765	1	27.178865	22.466535	24.7023898299263	26.502765	27.307285	26.83767	26.39922	26.743145	26.468565	26.6539597139574	26.901495	27.2521833177708	27.168265	25.5144692686696	25.6060884995871	22.209055	26.951215	27.197865	27.560315	27.417905	26.74734	27.7749821436114	26.330085	26.98899	25.6823	26.554805	26.9423992191397	26.5784982761694	27.107825	27.136425	26.2128231523178	26.612565	25.909245	26.563145	27.348655	26.894331379717	26.623005	26.807705	26.2525326080063	26.6987079807512	27.513885	27.073915	25.8431261782246	26.967095	26.059985
Camsap1_A2AHC3_S1133_1	Camsap1	A2AHC3	S1133	1	24.329045	23.970505	23.5478558342925	24.2161141063603	24.076435	24.19239	24.3684340318434	23.3553688702881	23.915615	23.507495	24.559835	24.249975	25.098645	24.61231	24.156115	24.154735	24.946735	25.246445	23.700935	24.986335	24.71242	23.739975	24.736215	24.24098	24.36299	24.379275	24.369385	24.647275	24.145715	25.012375	24.012245	25.134555	25.191355	24.459335	24.305225	24.33084	25.242005	25.326715	23.909655	24.612895	25.334595	24.811245	24.838315	25.077455	24.744015
Camsap1_A2AHC3_S553_1	Camsap1	A2AHC3	S553	1	23.8210903794252	23.0541185895241	22.907985	23.145945	23.312495	23.5546171621141	23.15794	23.320485	23.027475	23.172085	24.068115	23.967382880574	22.9326306243012	23.57167	23.141245	23.188195	23.6297999090266	23.3930634144276	23.289875	23.377065	23.31351	23.506535	23.722485	21.81688	23.11294	23.139035	23.555045	23.157215	23.802225	23.557715	23.261685	24.063015	23.464065	23.234925	23.436565	23.9390426014974	23.0142945177418	23.0114728648132	22.846375	23.420695	23.827205	23.557885	23.324335	23.253925	23.025125
Camsap1_A2AHC3_S560_1	Camsap1	A2AHC3	S560	1	24.480975	24.816495	24.526355	24.195215	24.941865	24.53402	24.3657	24.747675	25.298135	24.513105	25.074445	25.399005	24.777685	24.75078	24.400705	24.353285	24.751245	24.424265	24.954995	25.170365	24.73298	24.425245	24.245595	25.02655	24.17705	24.727035	24.826215	24.699435	24.676825	25.247965	24.357315	25.274895	24.766265	25.096615	25.091855	25.32594	25.134125	25.070315	24.229445	24.349835	24.949245	24.947135	24.745045	24.821945	25.254165
Arhgap21_Q6DFV3_S917_1	Arhgap21	Q6DFV3	S917	1	23.016015	23.1570133916662	23.0186531776924	23.4917185052188	23.420855	23.82631	22.5883643276619	23.312505	23.143675	23.5886898971639	22.527225	23.681355	23.548125	23.8353882029721	23.754225	23.761335	23.439825	23.826505	23.387785	23.897445	23.77867	23.7274240349553	23.566675	23.6035201530386	23.6595696421183	23.285825	24.038405	23.4125839762273	23.300615	23.827695	23.158605	24.839305	24.322345	24.157545	23.908985	23.99197	24.150185	24.504045	23.240075	23.3266189814278	24.487465	24.113965	24.422435	24.536255	24.590945
Arhgap21_Q6DFV3_S850_1	Arhgap21	Q6DFV3	S850	1	NA	NA	NA	NA	22.166985	NA	NA	23.763035	22.407065	NA	NA	NA	24.239655	24.1074158203767	22.9318982942725	22.29248154583	23.8595254324668	23.157505	21.964045	23.259975	22.53092	23.7403691684154	22.920925	22.5577651833494	NA	NA	NA	NA	NA	NA	NA	24.141365	NA	NA	NA	NA	24.245085	24.020135	23.9021768353387	23.7052645810637	23.3654582268639	24.0607677690224	23.4111753951498	23.546455	23.738325
Arhgap21_Q6DFV3_S1655_1	Arhgap21	Q6DFV3	S1655	1	NA	24.566125	23.832155	NA	NA	NA	NA	NA	NA	NA	NA	NA	NA	NA	NA	NA	NA	NA	NA	NA	NA	NA	NA	NA	22.2914	NA	NA	NA	NA	23.419695	NA	NA	NA	22.828185	NA	24.10769	NA	23.781195	NA	NA	24.937295	NA	NA	NA	NA
Arhgap21_Q6DFV3_S469_1	Arhgap21	Q6DFV3	S469	1	NA	NA	23.192955	NA	NA	23.8766	NA	NA	24.179525	NA	NA	NA	23.782165	NA	NA	NA	NA	NA	NA	NA	NA	NA	NA	23.84953	NA	NA	NA	23.646145	NA	NA	NA	NA	NA	23.914825	NA	NA	NA	NA	NA	NA	24.058815	NA	NA	NA	NA
Arhgap21_Q6DFV3_S471_1	Arhgap21	Q6DFV3	S471	1	23.999965	23.744335	23.6528757786659	23.5122086955492	23.673115	24.21293	23.25511	23.519605	23.510945	23.677915	23.8449959998073	24.093615	24.081905	23.83835	23.837905	23.5492593266826	23.891265	23.832985	24.106835	23.726595	23.62126	23.793482106478	23.712669017976	23.7254282615654	23.97896	23.713175	23.708795	23.7757763652805	23.902675	24.027875	23.668215	24.203655	24.155655	23.846995	24.237775	23.9413	24.467145	24.213825	23.624845	24.3386795319635	23.871945	24.068345	24.077935	24.134285	24.219905
Arhgap21_Q6DFV3_S1728_1	Arhgap21	Q6DFV3	S1728	1	NA	NA	NA	NA	NA	NA	NA	NA	NA	NA	21.257465	NA	21.909515	NA	NA	22.249425	NA	NA	NA	21.783765	NA	NA	NA	NA	NA	NA	NA	NA	NA	NA	NA	NA	NA	NA	22.903935	NA	NA	NA	NA	NA	NA	NA	NA	22.416755	NA
Arhgap21_Q6DFV3_S874_1	Arhgap21	Q6DFV3	S874	1	22.356705	23.825495	22.7029481124714	22.977655	23.483025	24.49079	23.18079	23.303435	23.852835	22.9965319558444	23.095285	22.1976123064869	23.207955	24.14815	23.627795	23.070005	23.623065	23.703955	23.223875	23.451665	23.47187	23.677625	23.316725	23.75776	24.59065	24.622695	23.582995	22.772525	23.904795	23.577035	22.304025	24.808565	24.169715	23.342385	24.371715	24.12066	24.709325	24.454395	22.554535	23.251875	23.822965	23.380145	23.578825	24.506145	24.218165
Arhgap21_Q6DFV3_S1847_1	Arhgap21	Q6DFV3	S1847	1	23.545085	22.995705	23.06564349447	23.8105601499179	23.238235	22.71221	23.00833	22.697055	22.410325	22.613295	22.256825	22.469037765724	23.036975	22.47035	22.6795211321167	22.7059475500674	23.097115	23.128255	22.444215	22.645945	22.87436	22.817745	22.581635	23.41441	22.6004	23.020775	22.144385	23.5511131218857	22.642135	22.061915	23.0739382006556	24.202905	23.168865	22.831835	23.056815	22.87964	24.022315	23.653575	24.1027439054686	23.6247523238964	23.861765	22.312985	23.438275	23.821795	23.963985
Kalrn_A2CG49_S1789_1	Kalrn	A2CG49	S1789	1	21.542825	22.4671284276839	22.1980197519024	22.115756252994	22.6800817929852	23.1017	22.81092	22.542355	22.526175	22.8245485453687	23.3525969780827	22.733545	23.3290306964288	23.3202917051376	22.636955	22.5385928309571	22.3954922320289	23.112135	21.7033118893039	21.490615	22.39398	23.868855	22.7284189692011	22.4100100751502	23.15616	24.1941817624669	23.126836105906	23.1370346280201	23.0918365024345	22.351955	22.589925	23.828045	23.5324711961704	22.4553917554846	22.977065	22.6011105781271	22.026965	22.903155	24.0997865850523	22.169825	21.701825	23.3640153511324	24.151985	25.6695233158296	24.599015
Kalrn_A2CG49_S1771_1	Kalrn	A2CG49	S1771	1	23.778675	24.271855	24.058985	23.350385	23.642695	24.54288	23.94456	23.927606655104	23.700545	23.141675	23.060495	23.309645	24.472165	23.35341	24.322975	24.121305	23.191725	24.397495	23.255175	23.207025	23.56178	23.828765	23.830455	23.98611	23.86775	23.505105	24.262325	23.583585	24.062725	24.102715	23.797375	24.217035	24.582905	23.696645	23.915265	24.12339	24.088805	24.593135	23.851345	24.056345	23.989805	23.950925	23.632775	23.759785	23.751895
Ano1_Q8BHY3_S106_1	Ano1	Q8BHY3	S106	1	23.3497613200304	23.785235	22.799475	23.6524691976918	23.118015	23.32601	23.34131	23.5365553806768	23.1208103530323	22.693805	23.271105	23.4299120879491	23.0072869833048	23.324572783924	22.934005	23.330635	23.868385	22.964645	22.567865	23.059228152549	22.89407	22.777985	23.354495	23.2343648913111	23.2545923176292	22.7507629981799	22.851245	22.539625	24.037135	23.4365816346972	22.880545	22.524775	23.4048602908921	21.979575	22.171585	22.8156141980204	22.7564214120108	22.390145	22.651405	22.5287060157053	22.764135	22.6835516846489	22.6424327007483	22.7408954361833	22.556395
Phyhd1_Q9DB26_S5_1	Phyhd1	Q9DB26	S5	1	23.734095	23.509825	22.128275	NA	NA	NA	NA	NA	NA	NA	NA	NA	23.342165	23.10871	22.209765	NA	NA	NA	NA	NA	NA	NA	NA	NA	22.54124	21.983875	21.015465	NA	NA	NA	NA	NA	NA	NA	NA	NA	22.333175	NA	NA	NA	NA	NA	NA	NA	NA
Tut4_B2RX14_S176_1	Tut4	B2RX14	S176	1	23.341675	23.115385	23.294615	23.6959458040498	23.401765	23.55999	23.89861	23.884795	22.539305	23.9239029962487	23.217975	22.742975	23.362825	23.82081	23.385535	23.189675	23.531185	22.952605	22.9740753316043	23.853695	22.63638	23.150855	23.492635	23.58259	22.50166	22.614815	23.002275	22.611905	23.428585	23.627525	22.922495	23.603885	23.509585	23.097605	23.912275	23.23108	23.1813518024442	23.000685	22.8798838597934	23.234065	23.117245	23.185425	23.193225	23.963555	23.624375
Tut4_B2RX14_S131_1	Tut4	B2RX14	S131	1	24.695705	24.109285	24.006305	23.437565	24.050485	24.38001	23.70603	24.000211235275	23.642565	23.441385	23.807335	23.663705	24.227375	24.10107	24.080515	23.911855	23.683175	24.265635	23.994765	24.043985	23.53829	23.910505	23.488585	23.90547	23.91654	23.585405	23.947795	23.512475	24.034585	23.897585	23.643795	23.541805	23.358185	23.620095	23.245275	23.77708	23.975975	23.643435	23.192855	23.557555	24.201785	23.716205	23.335815	23.080765	23.6268321368044
A430005L14Rik_Q80WR5_S180_1	A430005L14Rik	Q80WR5	S180	1	24.4310640954869	23.456135	24.0688272175191	23.959715	23.986525	23.9161837973353	23.92875	24.573185	24.229495	24.740535	24.028345	23.9617389461575	23.7686179811449	23.7031439092864	24.102615	24.3737669731904	23.399855	24.042325	24.852501478761	24.386685	24.08344	23.9047070783027	24.491875	23.92058	24.0161335302602	25.1579207969841	24.4069096814323	23.419735	24.411595	24.690915	24.064425	25.322725	24.434695	24.480385	24.386275	24.32267	23.371655	24.1165669172917	23.7190053000073	23.990935	24.345465	24.024875	25.2470753241773	23.920345	24.517085
Atg7_Q9D906_S693_1	Atg7	Q9D906	S693	1	23.356625	22.674275	22.7897266074041	23.3891844285513	23.174835	23.4425815716753	25.54875	24.6364078306589	24.856645	24.910355	24.1974850482715	25.452205	22.2718992894835	22.75256	25.229675	25.3442408009313	20.8377155271805	24.930885	25.648895	24.719305	22.3788892163723	25.753695	25.577012952266	20.3502	22.8304968586057	23.2987948183464	23.016355	24.8703266063977	21.617365	25.844625	25.527235	24.332695	24.562090161196	25.375645	23.2672601907634	24.79391	25.0956051025422	25.7129584963543	25.8936222851543	26.283375	25.0392132771722	25.511325	24.977865	23.578415	25.101705
Ttc28_Q80XJ3_S2268_1	Ttc28	Q80XJ3	S2268	1	22.804715	23.866805567745	23.152655	22.928145	23.118445	23.65482	22.6909297100931	22.9151366442624	22.747735	22.9154351864043	22.691255	22.8060355973319	23.340615	23.20657	22.8994990888469	23.7047189393134	23.407335	23.592225	23.4964308166247	23.3006684792901	23.0389328513194	22.909045	23.2565126150152	23.1659	23.7954109211477	23.364875	23.430175	22.297605	23.9689665664683	23.398935	22.8746567306117	23.178015	23.340835	23.689715	23.896825	22.93439	23.350435	23.252805	23.062115	22.961595	23.595835	23.271995	23.220495	22.498095	24.234615
Adrm1_Q9JKV1_S211_1	Adrm1	Q9JKV1	S211	1	23.593845	24.001905	23.143655	23.372155	20.737775	22.94692	22.79782	23.9333290624307	22.398265	23.248745	22.681335	23.092325	23.298765	23.3941	22.939175	22.545055	22.3138818220777	23.1705441069692	23.0459591674152	23.2200792553885	22.46145	23.131975	23.140495	22.8889937506637	22.8377118143326	22.931955	22.983905	23.405085	22.7462891996274	23.134805	23.2898261593611	22.320915	22.757505	22.8144606610743	23.0781166088867	23.7275021829216	23.208285	22.8380541154967	23.5906336412076	22.727955	23.7582873121991	23.2187397200175	22.128445	23.0694188181309	22.957485
Map9_Q3TRR0_S102_1	Map9	Q3TRR0	S102	1	NA	NA	NA	NA	NA	NA	NA	NA	NA	NA	NA	NA	NA	NA	NA	NA	24.556465	23.314485	NA	NA	NA	NA	23.092885	24.10218	NA	NA	NA	NA	NA	NA	NA	24.896205	24.216655	NA	NA	NA	23.847675	23.987715	24.4608648884856	24.8235260283392	23.941325	24.4653149058598	24.460455	25.154935	24.358155
Map9_Q3TRR0_S414_1	Map9	Q3TRR0	S414	1	NA	NA	NA	NA	NA	NA	NA	NA	NA	NA	NA	NA	NA	NA	NA	NA	NA	NA	NA	NA	NA	NA	NA	NA	NA	NA	NA	NA	NA	NA	NA	NA	NA	NA	NA	NA	23.587125	NA	NA	NA	NA	NA	25.679705	NA	23.716735
Map9_Q3TRR0_S79_1	Map9	Q3TRR0	S79	1	22.0344291514679	22.8949766033971	21.650715191449	21.361835	22.521975	22.93809	22.7657866613293	21.915945	21.952815	22.5490891339388	22.363555	22.0363028949354	21.2470402181007	21.9113531606374	22.1725491283043	22.4797112223171	22.289405	22.431045	22.3761905541613	22.675255	21.30914	21.707995	20.8557684404486	20.8678830738418	22.3078374682027	23.2463921449063	21.232555	21.9093230395115	22.466065	22.1611413732217	23.3668338296129	22.3720022091665	22.836805	22.194205	22.490635	21.73306	22.113775	22.007445	22.5884307946936	21.9479549178847	21.0662148890659	21.301435	23.080455	23.545525	21.549615
Map9_Q3TRR0_S160_1	Map9	Q3TRR0	S160	1	NA	NA	NA	NA	NA	NA	22.34569	NA	NA	NA	NA	NA	NA	NA	NA	NA	22.921065	22.926335	NA	NA	NA	NA	22.535795	NA	22.7735508353055	22.4047292910831	23.4995394334052	22.411995	22.834135	22.168725	23.6331009023235	23.970755	24.491715	23.426934260912	22.773245	22.62908	22.696575	22.520765	21.906275	24.5704965631093	23.135135	22.8770032197838	23.766785	24.302295	24.290285
Usp4_P35123_S675_1	Usp4	P35123	S675	1	25.2477707531377	24.987515	26.022705	25.648935	25.413785	25.0234066226524	25.08	24.914525	25.345435	24.548965	25.338895	25.499765	25.269295	25.28045	25.289105	25.159985	25.5294062239261	25.0076057640763	24.572845	25.103105	25.5354	24.978735	25.440695	25.01075	25.04849	25.563025	25.408115	25.131865	25.624405	25.175605	24.925495	25.476665	24.709285	25.339485	25.427125	24.1166	25.647655	25.728125	25.188055	25.519525	25.950865	25.542005	25.210405	24.811585	24.423335
Usp4_P35123_S680_1	Usp4	P35123	S680	1	27.147175	27.134125	27.942535	27.090105	27.853295	27.34296	27.43518	26.897085	26.247975	26.721655	26.762255	27.831535	27.535525	27.22507	28.234365	27.265425	26.7031149357758	27.333845	27.788275	26.556275	25.9887462145847	27.105535	27.262875	26.18165	27.17887	27.341455	27.130665	27.455315	28.137515	27.065905	26.927705	27.332595	27.168285	27.007695	27.329235	27.2591264719603	27.460335	27.617665	27.882725	27.142905	27.341035	27.455535	27.771635	27.1673108148848	26.679515
Ildr2_B5TVM2_S636_1	Ildr2	B5TVM2	S636	1	NA	NA	NA	NA	23.754915	NA	NA	NA	NA	NA	NA	NA	NA	23.27534	NA	NA	NA	NA	NA	NA	NA	NA	NA	NA	NA	24.126195	22.977495	NA	NA	NA	22.982325	NA	NA	NA	NA	NA	NA	NA	NA	NA	NA	NA	NA	NA	NA
Ildr2_B5TVM2_S638_1	Ildr2	B5TVM2	S638	1	23.611185	NA	NA	NA	NA	NA	NA	23.178515	NA	NA	22.267635	NA	22.953525	NA	NA	NA	22.745055	NA	NA	22.574465	NA	NA	NA	NA	22.6432814308048	24.126195	22.596321124092	23.5168876938339	23.317865	23.0046518310028	23.9100978824179	22.299265	23.802468764784	23.099865	22.277745	22.4726553568108	22.620675	22.995955	22.7795174262596	22.6650638480323	22.759135	23.010415	22.6503032698433	22.207985	22.585985
Lin9_Q8C735_S65_1	Lin9	Q8C735	S65	1	21.686625	22.229775	22.716755	22.8887217991551	22.902225	22.84137	22.339689657682	21.881015	23.5050253770385	22.054525	23.025125	21.767195	23.296425	23.00373	23.222565	22.8597994590705	22.6358314545707	22.4422620525563	22.054855	22.647775	23.0583074716431	22.430825	23.070615	23.08366	NA	NA	22.580395	NA	NA	21.915185	22.569355	NA	NA	21.932805	NA	NA	NA	NA	NA	NA	NA	22.130615	NA	NA	NA
Lbr_Q3U9G9_S67_1	Lbr	Q3U9G9	S67	1	23.528015	22.4872133273613	23.194905	22.6529991169293	22.780535	21.98954	23.4648890122871	21.867525	22.429675	21.9825093469813	22.875655	22.1755626933597	23.432695	22.98177	22.253505	22.9715988983821	21.9199385581036	22.683195	22.9973018587845	22.974945	22.22889	23.5337395880507	23.844785	21.6948524026024	21.46639	22.386765	22.420745	21.6994393648196	23.259715	22.8610415912306	22.180955	22.745475	23.0754481315053	22.4827586591427	23.420855	21.2789839984241	23.897215	22.613795	22.2599105041077	22.3465746299428	23.552085	22.836185	22.6645868143899	23.133305	22.335345
Lbr_Q3U9G9_S70_1	Lbr	Q3U9G9	S70	1	NA	NA	NA	NA	NA	NA	NA	23.671665	NA	NA	NA	NA	NA	NA	24.687235	NA	NA	NA	NA	NA	23.83917	NA	NA	NA	NA	24.495205	24.851525	NA	NA	NA	24.815545	NA	NA	NA	NA	NA	25.251405	NA	NA	NA	25.678145	NA	NA	NA	NA
Lbr_Q3U9G9_S71_1	Lbr	Q3U9G9	S71	1	25.416605	24.432965	24.863535	23.595475	NA	NA	NA	NA	NA	NA	NA	NA	NA	NA	NA	NA	NA	25.391265	24.717385	24.205325	NA	24.228905	NA	NA	24.67954	NA	NA	NA	NA	NA	NA	25.606005	NA	24.583015	24.774405	NA	NA	25.269525	NA	NA	NA	25.418135	NA	NA	25.558995
Lbr_Q3U9G9_S103_1	Lbr	Q3U9G9	S103	1	27.127895	26.216585	26.876485	26.126905	26.161435	25.35873	26.52818	26.182465	25.4350181339807	26.556695	24.187245	24.598035	25.939105	26.41359	25.8177503899356	25.455915	25.300735	26.212285	26.960125	25.9378419930437	25.39974	24.951975	25.912375	25.70631	24.96754	25.758695	25.402915	26.270955	26.677855	26.010025	25.800395	25.540465	25.6691506948856	25.411265	25.585565	25.25256	25.996015	25.580175	25.6083094108511	25.512261528174	25.706055	25.326175	24.837205	24.767685	24.999325
Impa1_O55023_S37_1	Impa1	O55023	S37	1	NA	NA	NA	NA	23.041595	23.93889	NA	NA	NA	NA	NA	NA	24.007855	NA	NA	NA	23.546535	NA	NA	NA	NA	NA	NA	NA	23.57016	NA	NA	NA	22.980945	NA	21.635565	NA	NA	NA	NA	NA	NA	NA	NA	NA	NA	NA	NA	NA	NA
Impa1_O55023_S38_1	Impa1	O55023	S38	1	NA	NA	NA	NA	23.041595	23.93889	NA	NA	NA	NA	NA	NA	24.007855	NA	NA	NA	23.546535	NA	NA	NA	NA	NA	NA	NA	23.57016	NA	NA	NA	22.980945	NA	21.635565	NA	NA	NA	NA	NA	NA	NA	NA	NA	NA	NA	NA	NA	NA
Map4k4_P97820_S794_1	Map4k4	P97820	S794	1	24.597515	24.112655	24.560765	23.695225	24.967145	24.58619	24.1344	24.3012226248116	23.6449478610307	23.832845	24.515195	24.284865	24.530613313867	24.4288697294863	24.289245	24.127715	24.1921448212647	24.799145	24.3125474741229	24.678915	24.6940803473233	24.3829067632766	24.0308746801623	24.40914	24.6964	24.7058514283853	24.197315	24.540695	24.851025	24.749805	24.073685	24.935385	24.779105	24.80620841217	25.0065973946013	24.7552026359549	NA	24.611445	23.810155	24.027955	NA	NA	NA	24.701795	NA
Map4k4_P97820_S894_1	Map4k4	P97820	S894	1	22.4499625482918	24.007525	22.7962740216244	22.9555040049118	23.001695	23.04058	22.69883	22.446775	23.4493037014621	24.4457631157231	22.819835	23.8195993027418	23.4979808382267	23.1433991587869	23.300825	23.667725	23.699285	23.815705	23.778995	23.3985597704242	22.011	23.712845239345	22.442445	23.0718	22.746338149456	22.254855	23.178175	23.374325	23.066475	23.439825	23.0586178358832	23.255385	22.343115	22.9417080271254	22.057965	22.90599	21.9454438169623	23.947855	23.5930805229917	23.535949911289	24.082005	23.289405	23.4079901402742	23.7457070058098	22.716895
Map4k4_P97820_S646_1	Map4k4	P97820	S646	1	25.688385	26.086715	25.541665	26.2609105034037	26.401915	26.04374	25.2777163576379	25.903925	25.334905	25.647995	25.531545	26.2632404281344	26.208935	26.2521827602463	25.622975	25.8117141630365	26.171665	25.822075	26.399305	26.012575	25.94393	25.7085163931932	25.693515	26.02644	26.5115485469022	25.978035	25.886275	26.0706128101457	26.320845	26.195555	25.820045	26.142455	26.376175	26.0701313513682	25.386755	26.3686034354916	27.006365	26.672915	27.413765288398	21.128795	26.795805	26.293055	24.7816930336945	26.498945	26.148085
Map4k4_P97820_S687_1	Map4k4	P97820	S687	1	NA	NA	NA	NA	NA	NA	NA	23.003875	NA	NA	NA	22.682215	NA	NA	NA	NA	NA	25.711695	NA	23.886445	25.31638	NA	NA	NA	NA	NA	NA	NA	24.815745	NA	NA	NA	NA	NA	NA	NA	NA	NA	NA	NA	NA	NA	NA	24.489495	NA
Map4k4_P97820_S689_1	Map4k4	P97820	S689	1	23.9642145285019	24.3137824153583	24.073365	23.4333568216489	23.2033946863917	23.35544	23.6783128929145	23.8987496202146	24.428405	23.364075	22.2797855750306	22.100305	NA	24.98382	NA	NA	24.026565	NA	NA	NA	NA	NA	NA	NA	NA	NA	NA	NA	NA	22.930425	22.969305	NA	NA	22.523825	NA	NA	NA	24.067235	NA	NA	NA	23.909245	NA	NA	NA
Map4k4_P97820_S836_1	Map4k4	P97820	S836	1	23.343035	NA	23.343845	NA	NA	NA	NA	NA	NA	21.688735	22.698625	NA	22.931515	22.4217920521706	22.5503317436573	22.2662051018127	22.140375	22.777735	22.081494121171	22.280485	22.54755	21.945305	22.3485118657004	22.5369187012188	22.86492	23.439005	22.8758058682765	23.1755554948539	23.233945	23.1362313246531	23.7004353146111	22.810045	23.508295	22.641495	22.9580836571047	23.2794110462989	22.717615	23.205365	23.0723862595189	22.9279270425866	23.167795	23.185607850733	22.922285	22.932655	22.092015
Map4k4_P97820_S629_1	Map4k4	P97820	S629	1	23.454875	24.417305	22.947155	23.708105	24.190595	24.10354	23.66069	25.212345	23.379015	23.115875	23.195025	23.863905	24.256475	23.38106	23.763765	23.734985	24.393515	23.666955	23.862705	23.257035	23.85272	24.028515	23.451735	22.72717	24.10331	23.091485	24.111855	23.628955	24.686425	23.976225	23.326145	23.609915	24.595315	23.642485	21.827585	23.67587	24.727255	24.777985	23.215435	23.204255	24.341715	24.431835	24.430175	23.751645	23.901775
Map4k4_P97820_S556_1	Map4k4	P97820	S556	1	NA	NA	NA	NA	23.804855	NA	NA	22.771905	NA	NA	NA	NA	19.941152495517	24.1271927637804	23.4867003148921	20.8819640844666	23.344505	24.953805	22.3422196046037	22.803835	24.6088139565922	20.812215	23.448605	23.86904	NA	NA	NA	NA	23.462715	NA	NA	23.623755	NA	NA	22.717805	22.41736	NA	24.949835	NA	NA	24.418265	NA	NA	23.862795	NA
Ubc_P0CG50_S65_1	Ubc	P0CG50	S65	1	NA	NA	NA	NA	NA	NA	NA	NA	NA	NA	NA	NA	NA	NA	NA	NA	NA	21.628305	22.157565	NA	NA	NA	21.100975	21.49052	NA	NA	NA	NA	22.148785	22.708435	NA	22.639235	23.173815	NA	NA	NA	21.877855	22.9143451477177	21.6853134940398	21.760725	22.833155	21.999575	21.9886789372992	22.851225	22.523655
Ubc_P0CG50_S57_1	Ubc	P0CG50	S57	1	27.030715	26.858595	27.042065	26.951515	27.633075	28.41991	27.07378	27.476175	27.275015	26.481335	27.304485	27.157595	27.031525	26.85446	26.625615	26.604565	27.958165	27.116425	26.739335	27.643155	27.27919	26.995555	27.180615	26.88248	28.14069	26.765315	26.320275	26.237125	27.496535	27.150905	26.791195	26.503115	26.711515	26.754025	27.061915	26.32435	26.609725	26.383325	26.979605	26.977945	27.024375	26.749975	26.221655	26.588185	26.665745
Naa15_Q80UM3_S588_1	Naa15	Q80UM3	S588	1	23.980005	21.1482442136994	24.8087555927592	22.8961859879465	22.584475	23.8833420944488	26.3053693695301	24.703365	21.709845	24.7679520326982	24.932385	25.9970971727253	22.787525	21.2853816429703	24.4067588487479	21.5850162842911	27.075638075716	21.390215	21.981515	24.651835	22.8871237413448	23.7857310806048	23.485025	23.14797	24.7025	20.211945	NA	NA	NA	NA	20.661045	NA	NA	20.570395	NA	NA	21.3573630199072	21.9266620272459	22.5860614819961	24.3600589279417	21.262595	20.9791532351644	20.8786200310772	24.277225	22.241355
Mme_Q61391_S4_1	Mme	Q61391	S4	1	24.257715	23.400625	24.773835	24.218965	24.602675	25.52904	24.73935	25.221315	25.0152740543673	24.409885	24.995875	24.704605	24.306065	24.40474	24.425465	24.504665	24.121965	24.9261241961552	24.801345	25.261595	24.6553188225432	24.903915	24.7873977195489	25.10645	25.3321998273508	24.337155	24.884065	23.260715	24.852595	25.2166434365281	25.044355	24.532015	25.519435	25.075285	24.173825	24.0608	23.574121575099	21.486065	23.386185	23.360055	25.175595	21.9294091578077	24.338185	24.969075	22.6546407699836
Mme_Q61391_S6_1	Mme	Q61391	S6	1	27.4469074123544	27.2172920598508	27.391935	26.773735	27.984915	27.19728	27.31022	27.917235	27.903395	26.776475	27.634035	27.323715	27.245815	26.83872	27.647995	27.046705	27.195805	28.018545	27.528965	27.969855	27.74519	27.467475	27.728075	27.64488	27.30785	27.640125	27.565045	27.554265	27.913785	27.770165	27.286525	27.434135	27.827515	27.774475	27.704965	26.90657	27.218565	27.130425	27.512695	27.217245	28.065035	27.691885	27.073435	27.537695	27.947465
Rapgef2_Q8CHG7_S1079_1	Rapgef2	Q8CHG7	S1079	1	23.724485	24.328985	23.571985	23.843685	23.751905	23.73683	23.97073	23.040755	23.888855	23.097305	23.943025	23.968805	23.335865	23.49571	23.807765	23.609855	22.906095	23.504445	23.653245	22.934005	23.91321	23.919915	23.359495	23.37685	22.72039	23.561175	24.002325	23.535325	23.771985	24.024605	23.540015	23.688275	23.559525	23.997625	23.482075	23.62015	23.533555	23.593525	23.374005	23.809225	24.139335	24.114865	23.427025	23.526675	23.144695
Rapgef2_Q8CHG7_S1224_1	Rapgef2	Q8CHG7	S1224	1	NA	NA	NA	24.321195	23.333525	NA	NA	NA	NA	NA	23.651835	NA	NA	NA	NA	24.138745	NA	23.954995	NA	24.329715	NA	24.641515	NA	NA	NA	NA	23.858235	23.893495	NA	NA	NA	23.665585	NA	NA	NA	23.9587	NA	23.430415	24.000365	24.477935	23.881535	NA	NA	NA	NA
Rapgef2_Q8CHG7_S585_1	Rapgef2	Q8CHG7	S585	1	23.310185	NA	NA	NA	23.524685	NA	NA	23.571735	23.942965	NA	NA	NA	23.793665	NA	NA	NA	NA	NA	NA	23.008935	NA	NA	24.529205	24.54138	NA	NA	NA	NA	22.900055	NA	NA	NA	NA	NA	NA	NA	NA	NA	NA	NA	24.095395	NA	NA	24.149055	NA
Rapgef2_Q8CHG7_S959_1	Rapgef2	Q8CHG7	S959	1	NA	NA	NA	NA	NA	NA	21.8493	NA	21.814135	NA	NA	NA	NA	NA	22.450305	NA	NA	NA	22.664275	NA	NA	NA	NA	22.40562	NA	NA	NA	21.956525	NA	NA	NA	NA	NA	NA	23.066375	NA	NA	NA	NA	NA	NA	NA	NA	NA	NA
Rapgef2_Q8CHG7_S960_1	Rapgef2	Q8CHG7	S960	1	22.305121277036	22.328745	21.984855	21.6226369261946	22.317335	22.44188	22.14507019775	21.927845	22.1679687341808	22.0529718085884	21.936165	22.338175	22.3823832900259	22.35852	22.7650700180403	22.4004572339401	22.599565	22.685425	22.6796710853941	22.515385	22.5542300123616	22.4440671731167	22.490355	22.822500276056	20.51665	22.1035191669407	22.078425	21.956525	21.770445	22.238535	22.201135	22.465765	22.030205	22.634285	21.6012447996295	21.97005	22.802965	22.479835	22.1821712143825	22.6892001564458	22.431345	22.364175	22.8277781225537	22.379315	22.974775
Rapgef2_Q8CHG7_S1022_1	Rapgef2	Q8CHG7	S1022	1	24.243790492094	25.170805	24.288325	25.7266082576366	25.167665	24.35653	24.55371	24.643135	23.976565	23.994795	24.361095	23.869795	24.732495	24.56303	24.472765	25.014885	24.735453408127	24.322255	24.969285	24.745205	24.7848850272389	24.627835	24.646455	25.02793	23.89931	24.308015	25.032235	24.416535	24.864475	24.356505	24.239355	24.979295	25.072105	24.377305	24.557785	24.29878	24.8261054111763	24.666425	24.008545	24.605595	25.208275	24.625875	24.234465	24.417795	24.504715
Rapgef2_Q8CHG7_S930_1	Rapgef2	Q8CHG7	S930	1	23.797125	22.7293148263124	24.324175	23.2398052122974	23.741935	23.7398	23.2726107618244	24.2537429390286	23.861875	23.686675	22.695235	22.237795	24.5875015151137	24.84363	24.165895	24.424125	23.985375	24.530175	24.332855	24.5609534466589	24.317345234301	24.214375	24.4227204957001	24.5169969090289	25.0051050215832	23.7270794936633	24.554935	23.6456865529464	23.8982895071404	24.5675479808443	24.028235	24.837665	24.986805	22.915565	23.7401664197629	23.8270760358094	NA	22.937695	NA	22.829745	NA	NA	NA	NA	NA
Zfp639_Q99KZ6_S60_1	Zfp639	Q99KZ6	S60	1	25.483855	25.399435	25.2052234596133	24.9480627878889	25.3409580299469	25.12004	25.2875560822259	25.010195	25.264595	25.3043931145155	25.179905	25.122115	25.431005	25.1054340219905	25.082975	25.0537429693118	25.252075	24.999055	24.816685	25.124555	25.0148	24.732065	24.439255	24.73145	25.34566	25.335025	24.738995	24.936625	25.102935	24.914595	25.105235	24.532955	24.717255	24.7687823653097	25.104325	25.04687	24.490595	24.905255	24.881985	24.6963625899495	25.161835	24.728325	24.776635	24.740915	24.650015
Rab3gap2_Q8BMG7_S448_1	Rab3gap2	Q8BMG7	S448	1	NA	NA	22.609185	NA	22.756835	NA	NA	22.395375	NA	NA	NA	NA	22.4308590928871	22.5501235651069	22.5163727731124	22.6419905392937	22.423025	23.326065	23.0304858823989	22.657705	23.0909011080286	23.5283681201828	23.194495	22.98651	22.9329528368261	22.969425	23.404695	23.988835	23.323055	23.688475	22.945585	23.273655	23.2642467108613	23.168845	23.341562852217	23.1393263350148	23.381875	23.339525	23.523375	23.2522085986475	23.897845	24.184075	21.678625	23.145405	24.000495
Map4k4_B2RUE8_S824_1	Map4k4	B2RUE8	S824	1	22.482105	22.942625	22.958425	22.338905	22.934705	22.81192	22.48148	22.736105	23.396465	23.050055	22.678365	23.303755	22.4311644138571	22.72636	22.101405	22.131765	22.029195	22.949725	22.067625	22.700525	22.71377	22.293855	23.088915	22.86838	22.28629	23.011105	22.713213583812	23.045055	22.842525	23.397215	22.418495	23.297075	23.436495	22.992905	22.833105	22.58204	22.4715613167341	22.533525	22.120705	22.909205	22.852465	23.601125	22.5823394533506	23.029045	22.672855
Prkar2a_P12367_S96_1	Prkar2a	P12367	S96	1	28.784305	29.542265	28.158035	28.130585	27.744635	27.73746	27.7429	28.9036857791749	27.630935	27.338975	28.1907110434686	26.284355	28.755085	28.88175	26.6793930148721	28.477105	24.971395	28.624595	28.499805	27.152445	26.3642627148832	28.0707202638106	23.929225	25.64281	28.01766	28.754445	28.508365	28.559425	27.815655	28.146165	27.917255	25.994615	25.805615	27.742585	28.8257133911663	28.9242763688993	28.322945	28.790875	28.315035	28.762995	28.036385	28.009505	25.991685	28.0752612147976	27.104655
Fpgs_P48760_S86_1	Fpgs	P48760	S86	1	25.824825	25.592895	25.507385	25.509955	25.645445	25.54882	25.29688	22.216525	25.402215	25.225855	26.157495	25.190095	22.180415	25.7114768066265	25.354765	25.278535	25.140175	25.674125	25.1262636603631	26.2047926918798	24.93822	25.148745	25.193305	25.50151	26.15508	25.5767833759227	25.565275	25.486195	25.996295	25.443065	25.229975	25.334175	25.4388216276885	26.4257673248793	25.5137185641196	24.71911	24.966035	25.6335190868231	25.811345	25.611185	25.749845	25.4961421133991	24.773035	25.593765	24.497305
Stx6_Q9JKK1_S2_1	Stx6	Q9JKK1	S2	1	23.236015	23.253135	23.941395	23.228425	23.620945	23.60355	23.02005	24.140285	23.959465	23.655715	23.801395	23.355405	22.854275	22.4810033613567	23.1578600127647	22.7518122634917	23.805705	23.211085	23.152735	23.901145	24.11013	23.173435	23.049975	23.56612	23.69931	23.890435	23.050595	23.141385	23.708995	23.773605	23.454905	23.823515	23.691565	23.077075	24.086135	23.72023	22.644125	23.8278122479997	23.561165	23.822675	23.337605	23.733255	22.962915	24.199675	23.706315
Mast4_Q811L6_S1465_1	Mast4	Q811L6	S1465	1	22.1902327835542	22.710085	22.381445	22.8317006439886	22.7638358257159	22.66759	22.5512271073011	22.1190866258298	22.213115	22.2966208898041	22.2414162385501	22.154565	22.371835	22.9013682467568	22.008525	22.156255	22.6096432980523	23.761325	21.754565	22.5580131541536	22.45897	23.4919391348519	22.9669526868851	22.85778	22.4673109477926	22.7050547962924	22.811975	23.058705	22.3966075746194	21.949125	21.674055	22.827385	22.5322943513472	22.2179538306504	23.3800380752754	23.12439	23.708255	23.216295	22.487185	22.112915	23.4439068596631	22.694935	22.3815202630801	21.8593701855292	22.338455
Mast4_Q811L6_S264_1	Mast4	Q811L6	S264	1	NA	NA	NA	NA	NA	NA	NA	NA	NA	NA	NA	NA	NA	NA	NA	NA	NA	NA	NA	NA	NA	22.116365	NA	23.34284	NA	NA	NA	22.219985	NA	NA	NA	NA	NA	NA	NA	NA	NA	NA	NA	NA	NA	NA	NA	NA	NA
Mast4_Q811L6_S255_1	Mast4	Q811L6	S255	1	NA	NA	NA	NA	21.764755	NA	21.28406	21.555165	NA	NA	NA	NA	23.044095	NA	NA	NA	NA	NA	NA	NA	NA	21.777355	NA	NA	NA	NA	NA	NA	NA	NA	NA	NA	21.890065	22.451985	NA	NA	NA	NA	NA	22.590375	22.660565	NA	22.051055	NA	NA
Mast4_Q811L6_S1521_1	Mast4	Q811L6	S1521	1	22.4802345263038	22.2713125683147	21.4873262822385	22.7218560390011	22.402235	22.91201	22.092013676258	22.631505	21.725315	21.5233323012184	21.957275	22.5254960754077	24.307755	24.0269693477975	21.5894844626089	22.1047257478884	22.665075	23.997435	22.258775	22.470165	23.2667558213089	21.7733209936356	21.370435	22.5595586473904	22.63032	22.236545	22.7400857093136	22.418168071494	22.6330235272984	22.582705	22.462155	22.979625	22.3370849307926	22.801985	23.048555	22.6460408229924	22.892615	22.812405	NA	NA	NA	23.373905	NA	22.212305	NA
Mast4_Q811L6_S1368_1	Mast4	Q811L6	S1368	1	23.648215	24.556465	23.841795	24.9130679255802	23.996215	24.39001	23.73864	23.616585	24.177595	23.221365	24.037635	24.501285	24.326785	24.2228996008312	24.227095	23.989895	24.062235	24.651125	24.0582514938983	23.810015	23.60068	23.936685	24.089345	24.46309	23.35379	24.338745	24.555555	24.045255	23.708295	24.906865	23.735015	24.321945	24.852815	24.050495	24.344345	24.72835	24.187575	24.532945	23.904695	23.423985	24.706635	24.593215	23.807445	23.750335	24.282965
Osbpl9_A2A8Z1_S324_1	Osbpl9	A2A8Z1	S324	1	NA	26.562425	NA	NA	22.281595	NA	NA	NA	NA	23.238615	23.559545	NA	NA	NA	NA	NA	NA	NA	27.397235	NA	23.67244	NA	NA	NA	22.90176	NA	NA	NA	NA	NA	NA	NA	25.954485	NA	NA	NA	NA	NA	NA	NA	NA	NA	NA	NA	NA
Osbpl9_A2A8Z1_S325_1	Osbpl9	A2A8Z1	S325	1	NA	NA	26.859135	NA	NA	NA	NA	NA	NA	NA	NA	NA	NA	27.50452	NA	NA	NA	NA	NA	NA	NA	NA	NA	NA	NA	NA	NA	NA	NA	NA	NA	NA	NA	NA	NA	NA	NA	NA	27.323755	NA	NA	NA	NA	NA	27.014335
Osbpl9_A2A8Z1_S326_1	Osbpl9	A2A8Z1	S326	1	25.529755	26.131935	25.721835	25.630445	26.310085	26.47969	26.11816	25.905045	25.9939624527887	26.185035	25.788925	25.881035	25.979735	26.8582	26.803215	26.238415	24.756545	26.720705	26.836685	26.878345	25.97914	25.8107766088845	26.613835	26.58462	24.23913	25.764045	24.3074716532865	26.211495	26.082555	25.7168346852025	25.5783276307878	26.039335	25.555365	26.381555	25.694615	25.15365	25.943305	26.151305	26.514495	26.7329034730366	26.195765	26.500385	25.314785	25.3649673381984	26.537155
Osbpl9_A2A8Z1_S329_1	Osbpl9	A2A8Z1	S329	1	24.3272547140794	24.0106625072647	24.0813984054081	24.129165	24.059095	24.23942	24.4737099919902	24.2270928505074	24.475975	24.1794048892807	24.2879478738833	24.323735	23.9300061396981	24.4466109621651	23.8674759158813	23.925695	24.0173604869951	24.315165	24.760805	24.481075	23.94803	24.137135	23.970295	23.590360757189	NA	NA	NA	NA	NA	24.653705	NA	24.544945	NA	24.500595	NA	NA	23.8415703188681	23.8028025221251	24.005825	24.234155	24.198475	23.925745	23.7784793842789	23.9352440966637	24.2568312656879
Larp1b_Q3TQS1_S60_1	Larp1b	Q3TQS1	S60	1	24.364505	24.511115	24.864955	24.273155	24.3522061033128	25.17447	24.61292	24.636725	24.829645	24.186295	23.772765	24.557895	24.669355	24.81399	25.123525	24.575885	25.021885	26.098305	24.696865	24.791625	24.54665	24.296065	24.203495	25.6269	24.20134	24.631955	24.903575	24.499135	25.957613024984	25.160945	24.587065	25.993845	25.600435	25.008465	25.462035	25.65542	25.453205	25.637045	24.034845	24.358815	25.321835	24.4840763591719	26.188925	25.747905	26.321175
Lrba_E9Q3Y4_S999_1	Lrba	E9Q3Y4	S999	1	22.982975	NA	NA	NA	NA	NA	NA	NA	NA	23.256195	23.325065	20.862655	NA	23.0252	NA	NA	NA	23.774595	21.255065	NA	NA	NA	NA	24.11753	24.355977956397	23.690295	22.014155	23.545675	24.211595	22.4010509623719	23.598905	24.3543009823906	23.441435	22.6809805354689	22.4344231112551	23.6646308533693	23.219625	23.202175	NA	NA	NA	24.304175	NA	NA	NA
Lrba_E9Q3Y4_S1000_1	Lrba	E9Q3Y4	S1000	1	NA	NA	23.746125	23.943795	24.320925	24.04562	NA	NA	NA	NA	NA	NA	NA	NA	23.870745	23.649275	NA	NA	NA	NA	NA	NA	NA	NA	21.5099117947998	23.7881139248152	24.236405	21.576605	23.2501120616544	23.630465	21.3038335753915	23.638105	24.9621296017273	23.230935	24.2175125181299	21.777801962618	22.9544195035522	23.9274077436418	24.201115	23.742165	24.505225	23.1947213983011	23.064815	24.9619242194024	23.912605
Lrba_E9Q3Y4_S979_1	Lrba	E9Q3Y4	S979	1	22.322305	23.237025	23.5247888402652	23.286495	23.548395	22.9006324016431	22.79338	23.388375	23.970795	24.129505	23.7759583457804	23.763865	23.105585	23.33213	23.043985	22.970755	23.11700722909	22.7858398748854	23.254605	23.4871655670621	23.66483	22.9171738094478	23.161365	23.5386423600686	21.6715	23.168365	23.179855	22.837935	22.7631286121328	23.325775	23.118885	23.245505	23.107045	22.622515	22.687355	22.95695	23.302145	23.401195	22.640785	23.255045	24.134435	22.783475	22.666295	23.040555	23.099285
Lrba_E9Q3Y4_S994_1	Lrba	E9Q3Y4	S994	1	24.210095	24.340835	23.6743493634411	23.114895	23.1129536593175	23.19772	23.53786	24.3293033092246	23.751325	24.194755	24.585975	23.888945	24.932265	22.14049	23.566095	23.663005	24.369815	23.829965	23.694055	24.0477605240686	25.160222838212	24.167815	24.057565	23.07998	24.95382	21.832115	20.120325	23.778365	23.658685	23.727975	22.4226701554246	19.9684213743121	23.648735	22.5216519278952	24.764215	23.22536	25.421835	24.545245	23.408745	23.212535	24.507875	24.3367985805797	25.0988964089664	24.8375027631866	24.449265
Lrba_E9Q3Y4_S2055_1	Lrba	E9Q3Y4	S2055	1	24.206575	24.8337443167559	24.822615	24.8798729302778	24.940815	24.8264003869574	24.74124	24.744525	24.511185	25.3247099130561	25.170415	25.119595	24.320525	24.5523437873689	24.2686561264367	24.4702792709777	24.296655	24.402035	24.558275	24.5282594749023	24.5231	24.5015597559326	24.329655	24.57589	23.75234	24.831245	24.2230275765972	24.4297856925672	23.874745	25.050615	24.5996661334417	24.1125945804384	24.646815	24.621375	23.801555	24.014688796226	24.926195	24.830663313508	24.3595645013648	24.1289411338765	23.665005	25.220845	25.0407252571106	24.621206755182	24.608845
Lrba_E9Q3Y4_S1115_1	Lrba	E9Q3Y4	S1115	1	24.1525012591785	23.9723218195896	24.210685	24.9289227957553	24.166685	24.1913768181896	24.2104	24.4656870421997	24.777375	24.5283091222025	23.954305	24.3538617866457	23.493055	24.4910791221741	24.030925	24.259435	24.3021858021319	24.0885158015943	23.4726733372525	24.5454323111159	24.29555	23.4273475934769	24.3095429510602	24.02903	24.3225937919143	24.4762419998738	24.120015	24.465975	24.5241510798667	25.014255	24.888181814689	24.6670830309381	24.767005	24.608415	24.9922831386141	24.9950335228797	23.872395	NA	NA	NA	NA	NA	NA	NA	24.764815
Cr1l_A0A0A6YXR6_S158_1	Cr1l	A0A0A6YXR6	S158	1	29.814050754425	29.754245	30.050986616546	29.694825	30.205365	29.75948	28.93339	29.776225	29.719305	29.464535	29.782125	29.091445	30.257625	29.6818006183086	29.9013889926227	29.064955	29.707295	29.259325	28.8335742787247	29.340055	29.41967	29.204635	29.256885	29.09398	30.14703	29.993965	29.748005	29.5021657052556	29.841885	28.772765	29.175765	29.079895	29.259145	29.284645	29.686095	29.37803	29.160215	29.130765	29.681545	29.164065	29.725995	29.183105	28.806855	29.097175	28.624255
Ifi209_Q8BV49_S152_1	Ifi209	Q8BV49	S152	1	22.762255	NA	NA	NA	22.974475	NA	NA	NA	NA	NA	NA	NA	22.957975	NA	NA	NA	NA	23.281975	NA	NA	NA	NA	NA	NA	NA	NA	NA	NA	22.479885	NA	NA	NA	22.226475	NA	22.188575	NA	NA	NA	NA	NA	22.766855	NA	NA	NA	NA
Nup214_A0A0A6YY32_S56_1	Nup214	A0A0A6YY32	S56	1	24.3496878444556	23.087435	22.2152607198432	23.194015	23.795575	21.72152	23.1841797926241	23.956715	22.3178474065612	23.127275	23.338385	23.338235	24.087075	23.28224	24.1294606684314	23.3396220141789	23.9718695696535	23.733475	23.559265	24.200485	23.56442	23.126305	23.670455	23.51987	23.12093	22.561585	22.6203989263985	23.2674183219983	23.904015	22.431495	23.327985	23.124295	22.002725	22.932455	23.292156258936	22.95234	23.6207075914795	22.492065	22.9010320325007	23.2144996339522	23.488285	22.883055	22.5190436036359	22.315655	22.673135
Pfkfb3_A2AUP3_S478_1	Pfkfb3	A2AUP3	S478	1	22.651435	23.0918960568107	23.6746226877582	23.114275	24.256605	23.61914	23.63494	23.179665	23.9807872140049	22.436555	23.313575	23.8674418649411	24.300985	23.89315	23.541685	23.446925	24.197335	23.712895	23.621665	24.5254645575394	23.76627	23.251965	24.413315	23.23458	22.61026	22.275475	24.1734109894556	23.2077951507683	23.947915	22.942385	22.975545	23.139085	23.559975	22.8208780283915	23.786105	23.5825688045462	23.438945	23.2931189312585	23.688425	23.278445	23.798835	22.921648194463	22.346525	22.915065	24.085875
Pfkfb3_A2AUP3_S461_1	Pfkfb3	A2AUP3	S461	1	23.667855	23.621095	23.563855	23.9821162098725	24.161745	24.46278	23.79125	23.120765	23.190685	23.201465	24.020705	23.389745	25.111495	24.41042	24.186515	23.662265	24.193665	24.978675	24.724005	23.505735	24.29774	24.072985	24.623775	24.44382	23.25872	24.7754775331313	22.930615	24.400235	23.398025	22.784165	23.872645	24.098145	23.884225	23.1455685686757	24.349475	24.4732	24.136215	23.875455	23.681055	23.5743839295495	24.695305	24.632815	22.9483268472879	22.997635	22.970015
Pfkfb3_A2AUP3_S467_1	Pfkfb3	A2AUP3	S467	1	23.525135	22.834175	23.526575	23.591115	24.141905	23.25544	23.25141	23.769595	24.081655	22.730685	23.654805	23.321515	24.102855	23.70817	23.805835	22.901295	23.288635	23.574985	23.687675	23.897525	23.98015	23.633695	23.995935	23.42811	22.62678	22.781455	22.831735	23.226905	23.981405	23.842895	22.744855	23.350575	23.579825	22.925935	23.784665	23.6767850082358	23.647345	22.997625	23.969525	23.111835	23.825365	23.095115	23.727995	23.464435	23.418905
Camsap2_Q8C1B1_S1120_1	Camsap2	Q8C1B1	S1120	1	23.522845	23.797985	24.210425	24.052925	23.975415	24.25699	24.0613	24.2419368656137	24.369945	23.628415	24.263355	24.498785	24.063025	24.22527	24.253295	24.193275	24.659855	25.044415	24.073435	24.8464822284837	24.73734	24.100495	23.901115	25.17532	24.303	24.232465	24.551895	24.244145	24.9471457817868	25.553055	24.973075	25.098345	25.147245	24.518725	24.666715	25.12668	24.922385	24.978675	23.690125	23.765735	25.407805	25.115225	24.943055	24.564365	25.392195
Camsap2_Q8C1B1_S573_1	Camsap2	Q8C1B1	S573	1	NA	NA	24.886855	24.022115	NA	25.17295	24.29224	NA	NA	NA	NA	NA	23.401105	24.50192	24.094835	23.788805	24.0729695608249	23.494785016158	23.947185	25.038100080509	24.95927	23.950065	24.4767594877481	24.00787	NA	24.796375	NA	25.773675	NA	24.419925	NA	NA	NA	NA	NA	25.26182	24.5909168850798	24.582215	23.8847787802531	23.901005	24.1954784105949	24.175835	24.0634900009779	24.3553061891339	24.191595
Camsap2_Q8C1B1_S836_1	Camsap2	Q8C1B1	S836	1	22.566195	22.610005	23.053555	22.28489452593	22.617025	22.64097	22.3451	23.2114980899587	21.551985	22.385615	22.0927270071272	22.307165	23.372435	23.01277	22.847725	22.770055	23.617775	23.534055	22.75549107439	22.724245	23.3255	23.1707702490499	22.849295	23.23334	23.1753875603908	22.950635	23.348715	22.786355	22.901635	22.920555	22.382545	22.9141449263598	23.310645	22.701345	22.407095	23.12429	23.614715	23.031045	22.636375	22.439855	23.498265	22.925805	22.998535	22.874365	23.599925
Camsap2_Q8C1B1_S439_1	Camsap2	Q8C1B1	S439	1	24.559665	23.818815	24.9878855079048	23.718745	24.261715	25.25031	24.18051	24.148785	24.650475	23.405415	24.825435	24.7721041006012	24.766635	24.03145	24.069895	24.151645	25.632335	22.269195	24.214085	24.572985	24.80892	23.625575	24.116015	25.21061	24.5237	24.491935	24.193495	24.111465	24.537015	24.863515	24.8077224285248	25.151795	25.125115	24.300635	24.844345	24.34608	25.206125	24.963595	24.262345	23.780205	25.176205	24.903885	23.891935	24.664795	25.000175
Pcdh7_E9Q2S0_S974_1	Pcdh7	E9Q2S0	S974	1	24.481845	24.555875	24.592095	24.832885	25.469435	24.05949	24.70481	25.630895	25.320395	24.018405	24.759405	25.484425	24.487055	24.58388	24.064205	25.0354059982309	24.206645	24.697805	24.856885	25.218815	25.28246	25.448305	24.856085	24.34912	23.83107	24.3058315870921	24.571595	23.8647324453153	25.7730166472259	24.170435	25.606265	23.938495	24.412475	24.565425	23.6062336992069	25.05089	24.512785	24.3445465220621	24.246905	24.152445	23.55026707668	25.291815	24.362435	24.636575	23.813195
Pcdh7_E9Q2S0_S1177_1	Pcdh7	E9Q2S0	S1177	1	24.672375	24.373385	24.968075	25.682645	25.295085	24.64327	25.27848	25.199245	25.024635	24.582845	24.877855	25.174725	24.529065	24.11359	25.555855	24.933125	21.398535	25.269785	24.6822737339959	24.930895	25.36916	24.919755	24.898065	24.64011	24.84714	24.748315	24.929395	24.663365	25.315875	24.461655	25.428926930102	24.196095	24.848635	25.0375686153494	25.607155	25.13837	24.470065	24.285815	24.708815	24.757605	25.017215	24.240165	24.094035	24.651075	24.838410134142
Pcdh7_E9Q2S0_S1011_1	Pcdh7	E9Q2S0	S1011	1	26.564375	26.541855	26.675865	26.110285	26.654175	25.96234	26.56367	26.350145	27.031665	26.164745	26.583835	26.368115	26.345355	26.02235	26.675305	26.266075	25.995115	26.471275	26.412285	26.659525	26.6459	26.958705	26.455595	25.82995	26.82145	26.808945	26.818115	26.154285	26.640705	26.722815	26.844585	25.850185	26.177525	26.620045	26.849835	26.76573	26.336555	26.437825	26.704345	26.036525	26.316665	26.037855	26.408015	26.616695	26.231455
Pcdh7_E9Q2S0_S989_1	Pcdh7	E9Q2S0	S989	1	25.3644943369846	25.848595	25.751005	25.391365	26.197855	25.61846	25.37366	26.0318157645692	26.048195	25.507575	25.745045	25.714715	26.161765	25.11079	25.9254320597093	25.206425	25.702895	25.576845	25.756595	25.857085	25.65745	25.514195	25.811425	26.03514	25.84217	25.903775	25.863105	25.322445	26.522535	25.473815	26.086485	25.6143857667577	25.532925	25.708515	26.685995	25.63919	24.8350659484857	25.641225	25.432365	25.242355	26.092955	25.047665	25.497215	26.043885	25.7717880359784
Pcdh7_E9Q2S0_S192_1	Pcdh7	E9Q2S0	S192	1	NA	NA	NA	22.820545	NA	NA	23.52031	NA	23.495945	NA	NA	NA	NA	22.16734	NA	NA	NA	NA	22.759115	NA	NA	23.478745	NA	NA	NA	NA	21.920805	NA	NA	NA	NA	NA	NA	NA	NA	NA	NA	NA	NA	22.149835	NA	NA	NA	NA	NA
Ncam1_P13595_S1005_1	Ncam1	P13595	S1005	1	24.436185	25.014765	25.123885	24.844885	25.389765	26.0062	24.62599	24.717955	24.974265	25.827645	24.793245	24.810105	25.224815	24.46817	24.694115	24.245155	25.778045	25.027545	25.077665	24.608195	25.0546	24.610895	24.964745	24.4677	26.02807	24.694625	24.968495	25.009685	24.087115	23.526405	24.254795	23.826025	24.089605	24.553295	23.988685	24.77612	24.097905	23.539185	24.565855	24.916335	23.713045	24.875525	23.550085	22.999225	23.635295
Snw1_Q9CSN1_S224_1	Snw1	Q9CSN1	S224	1	NA	NA	21.784555	NA	NA	NA	22.54533	NA	23.110945	NA	NA	NA	NA	NA	NA	NA	24.070345	NA	NA	22.934475	NA	23.215915	NA	23.8018	21.95617	22.9545943726204	23.1995366098958	23.7385861051657	22.334125	22.909665	21.9142459979163	23.662415	23.841035	23.7528135214764	22.260225	23.0625419747875	23.464695	23.052765	21.227085	22.1623759578591	22.989515	23.385050004198	22.2799562618806	21.101195	23.540845
Gpr39_Q5U431_S433_1	Gpr39	Q5U431	S433	1	NA	NA	NA	NA	NA	NA	23.04131	NA	NA	NA	NA	NA	NA	23.39316	NA	NA	NA	NA	NA	NA	NA	NA	NA	NA	NA	22.144755	NA	22.561865	NA	NA	23.130785	NA	22.558115	NA	NA	NA	NA	NA	23.228315	NA	NA	NA	NA	NA	23.101645
Gpr39_Q5U431_S397_1	Gpr39	Q5U431	S397	1	21.645255	22.410775	22.487975	21.8401299044977	22.6746550900549	22.09725	22.31965	22.2741950552119	22.454435	20.495395	21.842645	22.4514600700083	21.846912437638	21.62897	22.209845	22.260075	22.309165	22.5456005272345	22.038415	22.329995	21.9552632456873	21.8229062935757	22.2401026465354	22.58825	NA	NA	20.412505	NA	NA	NA	NA	NA	NA	NA	22.460545	21.61809	NA	NA	NA	NA	NA	21.601635	NA	NA	21.455315
Kpna4_O35343_S60_1	Kpna4	O35343	S60	1	27.038325	27.527765	26.631385	26.710945	25.943055	25.39691	26.35972	24.063635	26.279055	28.6663034899919	27.4969351557953	24.721375	26.817485	27.34745	26.962295	26.434275	26.370930196972	27.142435	26.648565	26.1989125807755	26.94439	26.261465	26.3397889232874	26.6002899456755	27.15831	27.824395	26.970775	27.072195	26.406625	27.653065	25.4386689191002	25.473005	24.988205	26.969345	27.6998429071219	25.2732255805839	27.412485	27.966635	27.068545	27.624285	27.097465	27.170075	27.1273671572947	24.616065	26.364585
Elf2_Q9JHC9_S372_1	Elf2	Q9JHC9	S372	1	23.494735	NA	NA	NA	NA	NA	NA	NA	NA	22.724065	22.864765	NA	23.609155	NA	22.921865	NA	NA	NA	NA	23.393775	22.29497	NA	NA	NA	NA	NA	NA	NA	NA	22.791135	23.303075	NA	NA	NA	23.459825	NA	23.067265	22.620615	22.6610420257235	22.7346548515851	23.1579376445992	21.7477203601679	23.3597282734555	22.9835388903288	22.782825
Adgre5_Q9Z0M6_S806_1	Adgre5	Q9Z0M6	S806	1	23.1513804987221	23.395875	22.8555856124278	23.3045406092819	24.055885	23.0248	22.96902	22.946355	22.639525	23.186645	25.177575	23.1879294839162	22.758945	23.22128	22.253955	23.039665	23.022985	24.230155	23.893175	23.6618046667201	22.9511	22.254145	23.9878138849939	23.0245596090517	NA	NA	23.798325	23.324095	NA	NA	23.116105	NA	24.127725	NA	NA	NA	23.315095	23.320095	23.332255	23.898635	23.0850749019015	24.346885	23.1837779609983	24.0642742487843	23.293275
BC037034_Q3UTZ3_S495_1	BC037034	Q3UTZ3	S495	1	21.829555	21.811865	NA	NA	NA	NA	NA	NA	22.993645	NA	NA	NA	NA	NA	NA	NA	NA	NA	NA	NA	21.9814	NA	21.273465	NA	NA	NA	NA	NA	NA	NA	NA	NA	NA	NA	NA	NA	22.184265	NA	NA	NA	NA	NA	NA	NA	NA
BC037034_Q3UTZ3_S517_1	BC037034	Q3UTZ3	S517	1	25.404365	25.354625	25.299125	24.402125	25.6406136392736	25.2906092645909	25.14316	24.942025	25.327502663488	24.666595	24.8652170322845	25.294085	24.458445	25.79991	25.110345	25.659615	24.1172718060493	24.923765	25.490475	26.006905	26.08118	25.667775	24.840565	25.16834	25.7851701791374	24.2218874695855	25.873825	24.467985	26.416025	24.1996619217999	26.0095480575205	24.585415	25.7797833299504	26.0711725321999	26.6996164912812	24.61326	25.164595	25.636455	24.767325	25.156975	24.535915	25.5419849525121	24.5231703927983	24.282125	25.0665111722176
Lphn2_Q8JZZ7_S1458_1	Lphn2	Q8JZZ7	S1458	1	25.761615	25.4451025304056	25.4507514848284	25.457455	25.3335427069171	25.3766481130016	25.4279	25.1930476257522	25.757465	25.299145	25.565885	25.343805	25.399545	25.1552361469955	25.028245	24.797385	25.112535	25.352925	25.108345	25.850005	25.83735	25.569135	24.977535	25.2079	25.95918	25.576015	25.074065	25.127195	24.6253784974701	25.497235	24.1108747431087	25.6453186360878	25.387925	25.389355	25.536835	24.45657	25.172805	25.227555	24.954035	25.206645	25.382175	25.032985	25.028835	25.480795	24.879295
Gclm_O09172_S59_1	Gclm	O09172	S59	1	23.922525	25.349345	23.2081314665701	25.4451929399711	23.360655	23.20773	23.2482663394223	22.904345	24.542815	23.3828990674033	24.7311435185738	24.545885	25.047225	24.04745	24.917215	24.006145	24.2786755115931	25.0333780408485	24.232035	24.947675	24.98547	24.2557018893755	24.4838523717116	23.37187	NA	NA	NA	NA	24.889235	NA	24.342005	23.827795	NA	NA	24.159615	NA	23.695575	23.871365	23.3824165118457	24.9609003298469	25.067085	24.4317480362352	24.3508029291345	25.4349753580623	24.879255
Srrt_Q99MR6_S67_1	Srrt	Q99MR6	S67	1	23.241695	23.304015	23.450725	21.9866078930971	23.3938391858572	22.7430780100786	23.8523543779158	23.4001916821435	23.580645	22.840685	22.309475	24.0315984881647	23.403575	23.34256	23.249695	23.2203140024339	22.704170755216	23.6402682187071	23.8689659406086	23.1798713453255	23.86869	23.5099315284397	23.278265	23.53145	23.0305919682574	23.117165	23.290345	24.215291107027	23.553165433474	23.7109976347528	23.6481262722758	22.6255849552313	23.910475	23.2931491103737	23.944865	24.25488	23.702635	23.763805	22.598525	20.806645	22.5911972016996	23.0180187072246	23.613985	24.1378423388367	24.098225
Srrt_Q99MR6_S74_1	Srrt	Q99MR6	S74	1	26.765645	26.967445	26.617085	27.094795	27.447475	26.69882	26.87105	26.359005	26.929585	26.033925	26.086595	26.459235	27.187595	26.83056	26.905855	27.028385	27.202485	28.306175	27.194045	27.704185	27.34727	27.148785	26.597495	27.45439	25.96429	27.095375	27.321695	26.986235	27.100885	27.146545	26.791455	27.058255	27.623295	26.889755	27.637385	26.97413	28.065185	27.929855	25.664105	26.528925	27.348755	27.240795	27.122845	27.087015	26.852795
Srrt_Q99MR6_S4_1	Srrt	Q99MR6	S4	1	27.365975	27.282555	27.454175	26.744395	27.541505	27.09279	27.29629	27.290095	27.663555	26.795975	27.571535	27.214225	27.197955	27.34539	27.463945	27.293285	28.314225	27.915015	27.252805	27.800525	28.03718	27.281975	27.764785	28.35654	26.72437	27.261505	27.451635	27.071425	28.137155	27.621105	27.104995	28.034385	27.636075	27.622565	28.232045	27.95072	27.833025	28.345215	26.686045	27.087665	28.037845	28.538455	27.824865	27.889045	28.613405
Mef2c_Q8CFN5_S222_1	Mef2c	Q8CFN5	S222	1	27.296745	26.730815	26.631415	26.636185	26.820305	26.42087	26.828413017074	26.774205	26.714545	26.695625	26.917025	26.892515	26.869605	26.73561	26.478775	26.608695	26.294575	26.120875	26.434085	26.866135	26.58194	26.700835	26.733175	26.63625	26.845	26.389285	26.379245	26.658285	26.606675	26.888165	26.344225	26.151165	26.474525	26.139105	26.803875	26.27236	26.370075	26.290575	25.970195	26.597495	26.331085	26.612485	26.165335	26.310805	26.5788074482358
Lrrfip2_Q91WK0_S18_1	Lrrfip2	Q91WK0	S18	1	23.323805	24.2591766685355	24.004035	23.934695	23.167555	23.6648560198563	23.21421	23.442665	24.008615	23.3988667950146	23.012755	23.604055	23.7544519799801	23.71149	23.693125	23.6554219422922	24.256225	23.247094869938	23.432505	23.859835	23.80977	23.265735	23.435515	23.7527910974928	22.78721	23.569465	22.9360080364892	23.090025	23.291175	23.967955	23.633325	23.6667426227308	23.246455	23.336635	24.125525	23.89001	23.256035	23.419345	24.065385	23.500145	22.521905	23.572635	24.2390210376757	23.028075	23.441335
Lrrfip2_Q91WK0_S111_1	Lrrfip2	Q91WK0	S111	1	28.676525	28.907545	28.814775	28.699885	28.417795	28.66961	28.60741	29.313745	29.057325	28.945245	28.800115	28.752465	28.326855	28.75026	28.093205	28.169095	28.647165	28.438215	28.597795	29.221415	29.07659	28.719135	28.614675	28.5459	27.57642	28.889555	28.565465	28.661205	28.248925	28.483625	28.659515	28.600585	28.860275	28.610375	28.841925	28.78491	28.065085	28.251675	28.473485	28.806625	28.286835	28.805275	23.505165	29.400015	28.553055
Lrrfip2_E9QN52_S95_1	Lrrfip2	E9QN52	S95	1	NA	NA	NA	NA	NA	NA	NA	NA	NA	NA	NA	NA	NA	NA	NA	NA	NA	NA	NA	NA	NA	NA	22.728355	NA	NA	NA	NA	NA	NA	22.082715	NA	NA	NA	NA	NA	NA	NA	22.436275	NA	NA	NA	NA	NA	NA	NA
Lrrfip2_E9QN52_S103_1	Lrrfip2	E9QN52	S103	1	26.960725	26.893615	26.9414569571386	26.819155	27.819935	27.51031	26.2283836446483	27.135155	26.799595	27.0398461129622	27.9312369937885	27.1454453761042	NA	NA	NA	NA	27.453565	27.743845	NA	NA	NA	26.679255	27.108815	NA	27.86959	27.244095	27.7288156448079	27.3283455917977	27.5156809404628	27.6612428794364	27.1960777313756	27.631025	27.522425	27.716105	27.3445260108158	27.6651994035244	27.893955	27.709635	26.901265	26.026135	25.9767507049354	27.464655	27.5702478179376	26.4191485400846	26.774825
Lrrfip2_E9QN52_S107_1	Lrrfip2	E9QN52	S107	1	28.224405	27.2393163478583	27.6150615629907	27.618755	27.089035	28.3623021402236	27.35943	27.474145	28.1576403669259	27.968355	27.6469323718759	28.5212685501746	NA	27.3776	27.170045	NA	NA	NA	NA	NA	NA	NA	NA	NA	NA	NA	NA	NA	26.860785	NA	NA	NA	NA	NA	NA	NA	NA	NA	27.113675	NA	NA	NA	26.986535	27.602795	NA
Fscn1_Q61553_S38_1	Fscn1	Q61553	S38	1	23.745295	23.676385	23.504815	23.3029606344654	24.221455	23.6204589321578	22.8737272838224	24.231515	23.817085	22.703115	24.0257053532448	23.848005	23.816315	NA	NA	NA	23.613535	NA	NA	NA	24.17605	23.377565	NA	NA	23.2499849568524	23.8296359990109	23.746205	22.907815	22.2536034518697	23.790175	23.480205	23.956195	24.007855	23.3416496474768	23.174325	22.63173	23.437885	23.913285	22.968325	23.903745	24.316865	23.714275	23.438405	23.658995	24.518785
Fscn1_Q61553_S39_1	Fscn1	Q61553	S39	1	NA	NA	NA	NA	NA	NA	22.85163	NA	NA	NA	NA	NA	23.7445760225815	23.81562	23.1247145221534	23.410645	23.343341300851	23.725595	24.259275	23.4547561216535	23.6986085431398	23.6215451976234	23.9370749111746	23.70304	NA	NA	NA	NA	NA	NA	NA	NA	NA	24.029285	NA	NA	NA	NA	NA	NA	NA	NA	NA	NA	NA
Ubap2l_Q80X50_S513_1	Ubap2l	Q80X50	S513	1	24.948105	21.521155	24.3020252423907	23.370152134843	22.680115	24.1976024281312	22.5487415663274	24.044225	23.2849904799727	21.663735	24.538885	22.5712638888664	24.963845	23.4866873839938	23.8042491070046	23.3260191562055	23.711875	22.7575340341432	23.3564748831628	25.028985	26.1592211337603	22.5567441663952	23.849535	23.36735	25.8156	23.3451251469586	22.130385	24.8421856062208	23.580885	21.9126987480338	25.1263826152731	23.333035	22.779895	22.476285	24.654005	22.6493694782946	24.160205	23.817545	25.1118531390639	23.5566866649872	22.858315	23.9374328364142	23.0694783510693	24.978065	23.792615
Ubap2l_Q80X50_S473_1	Ubap2l	Q80X50	S473	1	NA	23.876635	NA	23.329045	NA	NA	NA	NA	NA	NA	24.093515	NA	NA	NA	23.997875	NA	24.165485	NA	NA	NA	NA	NA	NA	NA	NA	24.507605	NA	NA	NA	NA	NA	24.697015	NA	NA	25.036305	NA	24.032605	24.822835	24.174545	24.1108771132967	23.1737948212008	24.5609782299037	23.9035092127666	25.023745	24.7504243162046
Ubap2l_Q80X50_S629_1	Ubap2l	Q80X50	S629	1	22.9656826819405	23.852685	22.0678201500123	19.580695	23.839315	24.23853	24.41883	24.458555	24.397195	23.839655	24.4740876201779	24.132635	24.4807461743985	23.87585	22.969895	23.372955	22.9184691866437	23.1868918350761	24.009005	24.511325	24.61805	24.837775	23.475725	24.02177	25.3147340278972	23.554655	23.850285	24.040025	24.543035	24.888285	24.8091776475658	25.591615	24.846075	24.528215	25.1008700261992	24.6157171070558	24.446445	24.7018600588487	23.982765	24.015075	25.274135	24.6409603442664	25.253405	25.936025	25.421755
Ubap2l_Q80X50_S436_1	Ubap2l	Q80X50	S436	1	29.084925	28.5309006951168	28.8277843979676	28.677995	28.745555	28.7834625939395	28.70161	29.086205	29.0810916013547	28.8257841071435	28.706475	28.461445	29.103475	28.7693952103885	28.8208046489865	28.102285	29.3445796075296	29.1273789721358	29.2618441260284	29.146115	28.92619	28.0351780975878	28.775575	28.88963	28.64013	28.5014084534364	28.3315880628565	28.514645	27.8318820788226	28.4887381318272	28.224984996365	28.061865	28.4846984556128	28.6653940897517	28.461635	28.66486	28.3504532547172	28.739876811078	28.5431380685193	28.008335	28.112945	28.2443700546965	27.7981197733255	28.756655	27.8823284785491
Ubap2l_Q80X50_S487_1	Ubap2l	Q80X50	S487	1	24.7164275402028	24.084425	24.783515	24.343215	24.515875	25.24739	24.81899	25.183305	24.745665	24.586205	24.165915	24.627185	24.186655	23.72956	24.111905	23.943185	25.464365	25.1671358634675	24.373665	24.0384298456988	26.19662	25.139855	24.385395	25.57658	25.54114	25.265955	23.848635	25.503915	26.035085	25.580565	24.564135	25.5527723559266	25.005905	24.178375	24.366525	24.75514	26.066775	24.517565	23.916145	24.286585	25.208125	24.706475	26.089455	26.251985	25.137445
Ubap2l_Q80X50_S497_1	Ubap2l	Q80X50	S497	1	23.514755	23.982775	24.495615	24.176985	24.516035	23.4749	24.9861	24.983685	25.944665	24.269245	23.583835	24.837825	23.973085	22.59245	23.883925	25.199195	24.724625	23.900855	24.980775	25.011805	25.21301	25.011155	23.978705	24.22153	25.27902	24.500295	25.044665	24.371175	25.119535	25.003825	23.867225	25.573295	25.328125	23.832615	24.1066216639205	24.29578	25.447285	26.413865	26.2178475323816	23.581015	24.733675	26.5556037806926	25.822245	26.536395	24.835945
Rps27_Q6ZWU9_S11_1	Rps27	Q6ZWU9	S11	1	23.745495	23.588765	23.520995	23.897585	24.366795	24.12459	23.34563	24.272505	24.277735	23.357905	24.418905	24.083105	23.790795	23.54672	23.653365	23.389055	23.677275	24.507045	24.133225	23.367815	24.2163	23.560265	24.048135	24.01946	23.4998209931155	24.012885	24.159735	23.369735	23.887085	24.040375	24.080365	23.783245	23.8205411690457	24.183045	24.100915	23.25819	23.237845	24.018755	23.691025	23.684315	24.294485	24.343905	23.3220904307918	23.927415	23.993745
Slc7a7_Q9Z1K8_S19_1	Slc7a7	Q9Z1K8	S19	1	24.497255	NA	NA	NA	NA	NA	NA	NA	24.923485	NA	NA	NA	24.116105	24.099699741121	24.7824001452806	25.1158971011456	24.8595043105681	25.576612631705	24.785235	25.008655	24.2637918083748	24.875875	24.4616827936448	24.50412	NA	NA	NA	NA	25.100905	NA	NA	24.642205	25.182345	24.531255	NA	NA	NA	NA	NA	NA	NA	NA	NA	NA	NA
Capza1_P47753_S9_1	Capza1	P47753	S9	1	23.820055	23.599705	24.356325	23.617855	24.239355	23.92449	23.39583	24.393615	24.280745	23.709055	24.455275	23.692835	23.884395	23.64966	23.807765	23.6144521117662	24.144455	23.960615	24.083515	24.448775	23.90519	23.673005	23.753725	23.6292	23.50494	23.512785	24.093395	24.535645	24.462595	24.033655	23.458775	23.595465	24.073225	24.116935	24.0138030260476	23.66013	23.702415	23.356395	24.212485	23.629655	24.174505	23.604485	23.007755	24.251435	24.261845
Sh2b3_O09039_S129_1	Sh2b3	O09039	S129	1	25.040805	25.402625	25.269937343786	24.8275816357238	25.140465	25.05234	25.26002	24.994915	24.698665	24.735505	25.356445	25.180795	25.037775	25.2063715269557	25.249125	24.824185	24.363515	25.448185	25.045245	24.707575	24.9724	25.222085	24.976945	25.32119	25.1857226395792	25.304055	25.230715	25.332365	25.161915	25.440775	25.358025	25.078755	25.400435	25.281045	25.0854292281374	24.58669	25.453955	25.192745	24.896305	25.2045815096529	25.262655	25.384535	25.0082008190799	24.733225	25.060395
Amph_Q7TQF7_S500_1	Amph	Q7TQF7	S500	1	22.652235	22.431325	22.659435	22.6351940452289	23.193525	22.96355	22.26017	22.396445	22.425065	22.329415	22.412585	22.358425	22.760605	22.65515	22.521915	22.286645	22.469965	22.351035133278	22.321695	22.696525	22.90882	22.485265	22.067925	22.58838	22.15351	22.768095	22.603095	21.966445	22.362365	21.485395	22.730335	21.291505	22.4880402673197	21.835245	22.9820286580233	22.33717	21.574965	20.8602960226113	21.242815	21.305615	21.626195	22.015025	22.1423022187834	22.2316685764153	20.801195
Dnajb6_O54946_S15_1	Dnajb6	O54946	S15	1	NA	21.734285	NA	NA	20.733335	NA	NA	NA	NA	NA	NA	NA	NA	NA	NA	NA	NA	NA	19.717325	NA	NA	NA	NA	NA	NA	NA	NA	NA	NA	NA	NA	NA	NA	NA	21.053315	NA	NA	NA	NA	NA	NA	NA	NA	NA	NA
Crip1_P63254_S73_1	Crip1	P63254	S73	1	22.1235261911104	20.802575	22.499275	21.706895	21.822875	24.4288918924864	21.81886	23.922235	23.900285	22.690995	22.8481910101113	22.8165952353892	21.118975	22.82935	21.6231533205307	22.8514762471835	22.692005	23.0833708397619	22.576205	23.079545	23.6380738391764	22.431703312356	23.893665	22.2578810737718	NA	20.261685	NA	NA	NA	NA	NA	NA	NA	NA	NA	NA	21.424285	NA	NA	NA	NA	NA	NA	NA	NA
Cgn_P59242_S149_1	Cgn	P59242	S149	1	NA	NA	NA	NA	NA	NA	NA	NA	NA	NA	NA	NA	NA	NA	NA	NA	NA	20.980895	20.352565	NA	NA	NA	NA	22.72902	NA	NA	NA	NA	NA	NA	NA	NA	21.205485	NA	22.236245	NA	NA	NA	NA	NA	NA	NA	NA	NA	NA
Cenpa_O35216_S15_1	Cenpa	O35216	S15	1	21.0196561186975	22.264615	20.915165	22.449225	21.7343793115805	22.17455	22.36167	20.7528101197978	22.6329938702556	22.7885186297245	22.773815	21.024535	NA	NA	20.227595	NA	NA	NA	24.026645	NA	NA	NA	NA	NA	NA	NA	NA	22.831715	22.236435	NA	NA	NA	NA	NA	20.600235	NA	NA	NA	NA	21.127445	NA	NA	NA	NA	NA
Nexn_Q7TPW1_S16_1	Nexn	Q7TPW1	S16	1	25.907775	25.510225	26.415885	25.940775	26.066135	25.89817	26.5627	26.731165	26.406225	26.641655	25.648485	26.621455	26.021415	25.71587	25.363055	25.524195	26.382675	27.402995	26.219975	26.375925	26.42056	26.533095	25.650875	26.12012	26.62891	26.6703433672869	26.196795	25.935995	26.094575	26.184295	25.917195	25.767665	26.277765	26.348625	26.356215	26.13688	25.9483608419038	25.947785	25.733305	25.871235	26.449775	26.551075	26.326335	27.379915	26.567625
Nexn_Q7TPW1_S495_1	Nexn	Q7TPW1	S495	1	NA	NA	22.785835	NA	NA	23.55506	NA	NA	22.587415	NA	NA	NA	23.2060169538863	24.3000818333148	23.9440273498744	23.4248395668361	23.873395	23.809585	22.931165	23.3054166561907	23.1271	23.5204819038109	22.354805	23.62714	NA	23.303995	NA	NA	NA	23.801515	NA	NA	NA	NA	NA	NA	NA	23.540395	NA	NA	NA	22.944165	NA	NA	22.293035
Nexn_Q7TPW1_S296_1	Nexn	Q7TPW1	S296	1	25.708525	24.919425	24.959235	24.719185	25.345365	25.93578	24.81371	25.106115	24.970755	25.035745	25.285525	25.205685	25.472895	24.83987	24.719305	24.372175	25.300735	25.691555	25.360075	25.592735	25.11379	25.086805	25.0545528481832	25.46902	26.12161	25.775935	25.069585	24.853715	25.604945	25.228285	24.078545	24.517065	25.497925	25.1043209312626	23.540440044095	24.55411	25.130495	25.257645	24.378705	24.640965	25.450815	25.631055	25.123135	25.854535	25.147645
Syde2_E9PUP1_S743_1	Syde2	E9PUP1	S743	1	24.5199825548538	23.0281503572585	24.0803984039429	23.4980321872893	24.225315	23.58435	23.2090416941415	23.110005	23.694525	23.3464657695412	23.429205	24.4833521182678	NA	23.24359	NA	NA	NA	23.727085	NA	23.529345	NA	NA	23.312865	NA	22.59547	22.7250870200292	23.8508980756696	23.6491637648419	23.642175	24.043395	23.6087569324028	23.374115	23.337395	23.583475	23.449275	23.7799868434931	23.141525	23.3751879338085	23.4518778032988	23.5972201773663	23.664945	23.513795	22.4941487035745	23.264705	23.150005
Syde2_E9PUP1_S1203_1	Syde2	E9PUP1	S1203	1	22.447125	22.403458844526	22.5350104972999	21.9487240086497	22.974235	22.85701	22.9114371363242	22.200335	21.498465	22.0302550641415	21.973735	23.0851310511474	23.314595	22.7785795477257	22.9879528400424	23.0127465314443	22.659245	22.680645	22.8396320313702	22.955705	22.49287	22.6669659469992	22.8097824165271	23.0813754572664	NA	NA	NA	NA	22.413965	21.273575	NA	22.295555	NA	NA	21.943855	NA	21.898185	21.684395	22.7015879300689	21.9862111688849	23.055995	23.0752117709162	22.9199219012955	21.8428889621206	21.941095
Tet2_Q4JK59_S65_1	Tet2	Q4JK59	S65	1	NA	24.882495	21.304945	NA	NA	24.17527	NA	NA	NA	NA	NA	NA	NA	NA	NA	23.606245	NA	NA	NA	NA	22.3538	24.361175	NA	23.87088	NA	NA	NA	24.098175	24.478995	NA	NA	NA	NA	NA	24.157005	NA	NA	NA	NA	NA	NA	NA	NA	NA	NA
Brap_Q99MP8_S116_1	Brap	Q99MP8	S116	1	25.917175	26.463375	25.896285	25.598395	25.807755	25.3896174566941	25.71648	25.731865	25.714765	25.913585	25.645005	25.045055	25.890415	25.673	25.588495	25.246815	26.041695	25.790375	25.531435	25.829295	25.44149	25.680145	26.162425	25.90074	25.69995	25.774365	25.601105	26.295675	26.273085	26.040685	25.888465	26.146365	25.620965	25.639175	25.653105	25.11811	25.370255	25.6793039951216	25.351145	25.325975	25.884145	25.942795	25.185615	25.706015	25.766655
Csde1_Q91W50_S482_1	Csde1	Q91W50	S482	1	22.541285	NA	NA	NA	NA	NA	NA	21.798245	22.254315	NA	NA	NA	NA	NA	NA	NA	NA	22.990965	23.183635	NA	NA	NA	23.069445	22.22055	22.24955	22.435665	21.6921412553892	22.5556720444201	22.4394739470227	21.461045	22.791585	22.8473120777308	22.551525	22.450385	21.4332147104127	21.9499811139518	22.483205	22.853755	22.3770299503108	23.0558986653051	22.4405929001942	22.464285	22.5310438729202	22.6811735879045	22.478495
Map4_P27546_S617_1	Map4	P27546	S617	1	23.607895	23.097195	24.501935	23.691925	24.825055	24.09089	24.51927	24.784095	24.509535	23.9509168966453	24.893285	24.049155	24.446465	25.1214806473654	24.815855	24.484565	25.012245	24.643375	23.588005	25.166445	24.54346	24.022925	24.408095	24.8460754340706	25.29582	24.591465	24.594695	24.448055	24.689285	25.111895	24.412035	25.642315	26.121255	24.474945	24.658085	25.3192858148219	24.741355	24.889185	26.165723761005	24.429965	25.010375	24.605005	25.840235	26.164055	25.992945
Map4_P27546_S667_1	Map4	P27546	S667	1	23.973145	24.4685575386413	24.3289016887386	24.312875	23.780405	23.9817	24.56291	24.078445	23.7074026012349	24.2486873987746	24.0250645877247	24.244455	24.6501565111088	24.39151	24.067655	24.118955	24.706995	24.632005	24.762325	24.183595	24.4123636171146	24.3708906445828	24.4882696505602	24.52339	24.58786	24.575015	24.398005	23.2676190483005	23.851115	24.418675	23.452895	25.111045	26.035245	24.702805	23.692795	24.09479	24.308585	24.807285	24.747705	24.895125	24.564785	24.441335	25.784765	25.408965	25.316845
Map4_P27546_S785_1	Map4	P27546	S785	1	23.688415	23.341655	NA	22.846565	NA	NA	NA	NA	NA	NA	NA	24.114595	NA	NA	NA	NA	NA	NA	23.354715	NA	21.50256	23.110215	NA	NA	25.2047055825233	25.3992938220203	23.718965	25.3980687389165	23.997945	24.520445	24.508586457971	25.635315	25.448875	25.4993351189218	23.912735	24.4030259887408	NA	24.795595	23.459195	23.310635	NA	NA	NA	NA	NA
Map4_P27546_S901_1	Map4	P27546	S901	1	NA	NA	NA	NA	NA	NA	NA	NA	NA	NA	NA	NA	NA	NA	NA	NA	NA	22.164025	NA	NA	NA	NA	NA	21.92624	20.820913310968	20.628905	21.609635	20.750335	20.8211249159076	23.1962546025041	20.376010233124	22.909385	22.972015	20.7105367078565	22.2122602160891	21.9155807162831	23.0460858914659	23.540295	22.8875189963441	22.3929845495164	22.646255	22.167649150247	21.608515	21.6981828417921	22.723895
Map4_P27546_S798_1	Map4	P27546	S798	1	22.472155	21.576685	21.672125	22.082319024032	22.264385	21.5957763615001	21.71861	22.178125	21.971025	21.543585	21.588055	21.885855	23.062465	22.62652	22.025545	21.994345	23.489185	23.209625	22.807065	22.353185	22.1677	21.268455	22.3356949457824	22.22654	22.86927	22.580335	22.860855	22.638385	22.759145	22.232385	22.009005	23.975795	23.624725	22.572575	21.735195	22.92899	23.760595	23.563975	21.701085	21.872105	23.077405	22.121875	23.993525	24.122875	23.998145
Map4_P27546_S871_1	Map4	P27546	S871	1	NA	NA	NA	NA	NA	NA	NA	NA	NA	NA	NA	NA	NA	NA	NA	NA	NA	21.244675	NA	NA	NA	NA	NA	21.4566	NA	22.028185	NA	NA	NA	NA	NA	22.429965	NA	NA	NA	21.25558	NA	NA	NA	NA	22.360735	NA	NA	22.146525	21.994425
Vcam1_P29533_S166_1	Vcam1	P29533	S166	1	24.428745	23.914455	24.326915	24.030185	25.381795	24.86215	24.95025	24.2902757551387	24.687235	24.479935	24.908095	24.412335	24.419435	23.55032	24.280335	23.618595	24.1850702536742	24.418415	24.506555	24.839125	25.50005	24.192985	24.066085	23.99083	24.50488	24.871845	24.290555	24.148375	24.990645	24.318015	24.117745	23.927942008731	23.982915	23.465825	24.051515	23.30665	24.392385	23.004105	23.916815	23.576635	24.557225	24.130315	23.907155	24.460425	24.400865
_Q9D394-2_S49_1		Q9D394-2	S49	1	NA	NA	NA	NA	23.603275	NA	NA	24.167805	NA	NA	NA	NA	23.677945	NA	NA	NA	NA	NA	NA	23.542265	NA	NA	NA	NA	NA	NA	NA	NA	NA	NA	NA	24.340815	NA	NA	NA	NA	NA	NA	NA	NA	NA	NA	NA	NA	NA
_Q9D394-2_S53_1		Q9D394-2	S53	1	NA	23.547875	NA	NA	NA	NA	NA	NA	NA	NA	NA	23.476245	NA	NA	24.022175	NA	NA	NA	NA	NA	NA	NA	NA	NA	NA	NA	24.087965	NA	NA	NA	NA	NA	NA	NA	NA	24.54078	NA	NA	NA	NA	NA	NA	NA	NA	NA
_Q9D394-2_S27_1		Q9D394-2	S27	1	23.224225	23.293285	23.585055	22.551735	23.797635	24.19656	23.31398	23.765685	23.606965	23.167235	23.236755	23.957235	23.122115	23.59834	23.207275	23.077405	23.006075	23.987545	23.463235	24.113595	23.57595	23.329385	23.600035	23.48913	23.37983	23.599145	23.230925	23.433545	24.039965	23.588365	23.422875	23.726565	23.801135	23.600755	23.628925	24.13883	23.479825	23.349715	23.632155	23.195365	23.969215	24.185855	23.534555	22.816255	24.270625
Rprd2_Q6NXI6_S633_1	Rprd2	Q6NXI6	S633	1	24.365925	23.672575	23.837505	23.065995	24.107725	23.56425	23.95704	23.550125	24.158285	23.3594900080749	24.2793042950978	23.630095	24.072315	23.95335	24.2460653152128	24.5139510873591	23.771585	23.677665	23.684255	24.391685	24.04791	23.413735	24.399965	24.69589	23.16327	23.477125	23.897245	23.2036559657395	24.037745	24.139145	23.8665075879579	23.636635	23.6394258026179	23.816025	24.499635	24.0937320880421	23.421675	23.192035	23.0357175664652	23.8300751845525	23.841235	24.064815	23.5847979242857	23.623185	23.8191130285931
Rprd2_Q6NXI6_S392_1	Rprd2	Q6NXI6	S392	1	25.724725	26.680215	26.866835	26.308465	26.948865	26.67119	26.38467	26.8855619232896	26.739685	26.260555	27.011115	26.629965	25.897605	26.87986	26.688675	26.500525	26.541065	26.917715	26.518835	27.7474009770679	27.84004	27.154735	27.412195	27.57246	26.30878	27.193205	27.563725	26.682875	27.099965	27.047885	26.826875	26.192965	26.540455	26.771985	26.809045	26.38835	26.295875	26.628175	26.702945	26.535855	26.657325	27.212675	26.950725	26.516735	26.863335
Rprd2_Q6NXI6_S926_1	Rprd2	Q6NXI6	S926	1	NA	NA	NA	NA	21.708865	NA	22.64951	NA	23.787505	NA	NA	22.889845	NA	NA	NA	NA	21.456175	NA	NA	NA	NA	NA	NA	NA	21.42962	NA	NA	NA	NA	NA	23.134505	22.202305	NA	23.384285	NA	NA	NA	NA	NA	22.936265	23.055625	NA	NA	NA	23.178945
Rprd2_Q6NXI6_S927_1	Rprd2	Q6NXI6	S927	1	NA	NA	NA	NA	NA	NA	NA	NA	NA	NA	NA	22.889845	NA	NA	NA	NA	21.456175	NA	NA	NA	NA	NA	NA	NA	NA	NA	NA	NA	NA	NA	23.134505	22.202305	NA	23.384285	NA	NA	NA	NA	NA	22.936265	23.055625	NA	NA	NA	23.178945
Rprd2_Q6NXI6_S504_1	Rprd2	Q6NXI6	S504	1	24.923445	24.468995	24.453925	24.3198233556197	24.604265	24.58613	24.39104	24.473845	25.019875	24.704495	23.9919882233818	24.8143969908567	24.716565	24.80824	24.6504941294217	24.844155	24.530475	24.5945792194618	24.540785	25.238585	24.7332	24.8101560569586	25.1668826932607	24.7690447695982	24.5939354328581	24.539755	24.942175	24.516235	24.815295	25.189885	24.201455	24.9449451280747	24.970575	24.983755	24.6884392644563	24.4406635652221	24.535055	23.894735	24.049365	23.9326374533421	24.243015	24.863905	24.8766220828324	24.998972298214	24.981325
Rprd2_Q6NXI6_S612_1	Rprd2	Q6NXI6	S612	1	23.636125	24.324555	23.5648153245675	23.6203802362057	23.723395	23.98498	23.7549033657001	23.878315	24.0572584906979	23.575195	24.569825	24.5458416194844	23.475685	24.0858718322776	24.0831611345596	23.9091636704191	24.445745	23.6591339532811	23.8873785646552	24.000795	24.5381	24.007035	23.8404879830424	23.95719	23.26319	23.4828772384285	24.6225201999519	24.0410958203487	23.819525	23.993215	24.0028270165404	23.981255	24.7939204157202	24.0402146545295	24.794005	24.1652881593158	NA	NA	NA	NA	23.850765	24.348135	NA	23.941715	NA
Tsc22d2_E9Q7M2_S587_1	Tsc22d2	E9Q7M2	S587	1	26.106445	26.931115	27.032965	26.890515	26.770355	27.26091	27.05451	27.210425	26.811805	26.887365	27.450635	27.067075	25.561855	26.59419	26.540955	26.537635	26.630735	26.671115	26.838605	26.736145	26.7429	26.935955	27.439745	27.2099	25.15548	27.051395	27.263625	26.661595	26.590345	27.033625	27.122775	26.470885	27.241815	27.605875	26.968745	27.17689	26.313935	26.871005	26.712155	26.800935	27.154165	27.032335	26.853365	27.057245	26.650435
Crybg1_E9PVP1_S507_1	Crybg1	E9PVP1	S507	1	24.5776670267489	24.292995	25.104605	24.817415	24.894115	25.1575620871417	24.6699852333802	24.5789600706635	24.323215	24.774975	24.6540001261575	24.298725	24.271196413793	24.42643	24.849525	24.270655	24.9170662846384	24.375735	24.566185	24.2784252226621	24.5484131424412	24.441785	24.628615	23.74273	25.22941	24.7102983019756	24.0364826517566	24.5397469063722	24.5304224918989	24.4908569470733	24.174605	23.9972600235099	24.306185	24.169175	24.413465	24.61961	24.4751092758145	24.3969028578753	24.596615	24.5091549201732	24.430305	24.643845	24.391815	24.5054743887723	24.5740015774512
Pgam5_Q8BX10_S79_1	Pgam5	Q8BX10	S79	1	23.5862061759957	23.302895	23.331955	23.942935	23.498625	23.92943884513	24.069411386982	23.532105	24.3203390183034	23.603250796648	23.8075448060436	24.020435	NA	23.38059	NA	23.265295	NA	NA	22.758665	NA	NA	NA	NA	22.99748	NA	NA	NA	NA	NA	22.413455	NA	23.047835	NA	NA	23.268805	NA	24.033725	23.124285	23.239675	22.9495424555323	23.159125	22.892585	23.424595	23.3989961856248	22.765055
Krit1_Q6S5J6_S22_1	Krit1	Q6S5J6	S22	1	25.757815	24.753695	24.385785	24.513915	25.529355	25.09286	24.56839	25.227965	24.907275	24.437885	26.159605	24.631905	26.063075	24.51206	24.621305	24.116695	24.9391404991921	25.257105	25.629155	25.070685	24.44781	24.951045	25.191355	25.18758	25.94823	24.884635	24.693965	24.867525	25.688795	24.750565	24.554005	25.636175	25.109295	25.444255	25.437285	24.34608	25.283565	25.844585	24.798465	24.580245	25.851855	25.259485	24.254395	24.811295	24.918375
Dclk1_Q9JLM8_S352_1	Dclk1	Q9JLM8	S352	1	23.219325	23.097575	23.376265	23.769768818759	23.607305	23.09677	23.39937	23.466225	23.579945	22.879865	23.095685	22.714695	23.677865	22.9093	22.9741283139284	23.5442383625993	23.113315	23.033625	24.275475	24.533975	23.61119	22.878775	23.800125	22.42602	23.6359180591109	23.339305	23.048960958265	23.784195	23.868035	23.362175	23.127835	23.196405	23.141485	22.964595	22.9982718512676	23.35224	24.001015	23.564875	22.313185	23.067415	23.405355	22.3297684727211	24.100545	23.887325	23.071685
Dclk1_Q9JLM8_S332_1	Dclk1	Q9JLM8	S332	1	NA	NA	NA	NA	NA	NA	NA	NA	NA	20.663785	NA	22.113545	NA	NA	NA	NA	NA	21.925975	NA	21.806725	NA	22.259015	NA	21.89179	21.9852245879195	22.319335	21.879095	21.5993517235414	21.960675	21.98623103908	21.8415641736051	21.7788443078849	22.0685171254645	22.093757722093	22.537605	21.88935	22.481935	22.039405	22.0512699080072	22.3547333450835	22.715045	22.6103532341246	22.324500605499	22.621315	22.660535
Dclk1_Q9JLM8_S337_1	Dclk1	Q9JLM8	S337	1	25.328606324895	25.294735	25.176135	24.789775	25.307095	25.29353	25.09494	25.558685	25.5730841584516	25.0012593915751	25.265005	25.106335	25.782985	24.90947	25.8021168305999	24.775135	24.7418038432834	24.9859046036511	25.119855	24.6308752724806	24.6223397598521	24.724905	25.199694714039	24.763431518156	24.85121	25.246765	25.023725	25.0543368428098	25.265465	25.327285	25.3113105732518	24.996355	25.1392779893133	25.006695	25.2188837039292	25.050070974922	25.345865	25.376735	25.3690116593467	25.329275	25.4061792905893	25.069985	25.319465	25.557455	25.4438252168223
Dclk1_Q9JLM8_S307_1	Dclk1	Q9JLM8	S307	1	25.910305	25.724125	25.854915	25.179435	25.611405	25.60774	25.67334	25.689605	25.520235	25.172075	25.363645	25.975425	25.714625	25.51603	25.357555	25.331985	25.680415	26.221895	25.736065	25.701265	25.74731	25.294405	25.744225	25.67526	25.7814	26.148995	25.415635	25.661905	25.502475	26.052025	25.280165	26.057115	26.323275	25.494755	25.537925	25.48248	26.236975	26.224725	25.266705	25.485145	26.162845	25.569255	25.703495	26.359485	26.243255
Fubp1_Q3TUE1_S628_1	Fubp1	Q3TUE1	S628	1	24.106965	23.493635	23.888315	24.929145	24.510215	24.7631944912969	23.8777178042272	24.614535	23.888355807138	23.931185	24.760215	24.612715	24.144085	23.84898	23.6603160991902	23.8637611877072	24.0126367464734	24.374605	24.164905	23.712340172543	23.67488	23.6845149624975	23.669345	23.58546	25.087	23.870535	23.908475	24.1659960732851	24.397205	24.172785	24.070635	24.116115	23.862925	24.006845	23.919925	24.60399	23.868045	23.504665	24.563945	24.842905	23.976915	23.677095	24.058705	24.0549967306975	23.734815
Atp1a3_Q6PIC6_S207_1	Atp1a3	Q6PIC6	S207	1	23.875655	23.151715	23.282805	23.211025	23.079765	23.61442	22.91629	23.579745	23.147535	23.524145	22.758535	22.779085	23.680805	23.20698	23.219805	22.989855	22.861395	23.2910550301048	23.526485	23.212145	23.31382	22.916795	23.359635	23.21225	22.87943	22.808385	23.636145	23.202755	23.190585	22.359195	23.5508397008888	23.4093926819102	23.084725	23.025815	23.467745	22.8097	23.176205	22.787395	23.312225	23.083575	23.521505	23.182195	22.420975	22.055695	22.845745
Ints1_Q6P4S8_S1328_1	Ints1	Q6P4S8	S1328	1	22.123445	NA	22.473125	NA	NA	23.122	NA	NA	22.971615	NA	NA	NA	NA	NA	22.327855	NA	NA	22.856245	NA	NA	NA	21.379135	NA	NA	22.722083900855	22.383795	22.351745	23.0034646196228	22.5229100997034	22.451485	22.4771485995352	22.217115	23.035455	22.792015	22.4782560186722	22.5783718074785	23.1880561225886	22.396865	21.464385	21.7774937341182	23.085675	23.280225	22.059765	22.8462422945031	23.229985
Ints1_Q6P4S8_S307_1	Ints1	Q6P4S8	S307	1	23.772705	23.591995	23.860795	24.175535	24.014955	24.20204	23.84763	23.536835	24.023355	23.395145	23.457545	24.087255	23.425225	23.74492	24.189535	24.177355	23.658685	22.766412835661	23.801735	23.336925	23.21043	24.137775	24.257395	23.71289	22.92588	23.665835	23.781035	24.196565	24.104075	23.645545	24.240365	23.947005	23.560315	23.841175	23.305935	23.82993	23.464605	23.0001871979488	23.503705	24.187695	24.605135	24.038825	23.639055	23.203015	23.903335
Cpeb2_Q812E0_S24_1	Cpeb2	Q812E0	S24	1	25.821185	25.740935	23.284645	23.9155057417498	25.433215	25.63457	26.3873783518991	25.558185	25.765615	23.600045	25.819355	25.740205	25.325505	26.025	25.4429270553997	25.2412285742823	25.861985	25.319585	25.1776810979043	25.864585	24.64701	25.3116866848497	25.217945	25.2700295317249	24.6093301300612	24.5944673835447	24.874055	25.958835	24.482095	25.3011045929399	23.4038753377906	24.508565	24.027625	24.1294631346586	25.9675535651079	23.43957	25.070165	NA	25.828875	NA	NA	NA	NA	NA	24.037145
Fam241a_Q9CZL2_S14_1	Fam241a	Q9CZL2	S14	1	NA	22.503615	22.153995	22.584315	NA	NA	NA	NA	NA	NA	NA	NA	NA	23.00217	22.728955	NA	NA	22.469005	22.029285	NA	NA	NA	NA	NA	NA	22.505485	22.808245	NA	NA	22.162405	NA	NA	NA	NA	NA	22.42435	23.479905	22.747525	23.368365	22.746325	22.7369083984382	21.520925	21.8342967593388	22.9948387425217	22.1652604081973
Ckm_P07310_S372_1	Ckm	P07310	S372	1	23.775335	23.290865	23.428055	22.397885	23.626715	22.3266963301722	23.25586	23.187295	23.845195	22.073315	22.7651713062259	22.964875	23.777985	23.32917	23.200115	24.045085	22.9763397061983	24.039565	23.180425	24.396405	23.86329	22.673875	24.333125	23.875596785579	23.33508	23.382285	23.561885	23.598255	24.044215	21.978115	23.992305	23.352935	22.367295	23.264725	24.115555	22.32331	23.413915	22.8899009312089	23.083515	22.536765	22.9773725645649	23.354895	22.828415	23.7488767977092	24.083345
Rnf187_Q8BFX1_S200_1	Rnf187	Q8BFX1	S200	1	25.104185	24.506045	24.8265336474958	24.787215	24.7308792061585	24.55597	24.26575	24.673995	25.144085	24.538395	24.804965	24.317195	24.411645	24.83674	24.4780688250147	24.316475	24.952085	24.295065	24.645355	25.210445	25.54811	24.302065	24.294345	24.11312	25.027	25.172925	25.0565722351724	24.640085	25.056205	24.692655	24.587125	24.401785	24.493385	24.967275	23.889995	24.4463	24.540035	24.653155	24.764645	24.753845	25.124895	24.501405	24.126375	24.369735	24.589275
Tcf4_Q60722_S514_1	Tcf4	Q60722	S514	1	25.114065	24.543895	25.821025	25.659625	25.145305	26.01422	26.2745168892811	25.243375	25.833215	25.002045	26.433585	25.3484445407587	24.7978033415957	24.97406	25.829815	25.351665	25.868145	26.4438366116033	25.9923981391331	25.808915	26.43993	25.505655	25.234555	26.22638	25.2259420465589	25.534375	25.566245	25.3641836379181	25.557785	26.149385	25.506015	25.731435	25.958765	25.552085	27.032385	25.43391	25.004235	25.574085	26.4595993440571	25.600685	25.781675	26.709225	25.707215	25.453375	25.859085
Tcf4_Q60722_S371_1	Tcf4	Q60722	S371	1	23.496095	NA	NA	23.432195	NA	NA	NA	NA	NA	22.691755	23.651505	NA	23.157905	NA	NA	NA	23.949565	NA	24.467955	NA	NA	NA	23.656645	NA	23.6340247708854	23.339245	23.7255540277926	23.7887115933329	23.694875	24.051015	23.975915	23.807535	23.776905	23.934135	23.6766136080642	23.9382840682808	23.795335	24.569635	23.4063244322065	23.5116506687018	23.931375	24.151625	24.412759503289	23.784345	23.8549499723807
Specc1_Q5SXY1_S355_1	Specc1	Q5SXY1	S355	1	25.596085	25.240395	25.786865	25.492056662718	24.947925	26.0911702748776	25.0318	25.952025	25.985560643993	25.397395	26.249795	25.195085	25.260515	25.13472	25.067775	25.277125	25.731355	24.854875	24.895305	25.600135	25.70519	25.483435	25.023975	25.37183	25.77149	25.240735	25.381485	25.135375	24.979625	24.768105	24.906025	25.416365	25.994585	25.356205	25.335925	25.54156	25.281335	24.910395	25.244215	25.064305	25.014905	25.217025	25.961795	26.155525	25.453245
Specc1_Q5SXY1_S133_1	Specc1	Q5SXY1	S133	1	22.067245	22.436655	NA	NA	NA	NA	NA	NA	NA	NA	NA	NA	22.690045	NA	NA	NA	NA	21.751455	NA	NA	21.48301	NA	NA	NA	NA	NA	NA	NA	NA	NA	NA	NA	NA	NA	NA	NA	22.390085	22.839425	NA	NA	NA	NA	NA	NA	NA
Clock_O08785_S845_1	Clock	O08785	S845	1	NA	NA	NA	NA	22.016945	21.75348	NA	NA	21.477945	NA	21.914505	NA	22.518745	22.524693928232	22.4257029578627	22.5067897113091	22.501755	21.929055	22.145091427523	22.115145	22.55878	22.5755058673927	22.4583961106092	22.5367752773491	NA	NA	NA	NA	23.207515	NA	NA	21.397335	NA	NA	21.544485	NA	22.187325	21.404005	21.7712094232055	22.5004605198459	22.911465	22.126745	21.6631404015377	21.7761910059791	21.963335
Stard13_Q923Q2_S557_1	Stard13	Q923Q2	S557	1	23.234565	24.531745	24.655565	23.661605	24.312075	24.15633	24.1061	24.206385	23.978515	23.390695	24.396245	24.445755	24.051605	24.288060996502	24.697335	24.278945	24.113115	25.357395	24.618705	24.561385	24.05339	23.987255	24.879865	24.81861	23.25348	24.489675	24.386165	23.8271351915641	23.999995	24.192675	24.221315	24.756285	25.097955	24.708655	23.882565	24.14858	24.3798932615303	24.239035	23.971935	24.813734877215	24.931075	24.343975	23.694645	24.092785	24.683995
Stard13_Q923Q2_S572_1	Stard13	Q923Q2	S572	1	24.860905	25.411505	24.8804212272581	24.7682499230543	25.496885	25.2526	25.3567362708056	24.956265	25.471055	24.760305	25.238595	25.195785	25.621215	25.7032	25.861995	25.120365	26.264615	26.193835	25.750995	26.001885	25.80025	25.418215	25.711715	25.89325	24.18642	25.025425	25.386515	25.121955	25.688365	25.065495	25.7582233653951	25.669865	25.124815	25.421795	25.203855	25.18753	25.750375	25.696485	25.026325	25.174605	26.198495	25.806215	24.657575	24.950925	26.065595
Stard13_Q923Q2_S133_1	Stard13	Q923Q2	S133	1	24.614975	24.598215	23.523215	23.619325	23.2325685052418	23.1126983484233	23.23163	23.5876655253632	23.244415	22.5557063198506	23.2737379389684	22.288785	24.535155	24.46514	24.265025	23.788695	23.8928036276017	25.108995	23.9902697238342	23.4711344193974	23.50185	22.412085	24.1642944550353	24.3339073191311	23.90743	24.778265	24.314795	23.252895	23.0973532993521	24.886195	23.310455	24.8550927205506	23.6043923456038	24.096685	23.3829348065947	23.9913416087157	24.841535	25.293515	23.379615	24.310995	25.6950251064534	24.166845	22.779125	24.4664474251253	24.106615
Stx1a_O35526_S14_1	Stx1a	O35526	S14	1	24.0867004855729	23.468745	22.987225	22.918652613526	23.0314591655137	23.4598381343018	23.8755	23.963055	23.625615	24.257445	22.711325	23.392115	21.978455	25.1342007298412	22.699475	21.3108879827941	23.513085	24.6586209947849	23.1110081686061	23.224135	22.2330378771459	23.391865	23.710145	25.74826	NA	23.590515	NA	NA	NA	NA	23.829065	NA	NA	23.048665	NA	NA	NA	23.077935	23.796365	NA	NA	NA	NA	NA	NA
Med13l_Q6JPI3_S918_1	Med13l	Q6JPI3	S918	1	NA	NA	NA	NA	23.439775	23.55714	NA	22.606745	21.659325	NA	NA	NA	21.783805	22.1254607581608	22.6866838231345	22.2573502344703	21.878625	22.2164383421797	22.390115	22.849655	22.54732	22.8343670345796	22.472165	22.7632437592276	22.18144	NA	NA	NA	23.019475	NA	NA	NA	NA	NA	NA	NA	22.240805	NA	NA	NA	23.433765	NA	NA	NA	NA
Ociad1_Q9CRD0_S122_1	Ociad1	Q9CRD0	S122	1	21.679855	23.343855	24.118245	22.805565	23.326465	24.2182100434899	22.85922	22.7302783076807	23.374585	24.205985	23.625875	23.637295	24.4804214419969	23.51852	24.200775	22.760285	23.888475	22.546715	22.972855	24.270525	23.99348	24.089945	23.566315	23.31958	22.3197474222862	22.670835	23.444325	23.451715	22.581565	21.693745	23.0190965549891	22.810535	21.766415	21.8283881665968	23.645695	24.8107942880414	22.829125	22.104585	23.776295	22.828655	22.2014868008428	23.341615	22.141055	23.2064830935618	22.444155
Ociad1_Q9CRD0_S123_1	Ociad1	Q9CRD0	S123	1	21.679855	23.343855	24.118245	22.805565	23.326465	22.4768766340341	22.85922	22.8428784865373	23.374585	24.205985	23.625875	23.637295	23.1901948361622	23.51852	24.200775	22.760285	23.888475	22.546715	22.972855	24.270525	23.99348	24.089945	23.566315	23.31958	23.4408850826715	22.670835	23.444325	23.451715	22.581565	21.693745	23.4203533868665	22.810535	21.766415	22.4627332306618	23.645695	23.3036331806872	22.829125	22.104585	23.776295	22.828655	22.4123558436601	23.341615	22.141055	22.8958401403369	22.444155
Nup205_B9EJ54_S1165_1	Nup205	B9EJ54	S1165	1	NA	NA	NA	23.672215	NA	23.3323	23.43431	NA	NA	NA	NA	NA	23.0402323325639	24.2410768094379	22.9260212983421	23.712945	24.2464367468014	23.325945	22.973035	24.2747957898799	23.86441	24.039225	23.8632690341511	23.327301194623	NA	NA	NA	23.286895	NA	23.471855	23.591745	NA	NA	NA	NA	23.70861	22.0854065718662	22.5168789885573	22.975245	23.718425	21.597235	23.1677123017262	22.590375	23.2353166282442	21.8475061850879
Ube3a_O08759_S8_1	Ube3a	O08759	S8	1	22.147375	22.041935	22.653055	22.6925881804089	22.373345	22.5248564966866	21.83749	22.1935078337911	21.968215	22.5737616658746	21.8728205801833	22.0381977660521	22.982635	22.67918	22.215135	22.7397506302843	22.1987803549434	22.027525	21.5180918176033	21.7745266336519	21.76208	22.0980041126577	22.251635	21.55742	21.0179855515699	22.156745	22.168895	22.295665	21.7338376743209	21.857425	22.092475	22.205935	21.845175	22.0454383413313	21.293655	22.2162758947654	22.3530082819467	22.248125	22.291555	22.1419741549595	21.653345	22.771145	22.058165	22.866899197168	21.863105
Nck2_O55033_S90_1	Nck2	O55033	S90	1	24.053335	24.855335	24.649415	24.4506660282659	23.991985	24.78382	24.78185	24.137085	24.435645	23.746055	24.435035	24.468905	24.615985	24.84717	24.752575	24.547835	24.515305	25.054335	24.951315	24.809415	24.28818	24.298905	24.550555	24.58633	25.1611473815034	25.086185	24.946765	24.962205	24.921455	24.986615	24.407205	25.387825	25.203115	24.855895	24.244255	24.46899	25.091975	25.113275	24.385275	24.777995	25.443495	25.219105	24.856415	24.728215	25.048815
Zeb2_Q9R0G7_S1122_1	Zeb2	Q9R0G7	S1122	1	24.7214348192032	24.476195	24.107015	24.381075	24.926525	25.0033	24.44878	24.589855	25.266615	24.100055	25.329055	24.778905	24.760405	24.95082	24.583815	24.569665	25.283885	25.623355	24.664715	25.365735	25.5568	25.005895	24.960815	25.29805	24.44558	24.814485	24.482305	24.491355	24.433645	25.736455	24.723235	25.907695	25.728165	24.903175	25.986195	25.65575	25.231635	25.392205	24.558385	24.876725	26.070115	25.404925	25.621585	25.926215	26.016955
Zeb2_Q9R0G7_S1167_1	Zeb2	Q9R0G7	S1167	1	NA	25.099425	23.407135	NA	NA	NA	NA	NA	23.547645	NA	NA	NA	NA	NA	23.355085	22.609655	NA	24.833805	NA	NA	NA	NA	NA	NA	24.0196115270281	23.7462276731578	25.1083769984241	23.875085	24.043605	24.420825	23.333415	24.964895	24.512585	25.1560222041035	25.8216289148113	24.19945	23.865665	26.109395	22.702695	25.1489245274161	24.745405	23.3391982550921	23.78384056496	23.920705	25.232825
Zeb2_Q9R0G7_S36_1	Zeb2	Q9R0G7	S36	1	23.8954725897347	23.458155	23.461425	23.7041931410771	23.614925	22.90604	23.6405115043646	24.4282425286613	24.405505	24.0366880157955	23.7491067607314	23.748225	23.3028955471181	23.82886	23.123825	23.177495	23.712595	23.283615	23.509095	23.0435324101277	23.8653780372233	23.533785	23.4618384736686	23.5220830543417	23.3472	23.865495	24.0842793220645	22.962165	23.934065	24.437645	23.6345046624107	24.354895	24.676135	23.543515	23.2632388983036	23.98525	24.043415	24.440805	23.618325	25.1129670591885	24.323335	23.965965	25.055925	24.399955	24.775245
Bend4_P86174_S203_1	Bend4	P86174	S203	1	NA	NA	NA	NA	NA	NA	NA	NA	NA	NA	23.027055	NA	23.261225	NA	NA	NA	NA	23.911845	NA	NA	22.87619	NA	NA	NA	22.581	23.7078826156591	23.7645178447044	23.0732421858655	23.410905	22.7575019584164	23.2648617444885	23.241265	23.0729152127318	23.098315	23.302945	23.1031038628568	NA	NA	24.414975	NA	NA	NA	NA	NA	23.103645
Hip1_Q8VD75_S319_1	Hip1	Q8VD75	S319	1	23.901185	24.402985	24.2460058036173	24.1827917631506	24.785235	24.74579	24.77839	24.918615	24.037005	23.9271507924212	24.434145	24.4441378320111	24.249405	24.2885220718285	24.316645	24.2932520938787	24.3996293229223	25.107175	24.750485	24.3880162793417	24.12393	24.488445	24.418615976335	24.65416	23.919	24.4783128796662	25.078725	23.734845	24.704015	24.6831847891713	25.1744706475523	24.970975	24.867205	23.689905	24.046065	24.80761	24.486937478991	25.066355	25.2181837984489	23.9411546175379	25.081865	24.2724537060829	25.1673339713354	23.951055	25.154735
Hip1_Q8VD75_S320_1	Hip1	Q8VD75	S320	1	NA	NA	NA	NA	NA	NA	NA	NA	NA	NA	NA	24.165275	NA	24.38398	NA	NA	NA	NA	NA	NA	NA	NA	25.195095	NA	NA	NA	NA	NA	NA	NA	NA	NA	NA	NA	NA	NA	25.025955	NA	NA	NA	NA	NA	NA	NA	NA
Lat2_Q9JHL0_S138_1	Lat2	Q9JHL0	S138	1	NA	23.251455	NA	NA	NA	NA	NA	NA	NA	NA	NA	NA	23.554455	NA	NA	NA	NA	NA	NA	NA	22.50249	NA	NA	NA	23.12614	NA	NA	NA	NA	NA	NA	NA	NA	NA	NA	NA	NA	23.564275	22.843025	22.918355	NA	23.168525	NA	NA	NA
Pxn_Q8VI36_S230_1	Pxn	Q8VI36	S230	1	24.2049185091251	23.978725	25.230115	24.922175	24.668445	24.84347	25.06419	25.243915	24.662355	24.770615	24.660005	23.836505	24.5292073591915	24.6327812615307	24.574755	24.4792313309271	24.317315	24.872155	24.630625	24.492385	24.8730820574401	24.840625	24.567695	24.66583	24.6475479325281	24.8679530356247	24.596825	24.489445	24.378445	25.128335	25.053255	24.413625	24.8233474476005	24.467955	24.196765	24.56281	24.7064661205393	24.1265998926692	25.217935	25.100795	24.429305	24.7396923500115	24.372045	24.076615	25.1282671029474
Pxn_Q8VI36_S244_1	Pxn	Q8VI36	S244	1	27.165815	26.767005	30.4195614422493	27.383260134086	19.001495	25.87307	24.2197848824968	26.760295	27.363935	23.9552999417192	28.6508647287688	27.248085	26.9483786000189	26.17424	27.0040628263071	26.3178071571912	26.829725	26.981305	27.579125	26.582860687731	27.9917003260312	26.004975	26.911125	27.43989	26.73688	27.237805	NA	NA	NA	NA	27.490185	NA	NA	NA	NA	27.48367	27.3381424289884	26.9860156456411	27.50490292888	27.430155	26.200585	27.583845	26.5326662550805	26.2137142056113	27.5149700207452
Pxn_Q8VI36_S258_1	Pxn	Q8VI36	S258	1	27.7863090041204	27.2332531089737	27.624545	27.362325	22.756555	24.2728995935438	25.3903036896434	27.625835	27.539265	27.744165	25.6362723445836	27.663931457981	27.5923190134799	28.10871	26.990715	26.660955	27.919055	27.917155	28.064475	28.204135	26.7366602409826	26.973635	27.3613425579264	27.3907372746949	27.06704	27.624735	26.0904869055273	27.648792260046	22.019695	26.646005	28.025895	27.235665	27.9163470494268	29.4573182074816	24.3791720743327	26.68362	27.470155	27.066195	26.982265	27.5679441687115	27.555075	27.0806358088256	27.9138639153958	27.367465	26.717555
Pxn_Q8VI36_S260_1	Pxn	Q8VI36	S260	1	NA	NA	NA	NA	23.063295	23.36567	NA	NA	NA	NA	NA	NA	NA	NA	NA	NA	NA	NA	NA	NA	NA	NA	NA	NA	NA	NA	NA	NA	22.961345	NA	NA	NA	NA	23.080235	NA	NA	NA	NA	NA	NA	NA	22.702835	NA	NA	NA
Pxn_Q8VI36_S261_1	Pxn	Q8VI36	S261	1	27.357385	27.943815	23.292175	27.4392446349951	21.721105	21.86516	27.1426	22.991295	23.237055	23.062165	27.926825	26.993605	27.879575	23.44717	27.6252492675145	29.5059868651121	22.890395	22.672325	23.233125	23.4907033701082	28.15318	22.931755	28.504895	27.23069	23.57004	23.314915	27.814305	26.969855	27.4146732834132	25.0105275390788	24.1369694874448	22.357935	25.4359013845396	27.821185	27.163075	24.1619908497377	22.816585	23.8095556103176	20.872905	26.836735	23.1372253843904	27.835285	27.077295	24.8951844882323	21.621715
Pxn_Q8VI36_S340_1	Pxn	Q8VI36	S340	1	27.083245	27.124495	28.088575	27.576095	27.882855	27.19967	27.81446	27.555605	27.424505	27.292085	27.923125	28.103895	26.558865	27.18462	27.709775	27.359085	26.913185	27.605925	27.498055	27.370285	27.98418	27.534145	27.866035	27.95801	27.05377	27.661885	28.365265	27.424865	28.033845	27.927565	28.165205	27.371495	27.582085	27.946545	27.486895	27.72478	26.984665	26.749065	27.622355	27.295785	27.887985	27.956955	26.384985	26.906015	27.408035
Pxn_Q8VI36_S533_1	Pxn	Q8VI36	S533	1	24.069595	24.188865	NA	NA	NA	21.51547	NA	NA	NA	NA	NA	NA	23.309655	23.15262	NA	NA	NA	23.038335	NA	NA	23.23258	NA	NA	NA	22.5805482682208	23.143695	22.651835	22.3366065214884	22.188305	21.293675	21.824137791961	22.9322583410678	23.4109427511612	22.599235	23.405949991629	23.6592803852262	23.526955	23.599645	22.3933666585672	22.691115	22.153105	22.709765	23.0063372010923	23.320842184356	23.111711289527
Pxn_Q8VI36_S321_1	Pxn	Q8VI36	S321	1	NA	NA	NA	NA	NA	28.62847	NA	NA	NA	28.548365	NA	NA	NA	NA	28.035555	NA	NA	28.273395	NA	NA	NA	NA	NA	NA	NA	28.581765	NA	NA	NA	NA	NA	NA	27.952665	NA	NA	NA	NA	NA	NA	NA	28.551285	28.154885	NA	NA	27.815085
Pxn_Q8VI36_S322_1	Pxn	Q8VI36	S322	1	28.747265	27.901835	28.415575	28.419535	28.1332358508788	28.2002356915622	28.45615	28.199655	28.225575	28.2007216458483	27.876655	28.4633943151839	28.424265	28.26486	28.4892158513513	28.134675	28.300345	28.1681412005558	28.599845	28.302095	28.27641	28.345685	28.5052480508656	28.21086	28.47396	28.221737412174	28.2233708755786	27.854825	28.387965	28.1501506107775	28.754535	27.708605	27.1398715982112	28.160315	28.237845	27.60934	28.064725	27.9342705974195	28.021565	28.334035	28.0122020605446	28.1686435420637	27.711545	27.816075	28.2870590098451
Pxn_Q8VI36_S250_1	Pxn	Q8VI36	S250	1	NA	NA	NA	NA	22.899875	NA	NA	23.994125	NA	NA	24.782235	19.999455	25.931685	NA	NA	NA	NA	NA	NA	24.654565	NA	NA	NA	NA	NA	NA	NA	NA	22.712325	NA	NA	21.904025	NA	NA	23.629715	NA	21.708615	21.089645	22.9828529670174	23.1424823895415	21.687895	21.8958798466586	22.5587105321863	23.027725	22.1472952617431
Atp8a1_P70704_S29_1	Atp8a1	P70704	S29	1	25.465825	24.751785	25.320855	25.1907385868418	24.7345541949145	25.4190839430535	25.10628	25.601315	25.463175	25.0929985232968	25.204745	24.906755	25.220305	24.78458	25.0125014118059	25.2136773450816	25.0749437440909	25.3553016084879	25.323035	25.295495	25.17184	24.879895	24.530865	24.86893	24.53749	24.727615	25.358155	25.036685	25.073945	24.836505	24.883655	24.722003097833	24.531355	24.784195	25.424575	25.03307	24.763545	24.824035	24.9367576266067	25.019795	25.550675	25.046685	25.1005954879371	25.0769874275828	24.992315
Klrg2_Q3UM83_S49_1	Klrg2	Q3UM83	S49	1	NA	NA	NA	NA	NA	NA	NA	NA	NA	NA	NA	NA	NA	NA	21.137755	NA	NA	NA	NA	NA	NA	NA	NA	NA	22.96605	NA	NA	NA	NA	21.038175	NA	NA	NA	NA	NA	NA	NA	NA	NA	NA	NA	NA	NA	NA	20.510275
Ppm1g_Q61074_S524_1	Ppm1g	Q61074	S524	1	23.842625	23.915475	25.263415	24.845975	24.897495	24.92449	24.18095	24.802105	24.184595	24.564875	24.172215	24.332205	24.229605	24.52112	24.524485	24.447755	24.519945	24.734035	24.839325	25.343105	24.36699	23.848945	23.682255	24.1752	23.91304	24.520965	24.469715	24.699035	24.608465	23.617285	24.524565	24.296135	24.367035	24.051295	24.110745	24.17886	24.667755	23.805305	24.614995	23.785545	24.047085	24.353445	23.878315	23.839645	24.373785
Cadps2_Q8BYR5_S61_1	Cadps2	Q8BYR5	S61	1	21.970765	NA	NA	NA	NA	NA	NA	NA	NA	NA	22.168275	23.084065	NA	NA	NA	NA	NA	NA	22.547585	NA	NA	NA	NA	NA	NA	NA	NA	NA	22.756735	NA	NA	NA	NA	NA	22.315825	NA	NA	NA	NA	NA	NA	22.539145	NA	NA	NA
Chl1_P70232_S1138_1	Chl1	P70232	S1138	1	23.667635	23.231515	23.131425	23.222785	23.481455	23.15776	23.47591	23.845155	23.940425	24.155825	23.471815	23.141635	23.3421600042048	23.2986	23.4351089930589	23.0703675020396	23.185505	23.274115	23.080015	23.4761314507409	23.43122	23.589325	23.460165	22.99356	24.3549690747884	22.475255	23.134575	23.6455745322593	23.198325	21.589495	24.012695	23.5661328577388	24.5805932039628	23.170595	23.848115	23.98224	23.4726004309227	22.881645	23.770955	22.949605	22.684715	23.640855	23.1950413733134	23.1737536985326	22.84956903299
Chl1_P70232_S1128_1	Chl1	P70232	S1128	1	22.171305	22.262045	22.110465	21.775105	22.723955	21.74841	22.5300382697939	21.932275	22.708845	22.481785	21.799775	21.737515	22.308305	22.0332331096412	22.1047940466657	21.8566465708879	21.813685	21.919485	22.520495	22.393885	22.01104	22.281935	21.864395	22.4494186749806	22.63938	22.709265	22.217885	21.8332744241542	22.464975	22.7441099167247	22.313285	21.6456533461656	22.1579558146754	22.7269250468489	20.909175	21.922	20.889695	20.348475	NA	22.124785	21.517665	NA	NA	NA	NA
Clec4a3_Q8JZX6_S25_1	Clec4a3	Q8JZX6	S25	1	22.444735	NA	NA	NA	NA	NA	22.06979	NA	23.451655	NA	NA	NA	23.084805	23.1196	23.4074800807027	23.3965018548219	22.9669083585448	22.486575	22.8479819645186	23.080745	23.04604	23.0018128553658	22.9418585727748	22.8843026830718	NA	NA	NA	NA	23.432635	NA	NA	NA	NA	NA	NA	NA	NA	NA	NA	NA	21.917745	23.004245	NA	NA	21.827405
Asb3_Q9WV72_S35_1	Asb3	Q9WV72	S35	1	NA	NA	NA	NA	NA	NA	NA	NA	NA	NA	NA	NA	NA	NA	NA	NA	NA	NA	NA	22.299055	NA	NA	NA	NA	NA	NA	NA	NA	23.216155	NA	NA	NA	NA	NA	NA	NA	23.226235	NA	NA	NA	22.999465	NA	NA	22.837085	NA
Kcmf1_Q80UY2_S189_1	Kcmf1	Q80UY2	S189	1	NA	NA	22.138085	NA	NA	NA	NA	NA	NA	NA	NA	NA	NA	22.55185	NA	NA	23.986715	NA	NA	NA	NA	NA	NA	NA	NA	NA	NA	NA	NA	NA	23.078355	22.335085	NA	NA	NA	NA	22.9212653686276	22.050020712873	22.7598199607327	21.9766122745296	22.123135	22.816785	21.4336005942026	22.420945	22.084435
Antxr1_Q9CZ52_S360_1	Antxr1	Q9CZ52	S360	1	25.0816401172012	24.028715	26.2484410452595	25.332575	25.547035	25.54471	23.24451	24.7544043057939	25.951845	26.2042105727313	25.900825	24.4593858451552	25.036695	25.5670394621634	25.8813875665603	25.416075	25.002515	25.417665	25.129585	25.810765	25.557894111717	25.10016476825	25.648165	24.9309302484576	NA	NA	NA	NA	25.812145	NA	NA	24.809875	NA	NA	25.765015	NA	24.607415	24.5976028253584	24.9333673661036	25.286405	25.202285	24.8642256700113	24.8404009837787	25.090395	25.1683460808446
Anxa4_P97429_S12_1	Anxa4	P97429	S12	1	23.314225	22.781965	NA	NA	NA	NA	NA	NA	NA	NA	NA	NA	23.800885	23.31178	NA	22.732615	NA	NA	NA	NA	NA	NA	NA	NA	NA	NA	NA	NA	NA	NA	NA	NA	NA	NA	NA	23.28744	23.559725	NA	NA	NA	NA	22.813255	NA	NA	NA
Dysf_Q9ESD7_S193_1	Dysf	Q9ESD7	S193	1	23.1836294138352	23.467985	22.870365	23.012645	22.8173357376217	22.30285	23.41365	24.1250254685341	22.703135	22.9814865156977	23.465325	23.848485	22.131672146598	22.96049	23.326005	22.357945	23.3032551256983	22.5160407559964	22.570595	22.219735	22.80356	23.0447764802797	22.4365948084109	22.6229744168057	22.7979350040549	22.744035	22.698835	23.467655	23.0136531837744	22.694895	22.082925	23.062055	22.9120204045052	23.2359906432072	22.911725	23.54261	22.4344583426863	22.938635	23.036355	23.274455	23.6887583672582	23.162685	21.718515	23.8381928260733	23.818085
Pparg_P37238_S112_1	Pparg	P37238	S112	1	23.732477129382	23.907345	23.546615	23.774665	23.885325	23.73397	23.41766	24.0335086724726	23.9149326609307	23.507665	23.698795	23.854195	23.394855	23.58847	23.750435	23.427485	23.334465	23.198955	24.327595	23.8094666434105	23.21642	23.860195	23.651675	23.56688	23.9400772523134	23.3061468705392	23.777955	24.029335	23.623415	23.783325	23.830305	23.5707407014951	22.8329395288084	23.644805	23.590105	22.51022	23.074524541062	22.455305	24.001735	23.458075	23.638365	23.470355	22.740065	22.9429574113181	22.8525931554763
Mitf_Q08874_S504_1	Mitf	Q08874	S504	1	NA	NA	NA	NA	NA	NA	NA	NA	NA	NA	NA	NA	NA	NA	NA	NA	NA	22.968025	NA	NA	23.89273	NA	NA	NA	NA	NA	NA	NA	NA	NA	23.761515	NA	NA	NA	NA	NA	NA	NA	NA	NA	22.996765	NA	NA	NA	NA
Zfp638_Q61464_S606_1	Zfp638	Q61464	S606	1	21.9477987163195	23.317885	22.392935	22.9155658166371	22.4370788518284	22.1474	22.1203051077765	21.5892675033244	22.005665	21.6117289252066	22.056575	22.7374662234368	23.178245	22.615	22.153655	22.4612680185029	22.629575	23.082605	22.7248948104108	23.017725	22.57694	22.5072882209804	21.989395	22.70106	22.05801	23.567395	22.185135	23.1593305992504	22.9247157238993	21.787475	21.8311907826273	23.412655	23.178855	22.535135	22.434095	22.56969	22.3357691578086	22.420295	22.3926524820011	23.859960270833	23.878345	24.2267996512978	22.779645	24.2137786707273	23.117205
Zfp638_Q61464_S1099_1	Zfp638	Q61464	S1099	1	NA	NA	NA	NA	NA	NA	NA	NA	NA	NA	NA	22.376935	NA	21.84174	NA	NA	NA	NA	NA	NA	NA	NA	NA	22.38278	NA	21.852105	NA	NA	NA	22.337645	NA	NA	NA	NA	21.461255	22.24897	22.7324826296867	21.910395	21.8290049497612	21.9079155061977	21.6294493026779	21.810875	21.844395	23.280299610483	22.569985
Zfp638_Q61464_S881_1	Zfp638	Q61464	S881	1	NA	NA	NA	NA	NA	NA	NA	NA	NA	NA	NA	NA	NA	NA	22.712635	NA	NA	NA	NA	NA	22.61294	22.774445	NA	NA	NA	NA	22.352035	NA	NA	NA	NA	22.786795	22.309075	NA	NA	NA	NA	22.282375	NA	NA	NA	NA	NA	22.067995	22.776405
Nrip2_Q9JHR9_S45_1	Nrip2	Q9JHR9	S45	1	25.952425	25.050605	23.677795	23.632105	24.492605	24.02337	23.61105	24.325305	24.864565	23.146095	24.586255	24.176815	25.229165	24.67076	24.337495	23.405525	23.537305	25.285485	24.038065	23.8175879962448	24.9786	24.284325	23.614865	24.64041	24.73544	25.268265	24.251465	23.377335	25.699365	25.108455	24.889455	24.179345	25.163895	24.697395	23.798815	23.79668	24.617275	25.223525	23.306185	24.109785	24.909075	24.320695	23.890665	23.8601323780612	23.241715
Tra2a_Q6PFR5_S20_1	Tra2a	Q6PFR5	S20	1	NA	NA	NA	NA	21.394075	23.11193	NA	NA	NA	NA	22.792045	NA	NA	NA	NA	NA	NA	23.127975	NA	NA	23.73577	NA	23.881645	NA	23.0350284542412	23.3280526745187	22.5522738204179	22.411635	22.7072432583608	23.144015	21.9275455163866	23.1882145528329	23.692805	23.948270290846	23.095205	22.36697	24.290505	23.301235	NA	NA	NA	NA	NA	NA	NA
Tra2a_Q6PFR5_S237_1	Tra2a	Q6PFR5	S237	1	NA	NA	NA	NA	20.226465	23.34967	21.77412	NA	NA	NA	NA	NA	NA	21.9576	NA	21.976105	NA	NA	NA	NA	NA	NA	22.979355	NA	22.4079869329486	22.5856536845544	22.808325	21.950965	21.349845	22.1934608880143	22.650235	23.137005	22.6560602387953	23.201995	21.8708014396637	22.53909	20.814335	22.596265	22.602635	21.756465	21.9964423175372	22.453475	23.6091537319669	22.1683737625478	22.959465
Tra2a;Tra2b_Q6PFR5_S261_1	Tra2a;Tra2b	Q6PFR5	S261	1	25.404625	25.477225	25.822255	25.365425	25.776065	25.2597	25.21074	25.774175	25.990995	25.265195	23.053315	25.642295	25.192895	25.49153	25.229785	25.005215	25.729215	25.334965	25.737565	25.897035	25.67407	25.448565	25.188245	22.244	24.814	25.043085	23.541605	22.920255	25.639185	25.528245	25.794735	25.816645	25.752985	25.416415	22.893245	24.98778	25.340065	24.921815	25.079345	25.434025	25.144765	25.579165	25.609665	25.536165	26.286795
Tra2a_Q6PFR5_S2_1	Tra2a	Q6PFR5	S2	1	25.590945	25.712195	25.644045	25.572765	26.127905	25.73082	25.61905	25.818945	25.700115	25.136585	25.503855	25.9786853564136	25.771115	25.31181	25.798725	25.203735	25.772495	25.2177539611958	25.8123720223995	25.900775	25.57782	25.199555	25.581315	25.49751	25.5124844796989	25.755605	25.5969970941591	25.546625	25.793065	25.410538795704	25.7124436348455	25.589545	25.530745	25.314495	25.885305	25.21627	23.6404212537191	24.8108974073576	25.370445	25.281835	25.684805	25.185935	23.3390407482769	25.341805	25.500615
March8_Q9DBD2_S71_1	March8	Q9DBD2	S71	1	NA	22.727295	NA	22.408435	NA	NA	21.55379	NA	NA	NA	NA	NA	23.412725	22.62455	22.767785	23.0398502902611	22.4669988950826	22.750195	21.477395	21.9854355295855	22.9581655122188	22.3941356497755	23.0750671073753	20.7859504206435	23.09713	22.726845	22.553605	22.243675	22.4653278563441	21.252465	23.0183556811742	22.0602355698685	22.5068304228921	21.4758437013464	21.2478879090193	23.2687649328297	22.397985	22.634065	NA	22.861125	NA	22.325485	NA	NA	NA
Mfsd8_Q8BH31_S18_1	Mfsd8	Q8BH31	S18	1	NA	NA	23.774325	24.217465	23.863485	NA	NA	24.063825	NA	NA	NA	NA	24.097005	24.32707	23.394905	23.868545	23.815065	23.9119920172076	23.791455	24.594175	24.38995	24.0292581603773	24.132745	23.85379	24.4278599818192	23.179585	23.799465	23.765865	23.869895	24.554775	24.1288647731695	23.9654872103112	24.446475	23.618515	23.5688200705979	23.1334618800834	24.528675	24.199485	23.863015	24.423195	24.393615	24.5397752528465	23.873095	23.575115	25.365705
Mfsd8_Q8BH31_S21_1	Mfsd8	Q8BH31	S21	1	21.963505	NA	NA	NA	NA	NA	NA	NA	NA	NA	NA	NA	22.482265	NA	NA	NA	NA	22.106205	NA	NA	22.06696	NA	NA	NA	NA	NA	NA	NA	NA	NA	21.504145	NA	22.838435	NA	NA	NA	21.8527155380509	21.978055	22.505945	21.9802785325026	22.379935	21.9378002834391	22.1024900578316	21.16159726804	22.7305934636275
Ddx47_Q9CWX9_S9_1	Ddx47	Q9CWX9	S9	1	24.361215	24.465345	24.355355	24.380125	24.430175	24.19406	24.454584472754	24.045275	24.321125	24.006225	24.241525	24.393005	24.092355	24.53799	24.0985920903888	24.539735	23.674315	24.468698197398	24.202265	24.8035488172478	24.5930886003107	24.3835022938965	24.595805	24.50696	24.10056	23.634425	24.549815	24.1151446244605	24.001245	24.1356795097942	24.174605	24.158495	24.036337722595	23.666055	24.074465	24.4405487666541	23.7621700599359	23.855025	24.3521083350921	24.192415	24.231915	24.0278996866458	24.0493264792895	24.6591880984087	23.623401767009
Ddx47_Q9CWX9_S11_1	Ddx47	Q9CWX9	S11	1	NA	NA	25.306115	NA	NA	NA	23.82224	NA	NA	NA	NA	NA	NA	NA	NA	NA	24.409285	24.472555	NA	NA	NA	NA	NA	24.43906	NA	NA	NA	NA	NA	NA	NA	NA	NA	NA	24.709215	NA	NA	NA	NA	NA	NA	NA	NA	23.881805	24.245895
Eif4g3_Q80XI3_S470_1	Eif4g3	Q80XI3	S470	1	NA	NA	NA	23.658105	NA	NA	23.18605	NA	NA	NA	NA	24.288115	23.6906772006774	24.36538	24.3781869716366	23.706215	23.8927122558705	23.6249615755084	23.956945	24.2366733339967	23.9480070519125	23.612725	23.9604578924752	23.8304	24.42902	24.3947101473496	24.007755	24.1153850895618	24.0439674504652	24.246715	23.272205	23.9960855602681	23.8332234695922	24.5321384142466	24.605425	24.90377	NA	NA	23.273485	24.609535	NA	NA	NA	NA	NA
Eif4g3_Q80XI3_S472_1	Eif4g3	Q80XI3	S472	1	24.793435	23.852015	25.216065	24.148835	24.506975	24.94815	23.99158	24.201715	24.128945	23.570675	24.277745	24.7213108117175	24.629095	24.36067	25.047245	23.987315	24.746095	25.821315	24.578945	24.640135	24.29706	24.353545	23.868365	24.58009	24.95386	24.685055	24.7656774465289	24.814875	24.810215	24.3968453502175	23.737535	24.975795	25.349735	23.980465	24.164965	24.2108620460295	25.133075	25.170235	24.152335	24.6552929562103	25.210605	24.733045	24.887495	24.990075	25.302885
Eif4g3_Q80XI3_S314_1	Eif4g3	Q80XI3	S314	1	25.991435	NA	24.863365	NA	NA	NA	NA	NA	NA	NA	NA	NA	25.885565	25.8435	25.230505	24.272855	NA	NA	NA	NA	NA	NA	NA	NA	25.91301	NA	NA	NA	NA	24.259425	NA	NA	NA	NA	NA	NA	26.178765	26.396785	NA	NA	23.018205	NA	NA	NA	NA
Eif4g3_Q80XI3_S267_1	Eif4g3	Q80XI3	S267	1	26.170775	26.089555	26.346865	26.093285	26.231545	26.23618	25.71473	26.074925	26.496335	26.008555	26.170795	26.461445	25.845955	25.926	25.916765	25.662635	26.091335	26.511465	26.178155	26.292285	26.1122	26.237755	26.481795	26.74795	26.65828	26.309225	26.183695	26.182035	26.232905	26.750545	25.711315	26.268145	26.670935	26.275725	26.155755	26.72998	26.051105	26.582115	26.099835	26.278415	26.488865	26.152715	26.258255	26.516305	26.604285
Eif4g3_Q80XI3_S436_1	Eif4g3	Q80XI3	S436	1	22.800865	22.285715	22.247575	22.202875	21.3694552919963	22.35839	22.27411	22.1154269184436	21.878065	22.451205	22.092805	21.861945	22.905115	23.25923	22.045595	22.442595	23.280635	23.494435	22.1898001284409	22.336685	22.33151	22.232685	22.350595	23.0292069553222	23.35197	22.987745	22.673065	22.817895	22.687985	22.2621504932228	22.832075	23.460655	23.067895	22.107645	22.200925	23.0988131709796	22.956304531233	23.387435	21.865485	22.412965	23.529065	23.419915	23.028915	24.2491885853702	21.7770504396561
Eif4g3_Q80XI3_S281_1	Eif4g3	Q80XI3	S281	1	NA	NA	23.782915	23.432995	22.995925	NA	NA	NA	NA	NA	23.403185	NA	22.6347749110162	23.3190115522527	22.8467521873942	23.082785	23.251015	23.884115	23.327595	23.149525	22.92591	23.6530890044929	23.497425	24.43048	23.2489763604092	23.092015	23.6509959759924	23.357495	23.396475	23.526195	23.748045	24.250095	24.268655	23.686895	23.473215	23.7384	23.544925	23.293095	23.9595053370224	23.362255	23.931225	23.599615	23.960545	24.518645	24.0011979032152
Ints13_Q8QZV7_S626_1	Ints13	Q8QZV7	S626	1	26.766415	26.631705	27.108335	26.392365	20.989405	26.51253	26.95508	26.663565	26.605255	26.848995	26.553225	26.235775	26.380635	26.72685	26.324225	26.319705	26.549795	26.689465	26.472805	26.060025	26.77082	26.058695	26.406335	26.3347752266056	25.91574	26.444515	26.434915	26.483855	26.737875	26.293411168245	26.638885	26.373365	26.077555	26.4542589951657	26.104595	25.94573	22.010305	26.408195	26.213325	26.199335	26.801545	26.920615	24.9380040883998	26.570575	26.118545
Gng12_Q9DAS9_S26_1	Gng12	Q9DAS9	S26	1	24.309415	23.758375	24.166225	23.590845	24.408865	24.39611	23.34599	24.072695	24.129665	23.203095	24.093195	23.4766589540035	24.313025	23.57344	24.010615	23.190955	23.707445	23.885865	24.385675	24.577945	24.05106	23.4978167329019	23.575415	23.32422	23.04726	23.224235	23.874275	22.952125	23.940295	22.579165	23.515625	23.404005	23.3690287897121	23.784195	24.100995	23.91	23.258855	23.240035	23.470285	23.8789180175282	23.905005	24.018365	22.8022176253964	22.939845	23.4312733878828
Gng12_Q9DAS9_S49_1	Gng12	Q9DAS9	S49	1	23.6090865568695	23.982425	24.457185	23.6771305668681	24.7238350179141	24.1127374007331	24.0726365797508	23.534405	24.4882129170833	23.7201647477709	23.641025	24.026775	NA	23.62141	NA	23.023925	NA	NA	NA	23.703345	NA	NA	NA	NA	NA	NA	NA	NA	NA	NA	NA	NA	NA	NA	NA	NA	23.397615	22.571946831279	23.504605	24.0413455013322	23.1759436461003	22.5938767681696	22.607305	22.5497477503606	23.5755533863894
Gng12_Q9DAS9_S7_1	Gng12	Q9DAS9	S7	1	23.562895	23.433285	23.345645	23.8326990183261	23.600465	23.5550173641184	22.82633	23.767295	23.790335	22.946905	23.876255	23.644465	23.758665	23.53596	23.536135	23.065835	23.811195	23.687535	23.4932547687986	24.114315	23.5401910777434	23.093445	23.1258461944518	23.63536	22.4025	23.879225	23.721265	23.221785	24.058305	23.8668157854664	24.7458343126258	23.203895	24.0171829698281	23.3429691845061	24.468255	23.98877	22.6728757496619	23.0329124970063	22.841655	22.811545	23.453645	23.2226987941945	22.863285	22.4705385312991	22.808184900124
Gng12_Q9DAS9_S10_1	Gng12	Q9DAS9	S10	1	25.391095	25.269125	24.928145	24.628855	25.081865	24.97483	24.34396	25.512935	25.215985	24.638895	24.936625	24.503935	25.168635	24.53215	24.605475	24.522855	25.112975	25.0685043686604	25.002545	25.0107436819357	25.19298	24.292085	24.639105	24.57526	22.91577	24.941825	24.747825	24.543885	25.746535	23.932525	24.564385	24.130595	23.217945	24.148495	25.061685	24.59023	24.090495	24.162965	23.870615	24.224665	24.7658476419647	24.584365	22.803385	23.601195	24.114825
Oxtr_P97926_S360_1	Oxtr	P97926	S360	1	25.4406520399769	25.699095	24.409665	24.577075	24.7166119601595	24.75169	24.81061	24.4256424394826	24.6955318629073	25.185117536702	24.1159681530671	24.8645903490418	24.8345730949796	24.61484	23.5595903585548	23.7464651577985	25.224685	25.684755	24.489465	24.6066620361093	23.54174	24.5973352012469	24.802735	24.3723	23.6702	25.462335	23.9677076666535	25.2710291268228	24.5650761705947	24.682405	24.6343170996139	25.119985	25.144145	24.2827748391071	24.718405	24.51791	25.150815	25.138615	24.6088149816315	24.328045	25.785865	24.8638877374946	24.770765	24.008295	25.013435
Oxtr_P97926_S362_1	Oxtr	P97926	S362	1	23.6623959933851	25.3714646645498	23.6925079337682	26.204597068499	24.870545	25.579002122865	25.1548903696473	25.173715	24.990055	22.331619654631	25.767395	23.524135	26.170515	NA	23.944685	22.924695	NA	NA	NA	25.277805	NA	NA	NA	NA	23.141667215358	23.2750992438855	23.953775	23.436025	26.079335	24.1597408156214	24.595935	25.8715894480064	25.8112879763239	24.756675	25.333905289074	24.7926027682237	NA	NA	24.348035	NA	NA	25.075345	NA	NA	NA
Oxtr_P97926_S365_1	Oxtr	P97926	S365	1	23.8722184370305	24.344805	24.147785	23.903085	24.322085	23.6901693779969	23.83149	22.257655	23.1049114251044	23.6798791879994	24.2184851580935	23.157495	21.3648434095394	24.36826	22.2384177189793	22.762969424998	24.177885	23.2737966145117	23.2565825904223	23.310595	21.79906	23.2185763682784	23.0596962206322	23.81941	23.3195734229175	25.291885	24.243255	25.0561692529745	23.267095	25.246875	24.007515	22.3584391453292	25.401005	26.4498259108977	22.539565	23.70345	23.0445129397225	24.761998662052	24.739375	25.058935	22.734485	21.8055643677061	23.799875	23.4048921625591	22.658335
Oxtr_P97926_S367_1	Oxtr	P97926	S367	1	25.198365	NA	NA	NA	NA	NA	NA	24.214585	NA	23.818995	23.111585	NA	24.285965	NA	NA	NA	NA	NA	24.397595	24.415425	NA	NA	23.471745	NA	NA	NA	NA	NA	25.391305	NA	NA	24.747735	NA	24.037935	24.188045	NA	24.793525	24.757725	NA	NA	24.968135	NA	NA	25.083155	NA
Oxtr_P97926_S368_1	Oxtr	P97926	S368	1	NA	NA	NA	NA	22.566645	23.13199	NA	NA	NA	NA	NA	NA	22.790495	NA	NA	NA	NA	22.224365	NA	NA	NA	NA	NA	NA	NA	NA	NA	NA	NA	NA	20.544095	22.195605	20.725115	21.748565	NA	NA	NA	NA	NA	NA	22.066275	NA	NA	NA	NA
Oxtr_P97926_S373_1	Oxtr	P97926	S373	1	23.212195	23.145575	23.1048437395106	22.9867168205565	23.032265	22.76909	22.40973	22.755575123575	23.0056050086077	22.9185638523507	22.824215	23.2036102793684	23.061835	22.7645749411577	22.5309105236791	22.462885	23.3955145954726	23.536815	22.048415	24.0868403246158	22.3992767736281	22.1984046413037	22.8506384180853	22.38564	21.50416	22.6449468560627	23.182725	22.194835	23.598325	23.497295	22.183145	22.331605	21.848565	22.520515	23.126365	22.10921	22.676495	22.765675	22.503388475038	22.853205	23.344065	22.696045	22.9611518017214	22.8641463733531	22.4654469686774
Rab11fip5_A0A0N4SW73_S930_1	Rab11fip5	A0A0N4SW73	S930	1	NA	NA	NA	NA	22.085305	22.57114	NA	NA	NA	NA	NA	NA	21.486695	NA	NA	NA	NA	22.174495	NA	NA	NA	NA	NA	NA	NA	NA	NA	NA	22.373055	NA	NA	21.240465	NA	NA	NA	NA	NA	NA	NA	NA	NA	NA	NA	NA	NA
Rab11fip5_A0A0N4SW73_S626_1	Rab11fip5	A0A0N4SW73	S626	1	23.683135	23.159495	23.489015	23.064145	23.778725	23.60216	23.62458	23.346325	23.265195	23.357035	23.566445	23.133265	23.784975	23.33287	23.270195	22.912775	23.541175	23.905455	23.451345	23.664865	23.68243	23.200295	24.271315	23.59949	23.16813	22.701075	23.439335	23.178595	24.145105	23.886975	23.026765	23.247555	23.983765	23.083375	24.243815	23.70119	23.513415	23.584625	23.048125	23.265955	23.896445	23.521905	23.342115	23.1947855542077	23.614005
Rab11fip5_Q8R361_S296_1	Rab11fip5	Q8R361	S296	1	25.871685	24.999645	24.720205	24.346615	25.501455	24.90049	24.90353	25.139305	24.745145	25.308995	25.216085	24.600735	25.468135	25.25595	24.785885	24.388725	25.078455	25.074365	24.931505	25.425525	24.80674	25.071465	24.891605	24.55769	25.22342	24.649545	24.454365	21.273625	25.556085	24.353895	24.600355	25.279665	25.198965	24.500065	24.574155	24.72817	25.077505	24.931255	25.1744440373833	24.027355	25.674785	24.859155	24.798685	25.293595	24.531825
Rab11fip5_Q8R361_S480_1	Rab11fip5	Q8R361	S480	1	23.353505	23.623695	22.856715	23.6252176424843	23.419555	22.89566	22.81686	23.645135	22.859195	23.232335	23.1629448040196	23.939425	22.889975	23.72769	23.054175	22.8739630807175	22.946505	21.061905	22.8182361117171	23.350465	22.15399	22.9156449754989	23.448605	22.62226	NA	NA	23.521605	23.551765	NA	22.740195	NA	24.032005	NA	NA	NA	NA	22.353698238202	23.1112098155036	22.088215	22.503935	23.163765	23.016085	23.308715	23.8656658146007	22.8310406278951
Rab11fip5_Q8R361_S176_1	Rab11fip5	Q8R361	S176	1	23.894215	23.833025	24.800185	23.747775	24.386665	24.37957	24.9137	23.389665	24.493225	24.567705	24.233535	25.011035	24.6538648018663	23.21835	24.839455	24.620395	23.696545	24.451395	23.981075	23.812585	24.07597	24.394325	24.008985	24.87955	22.75802	23.7858011548508	25.108905	24.101985	24.352285	24.630215	24.083485	24.088465	24.692655	24.294235	24.341565	24.73286	23.969825	23.9605367626962	24.195555	23.926875	24.410505	24.987705	23.304635	23.881525	24.006985
Rab11fip5_A0A0N4SW73_S1188_1	Rab11fip5	A0A0N4SW73	S1188	1	23.3394951283268	22.493605	22.368985	22.2125692769521	22.0116520345008	22.4753506565617	22.2668	22.5774741866708	21.0261290123941	22.592405	23.3062671144619	23.647485	22.8057673117719	22.0114	22.113645	22.2435994416034	23.0972831868387	23.428905	22.846445	21.481192800922	23.11668	22.500595	21.9974461659169	23.3702037383893	21.882016826331	22.184765	21.816505	22.005265	22.3982264389455	22.851465	22.217995	21.9204507067472	22.5349627315504	21.913765	21.9593782041117	22.3293184203973	21.0993646648758	22.493175	21.661855	22.465311320295	22.7592420217343	23.412125	22.316405	22.4459327386288	22.862245
Rab11fip5_Q8R361_S530_1	Rab11fip5	Q8R361	S530	1	24.069505	23.130015	23.317795	22.791285	23.241065	23.44846	23.4533992196429	23.2022111558213	24.281245	23.0897293496972	23.462445	23.537385	NA	NA	NA	NA	23.077225	23.358565	NA	NA	23.81062	NA	NA	23.38404	23.29584023608	23.285395	23.248135	23.567446227563	23.1523789724383	23.913915	22.3616702548609	22.623805	23.662765	23.102685	23.501255	22.9355456480091	23.605785	24.175135	23.5649461687564	23.4697504111803	23.423615	23.8434864215525	23.861530009455	23.655985	23.772205
Rab11fip5_A0A0N4SW73_S693_1	Rab11fip5	A0A0N4SW73	S693	1	22.282355	23.4498634293125	22.4148137957943	21.6963164542867	21.873005	22.4767651160973	22.2676347260551	22.3111327772724	23.180525	21.409035	21.5558021519733	22.121305	23.080855	22.9077908280929	23.531404681276	22.3908530357893	22.0801577653361	23.006225	22.4785762718997	23.654965	22.98215	22.615435	24.0390511675163	21.3612	NA	NA	NA	NA	23.847205	NA	NA	NA	22.125865	22.412465	22.194805	NA	22.591775	22.729795	23.4529762521584	21.3589144198308	22.0695620146976	23.2403699506541	22.6730947070633	22.3363561588599	22.781915
Rab11fip5_Q8R361_S278_1	Rab11fip5	Q8R361	S278	1	23.218245	NA	NA	20.524045	NA	NA	NA	NA	NA	21.591495	NA	NA	NA	23.26479	NA	NA	21.576215	24.124805	NA	22.355535	NA	NA	NA	NA	NA	NA	NA	NA	23.121315	NA	NA	22.513005	NA	NA	22.061005	NA	NA	NA	NA	NA	23.500175	NA	NA	22.466575	NA
Rab11fip5_Q8R361_S280_1	Rab11fip5	Q8R361	S280	1	NA	NA	NA	NA	NA	NA	NA	NA	NA	NA	NA	NA	NA	NA	NA	NA	NA	NA	NA	NA	NA	NA	NA	NA	NA	NA	NA	NA	NA	NA	NA	NA	NA	NA	NA	NA	NA	NA	NA	NA	23.909315	22.355915	NA	NA	21.995045
Rab11fip5_Q8R361_S307_1	Rab11fip5	Q8R361	S307	1	26.402545	26.704675	26.878325	26.593195	26.829025	26.57818	26.22699	26.735965	26.489055	26.307215	26.555775	26.604635	26.637055	26.34154	26.273675	26.288515	26.717745	26.606185	27.200785	26.852355	26.48769	26.453195	26.394595	26.57472	25.99887	26.178995	26.495675	26.065135	26.619685	26.448985	26.360155	26.613035	26.661445	26.266255	26.862485	26.54679	26.228885	26.218245	26.264425	26.511235	27.134255	26.803165	26.798395	26.581395	26.702905
C2cd5_Q7TPS5_S817_1	C2cd5	Q7TPS5	S817	1	24.8791522713173	25.1473814548519	24.807325	24.773825	25.3117685905691	24.5405561268397	24.51471	24.5927645474411	24.401745	24.201155	24.0367575954846	24.9830641240816	25.9362817920627	25.36778	25.277945	24.831605	24.6521386862603	24.4120693388954	25.243545	23.717975	24.9638618784831	24.5909157033686	24.4657577696367	25.7509880554879	24.2942013054147	24.8968028445315	25.218875	24.646145	24.8302883443506	24.959765	24.321185	23.915715	24.2589029523373	24.935365	23.8421826221665	24.5916950991969	24.7484727860492	25.258405	24.850335	25.522385	24.690455	25.057215	25.0415680044043	25.1268884853276	24.208845
C2cd5_A0A0N4SW93_S866_1	C2cd5	A0A0N4SW93	S866	1	23.943565	23.964375	23.973685	23.319515	24.436625	24.74414	23.015806546954	24.102065	24.251405	23.534745	24.201135	23.382215	24.017495	23.66588	24.172995	23.951555	24.200815	24.439425	24.456555	24.209285	24.39101	23.784875	24.391445	24.7888	23.82311	23.909665	24.016435	23.518055	24.418285	24.382415	23.803575	24.180865	24.109835	23.817995	24.388165	24.18194	24.000415	24.506735	24.686615	24.339405	25.016405	24.814555	23.354475	23.706685	24.087935
C2cd5_Q7TPS5_S659_1	C2cd5	Q7TPS5	S659	1	24.778425	25.706995	25.960625	25.199385	25.699775	26.00646	25.38287	25.596305	25.874955	25.6843036686141	25.035025	25.669755	24.992575	25.43921	25.497285	25.346105	25.591405	26.382915	26.092685	25.888095	25.63906	25.799135	25.717295	26.19779	25.11424	25.637815	25.360245	25.642315	25.816685	26.228155	25.787005	26.006585	25.452245	25.416955	25.235755	25.70223	25.208105	25.553335	24.337545	25.633165	26.019755	25.929935	25.500195	24.985545	25.732615
Myadm_O35682_S16_1	Myadm	O35682	S16	1	22.341045	22.3870356956875	23.1692140656727	22.322045	22.7098682820893	22.2270579621163	22.90893	21.857925	21.8514752530574	22.854705	24.047195	22.937795	22.7492839428157	21.27303	22.664825	22.584945	21.7306763599467	22.7440608290808	22.364995	21.1000316300699	21.9661460202131	22.647875	22.036852655776	22.3552502779153	NA	NA	22.983755	23.009145	NA	NA	NA	23.900055	22.608905	NA	NA	NA	23.0890574813524	23.281165	22.816065	23.305645	23.792635	23.056441295016	22.425085	22.7003716904912	23.053645
Foxj2_Q9ES18_S46_1	Foxj2	Q9ES18	S46	1	NA	22.445635	NA	NA	NA	NA	22.77971	NA	NA	NA	NA	NA	NA	22.18147	NA	NA	NA	NA	NA	NA	23.55863	NA	NA	NA	NA	NA	NA	23.261365	NA	22.041365	22.172195	NA	NA	NA	22.891325	NA	NA	NA	NA	NA	NA	22.931775	NA	NA	23.435695
Foxj2_Q9ES18_S164_1	Foxj2	Q9ES18	S164	1	23.282555	22.388035	23.0878613269387	22.729465	23.3303900916811	23.82943	22.94715	23.2015916992982	23.622561973788	22.770864341322	22.292021349279	22.9006423008285	22.445015	22.68773	22.353375	22.306825	23.232025	23.712615	23.478235	23.531295	22.86429	21.805515	23.3770225495004	23.5899049814889	23.1285661859885	23.164405	22.566915	22.744385	22.6008031412088	22.190445	22.113695	22.867455	23.126895	23.280275	22.657475	22.9606234384036	21.892065	20.8230622698988	21.406045	23.5425394900003	22.844345	23.179335	23.225149314438	24.0030358254006	22.836785
Rfc1_Q5U4B1_S244_1	Rfc1	Q5U4B1	S244	1	22.6939749943163	23.000195	23.684015	23.424175	23.373805	23.1573663759177	23.5048474694146	23.898715	23.982506672565	23.1436925605348	23.5755038888762	22.963925	23.594405017503	23.60743	23.569265	23.473415	24.2631865353507	23.0604164984654	23.579065	23.1552008654643	23.3644477320111	23.9067951954447	23.3303669699555	22.81156	22.52556	23.8370064337473	23.484895	23.184885	22.3741999424728	22.7650808389742	23.240855	22.4065940043723	24.460725	22.473825	23.9395629192219	23.00403	23.139115	23.2680910361608	23.229165	22.907455	23.0368083916557	22.562495	23.459475	24.5088415265788	24.190235
Rfc1_Q5U4B1_S365_1	Rfc1	Q5U4B1	S365	1	NA	22.116785	NA	NA	NA	NA	NA	NA	21.670135	NA	NA	NA	23.210205	22.24163	22.310215	NA	NA	NA	NA	NA	NA	22.708975	NA	NA	NA	21.975975	NA	NA	NA	NA	NA	NA	NA	NA	NA	NA	NA	22.870525	NA	NA	NA	NA	22.764845	NA	22.913005
Trmt1_Q3TX08_S121_1	Trmt1	Q3TX08	S121	1	25.667915	26.351055	26.691895	26.786265	26.646635	26.70321	26.96727	26.550275	27.109435	26.381665	26.261155	26.850135	25.512545	26.51133	26.504235	26.574495	25.891485	26.661785	26.951165	26.927865	26.86188	26.736085	26.401045	26.39397	25.08026	25.905575	26.493135	26.625875	26.540525	26.752115	26.439665	26.411605	26.314575	26.737545	26.591365	26.19229	25.864125	26.205315	26.763655	26.867915	26.591005	26.968535	26.083085	26.009325	26.729235
Mknk2_Q8CDB0_S446_1	Mknk2	Q8CDB0	S446	1	24.074945	24.0633410224646	24.433315	23.702435	24.328625	23.61243	24.15764	24.221735	24.311825	23.9674935072567	24.0343531773081	23.854315	NA	NA	23.751635	NA	NA	NA	NA	NA	NA	NA	NA	24.26774	NA	NA	NA	NA	NA	NA	NA	NA	23.418815	23.989415	NA	NA	NA	NA	NA	24.316955	24.079405	NA	NA	NA	NA
Mknk2_Q8CDB0_S74_1	Mknk2	Q8CDB0	S74	1	23.979045	23.305425	23.655165	22.7576630298876	23.683715	23.00271	23.6671012570335	22.786885	23.628325	23.8125654596311	23.229815	23.5097772061594	24.053435	23.81112	23.214585	23.8390970248038	23.666985	23.473765	24.719675	23.682345	23.87753	23.8054532265977	23.267905	24.15248	22.9602	23.397915	23.532845	23.5201849360914	23.714615	23.947525	23.126075	23.953085	23.316575	23.112805	23.369395	22.39347	24.278485	24.391695	23.608675	23.4338937819521	24.521275	24.404495	23.7018186026415	23.586015	24.046375
Mknk2_Q8CDB0_S431_1	Mknk2	Q8CDB0	S431	1	23.437985	22.3046082318056	21.9382795624692	22.415785	22.588395	21.7577426992637	24.1635364193845	21.826455	22.942265	22.2122573515642	22.6772753172932	22.458231191246	23.608645	23.09878	22.809355	22.237195	21.805965	22.789045	23.2298900757959	22.4000567091668	22.1723591984229	23.104325	22.055585	23.1069690093381	22.77949	NA	NA	NA	21.681985	NA	NA	NA	NA	NA	22.389955	NA	23.058485	23.4561588256256	23.684125	23.125835	23.162565	23.592625	22.7085264677482	22.338605	22.664885
Fnbp4_Q6ZQ03_S440_1	Fnbp4	Q6ZQ03	S440	1	23.465575	23.780485	23.8241644321239	23.8551594094732	24.204085	24.32758	23.9809217403118	24.265115	23.8918545511789	23.5725358380158	23.7259878834823	23.534875	23.595305	24.05359	23.8194056403041	24.8534627299015	24.354995	23.772615	23.901935	25.008695	23.7398645263095	25.0096118182905	24.9509012824203	23.9328641264918	23.3849	24.448785673186	23.530555	23.329589310454	23.687695	24.043685	23.919015	24.2204408834744	23.4943814160336	24.2846222522095	24.376605	24.70339	24.063455	24.195895	24.4947369827387	24.3319639613046	24.987145	24.856535	24.010156820388	24.9586764983363	25.012915
Fnbp4_Q6ZQ03_S472_1	Fnbp4	Q6ZQ03	S472	1	23.477065	22.769525	22.619845	23.14872400469	22.629175	22.93183	22.5863311380025	23.136145	23.067455	22.902385	23.317875	21.150385	22.683525	22.94615	22.4141600148307	22.717226904815	23.1478044831964	23.2484764618857	23.484341460478	23.650405	23.0892729139171	23.020275	22.040895	23.05802	23.49914	23.0586792019224	21.7493765538419	24.5984571973456	22.562045	24.1163954825496	23.407409230919	23.615355	23.171435	23.0908023189587	24.797755	23.0309637451798	23.393215	23.7997270234116	23.760279651392	23.850025203982	24.063705	24.2415808386234	24.099615	23.789855	23.868345
Fnbp4_Q6ZQ03_S507_1	Fnbp4	Q6ZQ03	S507	1	22.819745	23.208485	23.093585	22.625865	23.326925	24.65977	23.98929	23.942635	23.913575	22.775155	24.359745	23.613205	22.931645	23.78651	22.988065	24.8322798744632	23.936965	24.052965	23.209705	24.283945	24.21229	23.380005	23.436435	24.45007	22.56773	23.060515	22.806535	23.148505	22.799415	23.910775	23.427915	24.529085	24.216435	23.955295	24.304865	24.29537	23.544265	23.824365	23.450955	23.052645	24.490645	24.655795	24.808165	24.660615	24.916315
Fnbp4_Q6ZQ03_S487_1	Fnbp4	Q6ZQ03	S487	1	22.7928550531952	22.2696600304929	22.811195	22.0863378477683	22.237765	22.89345	22.92229	23.495385	23.225135	22.336175	22.308665	22.901235	22.457085	22.8529	22.2544832028259	21.737395	23.455965	23.997205	23.042125	23.568815	22.5378	22.3856876272166	23.567875	22.48231	22.9896705851221	23.8928181290924	23.1984889845407	23.161595	22.2126261403043	23.892615	21.993815	24.030675	23.699315	23.109585	22.953845	24.15614	24.021365	23.707715	22.108175	22.071525	23.417365	23.463085	23.955425	24.016035	23.962235
Hdac2_P70288_S394_1	Hdac2	P70288	S394	1	27.383165	27.434665	28.383605	28.386291121692	28.858935	28.04583	28.7728	28.368575	28.581215	28.214595	28.320355	28.174515	26.977335	27.2628	28.3709522043645	28.364775	27.589975	28.387215	28.293845	27.774055	28.40677	28.384785	28.274865	28.59017	27.41288	27.280775	28.736565	28.117405	28.711885	28.735805	28.826685	27.832615	27.833985	28.415175	28.830785	27.82162	27.745045	27.900555	28.048585	27.818005	28.992445	28.374785	27.7175831030243	27.600625	28.308635
Tcf3_P15806-2_S527_1	Tcf3	P15806-2	S527	1	NA	NA	NA	NA	22.732595	NA	NA	NA	NA	NA	22.653355	NA	NA	NA	NA	NA	NA	NA	NA	NA	NA	NA	NA	NA	NA	NA	NA	NA	22.849355	NA	NA	NA	NA	NA	22.919835	NA	NA	NA	NA	NA	22.844345	NA	NA	22.484645	22.995745
Abcc3_B2RX12_S904_1	Abcc3	B2RX12	S904	1	22.2734055001513	23.0645657479701	23.3419622738906	21.7491530040145	23.055765	22.5534	22.1301618897026	22.474185	21.473435	21.897135714364	22.035995	22.3414249652246	22.242295	22.05621	21.999505	22.226274947864	22.272805	22.816775	23.009275	22.921669046985	23.1440661204986	21.578785	22.489695	22.22369	22.4480126828415	22.309965	22.512605	22.021855	22.996865	21.832165	22.2916594029382	22.782785	21.923405	21.819715	22.384375	22.8670935708008	23.059295	22.436845	22.4289737622714	21.949915	22.897895	23.215395	22.7302966202603	21.854985	22.950795
Abcc3_B2RX12_S923_1	Abcc3	B2RX12	S923	1	NA	21.734285	20.623245	NA	22.039755	NA	NA	NA	NA	NA	23.641795	NA	22.873535	22.61586	20.9029862165121	20.4647128411438	22.199043271765	23.458645012435	20.043095	23.343495	24.2676279878075	20.221186524076	22.593375	21.85393	22.64992	20.0819570107372	20.869325	19.5248541098346	21.2769914775148	22.3450387572921	21.358915	21.5587938999098	23.0008108970072	21.110115	24.178185	22.2413348997373	NA	NA	NA	NA	NA	NA	NA	NA	19.963105
Pdxdc1_Q99K01_S718_1	Pdxdc1	Q99K01	S718	1	NA	NA	NA	NA	22.389835	24.14697	NA	22.482025	NA	NA	NA	NA	NA	NA	21.790905	NA	23.420865	NA	NA	23.735505	NA	NA	NA	NA	NA	NA	NA	NA	NA	NA	NA	NA	22.481055	NA	NA	23.25864	NA	NA	NA	NA	NA	22.606595	NA	22.831165	NA
Pdxdc1_Q99K01_S722_1	Pdxdc1	Q99K01	S722	1	23.672645	24.165425	23.791335	24.253735	24.095035	24.43364	23.85476	23.346095	23.698395	23.163815	24.484715	23.6898867661905	23.713025	23.25676	24.075735	23.184765	23.3400531119395	23.288665	23.358745	24.464885	23.79891	23.718925	24.1041166660135	23.6853393469415	22.87661	23.468005	24.022795	23.670155	24.2395875581877	23.821285	23.448735	23.5007159671776	23.658315	23.371005	23.307935	23.4464494209006	24.198965	22.9107745317427	23.976485	23.9957323192826	23.6705649261999	23.6721038053174	23.333815	23.5005401287816	22.5750095658457
Pdxdc1_Q99K01_S736_1	Pdxdc1	Q99K01	S736	1	24.5364464487648	24.8184270983237	24.832615	24.502725	25.525925	25.40539	24.74036	25.035135	25.550625	25.138105	24.464135	24.878525	24.479865	24.5292	24.885835	24.655035	25.432075	25.352865	25.3078402006189	25.515405	25.17321	25.147975	25.413985	25.5371330373611	24.3025	24.958255	24.985365	25.182445	25.569475	24.8408781001268	24.534525	25.105695	25.371445	25.8233567602726	25.138715	24.79059	25.722145	25.092595	24.804375	25.170565	25.860365	25.135005	25.145465	25.244575	25.066575
Pdxdc1_Q99K01_S737_1	Pdxdc1	Q99K01	S737	1	24.257205	NA	NA	NA	NA	NA	NA	24.081865	24.735505	NA	23.875595	NA	24.61835624205	23.88453	25.2483849271453	23.6098614595922	24.392445	23.678045	24.7959943458791	23.8428041135346	23.61082	22.9357618430418	25.088845	23.2626	NA	NA	24.057015	NA	NA	24.013535	NA	NA	NA	NA	24.048625	23.54725	24.0076844888755	24.100885	22.7652009683258	23.8768027548846	23.3793870923425	22.6623102695517	25.2343990419808	22.872895	24.0422110043744
Nefm_P08553_S715_1	Nefm	P08553	S715	1	21.6823240532692	22.341745	22.87845208696	22.9857489163286	22.038655	23.2073304891242	21.0518668245986	21.9383844526395	21.076585	22.808315	21.062785	23.0408535847583	NA	NA	NA	NA	NA	NA	NA	NA	21.02188	NA	22.138945	NA	NA	22.610345	NA	NA	22.207095	NA	NA	NA	23.200645	NA	NA	22.94929	NA	NA	NA	NA	NA	NA	NA	23.146865	22.947125
Nefm_P08553_S502_1	Nefm	P08553	S502	1	23.1394814909214	22.738335	22.613535	22.8343645846374	23.171665	22.92393	22.92505746828	22.8128671385899	22.874655	22.9620359445845	22.9977096201601	23.2883629761683	22.377791460771	22.99258	23.2130843864346	22.4109798574754	22.936455	22.618465	22.3877817574562	22.854815	23.03325	22.345125	23.0185245943226	22.47263	NA	22.434075	22.517945	NA	NA	NA	22.161855	NA	NA	NA	22.991215	NA	22.016155	NA	NA	NA	NA	22.837345	NA	NA	21.866315
Nefm_P08553_S610_1	Nefm	P08553	S610	1	23.650645	23.688515	23.420775	23.1189867834459	23.2823197814493	24.18218	23.5890919211127	23.1077455155119	23.8195348097494	24.011655	23.254235	24.1588293224758	24.027915	23.82125	23.9601517640621	23.2136946707392	23.761695	22.797495	23.496365	23.3020558268657	23.25589	23.178364567033	23.660255	23.19633	22.9953650579971	23.180705	23.206935	23.1062546120063	22.9576152181521	22.576585785418	22.4201871998801	22.570905	22.783425	22.6793569194247	23.381755	23.3431052567388	22.891835	23.107995	23.1978288376134	22.4991103492658	22.769225	23.146085	23.1142909104071	22.7263566559536	23.4516254582777
Kng1_O08677_S274_1	Kng1	O08677	S274	1	23.390295	22.311625	22.852415	22.9162923329765	22.859365	23.04654	22.9586744256853	23.230415	23.090955	22.318955	22.996155	23.1152247005053	23.022005	22.06223	23.019598466737	22.6272575320151	23.021585	22.8300104154956	22.8191283507298	23.214215	23.046	22.745975	23.022205	22.4532496920962	23.13461	21.792705	22.544165	20.8484467109332	21.8259182715108	22.740265	22.4238284623713	21.955935	21.621955	22.4848101847018	22.731055	21.8312961605451	22.281145	22.233745	22.1265966747139	22.196555	21.986895	21.563155	22.7272592414875	21.9730865563195	22.569835
Kng1_O08677_S331_1	Kng1	O08677	S331	1	25.071525	25.1051381777316	24.106825	24.092265	23.592295	23.26317	23.23914	23.9364269826212	23.719395	23.228295	24.0492343183101	21.950495	24.7285826736207	24.64044	24.073025	24.212845	24.0041950406697	24.618855	24.260635	24.0195650886396	23.98157	23.217285	24.9668981045279	25.2014705468908	25.16348	25.145005	23.896275	22.925755	24.1434880617166	23.014095	23.117035	26.2561595223744	24.2466111134683	22.614825	25.334608094452	24.1097688046113	24.107505	24.910505	23.804325	23.729335	23.071275	23.159725	22.8406129229593	22.211275	22.998305
Mettl3_Q8C3P7_S50_1	Mettl3	Q8C3P7	S50	1	NA	NA	26.314215	25.649685	NA	NA	NA	NA	NA	NA	NA	NA	26.417405	NA	NA	25.916365	NA	NA	25.621835	NA	NA	NA	NA	NA	25.53104	26.361095	NA	NA	NA	NA	26.019745	NA	NA	NA	NA	NA	NA	25.783745	NA	25.127965	NA	NA	NA	NA	NA
Doc2g_Q9ESN1_S290_1	Doc2g	Q9ESN1	S290	1	NA	NA	NA	NA	22.120825	NA	NA	NA	21.894355	NA	NA	NA	21.372375	NA	NA	NA	NA	22.344595	21.404675	NA	21.44778	NA	NA	NA	NA	NA	NA	NA	20.843585	21.898835	NA	NA	NA	21.413025	NA	NA	NA	22.253465	NA	NA	22.783715	22.038805	NA	20.009325	NA
Doc2g_Q9ESN1_S291_1	Doc2g	Q9ESN1	S291	1	NA	NA	NA	NA	22.120825	NA	NA	NA	21.894355	NA	NA	NA	21.372375	NA	NA	NA	NA	22.344595	21.404675	NA	21.44778	NA	NA	NA	NA	NA	NA	NA	20.843585	21.898835	NA	NA	NA	21.413025	NA	NA	NA	22.253465	NA	NA	22.783715	22.038805	NA	20.009325	NA
Dnmbp_Q6TXD4_S480_1	Dnmbp	Q6TXD4	S480	1	NA	NA	NA	NA	NA	NA	NA	NA	NA	NA	NA	NA	NA	NA	NA	NA	NA	NA	NA	NA	NA	NA	NA	NA	NA	NA	NA	NA	NA	NA	NA	NA	NA	NA	NA	NA	NA	NA	NA	NA	22.085425	NA	NA	NA	NA
Atg4b_Q8BGE6_S383_1	Atg4b	Q8BGE6	S383	1	27.0283576715434	27.096135	27.279985	26.477725	27.502885	27.54633	27.2071	27.551463486315	27.3363109093871	27.288555	26.919875	27.7965248225223	26.623125	26.9575099740653	26.322113869108	26.464065	26.7064016781638	27.322267442012	26.8640700699584	25.9519328566808	27.2904070485176	27.775125	27.072275	27.59711	27.3703786848918	26.726395	27.1732264985506	26.772695	26.9679758352985	27.4023759889417	27.458125	27.5165559339882	27.526065	27.463295	27.094575	27.13142	26.9756245195491	26.689995	26.915585	27.5797519703227	27.5688567860406	28.034485	26.536275	26.5729523506781	27.658885
Acadl_P51174_S55_1	Acadl	P51174	S55	1	22.8811989669648	23.627855	23.633775	23.294075	23.817605	22.38132	23.49147	24.3547381531979	23.7727902069837	23.677255	24.996315	23.549045	24.206085	23.67931	23.752635	22.263955	23.510495	23.4840207637306	23.1819824588842	24.161165	24.7983930896086	23.301195	23.554255	23.63379	24.0444067095144	22.797345	23.300715	23.464155	23.223565	23.5902111990567	23.339365	23.316315	23.761385	24.092425	23.830588110664	22.85093	23.050705	23.0308996306224	23.738005	23.394185	23.523455	23.7903407120386	22.297605	23.368285	22.7127276017616
Cmpk1_Q9DBP5_S147_1	Cmpk1	Q9DBP5	S147	1	24.3230905256192	25.239405	23.8588901705241	23.873135	24.744695	23.73294	24.2854482854061	24.1783356185783	24.541015	23.598105	24.7277913533909	24.652214099397	24.710755	NA	NA	NA	NA	25.483095	NA	NA	24.12598	25.352725	NA	NA	NA	NA	NA	NA	NA	24.574645	NA	24.172625	23.367555	NA	NA	NA	23.191805	24.314725	23.3152865521813	23.9208049288499	23.9868211111781	25.177905	23.551445	23.9601403345582	23.952378645387
Flt1_P35969_S1207_1	Flt1	P35969	S1207	1	NA	24.265875	NA	NA	24.219975	NA	NA	23.507545	NA	NA	24.313645	NA	NA	NA	NA	NA	NA	NA	NA	24.161285	NA	NA	NA	NA	NA	NA	NA	NA	NA	NA	NA	NA	NA	NA	NA	NA	NA	NA	NA	NA	24.452525	NA	NA	23.948415	NA
Lrp6_O88572_S1490_1	Lrp6	O88572	S1490	1	NA	NA	NA	22.401985	NA	NA	NA	NA	NA	23.369615	NA	NA	22.7446134895547	23.1586648570794	23.4118273510642	23.159389844884	23.1823022657258	23.288165	23.4238602544711	23.348145	22.97545	23.333295	23.509975	23.209411347017	NA	NA	23.107905	NA	NA	NA	23.296125	NA	NA	23.409705	NA	22.63751	22.480115	NA	NA	23.991995	NA	NA	NA	NA	NA
Mark2_Q05512_S616_1	Mark2	Q05512	S616	1	NA	22.953915	22.400765	NA	23.039355	NA	NA	NA	NA	NA	22.939445	NA	23.636295	NA	NA	NA	24.016895	NA	NA	23.609265	NA	NA	NA	NA	NA	NA	NA	NA	NA	NA	NA	23.359325	NA	NA	NA	NA	23.629605	NA	NA	NA	23.413755	NA	NA	23.042245	NA
Mark2_Q05512_S40_1	Mark2	Q05512	S40	1	NA	NA	NA	NA	NA	23.11935	NA	23.252115	22.236705	NA	NA	NA	22.614985	NA	NA	NA	NA	NA	NA	22.451005	NA	NA	23.261715	NA	NA	22.870035	NA	NA	23.014195	NA	NA	23.251535	NA	NA	NA	NA	23.552345	23.313005	NA	NA	NA	NA	NA	NA	NA
Mark2_Q05512_S483_1	Mark2	Q05512	S483	1	24.587695	24.897025	24.196265	23.667825	24.570315	25.0053	24.1908115895001	24.777665	24.666425	23.971015	24.638695	24.588065	24.710475	24.24182	24.524485	23.856975	24.065135	25.416105	25.795015	24.885755	24.52891	24.550425	24.7915540188068	24.97335	23.88429	23.768155	24.583385	24.488055	25.377285	24.865305	24.830045	24.556845	24.117655	24.935605	24.729455	25.52921	24.550945	24.471205	23.520455	24.217095	25.594305	23.9793635180647	23.778955	24.025075	24.413545
Mark2_Q05512_S390_1	Mark2	Q05512	S390	1	23.149655	23.294555	23.196095	22.840895	22.896155	21.96349	22.6745078215145	22.778465	22.517025	21.9685306955318	22.512595	22.654015	24.251225	23.4703783466365	22.8148676360403	22.911955	22.820825	22.394035	23.234075	21.917105	23.15556	22.705315	22.401015	22.9932	22.56432	23.401175	23.358155	22.9990134506035	23.007875	22.528085	22.265435	22.531615	22.229505	22.5455511028621	22.248225	20.96422	22.839275	22.356905	22.6155453033932	22.345225	22.887215	22.052865	22.109938433344	22.272965	22.467485
Mark2_Q05512_S408_1	Mark2	Q05512	S408	1	NA	NA	NA	NA	NA	NA	22.24503	NA	NA	NA	NA	NA	NA	NA	NA	NA	NA	NA	NA	NA	NA	NA	NA	NA	NA	NA	24.025235	NA	NA	22.942675	22.810655	NA	22.904345	NA	NA	NA	22.671245	23.344745	23.0601165529131	23.205805	23.0171718720461	22.6662220217816	22.657425	22.4543328821037	22.7953012211416
Mark2_Q05512_S409_1	Mark2	Q05512	S409	1	NA	NA	NA	NA	NA	NA	22.24503	NA	NA	NA	NA	NA	NA	NA	NA	NA	NA	NA	NA	NA	NA	NA	NA	NA	NA	NA	24.025235	NA	NA	22.942675	22.810655	NA	22.904345	NA	NA	NA	22.671245	23.344745	22.6280763299723	23.205805	22.9150944396842	22.6099261901706	22.657425	22.7998814181897	23.6041093026204
Mark2_Q05512_S365_1	Mark2	Q05512	S365	1	22.936145	23.282465	23.355515	23.5516619068446	22.960545	23.37909	23.24996	22.603355	22.838035	22.7779161175606	23.432155	23.390105	22.689935	23.30564	23.539725	23.451575	22.186725	23.511905	23.287625	23.3643269699535	23.16229	23.265905	24.002965	22.3893094774927	23.096112571679	22.5865730663615	23.849555	22.913245	23.131625	23.189225	22.989545	23.229445	23.711535	23.895095	23.209055	22.8905	23.047215	23.4189566122094	23.356315	23.145725	23.522785	23.384065	22.468785	22.8210487727422	23.173335
Mark2_Q05512_S366_1	Mark2	Q05512	S366	1	22.936145	23.282465	23.355515	23.2269670950753	22.960545	23.37909	23.24996	22.603355	22.838035	23.2103710570904	23.432155	23.390105	22.689935	23.30564	23.539725	23.451575	22.186725	23.511905	23.287625	23.4940747782403	23.16229	23.265905	24.002965	23.0854206485602	23.5378795058904	22.8564625173051	23.849555	22.913245	23.131625	23.189225	22.989545	23.229445	23.711535	23.895095	23.209055	22.8905	23.047215	23.332656703024	23.356315	23.145725	23.522785	23.384065	22.468785	23.6983201704958	23.173335
Mark2_Q05512_S453_1	Mark2	Q05512	S453	1	24.562595	24.989925	24.458765	24.091785	25.033195	24.59196	24.43428	23.718665	24.773765	24.364165	24.619925	24.949365	23.934725	24.2846	24.9078937974397	24.109965	23.029435	24.660155	24.127735	24.054805	24.27602	24.257215	24.598045	24.79798	23.06477	23.746255	24.7343549706336	24.054765	24.727375	25.290975	24.359745	24.147525	24.322815	24.545325	24.602985	25.2439368405315	23.650425	24.481725	23.881835	24.729605	25.007125	24.828155	24.9003848898138	23.513895	24.117445
Mark2_Q05512_S568_1	Mark2	Q05512	S568	1	24.285115	24.678565	23.720395	23.848255	24.379755	24.13148	23.61905	22.713065	23.440405	22.806645	24.137925	23.653915	24.376065	23.90745	24.055005	24.094015	23.542995	24.609305	23.892805	23.230865	23.04692	23.288415	23.486805	24.22345	23.52705	23.893535	24.577365	24.073945	20.327005	23.727695	23.9436640185045	23.732365	23.4181203488998	23.491795	23.511305	21.971700154656	22.899485	23.7209750126963	23.381715	23.933915	24.534915	24.282035	23.8402979340461	23.437735	24.2971526875052
Ulk1_O70405_S715_1	Ulk1	O70405	S715	1	22.458865	23.0044075841886	22.949525	23.019875	23.347565	23.146480012823	22.8665745204902	22.950435	23.0075087894418	23.2367670728321	22.931455	23.475445	23.448005	23.3715	22.748135	23.2654268498502	23.2683858937398	23.399015	23.0369118025723	23.469065	23.4318434692442	22.793185	23.108365	23.2303484088978	22.9542149539227	22.7804658920423	23.3636814453915	23.3095498547154	22.706065	22.6434500659644	23.7503850522913	23.420065	24.037695	23.073055	23.131935	23.01828	23.095755	22.9352116663161	23.104175	23.3293062522715	24.091785	23.3624149393465	23.032415	23.068085	23.382616535952
Ulk1_O70405_S637_1	Ulk1	O70405	S637	1	23.551365	23.821965	23.468105	23.285255	23.741035	23.92831	23.62124	23.542485	23.571295	23.543155	23.890305	24.081685	23.824815	23.98589	23.763765	23.528595	23.305465	23.835145	23.631895	24.073005	23.68648	23.619745	23.897685	24.09729	21.8929	22.798805	23.420085	23.045455	24.268515	23.964235	23.993045	24.044295	24.148195	24.038745	23.631765	23.51791	24.082665	24.336325	23.786785	23.854275	24.245455	24.364565	23.070255	23.593235	24.020665
Ulk1_O70405_S450_1	Ulk1	O70405	S450	1	22.403765	22.2019389596966	22.2588296396614	22.289895	22.194105	22.08364	22.03638	22.212375	22.260145	22.3176544688058	22.2999838040479	22.154485	22.988305	23.00992	22.634635	22.568545	22.605365	22.814435	22.757515	22.555405	22.06532	22.508245	23.125275	23.0048280473537	21.87088	21.992225	22.6982180737196	22.347085	22.700625	22.386125	22.554615	22.857455	23.287645	22.184785	22.976735	22.35186	23.306835	23.193065	22.656805	22.319325	23.739045	22.494425	22.739655	23.297395	23.086575
Ulk1_O70405_S622_1	Ulk1	O70405	S622	1	23.3831651161656	22.811685	23.638185	22.814255	23.166845	22.77968	22.61611	23.6531036972066	22.841585	22.638215	23.311205	22.9108719091076	23.271755	23.21395	22.635805	22.9782114303381	22.755225	22.591915	22.941165	22.828075	22.66923	22.723255	22.950805	23.44347	23.6705505190516	22.865305	22.263575	23.277755	23.216245	23.488465	23.377755	22.900585	23.395195	23.047605	23.394285	23.30228	22.756885	22.887765	22.643185	23.345255	23.0249290798889	23.118195	22.909505	22.5199351508383	23.840765
Ulk1_Q6PB82_S469_1	Ulk1	Q6PB82	S469	1	NA	NA	NA	NA	NA	NA	NA	NA	NA	NA	NA	NA	NA	NA	NA	NA	NA	NA	NA	NA	NA	NA	NA	NA	NA	NA	NA	NA	NA	NA	NA	NA	NA	NA	NA	NA	NA	NA	NA	NA	NA	NA	NA	NA	NA
Ulk1_O70405_S521_1	Ulk1	O70405	S521	1	22.382695	22.214345	22.6904361755826	23.390535	22.462265	22.47179	22.64152	22.8781613017834	22.2497524845101	23.0761535807795	22.9729865472269	22.545075	NA	NA	NA	21.863235	22.196475	NA	NA	NA	NA	22.463235	NA	NA	19.78298	NA	22.883185	23.039435	NA	22.755455	NA	NA	NA	NA	NA	NA	22.7325428426392	22.9471065846392	22.832865	22.567385	23.156275	22.415485	21.7982228311358	22.8276155125356	22.8051723617418
Ino80b_Q99PT3_S370_1	Ino80b	Q99PT3	S370	1	22.688955	NA	NA	NA	NA	22.71417	NA	NA	22.642185	NA	NA	NA	NA	NA	NA	NA	NA	22.203255	NA	NA	22.34557	NA	22.626315	NA	NA	NA	NA	NA	22.876595	NA	NA	NA	NA	NA	NA	NA	NA	NA	NA	NA	22.584335	NA	NA	NA	NA
Stt3b_Q3TDQ1_S495_1	Stt3b	Q3TDQ1	S495	1	23.673615	28.720675	28.551865	28.399245	22.958175	28.54056	22.46087	22.982515	28.460925	25.317565	23.357795	28.519215	22.555675	25.778206105983	28.621795	28.176345	22.3827227263753	28.209795	23.082105	28.065495	28.93388	28.311395	22.816605	23.46628	27.51961	30.2635672436002	28.370465	28.515815	28.674145	28.395325	28.726545	24.7885439744945	28.551275	28.399185	22.785895	28.25713	28.0886499036104	26.5713859372732	28.341125	28.415215	25.4171855290815	28.620925	24.551445	27.5103644160568	28.187155
Stt3b_Q3TDQ1_S496_1	Stt3b	Q3TDQ1	S496	1	28.759105	28.720675	25.210955	28.399245	28.775255	25.04654	28.47748	28.567335	28.460925	28.694135	28.111685	28.519215	28.487135	28.66271	28.621795	28.176345	27.934835	28.209795	28.200835	28.065495	28.93388	28.311395	28.526545	28.43107	27.5872258426222	28.986465	25.264315	28.515815	28.674145	25.008435	27.9309585335754	28.743175	22.745415	28.399185	27.786995	28.036450526637	28.649165	28.487125	28.341125	23.598145	28.883195	28.620925	28.243955	27.878925	28.187155
Mon1a_Q6PDG8_S31_1	Mon1a	Q6PDG8	S31	1	27.004425	26.913815	27.884305	27.919305	27.444085	27.37123	27.60127	27.673995	28.019735	27.576735	27.622655	27.502065	26.837265	27.13243	27.780385	27.300785	26.819295	27.300135	27.643555	27.557175	27.58902	27.641115	27.801995	27.6472	26.64077	26.767145	27.527865	27.513215	27.448875	27.680205	27.518115	27.5045110887936	27.349795	27.631875	26.309515	27.30573	26.783035	26.575715	27.538655	27.860215	27.402385	27.596995	26.696905	26.6343147087926	27.510175
Mon1a_Q6PDG8_S10_1	Mon1a	Q6PDG8	S10	1	23.300235	23.930775	22.787445	22.631045	NA	NA	NA	NA	NA	NA	NA	NA	23.167245	23.82002	22.767825	22.331165	NA	NA	NA	NA	NA	NA	NA	NA	NA	NA	22.586035	22.502805	NA	NA	NA	NA	NA	NA	NA	NA	23.297645	23.046945	NA	NA	NA	NA	NA	NA	NA
Mon1a_Q6PDG8_S11_1	Mon1a	Q6PDG8	S11	1	23.300235	23.930775	22.787445	22.631045	NA	NA	NA	NA	NA	NA	NA	NA	23.167245	23.82002	22.767825	22.331165	NA	NA	NA	NA	NA	NA	NA	NA	NA	NA	22.586035	22.502805	NA	NA	NA	NA	NA	NA	NA	NA	23.297645	23.046945	NA	NA	NA	NA	NA	NA	NA
Mon1a_Q6PDG8_S56_1	Mon1a	Q6PDG8	S56	1	27.173985	27.538715	27.712005	27.589975	28.015455	27.83506	27.73913	27.541815	27.775495	27.415105	28.158385	27.748315	23.019825	27.55084	27.696805	27.332185	27.194035	27.296775	27.335105	22.544145	27.66471	27.597465	27.640075	27.70532	26.84786	27.311045	27.822505	27.350985	27.947665	27.626825	27.601155	27.633685	27.651545	27.934665	27.722235	27.14376	27.259685	27.1243754744218	27.754425	27.537575	27.775115	27.824085	26.976465	27.043005	27.375215
Gak_Q99KY4_S809_1	Gak	Q99KY4	S809	1	25.337195	25.812915	25.625725	25.102395	25.294055	25.65239	25.07943	24.781535	25.185165	24.982105	25.826195	25.681895	25.521945	25.18306	25.440535	25.240285	24.962365	25.489055	25.775185	24.848155	25.9016153685648	25.576675	25.236145	25.92716	25.29002	25.338215	25.272645	25.441195	25.520615	26.021655	24.929395	25.828955	25.424035	25.907035	25.128025	25.16723	25.592535	25.699615	25.678665	25.961545	26.085155	25.584285	25.345285	25.065905	25.272745
Gak_Q99KY4_S827_1	Gak	Q99KY4	S827	1	NA	NA	NA	NA	NA	NA	NA	NA	NA	NA	NA	NA	NA	NA	NA	24.782815	NA	NA	NA	NA	NA	24.267195	24.118145	NA	NA	NA	NA	24.350135	NA	NA	NA	NA	NA	NA	NA	23.69068	NA	23.986455	23.903925	NA	NA	NA	NA	NA	NA
Gak_Q99KY4_S16_1	Gak	Q99KY4	S16	1	NA	NA	NA	NA	21.248975	NA	23.69397	NA	NA	22.789965	NA	NA	NA	NA	NA	NA	NA	NA	NA	NA	NA	NA	NA	NA	NA	NA	NA	NA	21.947105	NA	22.685225	NA	NA	23.379295	NA	NA	NA	NA	NA	NA	19.854495	NA	22.958345	NA	23.076485
Ranbp10_Q6VN19_S361_1	Ranbp10	Q6VN19	S361	1	NA	24.038725	NA	23.628915	NA	NA	23.61635	NA	NA	23.410045	NA	NA	23.5338058558035	23.60682	22.6768689331957	23.008065	23.7929593307636	23.263655	23.657495	23.4321942218202	23.1400822896078	23.814545	23.6327803439752	23.7912894855482	23.2426869624449	23.845775	23.453645	23.879292662231	23.071995	23.513835	23.671785	23.880165	23.441185	23.433555	23.522936918155	23.6309801124165	23.546825	23.395285	23.5736755152749	23.3974166119	23.3877511479121	23.342315	23.284745	23.313935095183	23.296975
Ranbp10_Q6VN19_S365_1	Ranbp10	Q6VN19	S365	1	24.535145	24.871845	24.9604480183567	24.637725	25.073865	24.40283	25.06627	24.7204735727806	25.094725	24.082715	25.1689996371581	24.444255	24.245775	24.62905	24.625675	24.094475	23.474055	24.639725	24.369155	24.0237508301698	25.1663107296548	24.715885	24.2974544511075	23.9626785688423	23.94447	24.485915	23.7887053262792	23.899375	24.849545	24.2981143320195	24.228605	23.870475	24.219245	24.623885	24.3899211813456	24.5491587389467	23.995035	24.260685	23.689555	24.100265	24.1446310560323	24.461175	24.247148787717	23.8969837153724	24.0920423783184
Fndc3b_Q6NWW9_S208_1	Fndc3b	Q6NWW9	S208	1	24.019745	23.253655	23.5967736647949	23.784715	24.2289309252995	24.46319	25.0421257461745	22.8301415246	24.0879747119141	24.5815482850151	22.7825616183297	25.079155	25.0126429958073	24.05858	24.562225	24.632866027275	23.9370763082654	24.693395	24.605555	24.2373855350792	24.12103	24.435385	24.7761058528827	24.1805993742947	24.05306	NA	NA	NA	NA	25.226375	NA	NA	NA	NA	NA	NA	24.0851234784124	24.284872477583	24.5035077896051	24.488295	24.418915	24.770125	24.056185	24.3508203907065	24.783205
Erf_P70459_S185_1	Erf	P70459	S185	1	NA	23.593615	22.762615	NA	NA	NA	NA	NA	NA	NA	NA	NA	NA	22.55147	NA	NA	22.923685	23.155435	NA	NA	NA	NA	NA	NA	NA	NA	NA	NA	NA	NA	NA	NA	NA	NA	NA	NA	23.420775	NA	NA	22.800265	NA	NA	NA	NA	NA
Lrp1_Q91ZX7_S4521_1	Lrp1	Q91ZX7	S4521	1	26.108615	26.610665	26.568315	27.566165	27.579115	24.857	27.13237	25.133885	26.634735	26.432125	26.990385	25.886535	27.363735	28.40806	26.197245	26.701905	25.923105	26.676175	28.235855	28.163255	26.74401	27.876635	27.291945	26.34338	26.307	28.036385	27.568325	26.841795	27.221075	25.656805	26.931915	27.243485	28.199235	27.173545	27.5468777819217	26.33221	28.088525	27.005855	26.982725	26.579255	27.267155	26.994725	26.9903446604818	27.086525	27.352885
Lrp1_Q91ZX7_S4524_1	Lrp1	Q91ZX7	S4524	1	27.940235	26.270475	27.066685	27.222925	26.124995	26.74573	26.63731	27.478455	26.624175	25.518645	26.740575	26.622025	26.562965	26.24364	25.837735	25.223205	26.981645	28.277715	27.529855	26.820305	28.57485	26.114795	26.521065	26.55947	26.81397	25.814025	26.211675	26.132015	21.853255	25.354695	26.091355	26.321945	27.395625	27.1289608553676	23.9736067436421	23.620940451946	27.113365	26.475605	26.219735	26.449565	26.415385	26.014865	24.983265	25.735215	26.746165
Palmd_Q9JHU2_S520_1	Palmd	Q9JHU2	S520	1	26.447195	25.427285	25.686115	25.772055	25.730615	25.62543	25.01766	25.773945	25.665375	25.3713042982017	26.131725	25.193295	26.263265	25.7925	25.278395	25.001635	25.704295	25.870965	25.486895	25.5148926528599	25.90044	25.623245	26.047725	25.64353	26.32828	26.584305	25.706495	25.696175	26.237015	26.271465	25.545775	25.738825	26.075925	26.082305	25.816345	25.64599	25.620275	26.415935	25.805415	25.696745	25.874335	25.811995	25.776635	26.371305	26.250535
Palmd_Q9JHU2_S349_1	Palmd	Q9JHU2	S349	1	23.458915	24.944965	24.400175	23.722485	24.405945	24.1541	24.51423	23.709365	25.147785	24.249265	24.2829038514877	24.521925	24.062585	24.17086	24.800245	23.779095	23.188355	25.162355	25.136865	24.674295	25.18282	24.799505	24.9761766349433	24.05944	22.92896	24.717145	24.591625	24.037135	25.328945	25.646925	24.796735	24.681945	25.464365	25.307075	23.838595	24.9442225951866	24.276535	24.315785	24.315305	24.927565	25.922215	25.257355	24.794575	25.687425	25.209235
Palmd_Q9JHU2_S370_1	Palmd	Q9JHU2	S370	1	28.141735	27.771395	28.473785	28.143415	28.751165	27.78774	28.18068	28.814255	28.317365	28.358645	28.230165	28.505805	27.675935	27.92717	27.839615	26.994595	28.543095	28.255635	29.195665	29.240955	28.74419	28.142415	28.511655	28.1149	28.2848	28.177705	28.3569768449488	28.293535	28.572615	28.464575	28.070845	28.351825	28.529615	28.588165	28.823895	27.97855	27.515365	28.466433819659	28.386445	28.068525	28.713925	29.7847350829242	28.203635	29.176625	27.861265
Palmd_Q9JHU2_S364_1	Palmd	Q9JHU2	S364	1	27.724325	26.609385	27.939485	26.638005	27.666725	26.44853	26.70813	26.713635	25.642535	25.479265	25.866905	26.313335	26.098975	27.58678	26.401095	26.078005	26.954165	26.639755	28.142315	26.415665	26.01031	26.511855	24.318505	24.21461	27.01904	28.359645	27.301735	27.282035	27.051705	25.803105	26.560085	26.992745	27.231505	27.384575	25.293555	25.76564	26.490105	26.448505	26.732585	26.020035	27.225185	26.534075	26.790975	25.604045	27.571315
Palmd_Q9JHU2_S384_1	Palmd	Q9JHU2	S384	1	NA	28.905955	NA	NA	NA	NA	NA	NA	NA	NA	NA	NA	NA	NA	NA	NA	NA	NA	28.434055	NA	NA	25.974275	NA	NA	NA	30.813925	NA	NA	NA	NA	NA	24.936105	NA	NA	NA	NA	NA	NA	28.061845	29.033445	NA	NA	NA	NA	NA
Palmd_Q9JHU2_S385_1	Palmd	Q9JHU2	S385	1	30.520455	30.374025	28.861025	29.099445	27.198355	27.05188	27.74777	24.141975	27.960415	27.438235	27.9145107562399	24.892995	30.808945	28.3868578815608	29.633225	28.937765	26.4534627830977	30.178125	29.774485	27.429585	29.1487	27.347895	28.7919915792956	28.3341173731985	30.78928	29.5635708041894	29.570165	29.258215	28.025975	29.191535	28.143815	26.023405	25.079775	28.736215	28.1842909384116	23.8921818199259	31.005125	30.705035	29.505355	30.191665	28.534415	29.614605	26.304935	29.8949301752346	27.857685
Palmd_Q9JHU2_S321_1	Palmd	Q9JHU2	S321	1	28.022325	22.9220301976728	24.859015	26.464195	27.0270040205371	26.79353	21.2795	26.741385	26.673755	24.3664260305806	28.658425	25.237685	26.499835	27.31929	26.0493885286343	26.714055	27.427785	26.4993637128937	26.7221449052601	26.337425	26.9706	26.5647331708007	27.071745	25.30355	27.9060365163176	27.0316421845026	24.8406106002168	21.881835	28.8474797191962	23.3581999691582	26.709105	27.125945	27.291485	27.340115	25.110665	27.77386	26.6466137224966	27.533785	26.9385171615042	29.3132188889596	26.463185	25.857795	28.1496897401891	28.142045	26.394402425425
Palmd_Q9JHU2_S252_1	Palmd	Q9JHU2	S252	1	24.979355	25.047955	25.137775	25.161965	24.294215	23.77488	24.05608	24.1612583321215	24.856015	23.877265	24.1595656898402	24.8452101806075	25.869785	25.90042	25.112795	24.963605	25.324628451779	25.668965	25.271065	24.807485	24.98387	24.016835	25.6089815601923	24.5611434158498	25.76546	26.347135	25.486585	25.288185	24.666555	25.428165	24.388225	23.501645	25.6069514975705	25.273895	26.2264507466378	24.2830568492443	25.666925	25.773435	25.633915	25.378925	24.603995	24.868405	23.702555	24.043975	24.724675
Palmd_Q9JHU2_S278_1	Palmd	Q9JHU2	S278	1	28.375015	27.997445	28.150455	28.034425	28.308625	28.39385	27.78756	28.108635	28.344975	27.978835	28.128075	28.041615	28.291285	28.05037	27.930935	27.675285	27.778325	28.364325	28.026455	28.529845	28.35201	27.968675	28.610235	28.6488	28.48832	28.585725	28.089095	28.572015	28.460975	29.096115	28.086295	28.298415	28.833515	28.631845	28.053715	28.44964	28.395305	28.316195	28.538695	28.379805	29.087565	28.457295	28.065135	28.501915	28.546225
Palmd_Q9JHU2_S405_1	Palmd	Q9JHU2	S405	1	NA	NA	NA	NA	NA	NA	23.39428	NA	NA	NA	NA	NA	NA	NA	NA	NA	NA	23.340105	NA	NA	NA	NA	NA	NA	NA	NA	NA	NA	NA	24.590725	NA	NA	24.403135	24.184045	NA	NA	24.3438508528272	24.7347312294264	24.771655	24.6139350215166	25.1444240102808	23.594955	24.1663904846349	24.163835	24.394265
Ackr1_Q9QUI6_S325_1	Ackr1	Q9QUI6	S325	1	21.822365	21.859865	22.109995	21.8939572319044	21.8176993616934	21.9068420072211	21.7361551730654	22.274155	21.353415	22.7660431004876	22.4563744169604	22.0588355040138	22.543145	NA	22.094085	NA	NA	NA	NA	22.057895	NA	NA	21.822445	NA	NA	NA	21.478445	NA	NA	NA	NA	NA	20.995515	NA	NA	NA	21.738525	NA	21.317675	21.521225	NA	NA	NA	NA	21.478355
Ackr1_Q9QUI6_S313_1	Ackr1	Q9QUI6	S313	1	NA	NA	NA	NA	NA	NA	NA	NA	22.837025	NA	23.051055	NA	NA	NA	NA	23.257895	NA	NA	NA	NA	NA	NA	NA	NA	NA	NA	NA	NA	NA	NA	NA	NA	NA	NA	NA	NA	NA	NA	NA	22.984985	NA	NA	22.915055	NA	NA
Ackr1_Q9QUI6_S315_1	Ackr1	Q9QUI6	S315	1	24.266375	24.568645	24.367555	23.938765	24.501315	24.33145	24.06395	24.616005	24.729415	23.726275	24.040915	24.265605	24.555515	23.82711	24.677015	24.135165	24.371925	24.448925	23.715235	24.938185	23.95361	24.212395	24.317075	23.90966	24.43101	23.906285	24.204005	24.101285	24.338995	24.602945	23.563015	24.151345	24.241225	24.255875	24.485545	24.14663	24.253005	23.994525	24.396055	24.188235	24.384205	24.436665	24.083915	24.203955	24.484475
Ackr1_Q9QUI6_S316_1	Ackr1	Q9QUI6	S316	1	22.493365	22.529505	22.416345	22.6041843345245	22.5985883659257	22.4039982905871	22.4626446270203	22.397275	22.757685	22.6559942109562	22.519555	22.8005256122818	22.516725	NA	NA	NA	NA	NA	NA	22.362325	NA	NA	22.714805	NA	NA	NA	NA	NA	22.741315	NA	NA	21.764515	NA	NA	NA	NA	22.081355	21.855845	NA	NA	22.388035	NA	NA	21.722415	NA
Ackr1_Q9QUI6_S318_1	Ackr1	Q9QUI6	S318	1	NA	NA	NA	NA	22.633065	NA	NA	NA	NA	NA	NA	NA	NA	NA	22.928345	23.052485	NA	NA	NA	NA	NA	22.820005	NA	NA	21.84541	22.5363239148047	22.750685	21.717195	23.6965159631117	22.715275	22.001815	22.4890021456152	21.1759725877151	22.985735	23.420595	21.5455275894712	NA	NA	NA	22.335685	NA	NA	21.507415	NA	22.644575
Specc1l_Q2KN98_S385_1	Specc1l	Q2KN98	S385	1	NA	23.257095	NA	NA	NA	NA	NA	NA	23.048705	NA	NA	NA	22.884895	23.56696	22.807245	NA	NA	NA	NA	NA	22.14907	NA	NA	NA	NA	23.052275	NA	NA	NA	NA	NA	23.111875	22.291675	23.365845	NA	NA	24.194755	24.655625	NA	NA	NA	NA	NA	NA	23.588085
Specc1l_Q2KN98_S833_1	Specc1l	Q2KN98	S833	1	22.442805	22.348985	21.687115	22.5139031669666	22.5644098375913	22.76234	22.4563385780221	22.9763032371523	23.0328636849266	22.4223212816604	23.080325	22.6053636059815	22.170755	23.43127	22.384995	22.644505	23.563335	23.020235	22.539735	23.490575	22.70319	22.168115	23.261545	21.952682226566	22.2905323424578	23.044725	22.7584561713744	23.2093639754192	22.778625	22.3800588759824	23.0599184053748	23.761925	23.671515	22.566495	22.771145	22.54761	23.463035	23.205235	21.804916147727	24.609801341501	23.794905	21.873875	22.4352524805789	23.537825	23.9841741264994
Ccdc174_Q3U155_S149_1	Ccdc174	Q3U155	S149	1	NA	NA	NA	NA	NA	NA	NA	22.442925	22.582995	NA	NA	22.158575	NA	NA	NA	NA	NA	NA	NA	22.836315	22.87789	22.643355	NA	NA	NA	NA	NA	NA	22.705375	NA	NA	24.120875	NA	NA	22.665675	23.54289	21.945645	22.671735	23.1527158322815	23.1855338436786	23.235885	23.536065	23.967405	23.773455	23.399325
Tbcc_A0A0R4J0M1_S162_1	Tbcc	A0A0R4J0M1	S162	1	22.846005	22.649015	22.9680674417617	23.414395	23.155147319331	23.0723685245459	22.81609	22.8226312520867	23.483665	23.17822556528	22.8059968116471	22.97589751084	23.683655	23.32038	23.079095	22.714705	22.778674472288	23.6719854241129	23.228655	23.7516349011236	22.73314	23.980095	22.2721996799922	23.46085	23.3205973507921	23.346255	22.259465	23.1752017044398	23.0958160330432	23.961055	23.8118950465609	23.530725	23.5215403329824	22.636215	24.3340826040451	21.566779843807	22.9686547210334	22.870255	23.7018824262025	23.3072569439173	23.7652296514731	23.3633263645369	23.312455	23.5176441244102	23.429675
Vcpip1_Q8CDG3_S767_1	Vcpip1	Q8CDG3	S767	1	22.908635	22.841995	22.701025	22.516775	23.478225	23.0472	22.6387420217656	23.210465	22.514705	22.226465	22.376915	23.038215	22.584725	22.4681674593553	22.833375	22.7321196194316	22.620145	22.752165	23.5527936513519	22.831755	23.41443	22.2961340236618	22.567705	22.98388	23.0535780537605	22.277565	22.4935616623612	22.7021048881465	23.387985	22.939415	22.651445	22.829965	22.4060316093708	21.7247845256778	22.842885	21.9703	22.881265	22.9638723478289	23.0509866558433	22.4485799638907	23.029185	23.305025	23.3324223094587	22.146435	22.855905
Vcpip1_Q8CDG3_S756_1	Vcpip1	Q8CDG3	S756	1	22.3102441949529	22.476005	22.286845	22.1038708793795	22.5669496151388	22.21443	22.1899751511575	22.232095	22.6581994820869	21.7400520251391	22.303275	21.486825	22.353145	22.15407	21.715525	22.3339782059313	21.328305	22.154775	22.0230352837999	22.274375	22.0157991666746	21.539255	22.164405	21.5443435345102	22.8399354775987	22.313855	22.088215	22.010615	23.145465	22.0552482067135	22.2396146228725	22.610115	21.830305	22.3117359668997	21.8660484894347	23.3949333877375	22.384515	21.9160166869314	21.884765	21.965595	22.163045	21.9086197484045	22.0904237430986	21.79139310614	21.850725
Vcpip1_Q8CDG3_S997_1	Vcpip1	Q8CDG3	S997	1	22.7348150830722	22.234185	22.856895	22.243645	23.012155	22.83818	22.28821	22.997445	22.570125	22.593685	22.7678081864685	22.547195	23.544095	22.76581	22.516635	22.368795	22.542465	22.789455	23.202895	23.211055	22.6951730038234	22.005475	21.886735	22.66087	22.07293	22.0646583022943	22.336685	22.512545	22.876475	22.008455	22.476895	22.4836779217914	21.992795	22.842355	22.290915	22.80313	22.910045	22.6726409955915	22.028285	22.195965	22.951915	23.054605	21.876825	22.079735	22.622625
Vcpip1_Q8CDG3_S746_1	Vcpip1	Q8CDG3	S746	1	22.578955	22.2746430268014	22.568095	22.5832855886484	22.577665	22.52055	22.7137069492381	22.5917961033698	22.413235	21.929005	22.530655	22.7104004928923	22.171445	22.7840810740149	22.588705	22.7719094042439	22.5979568096352	22.809315	23.003185	22.666515	22.1359	22.258555	22.476135	22.8910537126993	22.0988983673829	21.582105	22.465655	22.2141312670422	22.4123468020338	22.399625	21.961295	22.400105	22.400355	22.178375	22.255985	22.1256646948842	22.4124964665759	21.725755	21.5841240750689	22.9625845637571	22.7120554069475	23.229165	21.206745	21.9094868458492	21.8685075910761
Parn_Q8VDG3_S573_1	Parn	Q8VDG3	S573	1	25.120405	25.175845	24.608395	24.348865	24.2125989834175	22.7737	23.96446	25.3135686247724	24.106875	22.4620151007254	24.8640338565647	25.3139781700976	24.777685	24.9431	24.538975	24.104945	24.8799745688797	23.784355	24.708315	23.699795	23.85365	23.893645	24.2489314333433	25.1381268825388	23.86108	25.158135	24.244445	23.939245	23.9268180458001	24.207115	24.6967528674902	25.0926895643187	24.857375120056	23.6349361450098	23.505617416292	24.1413635881301	24.249195	24.754945	24.567945	24.831335	24.4065476934197	23.726245	23.9719861582437	24.5030945815878	25.5817174119163
Parn_Q8VDG3_S556_1	Parn	Q8VDG3	S556	1	25.059945	25.273655	25.312605	25.020295	25.424295	25.13313	24.93336	25.409975	25.462825	24.846965	25.387745	25.029095	25.487965	24.87247	25.113805	24.611535	24.4822555579319	24.633295	25.390565	25.484805	25.3249	25.206615	25.032875	25.13805	24.37226	24.129085	25.066905	24.363835	25.557165	24.735175	24.463365	24.593805	24.477775	24.839865	25.590135	24.69873	24.790505	24.436185	24.582745	24.968625	25.595865	25.207905	24.047985	24.307445	24.959275
Trim56_Q80VI1_S454_1	Trim56	Q80VI1	S454	1	25.412645	25.473875	25.758755	25.336155	25.663365	25.18386	25.27313	25.736185	26.012335	25.385395	25.696585	25.875685	25.078075	25.61228	25.560795	25.076955	24.660645	25.023845	25.496855	25.415905	25.48452	25.592825	25.504345	25.62353	24.30185	24.998365	25.204185	25.504215	25.738145	25.779665	25.196355	24.982675	25.206605	25.624835	25.522115	25.42855	25.082265	24.970215	25.467025	25.742035	25.406315	25.660235	25.499135	24.589565	25.910355
Vamp8_O70404_S55_1	Vamp8	O70404	S55	1	NA	NA	22.467795	NA	NA	22.68463	21.8062	NA	NA	NA	NA	NA	NA	NA	NA	NA	NA	NA	NA	NA	NA	NA	NA	NA	NA	NA	NA	NA	NA	NA	NA	21.720735	NA	22.727775	NA	NA	NA	21.402845	NA	NA	NA	NA	NA	NA	22.334525
Cdc42ep1_Q91W92_S184_1	Cdc42ep1	Q91W92	S184	1	NA	NA	NA	NA	NA	NA	NA	23.105155	NA	NA	23.650735	NA	NA	NA	NA	NA	23.690335	NA	NA	NA	NA	NA	NA	NA	NA	NA	NA	NA	23.354595	NA	NA	NA	NA	NA	NA	NA	NA	NA	NA	NA	NA	NA	NA	NA	NA
Cdc42ep1_A0A0R4J0S1_S368_1	Cdc42ep1	A0A0R4J0S1	S368	1	NA	25.030715	NA	NA	NA	NA	24.63098	NA	25.262555	24.210885	NA	NA	24.194035	24.98221	24.6233039579058	24.894860110024	24.5336487309048	26.0702641745469	25.4783069563468	25.725065	26.07488	25.196335	24.1482365094248	27.0930977169915	22.7275848534671	23.776915	24.034455	24.4694852984733	25.779205	25.671595	24.463365	24.549565	24.878855	25.957715	23.901645	23.04648	24.086245	24.701935	24.597335	24.958895	25.494525	25.643115	25.432955	25.314765	26.706525
Cdc42ep1_Q91W92_S121_1	Cdc42ep1	Q91W92	S121	1	23.374225	24.293145	24.247625	24.051445	23.435775	24.07641	24.46212	23.568975	24.125515	24.576595	24.160285	23.928975	23.453445	23.92381	24.873725	24.588435	25.080825	25.321025	24.148035	25.4559639301701	24.45772	23.913265	24.396925	25.10518	23.45551	24.511775	24.795955	24.143085	24.743585	25.208855	24.294015	26.000915	25.616965	25.080445	24.610565	25.2252	24.385345	25.768755	24.106515	24.403635	25.542025	25.431025	24.565505	25.602935	26.221685
Cdc42ep1_Q91W92_S205_1	Cdc42ep1	Q91W92	S205	1	21.9453285447832	22.4567048847904	21.7581597476579	21.3182089703396	22.203485	21.9065258876896	22.43871	23.264235	21.85018513741	22.5834541343631	22.794905	21.275045	22.9361921608955	23.2228302558312	22.3700274731959	23.0156695178891	22.984575	22.427645	22.382915	23.665925	22.48606	22.2873129798993	22.707615	23.03739	22.3734333457475	22.9504053402323	23.1663968051277	22.328605	23.134525	23.392255	23.6488808462498	23.234335	23.434265	23.033395	22.415295	21.99816	22.6674585337614	23.5043986874619	23.173225	22.9299986941193	23.139945	22.655665	23.673025	24.084885	23.723345
Cdc42ep1_Q91W92_S207_1	Cdc42ep1	Q91W92	S207	1	24.117455	25.441045	25.217265	24.978385	25.675265	25.36436	25.43227	25.068315	25.377175	24.666325	25.560685	25.488985	25.244345	25.0494	25.593265	24.950635	25.116795	26.415015	25.450525	25.380255	25.59758	25.384045	25.562955	26.47555	25.36569	26.084915	25.780605	25.407645	25.936455	26.491085	24.820275	26.715065	26.362535	26.267855	25.396495	24.86839	26.432175	26.447025	24.961585	25.378485	26.873875	25.825075	25.920185	26.375585	26.907195
Llgl1_Q80Y17_S986_1	Llgl1	Q80Y17	S986	1	24.963855	24.161165	24.015885	NA	NA	NA	NA	NA	NA	NA	NA	NA	24.567905	24.25884	22.615735	23.7105511619749	24.4600741885578	23.553775	24.183935	23.339595	23.3531986220098	24.8987558190644	23.6757785839707	23.3905759885693	NA	24.207435	NA	NA	23.086735	23.303605	NA	NA	NA	NA	NA	NA	23.877195	24.290935	NA	NA	NA	NA	NA	NA	NA
Uaca_Q8CGB3_S280_1	Uaca	Q8CGB3	S280	1	24.597975	24.318235	24.434085	23.775025	24.832195	25.48065	23.76495	24.860545	25.216585	23.886145	23.683925	23.897265	25.231975	25.06927	23.870645	24.233825	25.578915	25.617875	25.062045	24.777315	24.38725	25.2496065270261	24.051835	24.5834	25.06412	25.876295	25.343785	24.059495	25.189955	24.916045	25.747805	25.276375	25.431995	25.100005	22.983775	23.72147	25.345435	24.547815	25.073985	24.695215	24.733795	25.083465	24.8884055267308	25.774725	24.795465
Upk3b_Q80YF6_S240_1	Upk3b	Q80YF6	S240	1	27.555405	26.466935	26.997775	26.530995	27.163105	27.48355	26.7256	27.584515	26.972955	26.958735	26.974315	26.748745	26.739455	26.40112	26.366645	26.452015	27.228165	26.253435	27.599675	27.561295	27.20843	26.559305	26.819865	26.6043	26.21723	26.088555	26.219905	26.179535	27.205325	25.982275	26.568215	25.821725	25.595625	26.360455	26.809795	26.6571	25.676655	25.481855	26.464105	26.675085	26.745975	26.744205	24.734105	25.291655	26.437645
Upk3b_Q80YF6_S274_1	Upk3b	Q80YF6	S274	1	NA	NA	NA	24.001955	NA	NA	24.94199	NA	NA	NA	NA	NA	NA	24.41705	NA	24.483505	NA	NA	23.964625	NA	NA	NA	NA	NA	NA	NA	NA	NA	NA	25.010385	NA	NA	NA	24.240645	NA	NA	23.696625	NA	NA	23.875235	NA	NA	NA	NA	24.714115
Ikbkb_O88351_S672_1	Ikbkb	O88351	S672	1	24.267885	24.166435	24.6492044960777	24.551805	25.016355	24.04294	24.46606	24.043275	24.733925	24.2285479547393	24.603075	24.695615	24.179345	24.11703	25.137205	24.467525	24.101525	24.541045	25.588205	23.730085	24.46811	24.469565	24.370475	24.15129	23.68339	24.427285	24.245075	24.407885	24.2600828915251	24.512345	24.229385	24.288585	25.053835	24.350425	23.948705	24.74294	24.473845	24.173835	24.182195	24.803065	24.693165	24.554885	23.6980251484972	24.2396678096244	24.211935
Ikbkb_O88351_S239_1	Ikbkb	O88351	S239	1	NA	NA	NA	NA	NA	NA	24.56626	NA	24.876515	NA	NA	NA	NA	24.23926	NA	NA	NA	NA	NA	NA	24.48362	NA	NA	NA	NA	NA	NA	NA	NA	NA	NA	NA	NA	NA	NA	NA	NA	NA	24.376745	22.940505	NA	NA	24.999775	NA	25.199535
Ikbkb_O88351_S246_1	Ikbkb	O88351	S246	1	NA	NA	NA	NA	NA	NA	24.56626	NA	24.876515	NA	NA	NA	NA	24.23926	NA	NA	NA	NA	NA	NA	24.48362	NA	NA	NA	NA	NA	NA	NA	NA	NA	NA	NA	NA	NA	NA	NA	NA	NA	24.376745	22.940505	NA	NA	24.999775	NA	25.199535
Arfgap3_Q9D8S3_S241_1	Arfgap3	Q9D8S3	S241	1	NA	NA	NA	NA	NA	NA	NA	NA	21.611445	NA	NA	NA	22.063482010914	22.3632270459818	22.0525052461558	21.5732429845424	21.800855	22.724705	22.6147805352404	23.102025	21.84727	23.186919386043	22.1336335580843	22.79046	22.1470352061757	21.650865	22.458125	21.9799003517659	22.533485	22.396705	22.4850996326666	21.8224573234091	22.395425	21.9323190710994	21.7661204139489	22.2278805785512	21.2609052040094	21.2574042988176	22.4125850971749	22.4640075597528	22.867625	22.2580942917347	20.589655	21.7599904967964	21.878205
Arfgap3_Q9D8S3_S331_1	Arfgap3	Q9D8S3	S331	1	25.119525	24.783925	26.732145	25.592715	26.635355	26.34487	25.73014	26.331825	26.501035	27.2052012999776	27.075965	26.9792327971113	25.2790642863781	25.57841	25.7693005049168	25.9091616932289	26.684695	26.654965	25.750045	27.237335	26.505	25.924965	26.085435	26.7643	25.91458	25.855115	26.068915	26.3512746319382	26.710005	26.9658677743985	26.078695	26.299605	26.727785	27.1352146121437	27.598335	25.9524846042456	25.851325	25.707035	25.7864908874347	27.0459758467209	27.113785	26.171625	25.920595	26.703435	26.543995
Ppp4r2_Q0VGB7_S226_1	Ppp4r2	Q0VGB7	S226	1	24.534665	24.209515	24.689375	24.625195	24.557165	24.75818	24.48612	25.150895	24.556085	23.871545	24.929345	24.722945	23.635115	24.68096	24.131915	24.036775	24.535165	23.584245	24.407855	24.898845	24.50304	24.365975	24.454075	24.53655	23.47531	23.853335	24.345345	24.345685	24.584225	24.973795	24.612505	24.430435	24.048095	23.826395	24.898675	24.28657	24.192435	23.653575	24.682475	22.9492975735631	24.315665	24.117705	24.4809292603508	23.434975	24.172325
Ppp4r2_Q0VGB7_S159_1	Ppp4r2	Q0VGB7	S159	1	23.487225	23.985235	24.632645	24.204785	24.560725	24.33069	24.78139	24.497805	24.541795	24.090915	24.851285	25.024455	23.440135	23.65322	24.436625	24.203815	23.839205	24.646075	24.538015	24.588475	24.62464	24.911465	24.493835	24.22281	24.05521	24.302805	24.639015	24.764495	24.663615	25.113185	24.702845	24.456685	24.117805	24.345605	24.763025	24.43315	23.623585	24.119615	24.336095	24.697555	24.481855	24.420965	23.986145	24.136295	24.521225
Thsd1_Q9JM61_S476_1	Thsd1	Q9JM61	S476	1	NA	22.275015	23.020705	NA	NA	22.34158	NA	NA	22.957275	NA	NA	NA	22.3369310931648	23.10842	22.1329251935579	21.734985	22.714635	22.0364753935341	22.342735	23.1742623913254	22.51869	22.566635	22.6251088595416	22.6058550491544	22.27493	22.422385	22.951115	22.1299179560936	23.118285	22.237095	22.026955	22.338384165266	22.683095	22.3949666052921	21.9591385196923	22.75183	22.6355523784577	22.616445	22.2825135201085	21.888005	22.960735	22.316665	22.966555	22.2263017494097	22.825695
Abcd2_Q61285_S58_1	Abcd2	Q61285	S58	1	27.5539749231557	27.256255	26.714315	26.906075	27.459695	26.76997	27.0732	26.211715	26.564005	26.584495	26.418435	25.717305	27.053715	27.14992	27.723085	26.586455	27.4249196975364	27.0444053396297	26.651985	26.6249882688047	26.17929	26.668025	26.639365	27.34563	25.4765	27.032405	27.410045	27.050175	26.864145	27.286865	27.345665	27.482735	27.655675	27.421795	26.157145	26.81534	27.488005	27.393295	28.0402906055969	27.273305	28.199225	27.1591876676642	26.322395	27.3213399590379	26.9562531043248
Ints10_Q8K2A7_S231_1	Ints10	Q8K2A7	S231	1	22.9446980495719	23.093885	23.268855	23.506905	23.5466469726436	23.58778	23.55236	23.4395382572693	23.3573258750397	22.917145	23.5078801005355	23.257295	22.7329271605906	22.47959	22.6097033716022	23.976265	22.991335	24.1709152893512	23.1144330973302	22.7114785880319	23.23683	23.244965	23.285925	22.91628	NA	23.199735	23.842565	NA	NA	NA	NA	NA	NA	22.590895	NA	22.92507	23.001713574009	22.0914171757752	22.533435	22.930785	23.783155	23.1731774847572	23.230515	22.2360331240588	22.7171330406884
Lpin1_Q91ZP3_S392_1	Lpin1	Q91ZP3	S392	1	24.003865	26.0479286614256	26.140695	26.234605	25.692115	24.8840403794716	26.3916	25.241275	25.5155030952225	26.3996831629939	26.118285	25.2698800377348	24.776765	26.3979980015247	26.885065	26.489145	25.1224104604074	26.015725	26.213665	25.890765	26.35492	26.637585	27.008835	25.5926070836132	24.58714	26.0942432367118	26.774485	25.989625	25.596075	26.228395	26.0644290725196	25.90149401816	25.5826316878086	26.7183428831468	26.386215	26.4817907816934	25.548265	25.7185253990596	26.0116424981063	26.673695	26.890775	27.2576105196919	26.776925	26.033335	25.9960329028715
Lpin1_E9QKQ5_S228_1	Lpin1	E9QKQ5	S228	1	24.968955	25.777685	25.807095	25.636665	25.648315	25.31851	25.83449	25.560305	26.002175	25.107175	25.474775	26.076915	26.019625	26.71686	26.721805	26.310065	25.683775	26.681695	26.351775	25.314965	26.15468	26.488985	26.2706888457093	26.13022	25.40494	26.056655	26.963805	26.000475	25.893215	26.910795	26.772415	26.411465	26.781375	26.355835	26.011385	26.22752	27.140425	27.373985	26.787605	27.362215	27.604435	27.466005	27.401835	26.991315	27.525485
Lpin1_Q91ZP3_S921_1	Lpin1	Q91ZP3	S921	1	NA	24.043875	NA	NA	NA	24.60059	NA	24.679375	NA	NA	NA	25.689105	NA	NA	26.296945	NA	NA	NA	26.297965	NA	NA	NA	NA	NA	25.2139	NA	NA	26.007235	NA	NA	25.211425	NA	NA	NA	NA	25.19382	NA	NA	NA	26.363215	NA	NA	26.925355	NA	NA
Lpin1_Q91ZP3_S923_1	Lpin1	Q91ZP3	S923	1	24.839095	24.7683423257508	25.534515	25.888325	25.436345	25.7939689630039	25.19553	24.5994845493734	25.887845	24.977265	25.391375	25.1700140057793	25.990678438121	26.07368	25.6118638589582	25.708415	25.504955	26.199035	26.034111138767	25.385365	25.65226	25.976835	25.580185	25.89923	25.8756465145134	25.141835	26.446675	26.6262459919687	25.856395	26.772215	25.9480380302849	26.082125	26.547345	26.392535	24.933415	26.3756250387731	26.805125	26.776915	26.163175	26.7209299087015	27.355825	26.698555	26.9435831365353	27.4513636534714	27.264005
Lpin1_Q91ZP3_S328_1	Lpin1	Q91ZP3	S328	1	26.396515	NA	NA	NA	NA	NA	NA	26.315115	26.205485	NA	NA	NA	26.537885	25.82125	25.6016470733018	26.002842477975	26.025895	24.4735964247415	21.813925	26.363385	25.9297	25.433915	26.332065	25.5764115989776	25.1196202300123	25.404825	25.2359132832083	25.0278364377089	26.160265	25.413055	25.1565506865799	25.833905	25.263365	25.6075688792757	25.918372136028	25.2025211904929	26.090325	NA	NA	NA	26.245515	NA	NA	NA	25.813235
Lpin1_Q91ZP3_S635_1	Lpin1	Q91ZP3	S635	1	NA	NA	NA	NA	NA	NA	NA	25.150765	24.950025	NA	NA	NA	NA	NA	NA	NA	23.430105	24.262435	NA	24.805795	NA	NA	NA	NA	NA	NA	NA	NA	NA	NA	NA	25.537775	NA	NA	24.759015	21.15688	25.102005	25.801825	NA	NA	NA	NA	NA	25.383985	22.788575
Lpin1_Q91ZP3_S106_1	Lpin1	Q91ZP3	S106	1	22.915685	24.8238108868534	24.474598272536	25.089325	25.4456731260491	24.5583	25.21948	25.077092460822	25.483505	25.774572034217	24.666885	25.172775	26.6941453564735	25.40017	26.050945	25.228755	25.532365	25.592605	26.066355	25.391635	24.99123	26.082105	25.096265	25.41129	26.2120328005652	24.7838718028244	26.208215	24.919345	24.654325	26.044325	25.417295	25.347115	26.295755	25.495015	26.0780311677845	26.0490739352164	24.593495	25.458735	25.880475	26.395565	26.885645	26.770635	26.677815	25.702945	26.912715
Lpin1_Q91ZP3_S356_1	Lpin1	Q91ZP3	S356	1	22.936905	23.9992150424833	24.870425	24.905775	24.753415	23.8923	24.69763	24.2168043511786	25.131055	24.117565	23.718355	24.283625	25.1063874406741	24.63566	25.538015	25.533125	24.672465	25.522325	25.886705	24.574735	24.69495	25.366175	25.432815	25.30234	23.2385	24.3664559966453	25.669685	24.880895	24.429305	25.415415	25.043245	24.876845	24.7816799419119	25.284135	24.543705	26.4242432080928	24.856895	25.048435	25.448355	25.893765	26.746045	25.739595	25.991185	25.377265	26.673285
Lpin1_Q91ZP3_S285_1	Lpin1	Q91ZP3	S285	1	27.3159601410346	28.110435	27.773195	27.479995	28.545335	27.46778	27.86922	22.633275	22.681895	27.1107742284299	27.987505	28.014355	28.541005	22.39736	27.0052967663985	27.317265	26.5005564714317	28.392895	28.045825	28.214795	27.82063	27.557875	25.7862336012989	27.88349	27.22459	22.576945	28.373185	28.089155	22.656165	28.362115	28.068285	28.651485	28.281745	28.305495	28.478065	27.86728	28.829565	28.814485	28.1885415390231	25.462250258834	28.502575	28.588495	28.107035	28.353705	22.622095
Lpin1_Q91ZP3_S287_1	Lpin1	Q91ZP3	S287	1	28.219625	28.110435	27.8020973890732	29.4529475721693	24.2505371339693	21.87998	28.3788419264677	28.057675	28.438115	27.459945	27.987505	28.014355	26.8702782062317	28.05942	28.225765	27.317265	28.175265	22.390425	30.3314434125753	28.214795	25.4707789220892	27.557875	28.009885	27.88349	20.15851	27.875805	22.420975	28.1855351837707	28.648675	28.362115	28.068285	28.651485	22.136265	22.733385	28.478065	23.3089954564902	28.829565	28.2005867864944	27.864635	27.880745	28.502575	28.1417255938464	28.107035	28.353705	28.172005
Lpin1_Q91ZP3_S468_1	Lpin1	Q91ZP3	S468	1	NA	NA	23.147655	NA	NA	NA	NA	NA	NA	NA	NA	23.786575	23.9316434110039	22.61363	23.072305	25.036675	23.7971635774227	28.4044244662907	22.9491558191314	22.480925	25.21437	23.045095	25.0059802379677	22.1227003896205	NA	NA	23.463735	NA	NA	NA	23.217885	NA	NA	23.663375	NA	23.20181	NA	NA	NA	NA	NA	NA	23.816925	NA	NA
Lpin1_Q91ZP3_S472_1	Lpin1	Q91ZP3	S472	1	NA	NA	NA	NA	NA	NA	NA	22.160245	NA	NA	NA	NA	NA	NA	23.383725	NA	NA	23.698565	NA	NA	NA	NA	NA	NA	NA	NA	NA	NA	NA	NA	NA	23.820025	NA	NA	NA	NA	23.072895	23.402085	NA	NA	NA	22.865245	NA	NA	NA
Lpin1_Q91ZP3_S483_1	Lpin1	Q91ZP3	S483	1	26.927885	26.8500455283939	27.037775	26.567895	27.403775	26.30289	26.46502	26.301205	27.039105	25.721065	26.859495	26.512095	26.768775	26.90606	26.893005	26.460315	26.770985	26.690175	26.717045	26.629455	26.32444	26.548285	26.582565	25.97342	26.67586	26.967065	26.750135	26.278665	27.127075	27.228265	25.994565	27.136175	27.221665	26.826375	26.863455	25.98393	27.348805	27.424185	26.413525	25.558545	27.686505	26.413415	26.8049529917612	26.946325	26.435625
Lpin1_Q91ZP3_S261_1	Lpin1	Q91ZP3	S261	1	NA	26.389015	25.167565	NA	NA	NA	NA	NA	24.748365	NA	NA	NA	23.114295	26.83893	26.071505	25.281288859093	25.8013046936028	25.292345	24.827905	25.591878734276	25.3709456678298	23.3139846706363	26.1135770821806	25.0221069805459	22.9826	26.101245	NA	25.123705	NA	25.415985	NA	NA	NA	NA	NA	NA	26.341925	27.186035	25.594355	27.018505	24.599395	24.932495	22.618685	24.9301036937612	25.5538748966957
Jmy_Q9QXM1_S56_1	Jmy	Q9QXM1	S56	1	NA	NA	NA	NA	21.029075	22.76724	NA	NA	NA	NA	NA	NA	NA	NA	NA	NA	NA	22.599065	NA	22.127705	NA	NA	NA	NA	NA	NA	NA	NA	22.191575	NA	NA	23.051995	NA	22.816955	NA	NA	NA	NA	23.943785	NA	24.102355	NA	NA	22.456835	NA
Polr2a_P08775_S1966_1	Polr2a	P08775	S1966	1	25.004115	24.3442572166659	23.2933414408712	24.3195695066897	23.8026471766312	25.1276657198282	23.7377262493864	23.788405	23.935335	24.880285	24.477965	24.5694055271856	25.079435	24.34238	NA	NA	NA	23.848275	NA	NA	NA	NA	NA	NA	24.88507	NA	NA	NA	NA	24.062445	NA	25.017945	24.830055	NA	NA	NA	24.726775	25.027945	24.8666203781475	24.9491808583157	24.902715	24.410735	24.4524372643956	24.2004415991404	24.181525
Polr2a_P08775_S1836_1	Polr2a	P08775	S1836	1	23.535085	24.533725	24.167705	23.773585	24.532525	23.85505	23.30557	24.116305	24.092315	23.964905	24.024525	23.448905	23.649005	24.21274	23.761095	23.034085	23.821925	23.470005	23.834755	23.480315	24.49277	23.904125	24.003585	23.60934	22.82289	23.950535	23.873555	22.921625	24.341465	23.203635	23.747935	23.775395	23.425555	23.438595	23.524725	23.17662	23.464175	23.482725	23.269755	23.158775	24.024795	23.639725	22.997005	22.873635	23.823875
Polr2a_P08775_S1913_1	Polr2a	P08775	S1913	1	23.554545	23.420875	23.5396404938843	23.5648035544664	23.798965	23.92991	23.9609056757518	23.380915	23.8070138590001	23.516615	23.683815	23.848125	23.477095	23.23053889452	23.471735	23.2233072785982	23.642595	23.32071977549	23.0205806386489	23.489675	23.3738720518077	23.5632729274784	23.949715	23.08177	22.97916	22.8685939675015	23.741075	23.3634646672401	23.444035	22.9887315635399	23.1672066600717	23.3643426121628	23.4367380436885	23.5077802185147	23.149035	23.3379	NA	NA	NA	NA	23.421755	NA	NA	22.465905	NA
Polr2a_P08775_S1878_1	Polr2a	P08775	S1878	1	23.308785	23.756625	23.845275	23.69374815927	23.825375	23.95097	23.57219	23.391215	24.071245	23.311855	24.038135	23.980385	23.232055	23.74566	23.397205	23.9382280917786	23.329535	23.779445	23.709155	23.830995	24.23166	23.990375	24.005185	23.59044	23.7379622138935	23.7236360059648	23.828505	23.844075	23.347825	23.754795	23.772705	23.192145	23.613165	23.6419149990728	23.5255375236555	23.1123	23.422305	23.575396497442	23.278445	23.329035	23.652825	23.763555	23.4794418275961	23.7143103778324	23.510485
Arhgef7_Q9ES28_S776_1	Arhgef7	Q9ES28	S776	1	25.889785	26.393055	26.419225	26.107125	26.312405	26.70383	26.39556	26.485055	26.298685	25.929395	26.809235	26.486815	26.248915	26.35473	26.337595	26.351435	25.799395	26.253235	26.502075	26.147765	26.12122	26.183775	26.257635	26.20952	25.36825	26.188055	26.444955	26.120735	26.152225	26.564105	26.351655	25.986295	26.081495	26.455585	25.938075	25.5771	25.983145	25.946155	26.356255	26.305085	26.059995	26.667985	24.962305	25.084405	26.123735
Arhgef7_Q9ES28_S673_1	Arhgef7	Q9ES28	S673	1	25.455445	25.611035	26.010205	25.355185	25.797495	26.30423	26.431	25.818365	25.271535	25.477415	25.711275	25.832135	25.809005	25.83174	25.934785	25.536245	25.809545	25.965885	25.8778667544187	25.697815	25.92692	25.465815	26.018675	26.16782	24.87166	25.522135	25.801865	25.840395	25.703085	25.611795	25.642835	25.666735	25.817355	25.649015	25.582805	25.23058	25.557595	25.677845	25.465085	25.675965	25.766205	25.669285	24.957335	24.224805	25.772135
Arhgef6_Q8K4I3_S648_1	Arhgef6	Q8K4I3	S648	1	26.887045	27.140945	27.099885	27.266465	27.480885	27.29608	27.34022	26.845895	27.315135	26.757815	27.254675	27.322535	26.736325	26.9779	27.242475	27.305675	26.944315	27.438175	27.083805	26.870755	27.22622	27.503525	27.481035	27.50308	26.20566	26.863205	27.134995	27.039935	27.175565	27.256115	26.998765	26.220045	26.920565	26.916575	27.129235	27.03479	26.968965	26.891065	26.898945	27.266625	27.444795	27.388175	25.832335	26.244785	26.606425
Arhgef7_Q9ES28_S497_1	Arhgef7	Q9ES28	S497	1	26.731385	26.742285	27.257585	26.995305	27.338135	27.29423	27.30603	27.011775	27.687555	26.972435	27.776705	27.403925	26.549525	26.8194	27.109955	26.920005	27.013085	27.084515	26.979755	27.422385	27.19479	26.933475	27.031095	27.3424	26.3077	26.247105	26.935045	26.609495	27.285205	26.824045	26.894835	26.742745	26.698025	27.050095	27.442835	26.67146	26.188055	26.341785	27.036695	26.906005	27.221985	27.090655	25.664635	25.917925	26.991435
Arhgef7_Q9ES28_S830_1	Arhgef7	Q9ES28	S830	1	23.309625	23.958125	24.480515	21.279175	25.007135	23.42366	23.39879	24.133975	24.941205	24.3319541761982	23.3061476502243	21.946935	23.3598278069418	23.7005025169861	23.5223284180367	23.288855	23.048375	23.642925	23.3514107791855	23.7766033836375	23.42666	23.194585	23.707425	23.7934	24.52978	23.352555	23.905915	23.8993516991773	23.533685	24.4706008833922	23.9547874093586	23.5513776978498	23.7392563353861	23.979005	23.5048131364213	24.0842679683516	24.280165	23.2407143225506	23.288945	23.071385	23.689915	23.129535	22.446685	23.413465	23.9501188268385
Arhgef7_Q9ES28_S795_1	Arhgef7	Q9ES28	S795	1	23.253535	22.699725	22.701565	22.426335	22.891815	22.57606	22.6738	22.407485	22.569885	22.257125	22.834335	22.930015	23.603325	23.20993	22.9537687284068	22.686615	22.9094819440085	23.311145	23.146605	22.612815	22.4549	22.9440473771793	22.532505	22.26659	23.2441210539117	22.569545	22.923685	22.7534019255144	23.368485	22.341205	22.9202226333396	22.552125	22.728855	22.900185	22.663985	22.47375	22.911845	22.159215	22.4953003157833	23.116925	22.3718707928291	23.008725	22.3604620689241	22.217185	22.8296850524632
Arhgef7_A0A0R4J0X8_S7_1	Arhgef7	A0A0R4J0X8	S7	1	26.682335	26.669335	26.689505	26.152445	26.745105	26.42494	26.46567	26.073925	26.123825	25.865915	26.584275	26.343315	27.127675	26.74327	26.392195	26.782385	26.458945	26.565585	26.446775	26.104825	26.28202	26.167995	26.532435	26.6402	25.63908	26.449205	26.326925	26.101765	26.724175	25.9402132576583	26.126805	25.918815	25.5837446377616	25.982335	26.134105	25.83482	26.105405	26.418555	26.622575	26.194495	26.372825	26.600475	24.307085	25.108495	26.055575
Helz_Q6DFV5_S1317_1	Helz	Q6DFV5	S1317	1	22.631665	23.175665	22.1402226054527	22.433315	22.7281410336176	22.43047	21.90365	22.3364294313387	21.6271146362498	22.468535	22.3904217349212	22.360205	22.060215	23.0088984797812	22.8654305157596	22.281955	22.8502678403602	23.127835	23.414445	22.0471526631206	22.3556074441674	22.577285	23.0361441438924	22.120234359406	22.2175377738641	22.446265	22.0484962139353	22.290485	22.3080634787142	23.135215	21.908905	22.664965	22.350355	22.696475	20.961445	21.98707	23.0850274729611	23.392925	22.793115	22.382965	23.563715	22.908815	22.422085	23.2021735928075	22.846795
Helz_Q6DFV5_S1636_1	Helz	Q6DFV5	S1636	1	23.9355466828886	23.4668641569857	23.4648050791673	23.6279246511346	23.6659342265809	24.2536212284854	23.61996	23.664895	23.730413643435	23.172125	23.575055	24.086655	23.310185	NA	NA	NA	NA	NA	NA	24.134915	NA	NA	NA	23.76537	NA	NA	NA	NA	NA	NA	NA	NA	NA	NA	NA	NA	NA	23.704555	NA	NA	NA	NA	NA	NA	NA
Helz_Q6DFV5_S1179_1	Helz	Q6DFV5	S1179	1	24.115855	22.886055	23.2892725938894	22.7470134622046	23.0891508690018	23.6992077733966	23.06495	22.128985	23.4126585256952	22.2545639888167	21.586802884145	20.830455	21.573185	NA	NA	22.372385	NA	NA	NA	21.797155	22.80578	NA	NA	NA	NA	NA	NA	NA	NA	NA	21.149455	NA	NA	21.812355	NA	NA	NA	22.846035	NA	NA	NA	NA	NA	NA	NA
Slc4a2_P13808_S144_1	Slc4a2	P13808	S144	1	22.9984671080954	24.1538358286995	24.632705	24.2534789415532	23.501645	22.5476224328872	24.58866	23.421765	24.151165	24.4125561364515	23.4887339293662	23.660585	23.7611207081994	24.33428	24.394775	23.6840039521821	24.562035	24.680885	23.838515	23.719168757782	23.85138	24.8629577936438	24.1342323818473	24.81957	23.02691	23.792065	24.334375	24.855875	23.671445	25.088035	24.9439511220703	25.585865	26.058185	23.3618673999326	24.456935	25.10259	24.773845	24.641365	24.1619134345907	24.3778527146959	25.108275	25.4620681540153	25.861725	25.683195	26.0819508883616
Slc4a2_P13808_S439_1	Slc4a2	P13808	S439	1	NA	NA	NA	NA	NA	NA	NA	NA	NA	NA	NA	24.058155	NA	NA	NA	NA	NA	24.569145	24.032705	NA	NA	NA	NA	NA	NA	NA	NA	24.833695	NA	NA	NA	NA	NA	NA	NA	25.71926	23.712165	NA	NA	NA	NA	NA	NA	NA	NA
Cpeb3_Q7TN99_S194_1	Cpeb3	Q7TN99	S194	1	24.638625	24.821665	24.819205	24.1719685384581	24.363215	24.29377	24.5913733157245	24.691545	24.685075	24.3268071434681	24.7233649421922	24.598465	24.653705	24.65149	24.3904559185572	24.0753731717276	24.331415	25.6342277355523	25.379155	24.174645	24.71989	24.746995	23.986768125363	24.927254605938	24.55388	24.956175	24.9806000757282	24.802478175695	24.883025	24.756625	24.8503496046892	24.661595	24.914785	24.602045	25.093045	24.68572	24.822595	24.888425	24.7706463757457	24.6015384552613	24.832265	24.459505	24.955205610831	24.573005	24.276135
Cpeb3_Q7TN99_S197_1	Cpeb3	Q7TN99	S197	1	22.954545	23.369625	23.587685	23.8347959992326	23.457535	23.20599	23.29156	23.815675	23.587855	23.442065	24.668945	23.9638146096655	23.515975	23.16139	23.849335	24.1466564005718	23.873155	23.267745	23.807145	23.689615	24.13235	23.708095	23.261775	23.25198	23.59165	23.717385	24.065175	23.490835	23.788865	23.488355	23.646375	23.058485	23.702815	23.507115	23.446045	23.6054586119588	23.310925	23.414285	23.436885	23.8042718591229	23.738525	23.715675	22.874065	23.515205	23.729635
Cpeb3_Q7TN99_S443_1	Cpeb3	Q7TN99	S443	1	NA	NA	NA	25.560745	NA	25.81382	NA	NA	NA	NA	25.566855	NA	NA	NA	25.998375	NA	NA	NA	NA	NA	26.06065	26.193945	NA	26.05438	NA	NA	NA	NA	NA	NA	NA	NA	NA	NA	NA	NA	NA	NA	NA	NA	NA	NA	NA	NA	NA
Dab2_P98078_S193_1	Dab2	P98078	S193	1	22.7040416234753	21.4297816106417	22.808305	22.5907151557273	23.348015	21.98919	22.92845	23.572395	23.373915	23.0364861359248	23.4589780491277	23.213895	22.831735	22.7944882272042	23.0558501359001	22.9974701452858	22.558145	23.160255	23.2720189267551	22.893375	22.8160243002749	22.9067588797535	22.375845	22.3756040662755	23.6740199696312	22.608085	22.641875	23.6375118229954	23.532275	23.6943071302296	23.536355	23.2041740706791	22.7578923508054	22.8717545477651	23.206155	23.2446563284974	22.7640645798317	22.8195320318353	22.5654661262226	22.9689107961803	23.003405	22.954505	23.0218054854975	22.233395	22.7996096839703
Dab2_P98078_S323_1	Dab2	P98078	S323	1	23.249695	23.445715	23.353925	23.059915	23.3073851768296	23.47311	23.45138	24.253345	24.083295	23.530965	23.2679378370566	23.374865	23.5917563533634	23.84389	23.3096351963333	22.317535	24.674315	23.1047726088316	22.919445	23.262205	24.17966	23.276085	24.062175	23.5813122047267	22.78456	23.3753069839258	23.206225	23.301915	24.4396545937658	23.9675683594716	22.8377893511028	22.849705	23.048725	25.152485	24.017185	23.3944902317167	24.364835	23.8472234693421	24.6801441675676	22.571485	22.717035	23.5113955819375	23.344815	23.695830136689	23.433655
Dab2_P98078_S325_1	Dab2	P98078	S325	1	23.6030262035407	23.219355	23.792775	23.3276863528268	23.939465	24.0873	23.86414	23.511115	24.0719867282213	23.336265	23.546705	23.042205	23.887995	23.98535	24.6192465773187	23.9262233152125	24.854235	23.737545	23.926815	24.316485	23.85272	23.031445	24.1624976644814	23.70166	23.8972503280954	23.848335	23.538085	23.648045	24.048995	23.499087098672	23.0993464226381	22.419855	23.319669417186	23.0153123225756	23.861475	23.7812914753364	24.154365	22.398635	23.8163999530475	23.175955	22.9743428899952	23.033795	22.835125	23.398095	23.432575
Dab2_P98078_S753_1	Dab2	P98078	S753	1	23.828075	22.7908103761272	23.4993117881577	23.5352080757474	23.507175	23.1256543946548	23.88346	23.433405	23.001045	23.3913764706364	23.8795190189243	23.536340079915	23.574845	23.4828869673527	22.369035	23.485545	24.974145	23.050665	23.958185	24.3015231920608	23.2502246967669	23.755765	23.642705	23.26341	23.08605	24.0937459984587	23.665295	23.324635	23.507615	22.396365	24.387595	22.930635	24.4377615048892	24.1027431784592	24.563635	22.85306	22.788935	23.280075	23.921345	22.564625	22.991265	23.6920848457152	22.7665696839514	23.1501307899117	23.0157720697443
Dab2_P98078_S227_1	Dab2	P98078	S227	1	25.1680080367234	24.7923410894146	24.745685	24.749545	24.967385	24.45278	25.31444	25.138335	24.557565	24.953735	24.652165	24.3281002500054	23.028295	24.2810445190373	24.321565	25.042755	24.444175	24.631365	24.977725	24.612625	24.55465	24.612205	25.084075	24.46357	24.6533242252087	24.9650198193356	24.604175	25.062695	24.944175	24.291965	26.146475	24.816855	24.477655	24.274395	24.834195	25.39328	25.4756932916458	24.9343569297098	25.005825	24.723465	24.820305	24.607555	24.4529162447364	24.169355	24.988555
Dab2_P98078_S727_1	Dab2	P98078	S727	1	24.799715	24.638225	24.847985	24.668795	24.338005	25.74015	24.68968	24.781475	25.062545	24.798565	25.059805	24.8021563049405	24.646135	24.64337	26.2055415031846	24.393525	25.995735	25.073745	25.039485	25.378875	25.28162	24.852375	25.312145	24.8603	25.20355	24.803205	24.9513301265636	24.643595	24.274875	24.985275	24.740885	24.614935	24.922755	24.6497382818444	25.239825	24.49424	24.790535	25.038585	25.615535	24.921055	24.310475	25.513305	24.047285	24.998815	24.913815
Dab2_P98078_S2_1	Dab2	P98078	S2	1	NA	23.603025	23.065035	NA	NA	NA	NA	NA	NA	NA	23.205415	23.226765	22.4054376734362	23.35583	23.531283696034	22.067545	23.0362629127297	23.8105798241828	23.1547528824274	22.5707344268671	23.61423	23.832464833538	23.638025	23.06948	NA	NA	NA	NA	NA	NA	NA	NA	NA	NA	NA	NA	23.276885	NA	NA	22.820895	NA	NA	NA	NA	23.075145
Dab2_P98078_S468_1	Dab2	P98078	S468	1	25.630065	23.941035	22.059365	23.8613997112854	23.8748006878089	25.7677603716303	25.7259801921847	26.136425	27.6378412043554	26.671265	19.8543419663021	23.9140125566606	NA	24.46997	NA	NA	NA	NA	26.191115	25.091065	NA	NA	NA	NA	NA	26.574095	NA	NA	24.971505	26.482575	NA	NA	NA	25.423905	NA	NA	NA	NA	NA	NA	NA	NA	NA	26.121295	NA
Dab2_P98078_S393_1	Dab2	P98078	S393	1	24.462375	24.082375	24.094425	24.031895	24.524845	24.35452	24.21296	23.872235	24.337285	24.265585	24.5482344342356	24.141905	24.444115	24.0587603467117	24.024575	23.765275	24.303495	24.522595	24.1175081342445	24.497285	24.17794	24.402875	24.338545	24.00097	24.36097	23.767035	24.117955	24.267085	24.486155	24.311565	24.333445	24.130595	23.451135	24.022285	24.157245	23.69677	23.6897840482409	24.367895	24.567705	23.962475	23.889085	24.021235	24.036125	23.481065	24.2468376931889
Dab2_P98078_S394_1	Dab2	P98078	S394	1	24.462375	24.082375	24.094425	24.031895	24.524845	24.35452	24.21296	23.872235	24.337285	24.265585	24.6945807719216	24.141905	24.444115	24.2513239208835	24.024575	23.765275	24.303495	24.522595	24.1182272542922	24.497285	24.17794	24.402875	24.338545	24.00097	24.36097	23.767035	24.117955	24.267085	24.486155	24.311565	24.333445	24.130595	23.451135	24.022285	24.157245	23.69677	23.8582720435784	24.367895	24.567705	23.962475	23.889085	24.021235	24.036125	23.481065	23.8968918425611
Dab2_P98078_S401_1	Dab2	P98078	S401	1	NA	NA	NA	NA	23.801875	23.47435	23.66519	20.551485	NA	NA	NA	NA	NA	NA	NA	NA	21.071475	22.943375	24.010795	NA	NA	23.516045	NA	NA	24.08835	23.4763394535182	23.7156663668414	23.1507323168667	23.6675195020159	23.858345	23.530035	24.4524366628591	23.632735	23.145895	23.7516602677465	23.7496699743179	23.236979443423	23.9445446122319	23.1090289193644	23.809225	24.0972944824685	22.952905	22.808665	23.4398594058634	22.958405
Apeh_Q8R146_S187_1	Apeh	Q8R146	S187	1	23.257855	23.981195	24.401125	24.240065	24.943755	24.56566	24.35375	24.567655	24.231205	24.897405	23.752595	24.3925887582174	23.769505	24.1612720488392	23.5247245733337	24.287675	24.034455	24.358985	23.722519619212	24.056165	24.23	22.518445	24.200095	23.3952750387989	20.64666	24.1119104005921	24.6217052341864	24.447365	24.428755	24.9087637181399	23.4821523442554	23.0147442269221	24.374935	24.355515	24.119615	23.97183	23.408195	23.621805	24.749215	24.532015	24.295425	24.428175	24.061215	23.3862332274005	24.154705
Srpk2_O54781_S378_1	Srpk2	O54781	S378	1	NA	NA	NA	NA	NA	NA	NA	NA	NA	NA	NA	NA	NA	NA	22.921205	NA	NA	NA	NA	NA	NA	NA	NA	NA	NA	NA	NA	20.696535	NA	22.931825	NA	NA	NA	NA	NA	NA	NA	22.751585	NA	NA	22.300215	22.074695	NA	NA	22.434475
Srpk2_O54781_S10_1	Srpk2	O54781	S10	1	26.405965	25.945825	26.924185	26.198445	26.248155	26.40328	26.43764	26.685655	26.534535	26.347335	25.753315	26.475175	25.654335	27.02038	25.657535	26.134185	25.947345	26.945025	26.626905	26.343825	26.6167173414364	26.495735	25.640255	26.079	27.08452	27.427585	25.952945	26.205165	25.769485	26.208525	26.327015	27.023225	24.615955	26.466045	24.706575	25.65275	27.250975	26.407645	26.060485	25.897495	26.942315	26.917475	25.836295	26.576135	26.258805
Srpk2_O54781_S487_1	Srpk2	O54781	S487	1	NA	NA	NA	NA	NA	NA	NA	NA	NA	NA	NA	NA	22.544005	NA	22.915935	NA	NA	NA	NA	NA	21.9811	NA	NA	NA	NA	NA	21.363075	NA	NA	NA	NA	NA	NA	NA	21.566215	NA	NA	21.575335	NA	NA	NA	NA	NA	NA	NA
Msrb3_Q8BU85_S244_1	Msrb3	Q8BU85	S244	1	27.367235	25.430705	25.676635	25.278745	26.882655	25.71659	24.84257	26.594935	25.661255	25.908205	26.062395	25.757595	25.650905	25.80014	24.961715	24.329375	26.333095	25.652525	25.442555	26.190265	25.84663	25.290695	25.586005	25.42257	27.448	25.924345	24.977205	25.552075	26.304715	25.077705	25.613735	25.598145	25.046555	25.408195	26.645435	25.22261	26.334165	26.006165	24.926005	25.334365	25.673175	25.229015	24.693805	26.191925	24.913555
Msrb3_Q8BU85_S69_1	Msrb3	Q8BU85	S69	1	22.5504003678588	22.054845	20.952985	22.0507285056513	22.069975	21.46156	21.5440172690299	22.069045	22.033755	21.4415568579634	22.016585	22.705425	21.228515	22.28906	22.4843145659482	21.8313120445242	22.3145374320977	21.760415	22.199695	22.440145	21.2117821107657	21.6504378910656	21.874955	22.01239	22.1940056817347	21.172525	22.105695	22.9496492507903	22.469365	21.748185	21.8010322596282	22.247215	22.501635	22.186885	21.4142551814283	22.33014	22.3192045120837	21.443395	22.2081999931236	22.544685	22.524585	22.418175	21.8108276117935	22.3754553269212	21.854785
Cluh_Q5SW19_S1300_1	Cluh	Q5SW19	S1300	1	NA	NA	NA	NA	23.723465	22.85332	NA	NA	NA	NA	23.798125	24.119845	22.715985	NA	NA	NA	23.512465	NA	NA	NA	23.64059	NA	23.252015	NA	22.5972559910117	22.7896005287816	22.601095	22.4671518552849	23.518535	22.6854803161306	24.169645	23.4230632892064	23.293395	23.9269847523298	23.272685	22.96357	23.805795	23.563575	NA	NA	NA	NA	NA	22.483115	23.575715
Mbd1_Q9Z2E2_S556_1	Mbd1	Q9Z2E2	S556	1	24.734515	24.384475	24.472375	23.808125	24.683425	24.88684	24.06717	24.342455	24.523185	23.866605	24.357795	24.421505	24.566675	24.12551	24.198725	23.803645	23.832505	24.154885	24.442465	24.381775	24.66612	24.133325	24.386625	24.28804	24.25096	23.671625	23.874815	23.578245	24.381765	23.839425	24.158775	23.651495	23.803825	24.097035	24.776515	24.33775	23.483025	23.325505	23.877675	24.388935	24.363785	24.205915	23.410515	23.306485	23.853225
Smarca4_Q3TKT4_S1349_1	Smarca4	Q3TKT4	S1349	1	NA	NA	NA	NA	NA	NA	NA	NA	NA	NA	NA	NA	NA	NA	NA	NA	NA	NA	NA	NA	NA	NA	NA	NA	NA	NA	NA	NA	NA	22.179755	NA	22.095035	NA	NA	21.737645	NA	21.862065	21.906625	22.1051560578541	22.2052116562094	22.482925	22.0413228612814	22.0323624853816	22.181531965032	22.2911337873485
Smarca4_Q3TKT4_S695_1	Smarca4	Q3TKT4	S695	1	NA	22.628375	NA	NA	22.694025	NA	NA	22.831655	22.722885	NA	NA	NA	NA	22.10508	NA	NA	NA	NA	NA	22.455775	NA	NA	NA	NA	NA	NA	20.777565	NA	22.540285	NA	NA	NA	NA	NA	23.177735	NA	NA	NA	NA	NA	23.686265	NA	NA	NA	NA
Smarca4_Q3TKT4_S1419_1	Smarca4	Q3TKT4	S1419	1	23.581755	23.288885	23.359845	22.595035	23.453575	23.48174	22.92425	22.672595	23.539275	23.3380175719516	23.692605	23.568735	23.703835	23.23808	23.761585	23.365545	23.1073952122067	23.446045	22.861835	23.035285	22.42699	22.882785	22.944905	23.476	22.72716	22.863995	23.036225	23.218505	23.355125	23.655295	23.376915	23.6685905634923	23.625805	23.178775	23.777075	22.77341	23.438325	23.629625	23.2435313376789	22.959505	23.2267741879741	23.106205	23.299855	23.229995	23.3089989394335
Dennd4b_Q3U1Y4_S732_1	Dennd4b	Q3U1Y4	S732	1	22.825245	23.324415	22.680005	22.547385	23.013065	23.2605855676229	22.49094	22.521185	22.5870279163928	23.018955	22.6882681977825	23.013665	22.400925	23.21702	22.817625	23.042725	22.3193585865194	22.500775	22.998742298836	22.396605	22.8239351827386	22.887085	22.5219861050838	22.40605	22.8299137932125	23.7532575036146	23.217775	22.490885	22.681195	22.596565	22.6113566304497	22.9961753290867	23.238105	21.782025	22.9613214470579	22.62664	NA	NA	22.164805	NA	22.666035	22.792065	21.751545	NA	NA
Dennd4b_Q3U1Y4_S961_1	Dennd4b	Q3U1Y4	S961	1	23.885895	22.9662411624484	22.9073601760951	23.2190193792304	23.877815	22.59847	23.1091131845184	23.117275	23.8478124382871	22.835588915717	23.334275	24.3717935555835	22.461375	NA	NA	NA	NA	22.592125	NA	22.973365	NA	NA	22.974385	NA	21.71389	22.0289132781299	23.5903509197674	22.1819696943178	23.144225	21.233525	22.247405	21.9515316904097	22.442935	21.765195	23.869695	23.558852798331	22.441315	21.937805	23.126569620395	22.8441047138192	23.032575	22.349435	22.3806078911181	22.722415	22.748975
Brd9_Q3UQU0_S587_1	Brd9	Q3UQU0	S587	1	24.7609433009961	23.921625	24.6798624458815	24.272555	24.4034692448389	24.31108	24.79747	23.9370565873811	23.3275344126421	23.3123778507892	23.193585	24.942445	24.6156813420103	24.49461	24.520792138105	24.124745	24.6094889007993	24.1920173345894	24.285795	24.664229881057	24.6879202748909	24.583405	24.2526055388264	24.67265	23.93703	24.344875	23.885765	23.782795	24.1195735014317	24.206265	23.954425	23.9538652339638	24.870045	24.1458561401816	23.4913158846124	24.52427	24.367695	24.1491932272454	24.301535	24.4707707124034	24.3993825129531	24.325475	24.968185	24.0646899277535	24.643945
Rprd1b_Q9CSU0_S166_1	Rprd1b	Q9CSU0	S166	1	28.2743002555528	28.160405	28.427785	27.824365	28.416925	28.4411819138303	27.9277175744893	28.465765	28.410065	27.881045	28.2618819425283	28.109065	28.148405	28.432591912773	29.5173234802567	28.199125	29.0202896295744	28.3198614798438	27.499275	28.550575	28.99308	28.0988693068565	28.290995	29.1143975349082	28.5519858464971	28.424825	28.582495	27.947585	28.529835	28.4545110766848	28.533745	28.6034521404217	28.2127853274128	28.114455	28.724165	28.10134	27.634115	27.7279816022393	27.8935105891588	28.123625	27.879735	28.511915	27.9468680682292	27.957075	27.3110166866749
Robo4_Q8C310_S544_1	Robo4	Q8C310	S544	1	20.826395	NA	NA	NA	NA	NA	NA	NA	NA	NA	21.471115	NA	22.579945	NA	NA	21.265395	21.351515	22.382195	NA	NA	NA	NA	NA	NA	NA	NA	NA	21.518475	NA	NA	NA	21.886695	21.881475	NA	NA	21.62688	NA	22.030155	20.800495	NA	22.110255	NA	NA	NA	NA
Robo4_Q8C310_S947_1	Robo4	Q8C310	S947	1	25.917335	26.380175	25.807065	26.3600038516041	24.897985	24.77738	25.03069	24.057825	25.465325	23.7189494724406	23.160675	24.187505	26.098635	26.27796	25.743665	25.552465	23.090055	26.204915	25.939025	25.494135	25.60096	24.8993319219214	25.494746394373	23.08962	25.83997	25.928125	25.655655	25.814135	25.030305	26.166595	25.450115	25.5439166808002	24.250545	25.567805	25.3606782787018	24.0791538070091	26.187395	26.289645	25.924305	25.866395	25.7869721732742	25.900925	24.389755	25.4617684368647	25.392005
Robo4_Q8C310_S714_1	Robo4	Q8C310	S714	1	22.976385	23.104585	23.6022569054543	23.1905351122919	22.302935	23.3648207692801	23.415050457662	23.607625	23.270665	23.1653599648838	22.872355	23.4477424756699	24.006815	23.6861410432226	23.028315	23.257873276646	22.531575	23.210425	23.9030296769744	23.515525	21.12717	22.8868885687896	21.865965	22.37743	22.79578	22.799005	22.981295	23.238865	25.146205	23.4957494495663	22.2358845423862	22.984865	22.856575	23.998305	22.829475	23.21388	23.405465	22.676635	23.3792393487842	23.5963871499064	23.186095	23.385275	22.184135	23.442235	22.6477220882059
Robo4_Q8C310_S509_1	Robo4	Q8C310	S509	1	22.612815	NA	NA	NA	NA	NA	NA	NA	NA	NA	NA	23.038115	22.492710291204	22.8818183588062	22.888875	21.927495	22.3453236867499	22.6779397794228	22.9409623736319	23.066155	22.9542063119845	22.3902474427028	23.335735	23.50108	NA	NA	NA	NA	NA	NA	NA	NA	NA	NA	23.609185	NA	NA	NA	NA	22.701145	NA	NA	NA	NA	NA
Cass4_Q08EC4_S297_1	Cass4	Q08EC4	S297	1	23.453735	23.798885	23.9576973059125	23.588525	23.9266737069893	23.7148595880558	23.5741278948367	23.2978151643592	23.9219183599428	23.548325	23.888255	23.222625	23.574585	23.19144	23.257305	23.072385	21.860355	22.4858025705128	23.1182119405203	22.518151812032	23.1460995081977	23.356085	24.0188461215801	23.87823	NA	23.521635	NA	23.235525	NA	NA	NA	NA	NA	NA	NA	NA	23.7836128594445	23.850635	23.259585	22.843695	23.459745	22.099985	22.715075	23.5046706405153	23.882075
Arid3a_Q62431_S127_1	Arid3a	Q62431	S127	1	24.2483897639755	23.267045	23.689825	23.997645	23.668115	23.67466	23.86262	23.715455	24.011995	23.1131146891071	24.3096794012354	24.826245	24.0537009966509	23.5376022680841	23.165745	23.1887955229567	23.6750813890279	23.324105	22.8613543459596	23.269585	24.33632	23.053765	24.875355	22.0969815489911	NA	NA	23.246465	NA	23.494365	NA	NA	22.985335	NA	NA	NA	NA	22.7333794845632	23.937445	23.195755	23.908355	24.128429910317	23.1544500891739	22.748745	22.898075	23.974668805717
Dennd5a_Q6PAL8_S193_1	Dennd5a	Q6PAL8	S193	1	23.4046866264093	23.523555	23.535345	22.624555	24.064625	24.3275	23.6166	23.386625	22.915795	23.628955	23.927025	23.032795	23.516975	23.5861	23.137525	23.4960229092855	23.3320207059065	23.5742056750306	23.659235	23.541105	22.95511	23.224665	23.767685	24.1403	23.04742	23.405565	23.503195	23.554675	24.198675	23.649415	23.957635	24.1553371721504	23.801235	23.351195	23.534975	23.47158	23.710985	23.624765	23.618685	23.1268192317332	24.289495	24.343075	22.909195	22.898735	23.798785
Dennd5a_Q6PAL8_S1085_1	Dennd5a	Q6PAL8	S1085	1	22.990645	23.467985	23.170145	22.912875	24.086955	22.66307	22.47654	22.147487752873	23.380895	22.570025	23.159685	22.860835	22.6745319054878	22.81747	22.926245	22.337815	22.650215	23.081655	22.780235	22.6865836451134	22.64863	22.742145	23.032535	23.15099	21.94516	22.829875	23.053285	22.756375	23.2267059044452	22.943025	22.906345	22.420095	22.707745	22.590955	22.577995	22.56124	22.876275	22.9352354108862	23.029165	22.466515	22.779235	23.087745	21.604245	22.7597498942512	22.423105
Mfap3_Q922T2_S274_1	Mfap3	Q922T2	S274	1	NA	NA	NA	NA	NA	NA	NA	NA	NA	NA	NA	NA	NA	NA	NA	NA	NA	NA	NA	NA	NA	NA	NA	NA	23.4374252918503	23.5806694717492	23.263625	23.177515	23.561145	23.595595	23.691655	22.916895	23.228845	23.187845	23.264565	23.51877	24.0495980687068	24.025855	23.9767505364467	23.753845	24.412605	24.1489366268694	24.0794848267307	23.811485	23.325915
Dbn1_A0A0R4J1E3_S613_1	Dbn1	A0A0R4J1E3	S613	1	NA	NA	NA	NA	NA	NA	NA	NA	NA	NA	NA	NA	NA	NA	24.480385	NA	NA	23.839275	24.479275	23.406155	NA	NA	NA	NA	NA	NA	NA	NA	NA	NA	NA	NA	NA	24.124525	NA	NA	NA	NA	NA	NA	NA	NA	NA	NA	NA
Dbn1_Q9QXS6_S141_1	Dbn1	Q9QXS6	S141	1	24.031305	23.5191142008227	22.044785	22.676515	23.197055	22.52345	23.0480576989646	22.098285	23.403093076319	22.1326323639948	22.9604297521002	23.4009000054691	23.781565	21.87172	21.453085	21.0615606833492	21.754985	22.845025	23.331695	22.4573875725912	22.13234	22.117395	22.873655	22.6272433335812	23.46913	NA	NA	NA	NA	NA	NA	NA	NA	21.765485	NA	NA	22.720185	22.593855	NA	NA	NA	NA	22.802125	NA	NA
Dbn1_Q9QXS6_S142_1	Dbn1	Q9QXS6	S142	1	26.057045	25.135295	25.116095	24.811815	26.030285	25.65288	25.14669	26.246245	25.564095	25.051015	25.578675	25.657015	25.976855	24.82357	24.724105	24.155185	24.991145	25.741895	26.044655	25.972365	25.79481	25.137005	25.487825	24.7275	25.682	25.279495	24.979595	24.974445	26.259505	25.516905	24.471575	25.112335	25.663765	25.199725	25.216505	25.01867	25.456745	25.140085	24.264545	24.584135	25.940255	25.225595	25.326795	26.204135	25.558105
Dbn1_Q9QXS6_S385_1	Dbn1	Q9QXS6	S385	1	26.972025	26.587185	26.692075	26.619875	26.582005	26.70086	26.34989	26.513625	26.775625	27.044655	26.504075	26.535765	26.485215	26.39071	26.3685246074262	26.161965	26.217475	26.694105	26.733535	26.4636230619676	26.67035	26.282625	26.135725	26.4761262822783	27.39881	27.197495	26.467955	26.5294994413654	26.201865	26.726485	25.988805	26.249115	26.928505	26.298545	25.956035	25.81826	26.253885	26.7830464689297	26.391835	26.117445	26.434015	26.206945	26.731895	26.418909317152	26.579085
Dbn1_Q9QXS6_S387_1	Dbn1	Q9QXS6	S387	1	NA	NA	NA	NA	NA	NA	NA	NA	NA	NA	NA	NA	NA	NA	NA	NA	NA	NA	NA	26.667855	NA	NA	NA	26.43424	NA	NA	NA	26.441655	NA	NA	NA	NA	NA	NA	NA	NA	NA	26.509065	NA	NA	NA	NA	NA	NA	NA
Smoc1_D3Z3A3_S299_1	Smoc1	D3Z3A3	S299	1	24.1898809272333	24.196005	23.519625	23.168465	23.9910690049432	24.76352	23.7639314487681	24.3530021313265	25.137845	23.241065	22.8769909785588	23.4947684624656	24.9412312408524	24.8974133875056	24.569895	24.350275	24.4803898130452	24.6955055340799	24.849755	24.4726261857451	23.74057	24.435755	24.5318717450039	24.66871	23.73485	NA	NA	NA	NA	23.971125	NA	NA	NA	NA	NA	NA	24.026165	24.008265	22.9009949682402	23.5204890747732	24.0403696680965	23.478085	23.165485	23.0148782830239	24.3045172338884
Psen2_Q61144_S25_1	Psen2	Q61144	S25	1	22.592585	NA	NA	23.122765	NA	NA	NA	23.630545	NA	22.241175	NA	NA	NA	NA	NA	22.458745	NA	NA	NA	NA	NA	NA	22.370435	NA	23.03981	22.7350144821631	22.526505	22.731445	22.7937199205269	22.268295	22.5953321089071	22.5096324293973	22.5114079355832	22.4964482590433	22.687453541045	22.46896	22.0331238616033	21.973295	22.905205	22.723555	22.8909930710707	22.703505	22.8690587383183	22.1337439207003	22.809115
Madd_A6PWP8_S155_1	Madd	A6PWP8	S155	1	NA	NA	NA	23.929955	NA	NA	NA	NA	NA	23.937555	NA	23.351825	NA	NA	NA	NA	NA	24.109925	NA	NA	NA	23.442115	NA	NA	NA	NA	NA	23.972075	NA	NA	NA	NA	23.791495	NA	NA	23.46411	NA	23.402645	NA	23.511835	NA	NA	NA	NA	NA
Madd_Q80U28_S819_1	Madd	Q80U28	S819	1	23.819175	23.287175	22.635355	23.2314914423411	23.2048944669759	22.76771	22.5109	22.884075	23.008825	22.8372241169081	22.748825	23.010165	22.201585	22.35448	22.676865	22.769085	22.827285	22.9052532598615	23.041445	23.0763793249659	22.5524602720531	23.0601066496158	23.123355	22.42147	22.80525	23.038575	23.136825	23.478085	22.8741675673208	23.0940778216604	22.851825	22.6590643443257	22.484795	23.0427566384797	23.4714361354164	23.0270769743058	23.033375	22.6228493237345	22.323045	23.585015	22.8085716673657	23.1843768061165	22.929035	22.9846052318461	23.088095
Tcf7l2_Q924A0_S154_1	Tcf7l2	Q924A0	S154	1	NA	NA	NA	NA	23.278935	22.2343	NA	NA	NA	NA	NA	NA	NA	NA	NA	NA	NA	22.653465	20.915075	NA	NA	NA	NA	NA	21.0453110947778	20.946255	21.6047173683714	21.0397981012661	20.746275	20.962465	20.216695145152	21.944435	22.1439804686594	21.213615	22.449095	21.7289314711596	22.090915	NA	NA	NA	NA	NA	NA	NA	NA
Tcf7l2_Q924A0_S156_1	Tcf7l2	Q924A0	S156	1	23.681305	23.909015	23.606895	23.299925	23.724725	23.38385	23.25533	23.655485	23.258685	23.022265	23.112345	23.278945	24.117915	23.19808	23.671955	23.221215	23.223065	23.729495	23.661735	23.167075	23.18783	23.174795	23.951095	23.17206	23.3189980002307	23.669095	23.392535	23.722855	23.454525	23.6195072632427	23.507655	23.8142215475163	22.821685	23.363955	23.057815	23.51591	22.849355	23.067281220093	23.178915	23.391765	23.083585	23.566115	23.4122342668561	22.241225	23.1738497721546
Tcf7l2_F6XQR1_S18_1	Tcf7l2	F6XQR1	S18	1	23.052365	23.161425	23.447865	23.410015	23.201075	23.83157	23.3803	23.249675	23.394745	22.155755	23.608645	23.317145	23.165965	23.66158	23.802085	23.030125	23.427795	22.9454605666332	22.933445	23.068575	23.23542	22.856145	22.722975	23.28611	22.52707	22.927925	23.451225	23.534685	23.303655	22.765715	23.646375	23.667385	23.256305	22.984725	23.370075	23.40735	22.885055	23.081415	23.060835	23.289285	23.077765	23.597055	22.832785	22.467795	22.734235
Wdhd1_P59328_S821_1	Wdhd1	P59328	S821	1	23.412715	21.8950778582192	22.6972104973127	21.9460266221593	22.072065	23.4642941460684	22.72747	23.0932480328323	21.1596657669626	22.062305	21.296485	22.8448439429249	22.2082218432342	21.93756	21.842875	22.005217341756	21.732765119887	21.7724034040092	22.489315	22.0694952329717	22.4328109753057	22.192165	22.2847721701495	22.08598	21.3816730576239	22.1574437314964	22.4166658989124	22.4436432133561	21.813555	22.531335	22.705295	22.5257789066252	21.953075	21.9114334231833	22.3451429640851	22.1838	22.7419981312207	22.7650336623011	22.253805	22.396575	22.5917043094212	22.971305	22.614295	23.0263273652174	22.6973345255654
Steap3_Q8CI59_S17_1	Steap3	Q8CI59	S17	1	25.570845	24.897025	25.004655	24.392145	25.438965	25.05707	25.34252	25.311135	25.840315	24.763095	25.029575	24.7493680117758	25.076495	24.03969	22.739155	25.5016144215299	24.418655	24.396155	24.825775	25.023315	25.06468	24.7865315029764	24.822775	24.68423	24.6547999382399	23.789955	27.105655	23.8492588072598	25.174505	25.238465	25.084175	24.419585	25.029265	24.393025	25.402535	26.2349120681352	24.441395	24.439665	22.737895	23.0594642534624	24.464115	26.631365	24.215515	24.646035	24.830195
Steap3_Q8CI59_S20_1	Steap3	Q8CI59	S20	1	27.412245	27.232415	26.914855	26.703585	28.035395	27.25613	26.89292	27.826305	27.725785	26.499325	27.278105	26.835645	27.504675	27.09815	27.197255	26.801985	26.371725	26.866135	27.216025	27.427495	27.18991	27.424465	27.038145	27.05388	25.60425	26.004525	25.1284539027564	25.946055	27.589975	26.601275	26.700395	25.660235	26.567255	26.162475	27.239895	26.00234	26.164435	26.012865	26.553025	26.353325	26.689825	26.6246580331488	24.527735	25.391695	26.151815
Golga3_P55937_S1387_1	Golga3	P55937	S1387	1	NA	NA	NA	NA	NA	NA	NA	NA	NA	NA	NA	NA	NA	NA	NA	NA	NA	22.009155	NA	NA	NA	NA	NA	21.49886	NA	NA	NA	NA	NA	21.817595	NA	21.998985	NA	NA	21.117505	NA	NA	NA	NA	NA	22.301655	NA	NA	NA	NA
Golga3_P55937_S1479_1	Golga3	P55937	S1479	1	21.9396265498054	21.927855	21.3458256779944	21.5778474162655	21.988085	21.90606	22.3584	22.514598230502	21.212005	22.4202531740253	21.818665	22.1214783878199	21.066565	21.34527	21.5746710932921	21.7884535726935	22.876105	21.913955	22.445455	21.7349691996233	22.2754818006238	21.9698447949971	21.6631600216596	22.44347	22.9332644449454	23.823185	21.249995	22.885935	22.513765	20.3695872331303	23.0476314261888	22.275955	22.693715	21.236985	22.103135	22.35305	23.452145	23.056025	21.9627032867254	23.1253011138391	22.432775	22.117655	22.1666840427241	22.437655	24.058835
Golga3_P55937_S312_1	Golga3	P55937	S312	1	NA	NA	NA	NA	NA	NA	24.16322	23.878845	NA	NA	NA	NA	24.1579102515554	24.7732195994989	24.191525	24.3618973818127	23.8626090389947	24.9125928647253	23.7595233498175	24.2824505641964	24.71616	24.065575	23.938535	25.04654	24.461300826878	23.965245	24.476975	24.0414887790857	24.7405589006588	24.0924555754856	23.6823226495233	24.527445	23.8471857913611	24.944165	24.167165	23.46277	24.1888077196359	24.4317031772855	24.029595	24.4541553006631	25.275475	25.133925	25.318815	24.551905	24.844655
Shroom3_Q9QXN0_S675_1	Shroom3	Q9QXN0	S675	1	NA	NA	NA	NA	NA	NA	NA	NA	NA	NA	NA	NA	NA	NA	NA	NA	NA	23.399595	NA	NA	NA	NA	NA	22.11675	NA	NA	NA	NA	NA	NA	NA	NA	NA	NA	NA	NA	22.153715	22.607535	NA	NA	22.184655	NA	NA	NA	NA
Shroom3_Q9QXN0_S1219_1	Shroom3	Q9QXN0	S1219	1	22.137965	21.846015	22.353145	22.1129908193251	22.423525	22.31507	22.193504474744	21.466985	21.933025	22.257905	21.971205	22.799295	21.844765	22.45341	22.005815	22.326655	23.240305	22.974625	22.7257314657168	23.159015	21.96838	22.0254543910139	21.730465	22.96705	23.70874	22.260475	22.707353507053	21.5064824769638	22.305425	23.053415	21.821915	23.099085	22.341845	22.036015	22.775575	22.9185600726636	22.774195	22.891805	22.230195	22.649885	22.725435	22.446485	22.745865	22.483915	22.858685
Cnot4_Q8BT14_S432_1	Cnot4	Q8BT14	S432	1	25.028635	24.903125	25.162795	25.1821033501005	25.660615	25.38151	24.87944	25.052085	24.768715	25.032832991598	25.612885	25.218385	25.255985	25.28345	24.783935	24.874835	24.871680039927	25.143995	24.895625	25.474395	25.2793503285906	24.905515	24.6605771106615	25.06986	25.4018	24.346535	24.892675	25.329705	25.116025	24.934235	24.870085	24.9292651428888	24.922665	24.719085	25.431715	25.4356599869629	25.569675	24.664615	25.185205	25.210925	25.322495	24.608245	24.161155	24.916665	24.6250102929738
Cnot4_Q8BT14-2_S271_1	Cnot4	Q8BT14-2	S271	1	22.5506523142938	21.9966173561984	22.7132191043517	22.0137972813276	22.322145	22.78604	21.79183	22.386925	22.645595	22.1510867056112	22.061725	21.5334115087274	22.233525	21.8817844811941	21.652685	22.6487790805397	22.060695	21.971355	22.607705	22.757915	21.99508	21.279275	22.452875	21.72357	21.1362966190325	22.1852297500108	21.364095	22.1935335000656	21.7480031924225	21.669955	21.637075	21.338585	21.810385	22.3102987256513	22.714885	22.7509238129445	22.355915	21.523845	22.518845	22.086035	22.8012599686336	21.586285	21.8354806948322	22.4474926065631	22.097005
Cnot4_Q8BT14_S301_1	Cnot4	Q8BT14	S301	1	24.350655	24.420105	24.318525	24.207095	24.278225	25.03946	24.68107	24.5445794448595	25.008795	24.232925	24.908058912241	24.652672410451	23.528065	24.36122	23.729085	24.307675	23.9662189596342	23.528945	23.5043702428095	24.062250853747	23.88872	24.667485	23.9377826758976	23.8703941780582	24.2784969731809	24.556415	24.120695	24.272705	24.2730233360897	24.700875	23.8500087264869	24.593565	24.1429188154569	23.943145	24.330325	24.53379	24.5594518126403	24.487135	24.1791751777508	24.528035	23.973585	24.272955	24.527555	24.417345	23.896115
Cnot4_Q8BT14_S324_1	Cnot4	Q8BT14	S324	1	24.704225	25.340355	25.160715	25.348505	25.181185	25.30253	25.4721	25.498481771142	25.518415	25.445915	25.3011547574658	25.286185	24.323605	25.14556	25.472405	24.936885	25.146225	25.177055	25.385025	25.167135	25.58997	25.693375	25.437195	25.10227	25.110824476706	24.927415	25.071945	25.149175	25.205095	25.161355	25.575095	25.302745	24.972325	25.454705	25.327025412739	25.0494	24.474015	24.404425	24.962335	25.210925	25.082135	25.749925	25.005245	25.2686067444122	25.226725
Ccdc151_Q8BSN3_S559_1	Ccdc151	Q8BSN3	S559	1	NA	22.991525	NA	NA	NA	22.85777	NA	NA	NA	NA	22.289855	23.221835	NA	NA	NA	NA	NA	22.440395	NA	NA	NA	NA	NA	NA	NA	22.858735	NA	NA	NA	NA	NA	NA	NA	NA	NA	NA	23.101165	NA	NA	NA	NA	NA	22.739745	NA	NA
Tnk2_O54967_S800_1	Tnk2	O54967	S800	1	22.909315	22.590875	22.9584703336689	22.693705	23.207085	22.7430375685731	22.67838	22.9219479886788	22.7783988428855	22.695825	22.860035	22.477915	22.856245	23.46301	22.1382666240064	22.4700578289377	22.837055	22.6612304195055	22.882745	21.569915	22.5478511919408	23.093805	22.4940485824291	22.50768	23.04401	22.338455	22.8812157886206	22.3691241186568	22.266705	22.454935	22.2365058101205	22.614905	22.213565	22.584925	22.540655	22.9272508086204	22.079275	21.784225	22.1407987122799	22.4104812314646	22.873735	22.704735	22.4909239744529	22.236225	21.9623147328346
Tnk2_O54967_S772_1	Tnk2	O54967	S772	1	24.195725	24.251135	24.204395	23.901985	24.532525	24.15983	24.14919	23.935695	24.046655	23.682495	24.044435	23.918905	24.530695	24.16395	24.314285	23.559755	23.441565	24.143925	24.232475	23.871745	24.23711	24.064335	24.282255	24.05935	23.42484	23.639115	24.442685	23.653485	23.960705	23.923205	24.096475	23.999735	23.599855	23.818345	24.456035	22.98486	24.137195	23.972505	23.417495	24.157605	24.542765	24.308375	23.687025	23.076135	23.940045
Eef1d_P57776_S133_1	Eef1d	P57776	S133	1	27.962275	27.181915	27.615855	28.005755	27.997425	27.99623	27.26988	28.188005	28.086595	28.358955	29.217985	28.620695	27.316405	27.75831	26.906085	27.335795	28.181145	28.053505	28.232885	28.181655	28.17763	28.057775	27.110265	27.86434	28.05887	28.441865	27.423195	27.701115	28.212025	27.480945	27.146865	27.527565	27.836625	27.809085	26.670295	26.92288	27.854735	27.424115	27.505735	28.492105	27.006405	28.846105	27.584865	28.269645	27.899385
Eef1d_P57776_S162_1	Eef1d	P57776	S162	1	33.185355	32.716065	32.960235	32.918895	32.886045	33.65895	33.24299	32.897875	33.003045	33.165425	32.720245	33.366215	32.758175	32.70748	32.782475	32.997385	33.249695	32.885805	32.502375	32.814525	33.04847	33.251665	32.948045	32.89447	33.33057	26.095145	32.737425	32.674875	32.845845	33.001125	33.092885	32.430915	32.921625	33.105645	32.930365	33.07425	32.594545	32.384455	33.157585	33.161985	32.619035	33.169895	33.037865	32.276435	32.865855
Eef1d_P57776_S35_1	Eef1d	P57776	S35	1	23.073845	NA	NA	NA	NA	NA	NA	NA	23.644355	NA	23.779225	23.293035	22.8751875242241	22.4746030931719	22.9670890384321	23.05278208466	23.070205	22.819235	22.831515	22.644265	22.31797	22.5976990768043	23.497305	22.1569417852249	22.3381	NA	NA	23.440405	NA	NA	NA	23.420715	NA	NA	NA	NA	NA	NA	NA	NA	NA	NA	NA	NA	23.066765
Eef1d_P57776-2_S40_1	Eef1d	P57776-2	S40	1	24.850235	NA	NA	NA	NA	NA	24.36838	NA	NA	NA	NA	NA	24.845865	NA	NA	NA	NA	NA	23.815465	NA	NA	NA	NA	NA	NA	NA	24.368495	NA	NA	NA	NA	NA	23.929675	NA	NA	NA	NA	NA	NA	NA	NA	NA	NA	NA	NA
Eef1d_P57776-2_S41_1	Eef1d	P57776-2	S41	1	24.3558915186505	24.977795	24.7808169964369	25.1660958409408	24.970885	23.66867	24.7022876420628	24.718845	24.625105	24.358365	24.465825	24.055885	24.4167289836911	24.51375	24.115165	24.2769172267084	24.758075	24.191765	24.3386146603074	24.316825	23.5735766155709	23.774075	23.6409292157425	23.70717	24.24223	24.398615	24.5567982261016	24.206735	24.515355	23.563975	23.824935	24.0073761834729	24.7913781072982	23.877235	24.491945	23.38445	24.322305	23.904035	24.0926602766721	24.0809134008547	24.179395	23.930645	24.1872029587061	23.951585	23.519355
Afap1l2_Q5DTU0_S484_1	Afap1l2	Q5DTU0	S484	1	22.7911671174701	22.985865	22.6802850612086	21.9239406078373	22.396795	22.69418	23.0742399170868	22.930309470908	24.028395	23.0072063163551	22.742125	23.0600178927819	NA	NA	NA	NA	23.178075	NA	NA	NA	NA	NA	22.866005	NA	22.66564	23.094315	22.174255	23.063527294655	23.198725	23.215165	22.458665	22.8746519181165	22.501425	22.7713215315829	22.3231956037007	23.39889	22.923845	22.966665	22.459422012888	22.585775	23.349285	21.6801469536692	22.3017079283278	23.0989662373479	21.872535
Afap1l2_Q5DTU0_S589_1	Afap1l2	Q5DTU0	S589	1	24.256415	24.017345	23.6536123111406	23.6037567604791	23.765275	24.85695	24.7480469203313	23.673745	23.285185	23.508085	24.260905	24.4775590003402	24.227605	23.48157	23.615995	23.0055843131447	24.655355	24.0473445949781	23.3772899125702	23.977375	23.67768	23.6382145547738	23.323093306131	24.4710651949468	23.59438	24.2683148972482	24.304325	23.608155	24.259715	24.2683943333799	24.3888168281385	23.771115	23.7155159816689	23.710785	24.2431745591244	23.9242388954468	23.985685	24.432325	24.1297029692406	24.5943343265566	24.152085	23.9521790421237	23.7271804696423	23.9318751997014	24.079965
Mtus1_Q5HZI1_S1181_1	Mtus1	Q5HZI1	S1181	1	22.042415	21.973835	22.268305	NA	NA	NA	NA	NA	NA	NA	NA	NA	22.8731432190549	22.6644	21.844825	22.6077337190436	21.83231720153	22.492795	22.257275	23.078615	22.119012535035	23.4499452911559	22.0706216424978	22.3760529248523	22.01442	23.258645	22.390395	21.9461393285459	21.914075	22.3165214143204	22.8402574543748	21.190315	22.4675191215648	22.6715172402858	23.0371965219967	21.7826352307962	23.509865	22.713595	22.849485	22.3763819180863	21.784835	22.229625	21.7912776548499	23.1779995647191	22.3261926997906
Mtus1_Q5HZI1_S1199_1	Mtus1	Q5HZI1	S1199	1	27.938875	27.835715	28.178255	27.908885	28.048745	27.64677	27.43005	28.054795	28.501755	27.930595	28.937835	28.081675	27.805535	28.05285	27.415975	26.906035	28.379705	27.850825	27.790385	28.183515	27.74609	28.127945	27.561205	27.20412	28.29825	28.082695	27.978755	28.256415	28.082225	28.202005	27.748275	28.071535	27.879345	28.323795	28.647585	27.69983	27.707315	27.733005	28.808085	27.952895	27.813335	28.099005	27.282465	28.134865	27.533305
Mtus1_Q5HZI1_S1201_1	Mtus1	Q5HZI1	S1201	1	25.4878594170352	25.2238589625581	25.465585	25.480565	25.0348668988775	24.86299	25.13278	24.8114547681409	25.2876387105681	25.169515	24.9623816232696	25.4524620201243	27.250085	27.16841	27.099295	26.760435	24.5634137765029	27.108875	26.888405	26.453055	21.13816	27.157195	25.2389451809173	26.9254364176297	26.013799304238	24.917583682502	25.977895	25.624115	25.8085097111789	25.177555	25.824755	25.2351797115459	25.560265	25.068975	25.607985171072	25.3893076384395	NA	NA	27.959475	27.492855	NA	NA	26.936625	NA	NA
Mtus1_Q5HZI1_S1203_1	Mtus1	Q5HZI1	S1203	1	NA	NA	NA	NA	NA	NA	NA	NA	NA	NA	NA	NA	NA	NA	NA	NA	NA	NA	NA	NA	NA	NA	NA	NA	26.02232	NA	NA	NA	NA	NA	NA	NA	NA	NA	NA	25.0543	NA	NA	NA	NA	NA	27.102495	NA	NA	NA
Mtus1_Q5HZI1_S1204_1	Mtus1	Q5HZI1	S1204	1	23.766415	23.9901180609859	23.0788724608479	22.528355	23.517525	23.3821173239049	23.6957947333068	23.6474284028645	23.272545	23.3798061199159	23.612605	22.999615	NA	22.66684	NA	NA	NA	NA	NA	23.296215	NA	NA	NA	22.089	23.2832789726891	23.000205	23.3623007161715	22.896325	23.1912178493412	23.012275	23.0954092776696	22.620265	22.9161326915793	23.3967713888224	22.969085	23.49242	22.756175	22.8942459349247	23.3739059390053	22.6725311184662	22.014875	22.732515	22.7440292798035	22.864285	22.3180878852623
Mtus1_Q5HZI1_S1208_1	Mtus1	Q5HZI1	S1208	1	25.360845	NA	NA	NA	NA	NA	NA	NA	NA	NA	NA	NA	NA	NA	NA	NA	26.724695	NA	NA	NA	NA	NA	26.224525	26.22704	NA	NA	NA	NA	NA	NA	NA	25.293005	NA	NA	25.472455	NA	NA	NA	NA	NA	26.734165	NA	NA	26.466755	NA
Mtus1_Q5HZI1_S1143_1	Mtus1	Q5HZI1	S1143	1	26.421525	25.461405	26.357925	25.663265	25.818055	25.6382323766082	25.38529	26.095165	25.6020211821087	24.911575	25.7882832980334	25.5570828839694	26.796305	26.15703	25.661815	25.648685	26.324335	25.821505	25.833095	26.185305	25.310724628712	25.149995	25.885145	25.3719643847048	26.36557	26.094495	25.854585	26.425155	25.833925	25.169725	25.801395	26.135305	25.1625275492244	25.417125	26.977945	25.40711	26.978405	26.373275	27.1902388212692	26.452215	26.4092136777304	26.1772889942491	25.385365	26.437975	26.379245
Mtus1_Q5HZI1_S1185_1	Mtus1	Q5HZI1	S1185	1	23.304865	NA	24.328315	23.609135	NA	NA	NA	NA	NA	NA	NA	NA	23.802755	NA	NA	NA	NA	NA	23.752525	NA	NA	NA	NA	NA	NA	24.187525	NA	NA	23.846955	NA	NA	24.051435	NA	NA	NA	23.46899	23.662965	NA	NA	NA	NA	NA	NA	24.221975	NA
Mtus1_Q5HZI1_S1195_1	Mtus1	Q5HZI1	S1195	1	26.258585	26.363075	26.051295	26.198685	26.239385	25.78024	25.62625	26.444475	26.838125	26.062045	26.907495	26.255565	26.113055	26.42251	25.888105	26.7026318285808	26.706025	26.443705	25.976045	25.178935	25.94076	26.148175	27.055255	26.01157	26.37468	26.441815	26.427245	26.740555	26.574885	26.588995	26.225045	26.707835	26.485125	26.529835	25.662125	26.24061	26.067495	26.089695	27.055015	26.405815	26.308635	26.405995	25.659325	26.378135	25.603165
Mtus1_Q5HZI1_S1023_1	Mtus1	Q5HZI1	S1023	1	23.268675	22.9227944902174	23.0243450526022	22.829685	22.6956266763459	23.0553908685039	22.9929510335969	23.168585	23.227675	22.513675	22.910325	23.150215	23.023675	21.84817	22.287415	21.331735	22.0360595932853	21.6361213103358	21.928745	23.107795	23.05947	23.602905	22.9237235965231	21.39057	22.40986	23.0582980249571	21.956461003881	23.0417585531285	22.043675	23.3206664250537	23.191355	22.557325	22.551225	22.953115	23.519195	23.04913	23.2121303562314	21.948145	23.939995	23.425175	23.2528384075841	23.280675	23.197535	23.7016337360268	23.032413868115
Tpm3_P21107_S272_1	Tpm3	P21107	S272	1	NA	NA	NA	22.306295	NA	NA	22.68924	NA	NA	NA	NA	NA	NA	NA	NA	NA	NA	NA	NA	22.617965	NA	NA	NA	23.72936	23.40676	NA	NA	22.309555	NA	NA	NA	NA	NA	NA	22.905325	NA	NA	NA	NA	23.183405	22.325345	NA	23.379015	22.888955	NA
Tpm3_P21107_S284_1	Tpm3	P21107	S284	1	NA	NA	NA	NA	NA	NA	NA	NA	NA	NA	NA	NA	NA	NA	NA	NA	23.824935	NA	NA	NA	23.84415	NA	24.432615	NA	NA	NA	NA	NA	23.985145	NA	NA	NA	23.056475	NA	23.410685	23.41686	NA	NA	NA	NA	22.787515	NA	NA	NA	23.455145
Edc4_Q3UJB9_S880_1	Edc4	Q3UJB9	S880	1	NA	NA	NA	NA	27.944565	NA	NA	NA	28.375225	NA	NA	NA	NA	NA	NA	NA	NA	NA	NA	NA	NA	28.054055	NA	NA	NA	NA	NA	NA	NA	NA	NA	NA	NA	NA	28.320445	NA	NA	NA	NA	NA	NA	28.403235	NA	NA	NA
Edc4_Q3UJB9_S884_1	Edc4	Q3UJB9	S884	1	27.286845	28.198095	28.525965	28.033105	27.8794726015672	28.11634	28.28335	27.956075	27.5731959792341	28.0620341903306	28.303875	28.256755	27.123855	28.30782	28.066755	28.385345	28.200915	28.200585	28.094095	28.278265	28.27899	23.152915	28.335505	29.9265237082072	25.9291	28.521615	28.481365	28.153485	27.867855	28.254455	27.854935	28.316205	28.308565	27.695915	28.4306449256622	27.88258	27.925735	27.967525	27.892825	27.972045	28.267615	28.6179872103241	28.212545	28.160295	27.6930315711223
Edc4_Q3UJB9_S727_1	Edc4	Q3UJB9	S727	1	25.541405	27.009905	27.526325	27.526975	27.013955	27.72807	27.78196	27.526615	27.372375	27.626265	26.451115	27.780015	25.208545	27.12613	27.380815	27.666865	27.201755	27.424715	27.707605	27.781865	27.70698	27.877525	26.648325	27.52885	25.44164	26.865305	27.377595	27.444435	26.560895	28.128955	27.651805	27.146165	27.616275	27.595515	26.808535	27.29804	26.096685	26.631265	27.435285	25.9463875327331	26.997815	27.671655	27.526895	26.836535	27.745265
Edc4_Q3UJB9_S733_1	Edc4	Q3UJB9	S733	1	24.671995	25.302295	25.316445	24.994505	25.377275	25.43858	25.27865	25.690605	25.448245	25.098675	24.352725	25.392675	24.933975	24.9456	25.219745	25.361305	24.753695	24.8646859884139	25.383275	25.173295	25.73471	25.407845	24.957575	25.7306	24.53724	25.133515	25.138285	25.349625	25.224585	25.619015	25.104425	25.762095	25.592795	25.485425	25.183114248843	25.03226	24.160475	24.549975	25.355525	25.239445	25.338635	25.665015	25.171065	25.278765	25.441065
Syvn1_Q9DBY1_S608_1	Syvn1	Q9DBY1	S608	1	21.487895	21.37063409916	21.4310962206626	21.9957256264147	22.434465	22.31718	22.0156614816811	22.346295	20.991365	22.0762746613667	21.775955	21.6952154343987	22.251955	NA	NA	NA	21.680805	21.236445	NA	NA	NA	NA	NA	NA	NA	NA	NA	NA	NA	NA	NA	NA	NA	NA	21.073295	NA	NA	NA	NA	NA	22.016975	NA	NA	NA	21.378105
_A0A0R4J1R7_S2_1		A0A0R4J1R7	S2	1	NA	NA	NA	NA	NA	NA	NA	NA	NA	NA	NA	NA	NA	NA	NA	NA	NA	NA	NA	23.305935	23.33807	NA	22.426015	NA	NA	NA	NA	NA	23.180985	NA	NA	NA	NA	23.151225	22.490455	NA	NA	NA	NA	22.754535	NA	NA	NA	NA	NA
_A0A0R4J1R7_S3_1		A0A0R4J1R7	S3	1	NA	NA	NA	NA	NA	NA	NA	NA	NA	NA	NA	NA	NA	NA	NA	NA	NA	NA	NA	23.305935	23.33807	NA	22.426015	NA	NA	NA	NA	NA	23.180985	NA	NA	NA	NA	23.151225	22.490455	NA	NA	NA	NA	22.754535	NA	NA	NA	NA	NA
Thra_P63058_S12_1	Thra	P63058	S12	1	23.258335	23.046475	NA	22.223945	NA	NA	NA	NA	21.447395	NA	NA	NA	23.160015	22.72191	22.166505	21.986865	22.1880269575656	21.828425	22.814095	21.697565055833	22.0444797346968	21.8334053474731	21.6893423559933	22.4198657621764	NA	22.633635	NA	21.809675	NA	22.473165	NA	NA	NA	NA	NA	NA	23.042535	NA	NA	21.742805	NA	21.963875	NA	NA	NA
Crem_P27699_S284_1	Crem	P27699	S284	1	24.336157478517	24.4892248624353	24.1386635123015	24.6690665373875	23.655785	23.51907	24.9789471759322	23.8025695670487	24.622105	24.436185	24.4250948061754	24.454325	NA	NA	NA	NA	23.739215	23.272715	NA	NA	NA	24.187475	24.157115	NA	NA	NA	NA	NA	23.829665	NA	NA	23.810325	NA	NA	NA	NA	23.139555	NA	NA	NA	23.402515	24.188875	NA	NA	NA
Taok3_Q8BYC6_S359_1	Taok3	Q8BYC6	S359	1	25.2857522755695	25.4292518909314	25.558655	24.907035	25.781845	25.6501062916858	25.2118118946612	25.022485	25.5934715264197	25.168855	25.535935	25.811755	25.0930096212219	25.4173934749679	25.0698203784941	25.307835	25.1841394049353	25.405985	25.217155	25.217215	25.1733433232537	24.961785	25.254485	25.33198	25.0522643768066	25.040195	25.191795	24.9020957084307	25.1357566379689	24.859088335548	24.805465	24.5783869146659	25.033035	24.558085	25.023525	24.94418	NA	NA	NA	NA	NA	NA	NA	NA	25.080425
Taok3_Q8BYC6_S324_1	Taok3	Q8BYC6	S324	1	26.436445	25.989065	25.892315	25.481045	26.270085	26.28078	25.70884	25.266335	25.649385	25.428525	26.052515	25.552155	26.472325	25.34491	26.786005	26.458585	25.924475	26.252865	25.632365	25.957305	26.00007	26.720695	25.509095	26.13673	25.99468	25.959805	26.118335	26.307705	26.504515	25.631415	25.256865	25.801135	25.859675	26.077455	25.978975	25.69309	26.340615	26.010605	25.595795	25.761685	26.827125	25.156655	25.310195	25.502285	25.170455
Lrrtm2_Q8BGA3_S117_1	Lrrtm2	Q8BGA3	S117	1	22.624605	25.8452245800724	25.327535	24.141595	23.1581819105103	23.693026589963	24.74154	24.0348930096588	26.012165	24.526565	25.049665	24.0439649924722	23.349555	24.37713	23.658915	23.305005	24.627085	23.730235	23.4480705763852	26.312695	24.75716	22.6015298371949	25.751565	26.1206135062828	21.71542	23.036555	24.180435	23.650645	22.3233831512309	23.319715	24.582965	23.213085	22.4128962973225	24.627265	24.4544658867581	24.1471	24.1821512441927	22.663935	23.5363180947361	24.460645	23.478715	24.048985	23.5918433160309	23.030835	25.090345
Lrrtm2_Q8BGA3_S118_1	Lrrtm2	Q8BGA3	S118	1	22.624605	24.6381186950084	25.327535	24.141595	23.6680800362218	23.8577951149436	24.74154	25.0730903880593	26.012165	24.526565	25.049665	25.0119728212843	23.349555	24.37713	23.658915	23.305005	24.627085	23.730235	23.9947449702191	26.312695	24.75716	25.2995337667351	25.751565	24.6190218074228	21.71542	23.036555	24.180435	23.650645	23.4321135436423	23.319715	24.582965	23.213085	24.4171517751068	24.627265	23.1782588011651	24.1471	24.351347065202	22.663935	24.0509304122857	24.460645	23.478715	24.048985	24.4992288708824	23.030835	25.090345
Cdc23_Q8BGZ4_S588_1	Cdc23	Q8BGZ4	S588	1	NA	NA	NA	NA	NA	NA	NA	NA	NA	NA	NA	NA	NA	NA	NA	NA	NA	NA	NA	NA	NA	NA	NA	NA	NA	NA	NA	NA	22.836675	NA	NA	NA	22.267695	NA	22.815645	NA	NA	NA	NA	23.000705	NA	NA	NA	NA	22.395035
Hipk2_Q9QZR5_S827_1	Hipk2	Q9QZR5	S827	1	22.6571710135555	23.514585	22.577255	22.771785	23.094115	22.5056477487786	22.40913	23.1984181375133	22.744325	22.4758718308523	22.9157524832403	23.4474317909163	21.91698830843	23.07225	22.814015	21.871645	22.3030035612986	23.536915	22.844775	22.9483796455938	22.199	22.8837993497587	23.0831738606438	23.3715812505422	23.12157	22.545825	22.450745	23.561865	23.0081427536804	23.542505	22.752535	23.3717242649798	22.3336939594689	22.849675	23.4012571870312	23.3673750549883	23.854765	23.322685	22.708195	23.039145	23.805125	23.019375	23.8895129868667	23.9241582722333	22.285245
Trmt10a_Q8C1Z8_S323_1	Trmt10a	Q8C1Z8	S323	1	NA	NA	NA	NA	NA	NA	NA	NA	NA	NA	NA	24.569525	NA	NA	NA	NA	NA	24.285135	NA	24.202695	NA	23.911885	NA	NA	NA	NA	NA	NA	24.145355	NA	NA	NA	NA	NA	NA	NA	24.403465	24.333672963009	24.5319507905816	24.2019944971571	24.1284166330671	23.877485	24.518925	24.263155	24.362515
Trmt10a_Q8C1Z8_S324_1	Trmt10a	Q8C1Z8	S324	1	24.629535	24.632235009233	24.4958370147729	24.006665	24.748545	24.09776	23.9669	24.433345	24.479355	24.2780560418816	24.292145	24.569525	24.694865	24.1113815841439	24.488015	24.343085	23.746975	24.593938612211	24.213045	24.202695	23.63521	23.911885	24.054825	23.92994	24.69871	24.457075	24.276838795402	24.113185	24.7627733921382	23.875045	24.270825	24.412495	24.234625	24.105365	24.490195	24.2302106684201	24.403465	23.7416834834478	23.983135	23.942585	24.439105	23.877485	24.3460720860917	24.3689434614204	24.362515
Trmt10a_A0A0R4J205_S315_1	Trmt10a	A0A0R4J205	S315	1	24.337565	23.947265	23.582145	23.604275	24.025875	23.81259	23.99148	24.251205	24.346565	23.610805	23.751165	23.986365	24.012325	24.04984	23.803045	23.750965	23.519695	23.647845	24.195905	23.501665	23.74212	23.614675	23.109815	23.74686	23.79394	23.972405	23.687615	23.882355	23.906805	23.415275	24.001215	23.778575	23.990775	23.526585	24.529615	23.43081	24.108675	23.651425	23.612855	23.432125	23.728115	23.598685	24.088435	24.123965	23.942245
Trmt10a_Q8C1Z8_S22_1	Trmt10a	Q8C1Z8	S22	1	24.101735	24.264505	24.287215	22.976695	23.805705	24.01594	24.00977	24.541815	24.391225	24.506255	23.667375	23.6977233831617	23.975275	24.21047	23.701935	23.8671769260591	23.831095	23.978755	24.036645	24.355815	23.852	23.7282907221168	23.752885	23.35787	24.04416	23.628725	23.532845	23.437395	23.881975	23.787105	23.933285	24.295845	24.193845	23.724315	24.507035	23.01013	23.990065	24.263385	23.716205	23.537985	24.500615	23.445485	24.632245	24.825535	23.952365
Mocs2_Q9Z223_S23_1	Mocs2	Q9Z223	S23	1	NA	NA	NA	23.933725	NA	NA	NA	NA	23.603415	NA	NA	NA	23.794425	NA	NA	23.490595	NA	NA	NA	NA	NA	NA	NA	NA	NA	NA	NA	NA	23.847905	NA	NA	NA	NA	NA	NA	23.11851	NA	NA	NA	NA	NA	24.042245	NA	NA	NA
Cys1_Q8R4T1_S116_1	Cys1	Q8R4T1	S116	1	25.938445	25.992305	25.134135	25.509805	24.354625	23.89066	24.7381	23.063415	25.041915	23.878525	22.379425766302	22.604365	25.705655	26.3438	25.653045	25.898215	24.6918545459519	26.049735	25.624425	24.785875	25.71485	24.682235	25.3676238017424	25.1013675504049	25.60052	26.212765	26.136615	25.386955	24.978555	25.118495	24.437695	24.156115	23.387665	25.800045	25.4763085765372	25.1052928135803	26.027255	26.727685	25.973515	25.398855	24.614215	24.861825	23.857715	23.394995	24.762905
Cys1_A0A0R4J216_S30_1	Cys1	A0A0R4J216	S30	1	21.536735	NA	NA	NA	21.803965	NA	NA	22.529015	NA	NA	21.565345	NA	NA	NA	NA	21.853475	22.027655	22.835885	NA	22.514245	NA	NA	NA	NA	22.3776088359669	22.5429836859826	22.1957955079633	22.5486099831943	22.704115	22.2351768800841	22.4668105515485	22.496875	22.586915	22.108965	22.283585	22.6658	21.509505	22.0873448156784	22.9492252881072	22.9345286933343	22.077545	22.4438813464701	22.251368824382	22.785165	22.999245
Bscl2_Q9Z2E9_S314_1	Bscl2	Q9Z2E9	S314	1	23.190275	23.987865	NA	NA	NA	NA	22.09779	NA	NA	23.689805	NA	NA	NA	27.6199	NA	NA	NA	24.388655	NA	NA	NA	NA	NA	NA	NA	NA	NA	NA	NA	27.967815	27.077375	23.689255	NA	NA	NA	NA	NA	NA	NA	23.229405	NA	NA	NA	NA	NA
Bscl2_Q9Z2E9_S321_1	Bscl2	Q9Z2E9	S321	1	25.825215	25.985935	25.876565	25.999855	25.831245	26.22945	26.03882	26.276385	26.268315	26.1926873242083	25.696715	26.486185	25.120615	26.33128	26.4533515378084	26.195835	26.085275	26.638645	26.060765	26.3471641065339	25.97074	25.760425	25.560695	25.9922	25.36469	26.636435	26.246485	26.9421302211897	26.347445	26.503155	26.183945	27.417455	26.568945	25.864315	27.174645	25.34987	26.614755	27.129755	25.625165	26.023745	26.504805	26.826935	26.306505	26.669285	26.125265
Sept10_Q8C650_S413_1	Sept10	Q8C650	S413	1	25.142025	25.653465	NA	NA	24.016945	NA	NA	NA	23.913205	NA	NA	NA	24.863485	NA	NA	NA	NA	25.357935	24.320255	23.234585	NA	NA	NA	NA	23.80421	23.1903778942756	24.6552637272147	24.305471562707	24.582025	24.909525	24.793586189527	23.525255	23.862005	24.490225	24.8491537064099	25.099727156278	24.950615	25.647485	25.156065	24.1400886958659	23.5121797022568	24.7417647566261	24.5187520554627	24.0896850929737	23.744735
Suds3_Q8BR65_S234_1	Suds3	Q8BR65	S234	1	NA	22.890785	23.380295	NA	NA	22.93904	NA	NA	23.278305	NA	NA	NA	NA	22.94354	NA	NA	NA	NA	NA	NA	23.24155	NA	NA	NA	NA	NA	NA	NA	NA	23.158335	22.874185	NA	21.798925	22.235495	NA	NA	NA	NA	NA	NA	NA	NA	NA	NA	NA
Ei24_Q61070_S47_1	Ei24	Q61070	S47	1	NA	NA	NA	NA	21.006875	21.28844	NA	NA	NA	NA	NA	NA	22.926165	21.63554	21.981905	21.707205	22.449875	22.577565	22.111535	22.456195	21.39043	21.671605	22.353715	22.68818	NA	NA	NA	NA	NA	NA	NA	NA	20.121105	NA	NA	NA	22.366505	22.693305	22.345105	22.635805	23.049415	23.268935	22.272857646987	21.673905	21.939675
Ei24_Q61070_S326_1	Ei24	Q61070	S326	1	NA	NA	NA	NA	20.975295	NA	NA	NA	NA	NA	NA	NA	NA	NA	NA	NA	NA	NA	21.796895	NA	20.85544	NA	22.351825	NA	NA	NA	NA	NA	NA	20.512585	NA	NA	22.056295	NA	20.751615	20.08837	20.5712058847102	21.380505	20.266525	21.7986154141998	21.279155	21.546475	20.471915	21.5070629666751	21.462735
Ei24_Q61070_S56_1	Ei24	Q61070	S56	1	27.015595	27.671855	27.218075	26.392815	27.546155	27.74615	27.31371	27.0988512585386	26.304555	27.055035	27.283525	26.887945	26.666665	27.18658	27.646185	26.750745	25.440585	27.166185	27.497365	26.7349507343246	26.02952	27.937905	27.127155	27.52561	26.39242	27.220515	26.899065	27.094765	27.572255	27.908075	27.669915	27.385085	26.505805	27.869075	27.421775	26.76368	27.127655	27.327855	26.909045	27.153265	29.261805	27.836155	26.191645	25.777675	27.336165
Xpo4_Q9ESJ0_S521_1	Xpo4	Q9ESJ0	S521	1	23.179245	23.3089551097947	23.1760938115111	23.7469165224731	24.101125	23.73958	23.01268	23.416645	23.652135	23.7502112138783	23.403445	23.364715	23.870245	23.68685	23.734955	23.0250310959639	24.127245	23.649805	23.491485	23.712055	23.01423	24.2011335750416	23.020415	23.69196	23.0132	23.1399084935218	23.6692315820234	23.4486551080213	23.771855	23.413115	23.0278658464678	23.088595	22.6630495104121	22.9592662170157	23.221805	22.4713	23.608245	23.324805	23.4010814105042	23.333245	23.451185	23.489415	23.0973430380747	23.3347843769884	23.3921058610788
Unc13d_B2RUP2_S149_1	Unc13d	B2RUP2	S149	1	25.036765	24.764215	24.792895	24.070825	25.055405	25.32141	25.00726	24.913125	24.308795	23.943465	24.037635	24.512695	25.339295	24.10605	24.804055	24.503355	23.802575	24.822335	25.391325	24.507615	24.42583	24.605665	25.513815	24.01066	24.20165	23.853015	24.931085	24.034055	25.271415	24.608375	24.183985	23.933695	24.2146289138777	24.061125	24.371575	24.75732	24.537965	24.791905	24.015235	24.615605	25.130735	24.790065	24.8567038026068	23.674925	24.487895
Otud4_B2RRE7_S554_1	Otud4	B2RRE7	S554	1	25.042995	25.142235	24.485345	24.242585	23.9874721318693	23.49627	24.65348	23.3534215472383	23.1607062049812	24.2901426167061	23.1835374556776	23.154605	25.174755	25.15711	24.982765	24.487865	24.6781082959085	25.255885	24.8401664332228	24.992185	24.75678	24.144375	24.8060190151074	24.9223404475055	24.82654	25.480535	25.368045	24.793765	24.468515	25.303025	24.422395	24.638755	24.985835	24.343935	21.819465	24.6907328828501	25.796205	25.972995	24.514915	24.622215	25.446345	25.043875	25.013015	23.459993020988	25.789015
Otud4_B2RRE7_S1016_1	Otud4	B2RRE7	S1016	1	23.646225	NA	NA	NA	NA	NA	23.27823	NA	NA	27.007695	NA	NA	23.503585	NA	NA	NA	24.735665	NA	NA	24.132155	NA	NA	NA	24.22425	NA	NA	NA	NA	NA	NA	NA	NA	NA	NA	NA	NA	24.4683195419615	22.400391362489	26.484555	24.093075	24.350795	22.9436127294724	24.706778817788	23.5494276262681	24.521115
Otud4_B2RRE7_S1017_1	Otud4	B2RRE7	S1017	1	23.1449860494633	23.841775	23.1360386907475	22.806155	24.7575819208575	23.66531	23.4619	23.8311723624621	24.0506160007575	23.342335	24.243645	24.5059551525951	24.378583593985	23.55138	24.282695	23.9425832024334	24.2420750231066	24.345015	24.2785241277778	24.0077474012369	24.28177	23.831235	23.701855	24.22425	24.10314	24.058265	23.870935	24.042531861207	23.841315	24.128855	24.6708453682169	24.977145	24.774565	24.517355	24.479425	24.60277	24.310145	24.482145	24.3192093282148	24.093075	24.1870974674896	24.326875	24.362865	24.135215	24.5522919551002
P2ry2_P35383_S329_1	P2ry2	P35383	S329	1	24.043285	24.782815	24.863985	24.287105	24.670365	24.63868	24.47506	24.573315	24.419835	25.093235	23.731735	24.478345	24.636215	24.25417	24.402495	24.170385	23.597715	25.085645	24.906115	24.395595	24.02498	24.072325	24.454655	24.78468	23.697	24.661475	24.472815	24.819825	24.403665	24.957345	24.490545	24.977725	25.144565	24.931485	24.143425	24.67273	24.879885	24.611785	24.353465	24.650515	25.270175	25.978435	24.423445	24.492995	25.183955
P2ry2_P35383_S350_1	P2ry2	P35383	S350	1	NA	NA	21.934065	NA	NA	21.07295	NA	NA	NA	NA	NA	21.320405	21.647295	NA	NA	NA	NA	NA	NA	21.904165	NA	NA	NA	21.96212	21.8018445175261	22.121595	22.623920419744	22.1314639949518	22.1223363996989	21.790205	21.9017872985886	21.857675	22.492195	21.567665	21.4017886090449	21.9165005734474	21.864955	21.858145	22.3519206618913	22.0292871700975	22.386605	22.321235	22.0183836784022	22.111035	21.8951066698481
Eif2d_Q61211_S238_1	Eif2d	Q61211	S238	1	23.4007292066196	22.5883103692378	22.1994183385257	22.9256102216591	23.185535	22.2641	22.84548	23.430065	22.125005	21.7209093791911	24.3400269109126	22.6419387354237	22.524915	NA	NA	21.733045	NA	21.491415	NA	NA	NA	NA	NA	NA	NA	NA	NA	NA	NA	NA	NA	NA	NA	NA	NA	NA	NA	NA	NA	NA	NA	21.787885	21.588355	NA	NA
Eif2d_Q61211_S241_1	Eif2d	Q61211	S241	1	21.731005207887	22.8595313107215	23.2568473979978	21.7867324031251	23.185535	22.2641	22.84548	23.430065	22.125005	23.3201150731946	22.5951316311985	23.3538532136924	22.524915	NA	NA	21.733045	NA	21.491415	NA	NA	NA	NA	NA	NA	NA	NA	NA	NA	NA	NA	NA	NA	NA	NA	NA	NA	NA	NA	NA	NA	NA	21.787885	21.588355	NA	NA
Ssh2_Q5SW75_S487_1	Ssh2	Q5SW75	S487	1	22.914895	23.3241480847212	23.0869357611267	22.630855	23.419215	22.61138	23.07704	22.893075	22.168015	22.5874668902852	23.254745	22.983395	NA	NA	23.327745	22.368705	NA	22.839735	NA	NA	NA	NA	NA	23.10516	23.0096507806618	22.759755	23.3792452524566	23.481945	22.4475744126468	23.037945	22.9393516715496	22.8674581855211	22.903435	23.182515	22.571364215688	22.52166	22.2110374906517	23.0105700271808	23.873305	22.7386300799281	22.6981403929255	22.960325	22.817905	22.6429538890771	22.730725
Ssh2_Q5SW75_S1217_1	Ssh2	Q5SW75	S1217	1	24.033255	24.733925	24.169375	23.540625	23.9435697144768	24.60279	24.3327	24.581515	24.2033983333458	24.4554456903632	24.157965	23.894725	24.519525	24.27655	23.875785	25.791079481096	24.000515	24.563585	24.1435741124189	25.337375	25.0412735816765	24.292895	24.833305	24.24825	23.73978	24.076035	23.938345	24.292925	24.605705	24.3692533266701	24.5135798321168	24.178275	25.0940149592547	24.291265	24.181615	23.81777	25.065335	24.8658811446318	24.1909104735362	23.869155	24.638335	24.604315	24.5757247384434	23.760485	24.006825
Ssh2_Q5SW75_S461_1	Ssh2	Q5SW75	S461	1	24.698475	24.110325	23.166785	23.4919162443996	22.6765021382551	22.25761	22.9050187258916	23.3983265046675	24.0218259654122	22.1821604193458	24.3473377349104	22.526015	23.531325	23.41298	23.3635916673756	23.4294638596132	23.4547911820942	23.538085	23.350815	23.5250979883968	23.22649	23.4268272196639	23.58707575354	23.5338650489465	21.8639822977624	23.362115	23.574595	22.962125	22.8706124131862	22.982075	22.642955	21.324215	23.491063132946	21.7338004995256	22.3132604321065	22.556276434553	23.889745	23.190615	NA	NA	NA	23.829645	NA	NA	NA
Ssh2_Q5SW75_S463_1	Ssh2	Q5SW75	S463	1	NA	24.515005	22.972105	NA	NA	NA	NA	NA	23.244555	NA	NA	22.717565	NA	NA	23.230465	23.545275	NA	NA	NA	NA	23.2757	NA	NA	NA	22.33972	22.6681167307174	23.654735	22.529525	22.1091460341736	21.985755	22.132835	22.8951666764597	23.0016268907641	23.0825740741057	22.5827388719115	22.5442656885725	24.056225	23.607495	23.258675	NA	NA	NA	NA	NA	NA
Kctd12_Q6WVG3_S153_1	Kctd12	Q6WVG3	S153	1	26.0105060436941	26.186365	26.693905	26.98151106014	27.157105	26.71522	26.47909	27.112025	26.263975	26.4364875955064	26.335085	26.599685	25.670605	26.27748	26.7815626548725	26.294905	26.5521160861978	25.831495	26.079725	26.661865	27.35365	26.481775	26.562755	26.22004	25.85014	25.594105	26.456935	25.865505	26.552585	25.875645	26.492285	26.548543891011	25.867985	26.5761389973156	26.1382045408971	25.9031012673825	25.760985	25.890761169108	25.949795	26.489645	25.863405	25.938085	25.952085	26.241075	26.136345
Kctd12_Q6WVG3_S178_1	Kctd12	Q6WVG3	S178	1	27.954425	27.957135	27.6485502318018	26.661385	28.329405	28.38699	28.0774389379	28.389535	28.234395	28.512965	27.727525	27.709275	27.883745	28.0023	27.064645	27.176405	26.811105	27.641475	27.203585	28.489125	28.38803	28.003225	27.660125	27.71255	27.6670459414889	27.434345	27.514555	27.484305	28.108745	27.614265	27.992965	27.452915	27.526275	27.751835	28.269085	27.43408	27.507655	26.930195	27.309115	27.810595	27.533835	28.061215	26.633745	27.041455	27.863555
Kctd12_Q6WVG3_S187_1	Kctd12	Q6WVG3	S187	1	25.076625	28.574445	24.831565	28.598095	29.6072364982743	26.0246925893602	28.54357	24.675835	29.055305	24.836665	24.854735	28.778525	28.794135	24.32094	28.527195	28.445905	23.839193795712	28.529495	28.607165	28.937205	28.87794	24.965155	28.956575	28.53678	29.9499222199239	24.806065	24.516305	24.647805	28.815345	28.383255	28.547285	28.127825	27.3871260587343	29.7813695117	24.956805	28.52775	23.775605	28.138175	28.365995	28.486605	28.147555	27.8366640839887	27.893465	28.115165	28.223355
Kctd12_Q6WVG3_S189_1	Kctd12	Q6WVG3	S189	1	27.273755	26.014855	26.341225	26.525145	27.289045	26.33101	26.03545	26.522585	27.144145	27.147915	25.9394102737014	26.131035	26.734755	26.38435	26.211125	26.719485	26.173595	25.868875	26.4478483909758	27.028985	26.94161	26.272655	26.966335	26.26076	27.26519	25.993005	26.623975	26.428505	27.089245	25.5955362522812	25.693385	24.429415	25.543325	25.760005	27.567005	26.05528	26.312235	26.282855	26.153745	26.040295	25.711095	26.9227654706595	25.086945	26.513645	25.386055
Kctd12_Q6WVG3_S200_1	Kctd12	Q6WVG3	S200	1	NA	NA	NA	NA	NA	NA	NA	NA	NA	NA	NA	NA	NA	NA	NA	NA	NA	26.870775	NA	NA	NA	NA	NA	NA	NA	NA	26.680345	NA	NA	NA	NA	NA	26.652285	25.668125	NA	NA	NA	NA	NA	NA	NA	NA	26.118855	NA	27.030635
Kctd12_Q6WVG3_S202_1	Kctd12	Q6WVG3	S202	1	24.960385	23.947355	24.573585	24.246315	24.798465	25.77156	25.17382	23.925745	25.102295	23.987195	25.089135	24.1623904989322	25.275265	23.96896	23.363745	25.251695	25.502645	24.982145	24.350145	25.284065	24.03961	22.5329049924284	23.9900427097717	24.41694	25.22739	24.651435	24.620495	24.724995	24.830175	25.2831219300641	23.662095	24.101755	24.279395	22.896415	25.862755	24.12057	24.779445	24.235165	25.295465	23.2162968318488	23.940725	23.707395	23.826025	23.602655	25.189385
Lcmt1_A2RTH5_S247_1	Lcmt1	A2RTH5	S247	1	26.219065	26.228885	25.049835	25.155535	24.277745	23.1008836081223	23.83992	24.6883326314255	23.5598888139427	23.360435	23.8676507394503	22.475255	26.694465	26.42934	25.875335	25.250245	25.2876250353231	25.461345	25.314565	24.138885	24.84715	24.169235	25.3569076741217	25.3910312203759	24.1892713947029	26.218935	25.098805	25.391775	23.709135	24.7234236318162	24.842515	24.9043176915889	26.0435096113909	23.9601952204111	25.2988896917815	25.723667340457	25.795985	25.987305	25.150735	25.376815	24.196255	25.6123328983998	24.5550930217953	24.8738254809196	25.3349090451024
Calca_Q99JA0_S42_1	Calca	Q99JA0	S42	1	NA	NA	NA	NA	23.840855	22.67203	NA	NA	NA	NA	NA	NA	NA	NA	NA	NA	NA	NA	NA	23.461825	NA	NA	23.633095	NA	NA	NA	NA	NA	23.120585	NA	NA	NA	NA	NA	NA	NA	NA	NA	NA	NA	22.777445	NA	NA	NA	NA
Pik3c2a_Q61194_S261_1	Pik3c2a	Q61194	S261	1	23.115985	23.258775	23.023015	22.050685	22.718915	22.25713	22.11008	22.6760763831192	22.151705	22.399525	22.9393709507176	22.2233458297661	23.670995	23.61058	23.268795	22.488975	23.8165834818677	23.367895	23.585715	22.605355	23.3877566666498	23.3958706174547	22.6635130965348	23.073079066583	22.99974	22.808975	22.851865	23.402555	22.910135	23.070335	21.995255	21.958645	22.7119155861221	22.401405	22.0326866144158	22.5781068339058	23.453555	23.290455	23.270975	23.123765	22.877925	22.512635	23.5327958305113	22.8480454507618	23.0628532937668
Dock7_Q8R1A4_S2119_1	Dock7	Q8R1A4	S2119	1	NA	NA	NA	NA	NA	NA	NA	NA	NA	NA	NA	NA	NA	NA	NA	NA	NA	24.291055	23.912925	NA	NA	NA	NA	22.39057	NA	NA	NA	NA	20.537045	NA	NA	NA	NA	NA	NA	NA	23.381965	23.782995	NA	NA	NA	23.519335	NA	NA	NA
Dock7_Q8R1A4_S864_1	Dock7	Q8R1A4	S864	1	23.4965246595884	23.282035	23.892235	24.241715	23.629475	24.12433	23.7490354775678	23.2440857634807	24.452995	23.7532896628434	23.6480715998545	24.0158359736638	24.6042949923923	26.3362001946537	24.0040185848557	23.643245	23.5495493062566	24.464995	24.230135	24.6519565213591	23.45772	25.999755	25.646485	24.77454	23.7941025364339	23.202055	23.89133892482	24.375405	24.122575	24.282345	24.052635	24.018195	24.5868178640863	24.609415	24.334035	23.9761254436758	23.167095	24.1782815812579	23.2923939441987	24.066925	23.4965813209999	23.739385	23.6307235170726	23.806645	24.098605
Dock7_Q8R1A4_S1382_1	Dock7	Q8R1A4	S1382	1	23.7958002584145	23.113205	23.455515	23.082875	23.948585	24.20303	23.56164	23.184205	23.321055	23.182185	24.287195	23.406145	24.393765	23.43563	24.064845	23.567075	23.908215	24.163485	24.217415	24.129005	23.84384	23.791465	23.922855	24.55336	23.89768	23.6398409168935	23.505525	22.699445	23.978585	23.027425	23.521885	23.721095	23.494335	23.477285	23.869215	23.28116	23.750085	23.431285	23.686505	23.892085	24.571245	23.639615	23.275765	23.293105	23.855205
Dock7_Q8R1A4_S963_1	Dock7	Q8R1A4	S963	1	NA	NA	NA	NA	23.863425	24.21687	NA	NA	24.803825	NA	NA	NA	24.8702052283622	25.2822300596331	24.6939925502517	24.0948162302768	25.013055	24.238975	24.6168345774416	23.946285	23.720366178811	25.0741320897962	25.094515	24.64443	24.7958280582352	24.3644553989793	24.2859068406061	24.6553186452708	23.713855	24.579065	24.7419611871698	24.672615	24.3379944224746	24.2508065758574	25.020535	25.07079	NA	NA	NA	NA	24.388805	NA	NA	NA	24.435155
Dock7_Q8R1A4_S888_1	Dock7	Q8R1A4	S888	1	23.8064187139693	23.811705	23.3968531017436	24.1460351206212	24.020875	23.46733	23.12483	23.6086319178237	23.728995	23.7661099110432	23.124235	24.298635	24.206535	24.02514	23.666455	23.871665	23.596045	24.288095	23.096875	23.341045	23.46959	23.597645	24.176285	24.155	23.63486	23.817755	23.322145	23.924445	24.032365	24.465885	24.022590804991	23.342905	23.752065	23.821175	23.973245	23.61078	24.803795	24.550625	24.282035	23.863725	24.278825	24.073455	23.379705	23.099315	23.935725
Dock7_Q8R1A4_S30_1	Dock7	Q8R1A4	S30	1	23.354055	23.771465	23.1385124315504	23.762107540706	23.522355	23.2232199614811	22.71942	22.746455	22.4537360933931	23.6649268572032	22.950735	22.9920909886927	22.934385	NA	NA	NA	NA	23.167805	NA	NA	NA	NA	NA	NA	NA	23.070325	NA	NA	23.525185	NA	NA	22.710125	NA	NA	23.514145	NA	NA	NA	NA	NA	23.210835	NA	NA	21.802815	NA
Dock7_Q8R1A4_S896_1	Dock7	Q8R1A4	S896	1	24.265225	24.079825	24.329725	24.260785	23.786775	24.67764	24.07695	24.189495	24.101195	23.7852213780118	24.188305	24.049465	24.064585	24.4140376416525	24.265865	24.175615	24.642635	24.762545	24.137535	24.4294235362503	24.74595	24.6038873422868	24.524395	24.80801	24.4369907349515	24.338595	24.508955	24.352605	24.3375117576713	24.496385	24.684775	24.298765	24.400785	24.164255	24.365975	23.73299	24.705225	24.720275	24.295015	24.4504717464063	24.445015	24.427525	24.5370194352146	24.2652647390266	24.688785
Dock7_Q8R1A4_S898_1	Dock7	Q8R1A4	S898	1	NA	NA	NA	NA	27.104615	NA	24.84494	NA	NA	24.842995	NA	25.245725	NA	25.67999	NA	NA	NA	NA	25.803455	NA	NA	NA	NA	NA	NA	NA	NA	NA	NA	NA	25.125985	NA	NA	25.804015	25.542645	NA	NA	NA	25.563635	NA	NA	NA	NA	NA	NA
Dock7_Q8R1A4_S900_1	Dock7	Q8R1A4	S900	1	27.534185	27.805845	27.567805	27.545915	27.403285	27.10514	27.5247	27.366635	27.714285	27.110875	27.355095	27.966665	27.402965	27.39001	27.587445	27.119705	26.030355	27.253655	27.431555	27.068305	27.48359	24.413615	26.904845	27.3589000629951	26.85455	27.547025	27.1920642930382	26.936405	27.485825	27.829485	27.020825	26.881155	27.104885	27.625025	27.5276343856169	26.77444	27.096195	27.521605	26.671105	26.8556645228586	27.515365	27.539475	27.181835	26.585215	26.921535
Dock7_Q8R1A4_S180_1	Dock7	Q8R1A4	S180	1	25.675925	24.882205	25.767205	25.367655	26.241455	25.39875	25.3491	25.514715	25.299875	25.210435	25.322235	25.530385	25.387745	25.50921	26.284765	25.874055	25.461795	26.055975	26.302765	25.342795	25.70482	25.616015	25.840195	25.80943	24.71925	25.100385	25.808625	25.629375	25.875535	25.336185	25.280165	25.360975	25.831495	25.574355	25.414485	25.67863	25.935035	25.522825	25.491835	25.850515	26.392845	26.563695	25.388615	25.226915	25.864405
Dock7_Q8R1A4_S182_1	Dock7	Q8R1A4	S182	1	24.186555	23.212935	23.896585	24.413195	24.989575	24.92108	24.12373	23.891345	23.732675	24.080045	24.395915	23.850625	23.799685	23.83548	24.022995	23.891215	23.7792730703703	24.0953736389982	24.324305	23.701175	23.81157	23.696945	24.205815	24.59311	23.654775747159	23.877655	23.920475	23.902065	24.730015	23.431205	24.779285	24.099745	24.094625	23.791295	23.995685	23.85655	23.938515	23.712935	23.788265	24.330365	24.944505	24.428315	23.506065	23.9059341047204	24.421695
Dock7_Q8R1A4_S1420_1	Dock7	Q8R1A4	S1420	1	NA	24.992805	NA	NA	NA	NA	NA	24.491215	NA	NA	NA	NA	NA	NA	NA	NA	NA	NA	NA	24.634335	NA	NA	24.538295	NA	24.6515	24.765225	NA	NA	NA	25.450285	NA	NA	NA	NA	24.891185	NA	24.768365	24.673535	NA	NA	NA	NA	NA	NA	NA
Dock7_Q8R1A4_S1422_1	Dock7	Q8R1A4	S1422	1	26.940345	27.360575	26.843595	26.331795	27.091275	27.07909	26.4485	26.324555	26.620775	25.815565	26.489725	26.604375	27.364745	26.75297	26.866845	26.482205	26.757935	27.588525	26.975825	26.166395	26.2985	26.140305	26.656675	27.17489	26.73996	26.954005	26.775445	27.194175	27.168505	26.969995	26.991415	26.693165	26.831865	26.720075	26.043485	26.90383	27.174955	27.112005	26.922455	26.743805	27.297955	27.206965	26.675405	26.482025	26.781805
Dock7_Q8R1A4_S1428_1	Dock7	Q8R1A4	S1428	1	26.571265	26.669605	26.007185	25.948085	26.634895	26.68492	25.94451	25.990295	26.745015	25.791825	25.888235	26.419845	25.5481819878431	26.20082	26.306075	25.938555	26.2605710223615	26.742235	26.281315	25.917985	26.29382	25.942765	26.307535	26.87955	25.70409	26.464655	26.315205	26.133745	26.644345	26.143005	25.670665	26.116745	26.253285	26.438515	26.250555	22.46475	26.365515	26.067445	25.238015	25.779515	26.780975	26.646495	25.596005	25.322725	22.014155
Dock7_Q8R1A4_S452_1	Dock7	Q8R1A4	S452	1	24.1726670396638	25.797555	25.147135	24.7741412995524	24.744765	24.78852	24.66638	25.4443532286709	24.671575	25.3106010281385	25.3282208082085	24.1764932693703	24.8523839745961	25.7779	25.4218579614859	25.355125	25.1776636211067	25.855855	25.709975	24.608705	24.93516	24.718075	26.4649310961751	25.5337578822783	25.48663	26.068295	25.6181111015221	25.9344646441516	25.260355	25.787455	25.0887553828942	25.8720305378365	23.793525	25.236855	27.0267516316997	26.2199923081608	26.327095	26.567925	25.745715	25.832025	25.282565	25.420405	23.161775	26.1592632609622	25.226205
Spn_P15702_S371_1	Spn	P15702	S371	1	25.186895	24.181225	24.634915	24.555375	24.086845	24.30746	24.20045	24.710015	24.754215	24.856785	24.422325	23.985935	24.243295	24.41286	24.358175	24.611535	24.187575	23.679965	24.246155	24.555655	25.0471	24.333825	24.181005	23.76801	24.54277	23.739835	23.587505	24.739465	24.697375	24.378695	23.941225	24.378805	24.421875	23.844805	24.579595	23.35832	24.176995	23.655165	24.098115	24.392105	23.365135	24.492795	24.533625	24.294005	23.652655
Spn_P15702_S347_1	Spn	P15702	S347	1	24.333935	23.432895	24.028365	24.0572675270799	23.640845	23.4530132647048	23.71557	23.9246765226651	23.778905	23.132245	24.062745	22.99475884774	24.164505	23.59352	23.308073538364	22.8288623893264	23.8041936219226	23.8092207411521	23.2553291028455	23.521715	22.97902	22.820815	24.3677920263709	23.4688300992907	NA	23.121085	NA	NA	23.886655	NA	NA	NA	NA	21.877175	23.952075	NA	23.397345	NA	NA	NA	NA	NA	NA	NA	NA
Plin1_Q8CGN5_S384_1	Plin1	Q8CGN5	S384	1	30.339125	30.052485	30.372165	29.905155	30.718535	31.51182	30.24294	30.210845	30.171335	30.360715	30.913605	30.006145	31.143245	30.67819	31.334585	31.056055	30.843575	31.435255	30.334615	31.055795	30.75562	30.094865	31.518295	31.35074	30.51092	30.191705	30.711865	30.447765	30.639925	30.866435	29.991415	31.227935	31.083935	30.788175	30.824765	30.06496	31.102685	31.187035	30.951595	30.679935	31.418035	30.558155	29.878375	29.670805	31.293775
_A0A0U1RNP7_S97_1		A0A0U1RNP7	S97	1	28.176625	27.656645	28.924935	28.389375	28.507815	29.42534	28.57374	28.049015	28.196125	27.472855	28.648505	27.706565	29.403865	29.01998	29.565145	29.668645	29.341095	29.949535	29.025775	28.936675	29.84748	28.394725	30.409665	29.82243	28.11664	28.290515	29.167165	28.508785	28.528945	28.966145	28.250745	29.169685	29.819435	28.063645	28.986175	28.00363	29.150325	29.467215	29.219305	28.905885	29.384455	28.279255	28.929225	28.097965	29.851365
_A0A0U1RNP7_S104_1		A0A0U1RNP7	S104	1	24.103505	24.753075	25.0090782259552	23.842195	25.1120495902141	24.65935	24.80643	24.727495	24.664715	24.7447748516149	24.373145	24.715375	24.4834788166273	24.80465	25.031255	25.320775	24.600105	25.228385	24.3811533717255	24.285395	24.21774	25.050725	24.435255	24.14741	24.15155	25.145575	25.352765	24.195755	24.484495	25.060485	25.057045	25.0402562739966	25.745895	25.684495	24.642595	24.68789	24.655445	25.893145	25.7346040377126	24.966505	24.932035	25.217665	25.755815	25.159995	25.374595
Sox6_P40645_S411_1	Sox6	P40645	S411	1	23.762945	23.4917103387911	23.412915	23.6710164189204	24.258295	23.7811	23.8469816321438	23.467635	23.729625	23.6290197409323	23.608865	23.7052750810132	23.5486734722255	23.19198	22.9358319286295	23.168915	23.605985	23.640565	23.910545	23.993665	23.3838278868359	23.562695	23.5256916322917	23.0986895238903	22.963806661043	23.607985	23.3707117018628	22.814315	23.397335	23.1059231368735	23.1784779008774	22.998445	22.823335	23.138895	23.2168623197584	23.2653605836968	22.864405	23.403645	22.4366372948859	22.0687964009232	23.407095	22.4157831243233	22.8443834943412	22.545365	22.823405
Sox6_P40645_S98_1	Sox6	P40645	S98	1	24.824115	25.494065	25.006665	24.5126171923192	25.323535	25.67215	25.08741	25.499885	24.422115	23.886035	25.536175	25.052625	24.727695	24.7611900210175	25.4381816969611	25.108225	25.919365	25.984305	24.641895	26.0067329748031	25.3054	25.0473205360946	24.015425	24.9890965654393	24.7738719844307	25.0342528495444	24.957695	25.507645	24.657645	24.763655	25.229815	23.8790092741425	25.299905	24.749175	25.618915	24.5279	25.434805	24.994485	25.7387219359465	24.126305	24.6809077973939	24.9272657593838	25.7515241777489	24.936135	24.022425
Sox6_P40645_S442_1	Sox6	P40645	S442	1	23.646555	23.396145	23.209055	22.969885	23.856685	23.48773	23.3828061577707	23.614535	24.056485	23.4168449910498	23.525135	23.4934200806966	23.722715	23.11474	23.504115	23.411695	23.221045	23.515025	23.674495	22.9154334819241	23.75518	23.098115	23.4741331473225	23.56169	23.20439	23.722735	23.5222358247411	22.727615	23.458585	23.561005	23.3029828630798	22.899695	22.809685	23.551695	23.975215	23.5995542906836	22.9141262715583	22.462787528798	22.782045	23.060265	23.1335738835021	23.143725	22.212885	23.4184911808951	23.2007444792116
Sox6_P40645_S454_1	Sox6	P40645	S454	1	24.615645	23.833315	23.838785	23.716245	24.583855	24.21999	23.51672	23.510565	23.9428538643592	23.1463876112045	23.503975	23.938865	24.675005	23.89824	23.785295	23.745465	24.014555	24.262755	23.878955	22.8938841424087	24.07287	23.829895	23.257755	24.05764	24.25104	24.126985	23.8618810030001	23.981895	24.278535	23.608375	23.608665	23.025185	22.934425	23.3520962367044	24.234555	23.44234	24.168275	24.008045	23.3922854074343	22.907875	23.9884319661357	23.667265	22.750235	23.935907429924	23.4297715707251
Uri1_Q3TLD5_S439_1	Uri1	Q3TLD5	S439	1	23.7161555797609	23.8495124970519	24.062565	24.226005	23.747235	24.18989	23.54452	23.910315	24.194675	23.351995	24.0327027753328	23.9491007525599	24.806863012971	24.2727492813627	23.424905	23.6800444434275	26.115265	25.059765	24.8876144860066	24.332065	23.71372	25.8469310464903	26.3193023027492	25.0695822795979	22.7640463273183	24.6339050798576	24.231985	23.5922624715167	23.651255	23.4492505034115	25.3125601439564	25.689095	25.551570208771	23.399865	23.5311999147335	25.83402	24.948645	25.3257003143699	26.2601201185292	24.9423000778659	24.588915	24.435945	25.500675	25.894235	26.017675
Bcl7c_O08664_S100_1	Bcl7c	O08664	S100	1	NA	NA	NA	NA	NA	NA	NA	23.116955	NA	NA	NA	NA	NA	NA	NA	NA	23.634625	NA	23.656405	23.370655	NA	23.487735	NA	NA	24.0405775058573	25.6262747278623	24.4435341141503	24.8972764140123	23.569895	23.4889004303813	24.107825	24.414325	24.825145	23.668126699114	23.91004764682	23.68483	NA	NA	NA	NA	NA	NA	24.535435	24.849905	23.967225
4931406P16Rik_Q8C5X1_S650_1	4931406P16Rik	Q8C5X1	S650	1	NA	NA	NA	NA	NA	NA	NA	NA	NA	24.193835	NA	NA	NA	NA	NA	NA	NA	NA	23.381065	NA	24.53329	NA	23.880105	NA	NA	NA	NA	NA	NA	NA	NA	NA	NA	NA	23.625275	24.6882	24.069696648107	23.8587663111019	25.0120850384816	23.720035	24.091465	23.803496951866	23.467735	23.2349710561053	22.761115
4931406P16Rik_Q8C5X1_S654_1	4931406P16Rik	Q8C5X1	S654	1	NA	NA	NA	NA	NA	NA	NA	NA	24.015615	NA	24.527355	NA	NA	NA	NA	NA	NA	24.997205	NA	NA	NA	NA	NA	24.71876	NA	NA	NA	NA	NA	24.497075	NA	NA	NA	NA	NA	NA	23.8901502279376	24.0527293016759	23.685485	23.3157300275414	24.544445	25.0468249407205	24.401575	24.2887415606251	24.3843734582668
4931406P16Rik_Q8C5X1_S934_1	4931406P16Rik	Q8C5X1	S934	1	25.666825	25.582635	25.874415	25.585485	25.4887384207283	25.28151	25.42308	25.144145	25.408525	25.3255256191928	25.640745	25.2032700930987	25.5667306105792	25.41752	25.528985	25.3378436392317	25.320835	25.970265	25.6154207066229	25.407405	25.3842988598531	25.624865	25.027475	25.91691	25.45841	26.055665	25.765325	25.494885	25.345525	25.572895	25.396775	25.579115	25.0577338362388	25.536535	25.677305	25.19601	25.068705	25.426505	25.1968025437385	25.338175	25.284245	25.943685	25.647565	25.454495	25.261295
4931406P16Rik_Q8C5X1_S662_1	4931406P16Rik	Q8C5X1	S662	1	22.226325	22.8966867680421	22.752595	23.2833520858192	23.456105	23.73351	23.36539	24.1369244541815	23.859475	23.2827864840798	22.576445	23.030185	24.965927866417	22.90477	23.384635	23.303475	24.0556080403725	23.844425	23.492955	23.8973621660373	23.79698	23.1005818613353	24.403065	23.8719	22.6853719055208	22.863685	23.445535	23.221165	23.183495	22.995235	22.6429483555994	23.628305	24.982325	23.620585	23.3534822871069	22.83603	24.114875	23.539185	22.809515	23.8637164006624	23.600165	23.125815	23.1892622398328	22.8985481292016	23.483011613063
Lat_O54957_S87_1	Lat	O54957	S87	1	NA	NA	NA	NA	22.101055	22.69788	NA	NA	23.759165	NA	NA	NA	23.113575	23.4988032856254	23.617425	23.6575909202616	22.8822103747811	24.589265	23.5713358371646	24.1905522759476	24.46569	24.483185	23.858095	23.6633912500617	23.4991128719961	23.3933684925156	24.440255	25.3782077490391	25.378705	23.936175	23.767125	23.7670019874666	23.577475	23.093205	24.5496956564884	24.860449946371	24.1612713065014	24.306895	23.629325	22.243915	22.6055663534733	23.331995	23.1099123151719	22.4024507752552	23.5990873684414
Cbl_P22682_S692_1	Cbl	P22682	S692	1	23.693345	23.2929788521265	23.5442389537365	23.3953563890495	23.347565	23.3939420942306	23.7643754912737	23.227995	23.594325	23.444115	23.446935	23.5221669885594	NA	NA	23.582805	NA	NA	NA	NA	NA	23.18502	NA	23.329095	NA	23.657	24.1742067185263	23.4578083355254	23.393965	23.848085	23.278345	23.532185	23.3070050085527	23.3262333203835	23.346195	23.3373220990044	23.5849284366528	NA	NA	NA	NA	NA	23.105085	NA	NA	NA
Vamp5_Q9Z2P8_S41_1	Vamp5	Q9Z2P8	S41	1	24.2273401244854	23.662515	23.945175	23.603605	23.896715	23.8375068711794	23.75444	23.628275	24.390225	23.7408207683179	24.158412374894	23.876715	23.957235	23.13282	24.019515	23.492695	24.104135	23.956585	24.117085	23.972005	23.2013027472583	24.203585	24.332775	23.75587	24.19706	23.632945	24.455985	24.090955	24.020035	24.074655	23.8371050905753	23.656325	23.553035	23.723855	23.6038382694974	23.36788	23.361465	23.220465	24.452355	23.2138619244275	23.729795	23.852345	24.206375	23.978025	23.543166863105
Plekha7_Q3UIL6_S533_1	Plekha7	Q3UIL6	S533	1	NA	NA	NA	NA	NA	NA	NA	NA	NA	NA	NA	NA	NA	NA	NA	NA	22.628635	NA	NA	NA	NA	NA	NA	NA	NA	NA	22.466035	22.422365	NA	NA	NA	NA	NA	NA	NA	22.78002	NA	NA	NA	NA	NA	NA	22.816385	NA	NA
Exosc5_Q9CRA8_S20_1	Exosc5	Q9CRA8	S20	1	22.783245	22.910655	23.534485	23.2141365656555	23.626035	23.4479	22.81827	23.439635	23.0119942152436	23.032765	23.711085	23.370405	22.953935	23.41635	22.754825	22.598915	22.574005	23.120075	23.6161268834927	23.335365	23.33541	23.578415	23.123085	23.21725	23.0573274359586	22.314595	24.096795	22.726155	24.0375974056097	23.7261301458817	23.327485	22.601585	23.2171665912177	22.9264617814236	23.670705	23.4110386726893	22.088585	22.690375	22.416515	22.8439942862716	22.7075035798178	23.280595	22.710495	23.0247762633699	22.749365
Exosc5_Q9CRA8_S23_1	Exosc5	Q9CRA8	S23	1	24.647995	23.769835	23.410935	22.1086142892243	23.263255	21.90231	22.8910624316317	23.4815525256278	22.962345	22.480255	24.029626525381	23.3594175005616	24.693415	23.81226	NA	NA	NA	24.187245	NA	23.018425	NA	NA	NA	NA	NA	23.893335	NA	NA	23.240985	NA	NA	NA	21.041475	NA	NA	NA	23.624765	23.529235	NA	NA	22.991555	NA	NA	NA	22.541605
Gtf3c1_Q8K284_S1890_1	Gtf3c1	Q8K284	S1890	1	24.374965	25.156415	25.036185	25.131175	24.595245	24.65905	24.8565025461677	24.753085	24.464025	24.359015	24.9506038228775	24.825885	23.843785	24.95894	24.475195	24.849345	24.363345	24.951505	23.8467917012414	24.472015	24.80525	24.6507610359931	24.6908369333586	24.65451	24.6511494270095	24.594645	24.8212752786604	25.160385	24.791755	24.610755	24.511195	24.8600723451195	24.570785	24.560555	24.985755	24.94535	24.4207970112807	24.575525	24.2225703123488	24.860665	24.821715	25.221745	25.4629198615334	25.486668109694	24.495815
Cebpa_P53566_S21_1	Cebpa	P53566	S21	1	NA	NA	NA	NA	NA	NA	NA	NA	NA	NA	NA	NA	NA	NA	NA	NA	NA	NA	NA	25.051275	NA	NA	24.708725	NA	NA	NA	NA	NA	NA	NA	NA	NA	NA	NA	NA	24.85434	NA	NA	NA	NA	NA	NA	NA	NA	NA
Atxn2l_Q7TQH0_S304_1	Atxn2l	Q7TQH0	S304	1	21.925285	22.005915	22.060835	21.999925	22.203215	22.31059	22.34308	22.148355	22.3370274805245	22.735455	22.3745938682476	22.204585	22.255835	21.91161	23.061045	21.6904187650578	21.953125	22.084781945663	22.838185	22.094425	23.048	20.8276144675093	23.2152696812826	21.12773	22.6903323453837	22.905525	22.4526397767726	22.616125	22.574975	22.660975	22.6738933376132	21.676835	22.856005	22.886575	22.2234548272599	22.44741	22.7003642541685	22.8783059362122	22.966355	22.6065479740594	23.170025	22.591485	22.943905	22.649615	23.180095
Atxn2l_Q7TQH0_S337_1	Atxn2l	Q7TQH0	S337	1	25.903155	25.277815	25.268675	25.0231432919571	25.666445	25.29672	25.00918	25.503405	25.330925	24.440675	25.110945	25.322795	25.747465	25.13119	24.880915	24.714985	24.841805	25.509505	25.867795	25.682325	25.28612	24.954345	24.888585	25.5181887659924	24.75504	25.304055	25.188435	25.291105	25.608245	25.466845	24.786955	25.152315	25.070155	25.250225	25.326745	25.40354	25.029005	24.900925	24.410185	25.5405653378491	25.823595	25.540245	24.780845	25.042485	25.590295
Atxn2l_Q7TQH0_S597_1	Atxn2l	Q7TQH0	S597	1	26.116935	25.476725	26.549205	25.828705	26.379135	26.28045	26.1307	26.230265	26.557955	25.899845	26.567205	26.215545	25.914945	25.9784	26.244945	25.753505	26.148395	26.137425	26.776035	26.792115	26.3744	26.058795	26.561655	26.2634	26.35833	26.091935	26.310205	26.277235	26.447215	26.712805	26.034465	26.371565	26.398555	26.383175	26.854225	26.19791	26.138925	25.880995	26.355745	26.291735	26.659995	26.606685	26.432335	26.667015	26.699905
Atxn2l_Q7TQH0_S388_1	Atxn2l	Q7TQH0	S388	1	NA	NA	25.084035	NA	25.660245	NA	NA	NA	NA	NA	NA	NA	23.937385	NA	24.130385	NA	NA	24.744395	NA	NA	NA	NA	NA	NA	NA	NA	NA	NA	NA	NA	NA	NA	NA	NA	NA	NA	NA	NA	NA	NA	NA	NA	NA	NA	NA
Atxn2l_Q7TQH0_S389_1	Atxn2l	Q7TQH0	S389	1	NA	NA	NA	24.247605	NA	NA	24.91381	23.900815	NA	23.409765	NA	NA	24.9529812567873	24.47567	23.8804843150805	23.185785	24.761555	24.3993457553438	23.623959760612	23.7285131903125	25.1247	24.335795	24.3120686190401	22.5412	24.7002397443914	25.258915	24.3381555130579	23.987525	24.2075811270867	22.8932376593747	24.0609561849563	23.555135	25.191135	23.7930812346232	23.682615	23.44324	24.277985	24.193325	23.7720351076283	23.563191183514	23.7473767801225	24.747855	24.2982971542957	24.4400413898701	23.690095
Atxn2l_Q7TQH0_S109_1	Atxn2l	Q7TQH0	S109	1	24.324495	24.546455	24.228525	23.965935	24.915805	24.44005	24.18826	23.879695	24.508615	24.239165	24.212515	24.3764928295078	24.209925	24.60018	24.052815	23.975765	24.639465	24.805805	24.265505	25.654995	24.17085	24.315105	24.129415	24.81527	24.07925	24.578235	23.791285	24.466715	24.749815	25.079495	24.016785	24.4278231920659	25.444475	24.402275	24.991835	24.60216	24.859655	24.717495	24.255865	24.511525	24.999345	24.271135	24.6072424489592	24.200045	24.192795
Atxn2l_Q7TQH0_S562_1	Atxn2l	Q7TQH0	S562	1	26.808905	26.613795	26.843375	26.650565	26.787425	26.16209	26.36742	26.3602628924572	26.940975	25.965285	26.755745	26.848055	26.343425	26.60289	26.150825	26.146275	26.394665	26.771585	26.760785	26.633315	27.17794	26.834205	26.260645	26.77583	26.34455	26.929415	26.8380474346652	26.679775	26.832345	27.380235	26.346565	26.761905	27.158935	26.690585	26.609685	26.77815	26.788545	26.838565	26.213665	26.755885	27.179875	26.875015	27.048725	27.139975	27.374975
Atxn2l_Q7TQH0_S333_1	Atxn2l	Q7TQH0	S333	1	NA	NA	NA	NA	NA	24.27742	NA	NA	NA	NA	NA	NA	NA	NA	NA	25.449595	NA	NA	NA	NA	NA	25.436345	NA	25.12497	25.43966	24.995775	25.268605	25.303495	25.3512060761843	25.291685	25.5166883414203	25.2740011108122	25.357503084075	25.274055	25.0822999406007	25.3535964269438	NA	NA	24.618685	NA	NA	NA	NA	NA	NA
Atxn2l_Q7TQH0_S683_1	Atxn2l	Q7TQH0	S683	1	NA	NA	NA	NA	NA	NA	NA	22.726185	NA	NA	NA	NA	NA	NA	NA	NA	22.766385	NA	NA	23.006975	NA	NA	NA	NA	NA	21.714485	NA	26.209065	22.493275	NA	NA	NA	NA	NA	21.367205	NA	21.844845	NA	NA	NA	21.572375	NA	NA	NA	NA
Atxn2l_Q7TQH0_S687_1	Atxn2l	Q7TQH0	S687	1	26.177765	26.072595	25.961795	25.765395	26.393045	25.72616	26.04536	25.812915	26.012555	25.7328782359827	26.382255	26.446995	25.876935	26.14324	26.4788699644221	26.216765	26.248455	26.184645	26.538265	25.909795	26.23658	26.811085	27.180905	26.9936276915124	25.19986	26.723595	26.464015	26.5320927082945	26.650235	25.880195	25.487865	25.592465	26.506815	25.635285	25.817845	25.7671794850877	26.326495	26.579535	25.321115	25.903935	26.475435	26.329445	25.642975	25.650645	25.510485
Atxn2l_Q7TQH0_S637_1	Atxn2l	Q7TQH0	S637	1	26.704945	23.5600377331749	25.908615	24.7846766819227	24.791045	23.7831	25.08163	23.3373966259073	24.1695524639081	23.714945	25.7798200740632	24.6007522859348	25.904735	NA	NA	25.485755	NA	25.724965	NA	25.210355	NA	NA	NA	NA	26.48888	26.750425	24.7807334991926	26.060335	25.294555	26.591135	24.536485	23.596505	25.8268634052538	26.8988912159047	26.7819650597653	25.5982901408206	NA	26.656095	NA	26.468645	NA	NA	NA	NA	NA
Rgs10_Q9CQE5_S16_1	Rgs10	Q9CQE5	S16	1	23.153315	22.909825	22.798705	23.167645	23.388245	23.7051137103699	23.58451	23.2848356260909	24.611825	23.702365	24.158355	22.9182675538444	24.3447116608654	23.54428	23.9790927405987	22.8642516411646	25.351695	23.616595	22.190365	24.016335	24.61968	23.205835	23.827345	22.68448	21.9551960647083	25.3113852387008	23.516535	21.5233917058594	23.710595	21.9720146798446	23.9999297432527	20.860585	23.512285	22.517855	24.1772366724938	23.62693	23.371195	22.1609521104184	23.4322945309322	22.724315	23.113785	22.794645	21.2610161214735	25.203805	20.524355
Pycard_Q9EPB4_S193_1	Pycard	Q9EPB4	S193	1	24.652735	24.949925	25.452445	25.372775	25.443645	25.20576	25.43069	25.624665	25.370555	25.915535	26.296405	25.635225	24.137755	24.7551	25.393205	25.177615	25.216255	25.061315	25.273735	25.683755	25.66337	25.459555	25.643355	25.148	25.65264	24.950235	25.610415	25.191655	25.711115	25.323025	25.614545	25.318125	25.426435	25.159485	25.715325	25.43015	24.886685	24.065055	25.271725	25.195775	24.910595	25.297885	24.542775	24.697925	25.063195
Mylpf_P97457_S15_1	Mylpf	P97457	S15	1	23.474945	26.331835	NA	24.880285	NA	24.18008	NA	NA	NA	NA	NA	NA	24.365305	NA	NA	NA	NA	NA	NA	26.513255	27.27784	NA	NA	NA	NA	NA	NA	26.360615	NA	NA	NA	NA	NA	NA	NA	NA	NA	24.198455	NA	25.509455	NA	NA	NA	NA	NA
Mylpf_P97457_S16_1	Mylpf	P97457	S16	1	24.332625	26.359135	22.9102175228935	23.852805	25.394695	24.41903	24.0503118240587	24.9679355108378	22.5150960609328	25.7550813933279	23.109735	25.4653484996483	NA	NA	NA	NA	NA	NA	NA	NA	NA	24.902415	NA	NA	24.72877	NA	NA	NA	26.577455	NA	NA	23.275075	22.952015	NA	NA	NA	NA	NA	NA	NA	NA	NA	NA	NA	NA
Prr14_Q7TPN9_S135_1	Prr14	Q7TPN9	S135	1	23.299675	23.381815	23.149235	22.622628315097	23.031245	22.43651	22.39455	22.683085	22.249215	22.370795	21.761315	23.6153426101754	22.879785	22.51457612875	22.853065	23.2270677818016	22.888025	23.627985	22.352025	22.996285	22.36325	22.479325	22.939455	22.6401182088454	23.6054934524296	23.3013141189127	22.888925	22.393598690974	22.9742331316547	22.637072045572	23.076565	23.360105	22.689425	22.396645	23.3323419791737	23.1192822146459	23.0844671955328	22.619415	22.322665	22.3638651377554	22.8424277036386	23.150425	21.643165	22.4487200601118	22.1475705432042
Wdr11_Q8K1X1_S208_1	Wdr11	Q8K1X1	S208	1	NA	NA	NA	NA	NA	NA	NA	NA	NA	NA	NA	NA	NA	NA	NA	NA	NA	NA	NA	NA	NA	NA	23.579945	22.63208	NA	21.532735	NA	NA	NA	21.886435	NA	NA	NA	21.403715	NA	NA	NA	NA	NA	NA	NA	NA	NA	NA	NA
Crebbp_P45481_S1077_1	Crebbp	P45481	S1077	1	23.619765	23.964285	23.726305	23.412965	23.918555	23.4078	23.7564907395434	23.515095	23.495085	23.372645	23.5771492923597	23.7315112992128	23.700465	23.42389	23.743515	23.595745	23.492755	23.653525	23.718275	23.3667154417434	23.40842	23.025575	23.862605	24.03471	23.4967460534397	23.8640030366491	23.271585	23.243705	22.529745	24.0719796472606	23.522905	23.240895	23.4034189907057	23.701125	24.134705	23.998690765128	23.472285	23.196275	23.087775	23.4496914781123	24.217755	24.018625	22.718165	23.201665	22.539705
Crebbp_P45481_S2363_1	Crebbp	P45481	S2363	1	23.771795	NA	NA	NA	23.582005	23.52398	NA	NA	NA	NA	NA	22.968405	22.7840990873768	22.89992	22.8974608448855	23.4079955812187	22.336595	22.982515	23.286505	23.3158326935381	23.49527	22.408065	22.987975	23.28643	21.72254	24.439075	22.583035	21.4152547703081	23.200705	22.847175	22.413105	23.4947975017372	23.3136616980903	22.351315	23.081425	22.8060939002462	22.3005758562046	22.706325	22.927757855678	22.5412759612874	21.8825482527675	23.8926572252287	23.3837469829857	20.536095	22.454815
Crebbp_P45481_S2064_1	Crebbp	P45481	S2064	1	23.746945	24.149465	24.552785	23.892285	24.370415	24.05335	24.05284	24.691365	24.353605	23.817325	24.348725	24.404165	23.721845	24.08748	24.596385	24.066665	22.732545	23.716545	23.752825	24.249055	24.3411	24.119985	24.057565	24.47041	23.38736	23.161475	23.930655	24.105525	24.079595	24.578355	23.994425	23.760905	23.827985	24.056615	24.363655	24.12273	23.659235	23.547665	23.727255	24.233035	24.183725	24.092985	23.811165	23.249365	24.018095
Crebbp_P45481_S120_1	Crebbp	P45481	S120	1	25.766355	25.255035	25.326415	24.965245	25.706295	25.54036	24.77868	25.282475	25.532125	24.599835	25.909245	25.348365	25.542155	25.03811	25.230105	25.133595	25.291535	25.245965	24.949895	25.255525	25.30103	25.116125	24.982405	25.40519	25.18752	25.194295	25.146365	25.479525	25.412485	25.089965	25.162785	24.659965	24.640005	24.838085	26.037675	24.58032	25.194835	24.998505	25.566005	25.019965	25.329975	25.345675	24.453935	24.714365	25.091105
Nelfb_Q8C4Y3_S557_1	Nelfb	Q8C4Y3	S557	1	NA	25.848865	NA	NA	NA	NA	NA	NA	NA	NA	NA	NA	NA	NA	NA	NA	NA	NA	NA	NA	NA	NA	NA	NA	NA	NA	NA	NA	NA	NA	NA	NA	NA	NA	NA	NA	NA	NA	24.992785	NA	NA	25.193385	24.683765	NA	NA
Qars_Q8BML9_S70_1	Qars	Q8BML9	S70	1	22.1670606512837	23.273005	22.200855	23.0314134606202	23.012955	22.1879	22.79757	22.4570665366233	22.370766788959	22.4273213255009	22.3379860236123	22.476185	NA	NA	22.727475	NA	NA	NA	NA	NA	NA	NA	23.172745	NA	NA	21.118205	22.764155	NA	NA	NA	NA	22.692665	22.390785	NA	NA	NA	NA	NA	NA	NA	NA	22.480285	NA	NA	NA
Pnpla6_Q3TRM4_S1319_1	Pnpla6	Q3TRM4	S1319	1	24.227205	24.849895	24.605535	24.729125	24.285205	24.69588	24.16189	24.110425	24.423095	24.139915	24.639085	24.486795	24.205465	24.43449	24.947085	24.108505	23.873075	24.554665	24.536055	24.142785	24.58948	23.995785	24.085495	24.22913	24.36111	25.276485	25.079155	24.906675	24.775545	24.637245	25.179095	24.658285	24.521245	24.344775	24.239935	24.94913	24.248035	24.841095	24.647125	25.653375	25.075645	25.023925	24.511845	24.331255	24.676845
Pnpla6_Q3TRM4_S433_1	Pnpla6	Q3TRM4	S433	1	24.7747971904718	24.671485	24.926945	24.413655	24.782345	24.42202	25.16132	25.084775	24.5900844697706	24.948590829204	24.485085	24.4268640851433	24.660875	24.3894090415387	23.242035	24.3129725505819	24.784725	25.299635	25.147795	25.119765	25.6754650626424	23.411615	25.423395	26.12947	25.9582217349245	25.3359759604461	25.751685	25.314295	25.320275	25.217245	25.231495	25.508185	26.075145	25.218295	25.5293849859346	25.18447	24.941125	25.664335	23.837035	25.442565	25.648825	25.593475	25.557995	26.062605	25.520723972897
Pnpla6_Q3TRM4_S439_1	Pnpla6	Q3TRM4	S439	1	NA	23.174445	NA	NA	23.892125	NA	NA	23.862475	NA	NA	NA	NA	22.911795	NA	NA	NA	NA	NA	NA	23.711195	NA	NA	23.448215	NA	NA	NA	NA	NA	23.020255	NA	NA	NA	NA	NA	23.839775	NA	NA	NA	NA	NA	23.920585	NA	NA	NA	NA
Pnpla6_Q3TRM4_S356_1	Pnpla6	Q3TRM4	S356	1	NA	NA	NA	NA	21.944045	NA	NA	NA	NA	NA	NA	NA	NA	NA	NA	NA	NA	NA	NA	22.163885	NA	NA	NA	NA	NA	NA	NA	NA	NA	NA	NA	21.523535	23.025535	NA	NA	NA	NA	NA	NA	NA	22.645275	NA	NA	21.102525	22.773155
Pold3_Q9EQ28_S306_1	Pold3	Q9EQ28	S306	1	24.585685	24.075795	23.489385	23.108545	24.136035	23.96021	23.42794	23.514405	24.092065	23.489635	23.047015	24.313225	23.833415	23.72769	23.562565	23.602755	23.494225	23.721685	23.477735	23.769035	24.14972	23.649045	23.115965	24.26408	23.22755	23.516005	23.804485	23.723985	24.236265	23.807325	23.255615	24.163305	24.196335	23.712815	23.625275	24.74129	24.167205	24.154075	22.918265	23.467175	24.432985	24.046345	24.249685	24.108925	24.723295
Zfp654_A0A140LI34_S6_1	Zfp654	A0A140LI34	S6	1	NA	NA	NA	NA	NA	NA	NA	NA	NA	NA	22.243235	NA	NA	NA	NA	NA	22.419025	NA	NA	22.262795	NA	NA	NA	NA	NA	NA	NA	NA	NA	NA	NA	NA	NA	NA	21.608855	NA	NA	NA	NA	NA	22.113375	NA	NA	21.826635	NA
Zfand6_Q9DCH6_S115_1	Zfand6	Q9DCH6	S115	1	23.6557171684193	24.380745	24.142345	23.822825	24.110450986745	24.087228695163	23.76902	23.5672374234025	24.058325	23.734375	23.9133814529181	23.480065	24.255275	23.65164	25.0004983658163	23.3591458842851	24.1984518436843	23.792995	24.510245	24.581665	24.69069	24.7897709450485	24.593805	24.21566	23.6126	23.701665	23.6165297226156	23.4905492263503	23.7192765440344	24.0341028106183	23.4925545586049	23.786325	23.474705	23.519525	24.263765	23.47248	23.589125	23.546755	23.2776439089917	24.1250158605012	23.738815	25.018105	23.6103536710502	23.327745	24.210105
Tacc2_E9Q8T1_S2213_1	Tacc2	E9Q8T1	S2213	1	NA	NA	NA	NA	NA	NA	21.60036	NA	21.056355	NA	NA	NA	NA	NA	19.943515	NA	NA	NA	NA	NA	20.86003	NA	NA	NA	19.95656	NA	21.435315	NA	NA	21.167835	NA	NA	NA	NA	NA	22.23312	22.693153725861	22.097665	21.0800022430226	20.928065	22.3909764167882	22.6433292658688	22.407195	21.9240600602436	22.608365
Tacc2_E9Q8T1_S2500_1	Tacc2	E9Q8T1	S2500	1	NA	NA	NA	NA	NA	NA	NA	NA	24.141165	NA	NA	NA	NA	NA	NA	NA	NA	NA	NA	NA	NA	NA	NA	NA	NA	24.210175	23.746895	NA	NA	NA	NA	NA	NA	NA	NA	NA	24.229125	24.639285	24.771420218692	24.474055	24.125995	24.6472651157308	24.5661452144257	23.9310894817544	24.030395
Tacc2_E9Q8T1_S2290_1	Tacc2	E9Q8T1	S2290	1	NA	NA	NA	NA	NA	NA	NA	23.935085	NA	NA	25.277035	24.423915	NA	NA	NA	NA	NA	NA	NA	23.765555	NA	NA	25.247955	NA	23.37337	NA	NA	NA	NA	NA	NA	NA	NA	NA	25.139755	25.34459	NA	NA	NA	NA	NA	NA	23.752465	23.106835	NA
Tacc2_E9Q8T1_S2122_1	Tacc2	E9Q8T1	S2122	1	23.391615	23.843325	23.745505	23.9861199699957	23.580305	23.93859	23.55479	23.593555	24.446805	23.591435	23.484095	23.755875	23.1602973609005	23.7199	23.458705	23.489755	23.633475	23.593145	23.5721926374285	23.096505	23.68116	23.7168585687554	23.031595	23.6865	23.51335	23.247475	23.4906152285241	23.458085	23.606265	23.777065	23.8350923596086	24.235065	24.490045	24.179245	24.173505	25.03637	24.100945	24.334105	24.009905	24.5636815805923	24.156315	23.704045	25.040965	24.923125	24.455565
Fbl_P35550_S130_1	Fbl	P35550	S130	1	22.116375	23.072185	22.901085	22.814657056966	23.4853318512837	22.1383427289261	23.9012097289038	23.968865	22.266190553302	22.350635	24.173365	24.013115	22.317665	22.8826510620976	22.747095	22.2770411936791	22.365015	23.007215	24.6252605670497	23.3896419773683	23.094933393889	24.080735	24.517635	22.2415135423958	23.7441484258553	23.5832797702794	22.3845868912946	22.927695926013	23.088665	22.7747943476451	22.8325554910842	23.511335	23.8771880133107	22.368045	23.443715	22.39873	NA	NA	NA	NA	23.120785	NA	22.985935	22.860455	NA
_A0A140LIU8_S203_1		A0A140LIU8	S203	1	22.413025	23.0344588422067	23.040365	23.001895	21.754895	24.0128220176693	23.11732	22.832555	22.385625	22.3982329662925	22.2480775842399	23.781465	22.6611016252535	23.0777883568255	22.377345	22.577591590478	23.239175	22.7305150391259	23.042325	22.378495	22.7086110639726	23.1793221864927	23.8330698007563	23.33013	22.49105	23.2039632956532	22.244175	23.214085	23.6890637120455	23.199675	23.478590424075	23.314015	24.131015	22.5448869086348	23.3834522878798	22.79755	23.120044963787	23.1212507483109	23.6805038967068	22.691185	23.066875	23.0183409828638	23.483085	23.537595	22.581565
_A0A140LIX7_S51_1		A0A140LIX7	S51	1	21.641045	21.1743162910047	21.3377871883313	21.5038397499926	22.363585	20.62113	21.19576	22.520373116019	21.8518102566001	22.2333329356083	21.385785	21.0948032104043	22.242115	21.4262874123861	21.6715882549527	21.6482376464041	21.6889981828756	21.184145	21.297736016864	21.278995	21.03465	21.281895	21.7960619017099	21.61741	21.580087838408	21.447015	21.392165	21.1122014228837	21.518625	20.8588550059917	21.2639797875649	21.093045	20.7556034136419	20.765665	20.749775	20.8812112285154	22.058835	21.597205	21.9647061548895	21.7111730552074	22.225335	21.634995	21.8105960741009	22.3400493019303	21.220315
Zzef1_Q5SSH7_S2406_1	Zzef1	Q5SSH7	S2406	1	25.364375	25.550755	25.792115	25.452215	25.661375	25.50516	25.33015	25.505965	25.6762703025843	25.060155	25.091655	25.466545	25.705565	25.51673	25.393815	25.733655	25.498175	25.703335	25.845145	25.2430069251481	25.61838	25.286535	25.128885	25.1152	25.24148	25.386855	25.374465	25.531835	25.348495	25.176945	25.032445	25.442725	24.929585	24.844425	24.847485	25.22625	25.199625	25.897975	25.021715	25.168725	25.714525	25.624125	25.741125	25.1243167496527	25.028885
Zzef1_Q5SSH7_S2407_1	Zzef1	Q5SSH7	S2407	1	24.252055	23.4588246679984	23.880105	23.653665	24.125395	24.56676	23.92312	23.7745981258089	23.291895	23.8333887632511	24.286985	23.481365	24.297535	23.35146	23.851105	24.5320355364214	23.408895	24.633895	24.898985	24.319145	23.20946	23.505825	23.353665	23.37685	23.1776004276072	23.569085	23.507265	23.3568231730522	23.8179416750401	24.086475	23.331585	23.657055	23.239385	23.391925	24.004415	23.08351	23.617705	23.642875	23.456145	23.5268562426777	23.891995	23.691015	23.545490009716	23.453685	23.737935
Zzef1_Q5SSH7_S1515_1	Zzef1	Q5SSH7	S1515	1	25.895935	24.4810668759766	25.1289900817008	25.599345	25.036325	24.15239	24.86886	24.2519180956349	25.432455	23.992695	25.484660387637	24.745345	25.805765	25.72537	25.969805	25.206375	24.5518421460342	25.343375	25.359105	24.038655	24.3570207766706	24.886385	25.5092558696222	26.0065892804923	25.14917	25.702225	24.6277716221808	25.489545	24.845595	25.802075	25.092145	24.5398138979295	24.122195	24.708222839316	25.6531863119927	24.978563539606	25.846555	25.985545	25.7253610331303	25.998175	25.7770992465798	25.4172135178953	26.3281434149367	26.027011860139	25.067465
Zzef1_Q5SSH7_S1538_1	Zzef1	Q5SSH7	S1538	1	25.045475	25.040085	25.745505	25.371905	25.754555	25.50895	25.58002	25.463525	25.277015	24.759685	25.177845	25.443315	24.857695	25.40521	25.345095	25.482805	25.830135	26.001335	25.987565	25.290435	25.05991	25.269805	26.074535	26.05861	24.99536	25.478125	25.808105	26.085475	25.546935	25.590205	26.201675	25.935425	26.243335	25.454625	25.437905	26.01819	25.800215	25.698135	25.363765	25.988575	26.103295	26.487595	25.193185	25.463385	26.100895
Zzef1_Q5SSH7_S1464_1	Zzef1	Q5SSH7	S1464	1	23.470241512114	23.340835	23.445425	23.585655	23.940845	24.35206	24.2609554761107	23.567125	23.943515	22.877815	23.257795	23.922450308121	24.283495	23.50317	24.548145	24.50740308459	23.307855	24.637405	24.273695	24.546275	24.04079	24.046355662122	24.049855	24.9028840958595	24.8731418972528	23.296985	23.0472467205532	23.460245	23.552875	23.633195	22.874825	23.451665	24.045745	23.581755	23.838295	22.72557	23.996065	24.256075	23.840495	23.580775	24.605865	24.007545	23.086325	22.900665	23.964065
Unc13b_Q9Z1N9_S1262_1	Unc13b	Q9Z1N9	S1262	1	23.653505	24.475625	23.4118231162765	24.3721759083647	23.711675	24.439053605004	23.8463517063877	22.719565	23.2481010483286	23.3558801179022	22.948245	23.7387498151327	23.185735	NA	NA	NA	NA	22.998495	NA	22.338175	NA	NA	NA	NA	23.57256	23.3569782401077	22.9974599562034	21.4370045379227	23.695305	18.8523477951536	21.4309042230569	24.1777831441435	23.243915	23.318535	22.435815	20.14585	NA	NA	NA	NA	24.319945	NA	NA	NA	NA
_A0A140LJ72_S2524_1		A0A140LJ72	S2524	1	23.381685	22.2047029320831	22.474825	22.674225	23.658275	23.2657303128299	22.92227	24.357645	23.078135	23.3867800710472	23.169005	22.558725	22.8074056180515	22.3262	23.0236869277216	22.584525	22.5489729897235	22.8133556570277	22.901055	23.116005	23.1940058743035	22.680915	22.858365	22.9303747743261	23.58023	23.669095	22.492665	22.355145	23.3220774914897	22.7695946441216	22.0198778155679	22.982015	23.158825	22.285245	22.4268272897606	22.09092	24.031341616	22.894465	22.281605	22.460285	23.173265	22.7493845871441	22.626625	23.604215	23.402645
_A0A140LJ72_S2525_1		A0A140LJ72	S2525	1	NA	22.531655	NA	NA	NA	22.39906	NA	NA	NA	NA	NA	NA	23.623125	22.2887464725728	22.496055	23.7042892181461	23.367815	22.976095	21.7312147147861	22.208544270254	23.85107	23.1832964684989	24.2459034538384	22.29704	NA	NA	NA	NA	23.578145	NA	NA	NA	NA	NA	22.066105	NA	22.680925	NA	NA	NA	NA	NA	NA	NA	NA
Gemin7_Q9CWY4_S3_1	Gemin7	Q9CWY4	S3	1	NA	NA	NA	NA	23.425675	NA	NA	23.544365	NA	NA	23.841195	24.048635	NA	NA	NA	23.420465	NA	NA	22.175895	NA	NA	NA	23.894145	23.79944	NA	NA	NA	23.153955	NA	NA	NA	NA	NA	NA	23.777075	23.32339	23.5338622724269	22.538925	22.3850111691426	22.225909148403	21.732495	23.4003376074897	20.9828732855254	23.237025	23.550415
Akap13_E9Q394_S2308_1	Akap13	E9Q394	S2308	1	23.534485	23.368285	23.258725	22.948675	23.1835956728502	23.05269	23.18355	23.559315	23.383565	23.019705	22.664995	22.924685	23.092905	22.81778	23.849425	23.1081053464494	24.1217718559235	23.709985	23.440885	22.5194711119501	23.22863	22.690185	22.9378640542274	23.41034	23.10827	24.110645	23.499465	23.374475	24.0243037224132	23.462975	23.122895	23.765895	23.727605	23.395035	23.323935	23.91816	23.491195	23.994235	23.032995	23.370205	24.523345	23.492795	23.457105	23.605885	23.870035
Akap13_E9Q394_S2361_1	Akap13	E9Q394	S2361	1	22.878945	22.866265	NA	NA	NA	NA	NA	NA	NA	NA	NA	NA	NA	22.49007	22.723715	NA	NA	NA	NA	NA	NA	NA	NA	NA	NA	22.442145	NA	21.382015	NA	NA	NA	NA	NA	NA	NA	NA	22.976765	NA	21.119725	NA	NA	NA	NA	NA	NA
Akap13_E9Q394_S1892_1	Akap13	E9Q394	S1892	1	25.620815	25.391315	25.357665	24.788165	25.494245	25.47819	25.36032	25.4641505021319	25.024675	24.656315	25.336435	25.349335	26.007045	25.02666	25.629535	25.164115	25.080405	25.690895	25.8511152266332	25.246595	24.61678	25.017915	25.535635	25.75737	24.70705	25.363225	25.460015	24.686165	25.773755	25.435825	24.727005	26.328815	25.755615	25.710615	25.982695595499	25.78114	25.937175	25.705375	24.643985	25.2308748628775	26.790465	25.745755	25.857905	25.818455	26.035225
Akap13_E9Q394_S1895_1	Akap13	E9Q394	S1895	1	23.1415629610518	22.875675	23.018745	23.1485215666041	23.095835	23.2152679230465	23.23342	22.999935	22.8855937023281	22.721555	23.000515	23.202235	23.482155	22.68428	22.361775	22.843285	22.497305	23.644505	22.6895998814248	22.764085	22.54046	22.326735	23.393475	23.09461	22.36129	22.647415	23.170685	22.489875	22.826715	22.995785	22.654085	23.863315	23.399775	23.247605	23.976645	23.15923	21.8247002063809	22.8751159026289	22.027215	22.874675	23.801705	22.764985	22.860285	23.236025	22.6194234121129
Akap13_E9Q394_S1613_1	Akap13	E9Q394	S1613	1	24.889645	24.467795	24.840925	24.269665	24.968535	24.66807	24.10454	25.036905	25.071035	24.772885	24.436955	24.891315	24.595345	24.34574	25.152525	24.260835	24.9263565407099	25.720655	24.993645	25.454725	24.99086	25.484395	24.869915	25.02043	25.34956	24.455675	24.488965	24.313325	25.541815	25.212775	24.345605	25.776085	25.226275	25.275645	24.822435	24.82357	25.356425	24.758505	24.741225	24.707865	25.014565	24.629575	25.508835	24.906645	25.612895
Akap13_E9Q394_S1593_1	Akap13	E9Q394	S1593	1	23.506365	23.663835	24.079175	23.817355	23.931015	24.0594	23.93714	24.413505	24.164365	23.674235	23.932745	23.8451741195401	23.942835	23.51874	24.089865	24.268935	23.666435	23.647555	24.064265	24.307525	24.29865	24.182745	23.329515	25.09934	24.04857	23.939275	24.158925	24.288985	24.627755	23.956455	23.942565	24.071235	24.646975	24.476795	23.516125	24.12047	23.986415	23.161585	24.057445	24.2546379500614	24.1104032002052	24.252785	24.117235	23.907555	24.391175
Akap13_E9Q394_S2462_1	Akap13	E9Q394	S2462	1	21.9918349190246	21.624305	21.939535	21.866770569322	21.937335	22.13468	21.8450866726815	22.0089354574007	22.1302209154354	21.6949126931567	21.779785	21.8399307369167	NA	NA	NA	NA	NA	22.176595	22.547655	NA	NA	NA	22.017645	22.33985	NA	NA	NA	NA	NA	21.703565	NA	22.703065	NA	NA	NA	22.50269	21.4401999178116	23.126985	23.6114045725779	22.6113569511377	23.171305	22.537695	22.5920658034652	21.361485	22.2400147176439
Akap13_E9Q394_S1839_1	Akap13	E9Q394	S1839	1	24.407955	24.612885	25.002475	24.474775	24.543495	24.93226	24.2124546300593	23.899655	24.704885	24.667185	23.895615	24.1964282217079	24.564685	24.78354	25.560175	25.158185	23.821255	25.373275	24.9080382730526	24.183285	24.7439	24.742535	25.3246124605378	24.9761913576925	23.79002	24.831835	25.213045	25.056995	24.544875	25.357065	25.3804594811791	25.210015	24.2702714298958	25.0341198895135	24.946425	25.3441590635911	25.1526479815149	24.9998739596978	24.475015	25.047745	25.627785	25.044895	24.821275	24.927235	25.096355
Akap13_E9Q394_S1569_1	Akap13	E9Q394	S1569	1	27.856175	27.597525	27.738385	27.641475	27.630515	28.06002	27.72041	28.036125	28.020485	27.608655	27.422235	27.597155	27.281375	27.42386	27.341535	27.413175	27.593835	27.573815	27.442255	27.956675	27.90261	27.663085	27.705075	27.64286	27.79627	27.952945	27.574925	27.445375	27.587515	27.964565	27.512265	28.072685	28.532335	27.748745	27.979845	28.06137	27.682735	27.893695	27.517475	27.720015	27.801715	27.680535	27.711335	28.046655	28.296655
Akap13_E9Q394_S2684_1	Akap13	E9Q394	S2684	1	NA	NA	NA	NA	26.194965	NA	NA	22.220455	NA	25.270465	NA	NA	NA	25.67587	NA	NA	NA	22.243635	NA	NA	NA	25.769075	NA	NA	NA	NA	NA	NA	NA	25.545495	NA	NA	NA	NA	NA	NA	21.658235	NA	NA	NA	NA	NA	NA	NA	NA
Akap13_E9Q394_S2692_1	Akap13	E9Q394	S2692	1	24.249435	23.878145	24.275345	23.639505	24.340105	24.64449	24.24378	24.125205	24.536095	24.695965	23.722445	24.382255	23.686005	23.94491	24.309065	24.257135	24.065275	24.562655	24.266215	24.334805	24.31391	24.449185	23.884825	24.54978	23.48683	23.674635	24.284525	23.841075	24.087755	24.930895	23.900485	24.553965	25.269635	24.352615	24.034585	24.54949	24.501835	24.427625	24.474095	24.199425	24.705275	24.173805	24.697715	24.617665	24.652705
Akap13_E9Q394_S1858_1	Akap13	E9Q394	S1858	1	21.5941561090135	22.5959102340813	21.8440911952696	21.516195	21.2281705533754	21.03326	22.67223	22.4559994306686	22.6910500650608	20.7877762246294	22.341935	22.303415	22.342535	22.22953	22.802415	23.035125	22.6078500543307	23.771805	22.6418518235646	22.8510055248933	23.4873725105475	23.5154153817137	22.964235	23.2848	22.88802	22.429740530385	22.9302851848975	22.270705	22.4666130627795	22.242515	22.318115	22.6526347900401	21.5626247092578	22.2818345535332	22.2035675966747	22.59012	20.872565	23.538985	21.771025	22.458745	21.7797920403726	22.376705	22.627935	22.4913007294157	22.8427406967922
Akap13_E9Q394_S856_1	Akap13	E9Q394	S856	1	22.5937403003121	24.412485	22.689155	25.352135	25.086305	25.0615	25.70857	24.6272939565486	26.0366303821514	25.0852678638439	25.188985	23.4407573155537	23.154865	24.29879	25.5795609814748	25.041225	24.774392273322	25.691365	23.490385	25.458785	25.49755	25.6094568165063	24.400509957591	24.231195027361	NA	NA	23.287375	NA	19.305495	NA	23.777955	NA	NA	NA	NA	NA	24.722435	25.0499199018496	25.7782502141889	25.357855	25.297695	25.0992375494812	25.4595626560458	25.744875	25.2369403432759
Epsti1_Q8VDI1_S39_1	Epsti1	Q8VDI1	S39	1	NA	NA	NA	NA	NA	NA	NA	NA	NA	NA	NA	NA	NA	NA	NA	NA	22.571765	22.452555	NA	21.976205	NA	NA	21.676945	NA	21.494912412472	21.40569522352	22.0950488334709	21.8232056247516	22.7236271049984	21.168055	22.035665	22.703625	22.399925	21.452541619379	22.920265	21.78586	NA	NA	NA	NA	21.960245	21.480355	NA	NA	NA
Pi4ka_E9Q3L2_S259_1	Pi4ka	E9Q3L2	S259	1	24.306265	24.749565	23.887415	24.5012794700428	24.205985	24.60411	24.22824	24.215675	24.225185	24.089435	24.275255	24.452605	24.165145	24.11938	23.977855	24.250865	23.614505	24.679875	24.980465	23.730595	24.0148	24.232305	25.071199783928	25.08666	23.15094	24.619085	24.429985	24.707755	24.328355	24.484085	24.612385	24.475735	24.377065	24.817745	24.053555	24.22931	23.984285	24.661175	23.798045	23.6297126574914	24.851775	24.744605	24.8494611064977	23.654255	24.127665
Pi4ka_E9Q3L2_S260_1	Pi4ka	E9Q3L2	S260	1	25.682595	25.244145	25.459375	25.131225	25.907595	25.83996	25.48795	25.201585	25.545975	24.961135	25.613395	25.200885	26.239405	25.55719	25.888795	25.397225	25.376265	26.293185	25.210085	23.467945	25.46952	25.585275	26.343005	25.61194	25.02151	25.305105	25.387775	25.380725	25.843975	25.586295	25.291775	25.833345	25.637635	25.477285	25.539435	24.48665	26.190035	25.817915	25.857945	25.499865	25.819375	25.700905	25.334275	25.548175	25.675705
Pi4ka_E9Q3L2_S233_1	Pi4ka	E9Q3L2	S233	1	24.169645	25.288845	25.589515	24.847515	25.239575	25.8529296166485	26.1792	25.423205	25.378045	24.899205	25.245905	25.432055	25.436805	25.5862	26.216205	25.142275	25.018275	26.202795	26.049145	25.324355	25.23829	25.521645	25.193345	25.75124	23.97305	25.255945	25.649845	25.747005	25.504355	25.380995	25.680895	25.859915	24.874385	25.501395	25.355475	25.25968	25.687835	25.618045	25.245525	26.106245	26.436065	25.762305	24.917575	24.924245	25.644315
Pi4ka_E9Q3L2_S1439_1	Pi4ka	E9Q3L2	S1439	1	26.997285	27.369425	26.979075	26.473515	27.299395	27.10092	26.88892	26.732965	27.108425	26.526315	27.386495	26.584975	27.400995	27.08157	27.128155	26.923645	26.871295	27.552015	26.677855	26.664645	26.53606	26.813075	27.278995	27.3401	26.27309	27.023005	27.004715	27.505475	26.979245	27.456595	27.226825	27.472815	27.066925	27.292375	26.746855	26.663	27.206725	27.135045	27.133845	27.046785	27.843265	27.535535	25.302335	26.496595	26.846715
Hebp1_Q9R257_S111_1	Hebp1	Q9R257	S111	1	27.011305	27.016685	27.342535	27.387465	26.719495	26.45985	26.90274	26.849835	27.234955	26.659255	27.017095	27.036515	26.908475	26.89391	27.069855	26.890335	26.892345	27.120675	27.421725	26.608015	27.04739	26.985525	26.619345	26.65759	27.13542	27.447595	26.912625	27.123595	26.924985	27.433785	26.992215	26.706185	27.264025	27.143705	26.731545	26.6384	26.964495	27.296005	26.916795	27.084235	27.178495	27.166355	27.543345	27.292175	27.304945
Rpl13_P47963_S139_1	Rpl13	P47963	S139	1	NA	NA	NA	NA	25.384545	23.31441	NA	NA	NA	NA	NA	NA	NA	NA	NA	NA	NA	24.384775	NA	22.738055	NA	NA	NA	NA	23.25383	NA	NA	NA	NA	NA	NA	NA	NA	NA	NA	NA	NA	NA	NA	NA	NA	NA	NA	NA	NA
Rpl13_P47963_S140_1	Rpl13	P47963	S140	1	22.211185	23.869905	23.021955	22.821155	25.384545	23.31441	22.96292	22.681845	23.984685	23.432495	24.006325	24.4456582770499	23.592105	23.44819	23.522145	22.915565	24.095735	24.384775	23.251865	23.9257347561695	23.0209941183638	24.0831493039905	24.836445	22.90633	23.25383	23.854505	23.151145	24.3656210487045	25.217495	23.807675	23.191565	21.855205	22.6311342584193	23.511475	22.100345	20.92252	23.755385	24.206705	23.9533922188299	23.424385	24.211165	25.170215	19.5563029628674	22.595365	24.772395
Rpl13_P47963_S106_1	Rpl13	P47963	S106	1	22.8076049221604	22.1317405953143	22.9039763180552	22.746015	22.354895	23.16363	23.33733	23.4852205253967	22.617435	23.181195	23.3366037332954	22.778515	22.4541062688218	23.02376	22.874305	22.5043631778864	22.649055	23.390005	22.920625	22.444335	22.19748	23.177465	22.5104368761916	22.90509	23.6402330811483	23.4541290132843	23.406435	23.218995	22.469595	23.092525	23.386195	22.773905	23.0402709785597	22.7179951831524	22.543275	23.38173	23.503925	23.587075	23.0081404608489	22.733085	22.9208813847837	23.166905	22.748495	23.1380629362997	23.2316796150972
Jade3_Q6IE82_S578_1	Jade3	Q6IE82	S578	1	22.411435	NA	NA	NA	NA	NA	NA	NA	21.444325	NA	NA	NA	NA	NA	NA	NA	NA	22.529245	NA	NA	NA	NA	NA	23.20236	NA	NA	NA	NA	22.604625	NA	NA	21.723995	NA	NA	22.975665	NA	NA	NA	NA	NA	23.205415	NA	NA	NA	NA
Rcor1_Q8CFE3_S254_1	Rcor1	Q8CFE3	S254	1	24.797175	24.907015	23.204685	24.949435	24.5277477389992	23.9616006184745	24.87831	24.8885964547624	25.1147164446889	23.895315	23.8012172268388	24.786515	26.1150863529497	25.0655168722358	25.385145	25.171955	23.533945	25.1005302854465	24.610395	24.1158766176404	24.78592	24.542985	25.1914540945627	25.20099	24.67479	25.435175	25.198475	25.076675	24.6655221756174	25.218815	24.1971557869699	25.473135	25.209865	25.211965	22.655745	24.61447	25.203715	25.140285	24.531965	24.830635	24.928545	25.420835	25.160345	24.752445	25.319065
Rcor1_Q8CFE3_S454_1	Rcor1	Q8CFE3	S454	1	24.718495	25.1036998248798	23.6718768317177	23.8050992542248	21.590015	24.14878	23.484815512016	24.037665	23.617154185583	24.012275	24.003045	24.4133718966176	25.292515	24.99845	NA	NA	NA	NA	NA	NA	24.06071	NA	NA	NA	23.9062524856622	24.1985252643604	23.5602782073166	23.711445	23.7721990220818	23.974605	23.611665	23.8113073930968	23.711435	24.090795	24.0169534735156	23.8575422704653	25.319505	24.941745	24.2762614155241	24.126475	24.995685	24.405425	23.646935	23.731645	24.536035
Champ1_Q8K327_S532_1	Champ1	Q8K327	S532	1	22.912835	22.4402797610978	22.586295	23.1409022112436	23.667165	23.66651	22.5815051208217	22.904665	22.943005	22.7104890436363	23.369605	23.347945	23.473155	23.4726974225739	23.321250420098	23.5216308965762	23.159415	23.119085	23.2692039444399	23.408175	22.99394	23.5425523460196	23.559215	23.53752	21.98574	21.658275	22.988675	22.3417124869406	23.486845	23.682735	23.014895	22.271015	22.463235	22.475455	23.269775	22.922269390892	23.092595	22.432375	22.6155023450946	22.810455	23.251085	22.934415	22.7341936531262	22.7990598553792	22.851735
Champ1_Q8K327_S617_1	Champ1	Q8K327	S617	1	23.433245	23.4456211709408	23.7682088609162	23.7679633153269	23.798625	24.08811	23.68735	24.2686203784237	24.220255	23.5458479861089	23.678965	23.6419911610808	23.178825	23.7339269201964	24.0165069214799	24.2529014745671	24.122235	23.823985	24.3394557777141	24.051145	24.21941	23.978375	24.014285	23.95043	23.7959870915228	23.890625175781	24.051375	23.9602726272439	23.635755	23.9182382316087	23.833295	24.126265	23.585535	23.632455	23.815945	23.79266	22.966685	23.4898578656967	23.4889598503835	23.827065	24.128025	24.244335	23.647735	23.429695	23.998795
Champ1_Q8K327_S108_1	Champ1	Q8K327	S108	1	22.6228782260313	23.308235	23.2975727670456	23.127865	23.253705	22.99042	23.66519	23.103575	23.054895	23.4735593441789	21.957995	22.6498117749887	22.6486329682655	22.58957	21.621495	23.1729195804565	22.656305	23.690675	23.2084842157273	22.836905	23.29744	22.996625	23.666545	23.72574	22.503680324787	23.603825	22.962655	23.375185	24.044325	22.831665	22.239415	22.703765	22.412035	22.479045	23.504735	22.58813	22.856695	23.046515	22.147705	22.6515345389819	23.107635	22.2281953460458	22.3784800688014	22.143365	23.2274300162634
Champ1_Q8K327_S204_1	Champ1	Q8K327	S204	1	24.705925	24.604165	24.153685	24.272895	24.834465	24.16681	24.04462	24.369735	24.382765	21.987785	24.094085	24.316425	24.714895	24.42614	24.260045	24.503695	24.483905	24.134715	24.1804192721321	24.698795	24.6155	24.3584211047863	24.318005	24.22682	23.38818	24.316735	23.9049140118808	23.5951706567879	24.904285	23.6772708847369	24.004235	24.108555	23.871185	24.069305	23.780055	23.5283865961069	24.187415	24.244875	24.057175	23.905905	24.387405	24.235905	23.8660748594308	23.465175	24.080275
Champ1_Q8K327_S448_1	Champ1	Q8K327	S448	1	NA	NA	NA	NA	NA	NA	NA	NA	NA	NA	NA	NA	NA	22.89874	NA	NA	NA	NA	NA	NA	NA	22.130615	NA	NA	NA	NA	NA	23.061305	NA	NA	NA	NA	NA	NA	NA	23.0424	NA	NA	NA	NA	NA	NA	NA	NA	NA
Champ1_Q8K327_S603_1	Champ1	Q8K327	S603	1	23.261855	22.343465	23.066425	23.038345	23.554145	23.6169136714958	22.14696	23.326035	22.3627791568829	22.1898757370646	22.870145	22.656965	23.280925	22.61836	22.367185	22.556495	23.019125	22.8796157597089	23.190345	22.0307361099065	23.51076	23.068595	23.282735	23.27086	22.27159	22.591425	22.79971512041	22.919915	23.459575	23.422975	23.133775	22.680265	22.911915	22.850495	23.6442595848904	22.44383	23.187120091611	22.913925	23.4031127588895	23.037525	23.353055	23.317095	21.944655	22.049315	22.819595
Champ1_Q8K327_S309_1	Champ1	Q8K327	S309	1	NA	NA	21.566445	NA	NA	NA	NA	NA	NA	NA	NA	NA	21.931325	NA	NA	NA	NA	NA	NA	NA	22.24839	NA	NA	NA	NA	21.768995	NA	NA	NA	NA	NA	21.739615	NA	NA	NA	NA	NA	22.457875	NA	NA	21.824335	21.296505	NA	NA	NA
Champ1_Q8K327_S265_1	Champ1	Q8K327	S265	1	23.344125	22.937375	22.702635	23.1326277689176	23.652485	23.48201	23.0785481305027	23.079205	22.790092642179	22.131745	23.524775	22.982325	23.943985	22.260501346821	22.231615	22.556120982474	22.708605	22.849705	22.821645	22.879985	23.1983223484277	22.267425	23.2280568298973	22.3024460360372	23.23777	22.3608401872613	22.361405	21.4047262030463	21.827910297636	21.625285	23.927016619925	22.649215	22.016095	22.940576138187	22.046140622522	21.4861906704065	23.096215	22.601785	23.4221263822851	21.476015	23.387745	22.697095	22.3309184942772	23.1213632322145	22.818235
Col6a5_A6H584_S2623_1	Col6a5	A6H584	S2623	1	23.094455	NA	NA	NA	NA	NA	NA	NA	NA	NA	NA	NA	22.952315	NA	NA	22.788015	NA	22.301875	NA	NA	NA	NA	NA	NA	NA	23.290365	22.565555	NA	22.440375	NA	NA	NA	NA	NA	NA	NA	22.075455	NA	21.841065	22.603875	NA	NA	NA	NA	NA
Vsir_A0A171EBK7_S232_1	Vsir	A0A171EBK7	S232	1	25.111945	25.104475	26.209295	25.842915	26.212495	25.40973	26.57651	26.446395	25.997445	26.326925	25.781865	25.644875	24.738965	24.9726	25.678405	25.949745	26.182575	25.834265	25.848725	26.032605	25.63638	25.908015	26.385785	25.92761	26.02338	25.896635	26.669605	25.983915	25.997575	25.816175	26.770665	26.157115	26.022795	26.280895	26.484505	26.19755	25.115455	25.180015	26.481235	26.174395	25.792685	26.178795	25.307055	26.121665	26.016045
Vsir_A0A171EBK7_S233_1	Vsir	A0A171EBK7	S233	1	24.634225	24.166825	23.8081775527028	24.6096178990385	23.383835	24.449940688473	23.3064529952276	23.821775	24.5858008931949	24.307215	23.4050630027897	24.4378671338321	NA	NA	NA	NA	NA	NA	NA	NA	NA	NA	NA	NA	NA	NA	NA	NA	NA	NA	23.794945	24.916855	NA	24.855555	NA	NA	24.196445	24.526065	NA	NA	NA	NA	NA	25.440865	NA
Vsir_Q9D659_S302_1	Vsir	Q9D659	S302	1	25.97492080262	26.411945	27.018935	26.276445	26.007505	26.7343791423752	26.68789	26.6444049245116	26.8778755960704	26.614195	25.981775	26.9160989767041	25.832795	25.2613890110652	24.3312930990551	24.4892534309841	24.5419209271275	24.187855	24.8082435540618	24.3776416631457	23.7560046326801	26.142585	24.616485	23.96996	22.7240161140283	23.8655456313179	26.304565	26.2410115345182	22.9075501302378	23.462535	25.9541563168801	25.638015	24.5931471639575	25.722875	23.092975	23.7183076347167	NA	NA	NA	26.714235	NA	NA	NA	NA	NA
Vsir_Q9D659_S305_1	Vsir	Q9D659	S305	1	23.162175	23.618155	NA	NA	NA	NA	NA	23.057675	26.219915	NA	NA	NA	23.221675	23.4596387862758	24.209165	23.8478757225965	23.4893153429682	22.5348866502862	23.106815	23.945045	23.36851	23.745925	23.6459610869211	22.8248313935321	NA	NA	NA	NA	NA	NA	24.036655	NA	NA	NA	NA	NA	NA	NA	NA	24.077515	NA	NA	NA	NA	NA
[truncated: 17,676 more rows]
[truncated: 27 more columns]

## Sheet: analysis
	Phosphopeptide identification					Regulated, defective, and emergent sites						Comparing INS and BAS in each diet
[truncated: 18,550 more rows]
