# Supplementary material for: Phosphoproteomics reveals rewiring of the insulin signaling network and multi-nodal defects in insulin resistance
Source: Nat Commun. 2023 Feb 18;14:923. doi: 10.1038/s41467-023-36549-2 (PMC9938909; doi:10.1038/s41467-023-36549-2)
Supplement: Supplementary file 11 — Source Data [file 41467_2023_36549_MOESM11_ESM.xlsx]

## Sheet: Fig1b
		Ctrl			CI			Dex			TNF			MitoPQ			AntiA
	Basal	90.9238	99.5009	117.202	336.889	212.292	365.742	41.3143	41.5832	42.1882	231.641	183.488	183.822	236.517	219.639	298.975	314.821	379.17	358.988
	Insulin	835.164	937.783	838.466	527.595	693	651.122	349.846	444.868	436.941	532.392	678.888	448.422	577.28	745.996	796.524	494.34	631.97	707.214
	units:
	pmol/mg/min

## Sheet: Fig 1g-j
number of insulin-regulated phosphopeptides defective in models, relevant to Fig 1g-h
	# defective models	all_models_total	all_models_up	all_models_down	CI_total	CI_up	CI_down	DEX_total	DEX_up	DEX_down	TNF_total	TNF_up	TNF_down	MPQ_total	MPQ_up	MPQ_down	AA_total	AA_up	AA_down
	0	1184	950	234	0	0	0	0	0	0	0	0	0	0	0	0	0	0	0
	1	496	318	178	384	239	145	33	22	11	40	31	9	5	5	0	34	21	13
	2	173	99	74	133	71	62	73	31	42	69	55	14	8	7	1	63	34	29
	3	61	26	35	52	22	30	35	13	22	35	14	21	17	10	7	44	19	25
	4	30	9	21	28	7	21	28	8	20	29	9	20	6	3	3	29	9	20
	5	7	0	7	7	0	7	7	0	7	7	0	7	7	0	7	7	0	7
	Total	1951	1402	549	604	339	265	176	74	102	180	109	71	43	25	18	177	83	94
number of the emergent phosphopeptides in models, relevant to Fig 1i-j
	# emergent models	all_models_total	all_models_up	all_models_down	CI_total	CI_up	CI_down	DEX_total	DEX_up	DEX_down	TNF_total	TNF_up	TNF_down	MPQ_total	MPQ_up	MPQ_down	AA_total	AA_up	AA_down
	1	784	512	272	241	149	92	245	156	89	149	111	38	75	46	29	74	50	24
	2	93	76	17	43	37	6	51	43	8	39	32	7	22	18	4	31	22	9
	3	16	12	4	13	10	3	5	4	1	9	7	2	8	6	2	13	9	4
	4	3	3	0	3	3	0	3	3	0	0	0	0	3	3	0	3	3	0
	5	0	0	0	0	0	0	0	0	0	0	0	0	0	0	0	0	0	0

## Sheet: Fig 1k
We direct the reader to supplementary data files S1 and S3

## Sheet: Fig 2a
KSEA results displaying enrichment score, p-values, and number of substrates in each condition
	Kinase	CTRL_ES	CTRL_pval	CTRL_num_substrates	CI_ES	CI_pval	CI_num_substrates	DEX_ES	DEX_pval	DEX_num_substrates	TNF_ES	TNF_pval	TNF_num_substrates	MPQ_ES	MPQ_pval	MPQ_num_substrates	AA_ES	AA_pval	AA_num_substrates
	P70S6K	0.898858	0	14	0.871129	0	14	0.841302	0	14	0.897323	0	14	0.876588	0	14	0.855229	0	14
	AKT	0.836983	0	41	0.735186	0	34	0.783665	0	39	0.834805	0	36	0.843503	0	42	0.800386	0	38
	ERK	0.71672	0	127	0.563911	0	113	0.702712	0	119	0.599942	0	120	0.720282	0	117	0.585119	0	115
	SRC	0.832911	0	16	0.641243	0.037	15	0.785996	0	17	0.564509	0.079	17	0.779673	0.004	15	0.790116	0.001	16
	MTOR	0.63608	0	91	0.608345	0	78	0.592555	0	82	0.645625	0	84	0.633072	0	85	0.610818	0	79
	PKC	0.572008	0.006	45	0.388547	0.225	33	0.596097	0.004	45	0.609951	0.002	39	0.592834	0.005	40	0.506709	0.071	40
	JNK	0.691447	0.007	18	0.657059	0.013	17	0.679299	0.011	19	0.580518	0.054	20	0.70293	0.003	19	0.591431	0.056	18
	CDK5	0.645749	0.027	17	0.425686	0.253	17	0.685558	0.02	15	0.550878	0.117	17	0.581671	0.081	17	0.588696	0.106	16
	GSK3	0.587611	0.03	23	-0.565252	0.021	21	-0.321229	0.222	18	-0.306132	0.281	20	0.338996	0.497	21	-0.446055	0.075	19
	P38	0.463776	0.061	53	0.464416	0.053	45	0.435298	0.161	48	0.532628	0.012	47	0.56736	0.014	46	0.455375	0.105	45
	CK2	0.306727	0.558	22	-0.50096	0.044	21	0.261088	0.651	22	0.328851	0.477	22	0.392179	0.395	23	0.309185	0.55	22

## Sheet: Fig 2b
Gsk3 S9/S21 phospho intensity
		log2 phosphopeptide intensity
	Phosphopeptide	CTRL_BAS_1	CTRL_BAS_2	CTRL_BAS_3	CTRL_BAS_4	CTRL_BAS_5	CTRL_BAS_6	CTRL_INS_1	CTRL_INS_2	CTRL_INS_3	CTRL_INS_4	CTRL_INS_5	CTRL_INS_6	CI_BAS_1	CI_BAS_2	CI_BAS_3	CI_BAS_4	CI_INS_1	CI_INS_2	CI_INS_3	CI_INS_4	DEX_BAS_1	DEX_BAS_2	DEX_BAS_3	DEX_BAS_4	DEX_INS_1	DEX_INS_2	DEX_INS_3	DEX_INS_4	TNF_BAS_1	TNF_BAS_2	TNF_BAS_3	TNF_BAS_4	TNF_INS_1	TNF_INS_2	TNF_INS_3	TNF_INS_4	MPQ_BAS_1	MPQ_BAS_2	MPQ_BAS_3	MPQ_BAS_4	MPQ_INS_1	MPQ_INS_2	MPQ_INS_3	MPQ_INS_4	AA_BAS_1	AA_BAS_2	AA_BAS_3	AA_BAS_4
	Gsk3a_Q2NL51_S21_1	20.3304	20.04408	19.54523	19.46241	NA	19.67925	22.87771	22.52328	22.31577	22.31792	NA	NA	20.09173	18.84322	19.37502	19.28733	21.76862	20.98015	NA	20.85722	19.57107	19.91263	20.38112	20.43986	22.32078	22.26557	22.54134	22.50831	18.67786	18.59349	17.85116	18.72943	21.93086	21.8658	21.71721	21.76822	18.9487	19.50094	19.78757	19.63471	22.51365	22.16279	22.49571	22.15105	19.06713	19.29894	19.27992	19.4485
	Gsk3b_Q9WV60_S9_1	16.01714	15.02448	15.04111	14.88406	15.49084	15.62563	17.76246	17.43324	17.73722	17.55871	18.30888	18.02484	15.77044	14.75249	15.41581	14.89197	16.66458	16.47427	17.41393	16.7626	14.25758	14.18658	15.1611	14.787	16.92346	17.08023	17.45477	17.5191	14.77516	13.92846	NA	14.19549	16.98871	17.27692	17.4008	17.28679	14.8429	14.91233	15.1703	14.97082	17.87284	17.52476	18.0277	17.51665	15.33595	14.62778	14.84444	14.53374
[truncated: 14 more columns]

## Sheet: Fig 2c
The percentage of all regulated phosphopeptides or regulated phosphopeptides on core insulin signalling proteins, that are defective in each number of models
		All regulated phosphopeptides			Regulated phosphopeptides on core insulin signaling proteins
	# defective models	All phosphopeptides	Upregulated phosphopeptides	Downregulated phosphopeptides	All phosphopeptides	Upregulated phosphopeptides	Downregulated phosphopeptides
	0	0.606868	0.677603	0.42623	0.753378	0.811245	0.446809
	1	0.254229	0.226819	0.324226	0.172297	0.144578	0.319149
	2	0.0886725	0.0706134	0.134791	0.0472973	0.0281124	0.148936
	3	0.031266	0.0185449	0.0637523	0.0101351	0.00803213	0.0212766
	4	0.0153767	0.0064194	0.0382514	0.0101351	0.00803213	0.0212766
	5	0.0035879	0	0.0127505	0.00675676	0	0.0425532
	all_defective_phosphopeptides	0.393132	0.322397	0.57377	0.246622	0.188755	0.553191

## Sheet: Fig 2d
	GO biological processes enriched in up-regulated phosphopeptides defective in 2 or more models of insulin resistance
	pval	adj_pval	# defective genes in pathway	# background genes in pathway	# total genes in pathway	GO_term	GO_id
	2.31925e-05	0.00150751	3	3	4	regulation of peroxisome organization	GO:1900063
	0.000194622	0.0048163	10	89	192	endocytosis	GO:0006897
	0.000222291	0.0048163	3	5	14	wound healing, spreading of cells	GO:0044319
	0.000603624	0.00969509	5	25	61	endosomal transport	GO:0016197
	0.000745776	0.00969509	3	7	17	positive regulation of glycogen biosynthetic process	GO:0045725
	0.00323149	0.0350078	3	11	46	positive regulation of insulin secretion involved in cellular response to glucose stimulus	GO:0035774
	0.00537087	0.0498723	3	13	27	regulation of Rho protein signal transduction	GO:0035023
	0.00886708	0.072045	6	63	195	protein stabilization	GO:0050821
	0.0125344	0.0741033	5	49	140	microtubule cytoskeleton organization	GO:0000226
	0.0125406	0.0741033	4	32	56	insulin receptor signaling pathway	GO:0008286
	0.011745	0.0741033	3	17	44	positive regulation of glucose import	GO:0046326
	0.0170978	0.0924905	4	35	171	gene expression	GO:0010467
	0.0184981	0.0924905	3	20	35	negative regulation of microtubule depolymerization	GO:0007026
	0.0239731	0.103884	3	22	54	positive regulation of actin filament polymerization	GO:0030838
	0.0239731	0.103884	3	22	64	receptor-mediated endocytosis	GO:0006898
	0.0372645	0.133867	3	26	74	liver development	GO:0001889
	0.0336512	0.133867	3	25	105	hematopoietic progenitor cell differentiation	GO:0002244
	0.0372645	0.133867	3	26	49	mitotic cytokinesis	GO:0000281
	0.0391304	0.133867	4	45	92	cellular response to insulin stimulus	GO:0032869
	0.0457009	0.141455	6	91	190	actin cytoskeleton organization	GO:0030036
	0.0450612	0.141455	3	28	72	heart morphogenesis	GO:0003007
	0.0536012	0.158367	3	30	60	regulation of alternative mRNA splicing, via spliceosome	GO:0000381
	0.0628598	0.177647	3	32	69	peptidyl-threonine phosphorylation	GO:0018107
	0.0677497	0.183489	3	33	84	forebrain development	GO:0030900
	0.078031	0.202881	3	35	115	protein-containing complex assembly	GO:0065003
	0.094642	0.236605	3	38	81	positive regulation of translation	GO:0045727
	0.110996	0.258916	4	64	252	positive regulation of protein phosphorylation	GO:0001934
	0.115516	0.258916	10	227	644	positive regulation of transcription, DNA-templated	GO:0045893
	0.112569	0.258916	3	41	133	negative regulation of cell growth	GO:0030308
	0.202205	0.375523	3	54	90	mRNA transport	GO:0051028
	0.202205	0.375523	3	54	153	regulation of cell shape	GO:0008360
	0.200277	0.375523	13	349	1537	regulation of transcription by RNA polymerase II	GO:0006357
	0.186704	0.375523	9	222	1194	signal transduction	GO:0007165
	0.180123	0.375523	3	51	110	cytoskeleton organization	GO:0007010
	0.187409	0.375523	3	52	181	proteasome-mediated ubiquitin-dependent protein catabolic process	GO:0043161
	0.259265	0.468118	4	90	506	immune system process	GO:0002376
	0.267948	0.47072	5	121	337	in utero embryonic development	GO:0001701
	0.311228	0.532363	3	68	141	regulation of translation	GO:0006417
	0.347749	0.565092	5	135	268	RNA splicing	GO:0008380
	0.343124	0.565092	3	72	261	angiogenesis	GO:0001525
	0.376575	0.569241	7	205	594	phosphorylation	GO:0016310
	0.359546	0.569241	8	234	623	protein transport	GO:0015031
	0.36823	0.569241	12	368	1189	positive regulation of transcription by RNA polymerase II	GO:0045944
	0.406435	0.57431	3	80	187	protein autophosphorylation	GO:0046777
	0.400016	0.57431	5	144	383	cell division	GO:0051301
	0.398594	0.57431	3	79	616	innate immune response	GO:0045087
	0.44883	0.613155	7	220	568	negative regulation of transcription, DNA-templated	GO:0045892
	0.452791	0.613155	3	86	257	ubiquitin-dependent protein catabolic process	GO:0006511
	0.486917	0.621999	7	228	626	cell cycle	GO:0007049
	0.473738	0.621999	6	191	575	apoptotic process	GO:0006915
	0.48803	0.621999	4	125	372	DNA repair	GO:0006281
	0.544784	0.654555	9	311	945	negative regulation of transcription by RNA polymerase II	GO:0000122
	0.537449	0.654555	4	133	430	intracellular signal transduction	GO:0035556
	0.530109	0.654555	5	167	349	mRNA processing	GO:0006397
	0.553854	0.654555	6	207	996	cell differentiation	GO:0030154
	0.579337	0.672445	8	284	1068	regulation of transcription, DNA-templated	GO:0006355
	0.601028	0.685383	3	107	443	regulation of gene expression	GO:0010468
	0.661848	0.741726	3	117	552	positive regulation of cell population proliferation	GO:0008284
	0.704052	0.768058	5	203	592	protein phosphorylation	GO:0006468
	0.720793	0.768058	3	128	378	positive regulation of apoptotic process	GO:0043065
	0.716706	0.768058	4	167	494	cellular response to DNA damage stimulus	GO:0006974
	0.740177	0.775992	3	132	721	lipid metabolic process	GO:0006629
	0.815692	0.841587	4	193	10375	biological_process	GO:0008150
	0.87552	0.8892	3	170	579	negative regulation of apoptotic process	GO:0043066
	0.92811	0.92811	3	196	1091	multicellular organism development	GO:0007275
	GO biological processes enriched in down-regulated phosphopeptides defective in 2 or more models of insulin resistance
	2.58663e-05	0.00186969	3	3	26	regulation of pH	GO:0006885
	4.79408e-05	0.00186969	4	8	29	regulation of intracellular pH	GO:0051453
	0.000247517	0.00482657	3	5	5	positive regulation of basement membrane assembly involved in embryonic body morphogenesis	GO:1904261
	0.000247517	0.00482657	3	5	18	bicarbonate transport	GO:0015701
	0.000794798	0.00646677	4	15	65	cellular response to mechanical stimulus	GO:0071260
	0.000484271	0.00646677	3	6	11	regulation of gastrulation	GO:0010470
	0.00076902	0.00646677	7	52	428	transmembrane transport	GO:0055085
	0.000596489	0.00646677	4	14	126	sodium ion transport	GO:0006814
	0.000829073	0.00646677	3	7	29	anion transport	GO:0006820
	0.000829073	0.00646677	3	7	19	ion homeostasis	GO:0050801
	0.00129775	0.00808087	3	8	13	regulation of epithelial to mesenchymal transition	GO:0010717
	0.00129775	0.00808087	3	8	15	microtubule anchoring	GO:0034453
	0.00134681	0.00808087	6	42	185	positive regulation of MAPK cascade	GO:0043410
	0.00180028	0.0100301	11	133	430	intracellular signal transduction	GO:0035556
	0.00266184	0.0138415	3	10	26	regulation of axonogenesis	GO:0050770
	0.00358098	0.0155176	3	11	22	regulation of focal adhesion assembly	GO:0051893
	0.00358098	0.0155176	3	11	149	visual perception	GO:0007601
	0.00358098	0.0155176	3	11	23	regulation of cytoskeleton organization	GO:0051493
	0.00687476	0.0282227	5	41	100	Golgi organization	GO:0007030
	0.00732951	0.0285851	13	205	594	phosphorylation	GO:0016310
	0.00905167	0.0336205	3	15	43	JNK cascade	GO:0007254
	0.012954	0.0443421	3	17	36	regulation of microtubule cytoskeleton organization	GO:0070507
	0.0130752	0.0443421	6	66	596	ion transport	GO:0006811
	0.01449	0.0470926	5	49	140	microtubule cytoskeleton organization	GO:0000226
	0.0167177	0.0521591	12	203	592	protein phosphorylation	GO:0006468
	0.0207254	0.0612533	13	234	623	protein transport	GO:0015031
	0.0212031	0.0612533	4	36	107	regulation of protein localization	GO:0032880
	0.0331636	0.0923844	3	24	112	positive regulation of neuron differentiation	GO:0045666
	0.0368881	0.0992161	3	25	64	translational initiation	GO:0006413
	0.040818	0.102703	3	26	117	regulation of cell migration	GO:0030334
	0.040818	0.102703	3	26	102	positive regulation of cell growth	GO:0030307
	0.049284	0.12013	3	28	110	positive regulation of tumor necrosis factor production	GO:0032760
	0.0508593	0.120213	5	68	141	regulation of translation	GO:0006417
	0.0622368	0.138699	5	72	173	peptidyl-serine phosphorylation	GO:0018105
	0.0604863	0.138699	4	50	101	activation of GTPase activity	GO:0090630
	0.0853394	0.170679	5	79	616	innate immune response	GO:0045087
	0.0792779	0.170679	3	34	71	retrograde transport, endosome to Golgi	GO:0042147
	0.0849028	0.170679	3	35	102	positive regulation of peptidyl-serine phosphorylation	GO:0033138
	0.0849028	0.170679	3	35	79	MAPK cascade	GO:0000165
	0.0889654	0.173483	5	80	187	protein autophosphorylation	GO:0046777
	0.112367	0.213772	5	86	452	spermatogenesis	GO:0007283
	0.129468	0.240441	5	90	506	immune system process	GO:0002376
	0.132828	0.240945	4	66	182	positive regulation of GTPase activity	GO:0043547
	0.149399	0.264844	3	45	92	cellular response to insulin stimulus	GO:0032869
	0.166315	0.28828	4	72	261	angiogenesis	GO:0001525
	0.171168	0.290241	3	48	182	negative regulation of neuron apoptotic process	GO:0043524
	0.18616	0.308946	3	50	172	positive regulation of neuron projection development	GO:0010976
	0.196289	0.31897	4	77	254	vesicle-mediated transport	GO:0016192
	0.273825	0.435885	4	89	192	endocytosis	GO:0006897
	0.28162	0.439328	3	62	282	translation	GO:0006412
	0.289838	0.443282	3	63	195	protein stabilization	GO:0050821
	0.298075	0.447113	3	64	226	Wnt signaling pathway	GO:0016055
	0.334432	0.492183	5	128	378	positive regulation of apoptotic process	GO:0043065
	0.343082	0.493046	7	191	575	apoptotic process	GO:0006915
	0.347661	0.493046	3	70	152	rhythmic process	GO:0048511
	0.422837	0.588951	7	207	996	cell differentiation	GO:0030154
	0.430583	0.589219	5	144	383	cell division	GO:0051301
	0.445244	0.598777	3	82	333	protein ubiquitination	GO:0016567
	0.464441	0.614007	4	117	552	positive regulation of cell population proliferation	GO:0008284
	0.496969	0.625219	7	222	1194	signal transduction	GO:0007165
	0.484332	0.625219	3	87	263	heart development	GO:0007507
	0.490798	0.625219	4	121	423	negative regulation of cell population proliferation	GO:0008285
	0.514659	0.637196	3	91	190	actin cytoskeleton organization	GO:0030036
	0.535171	0.652239	6	196	1091	multicellular organism development	GO:0007275
	0.551218	0.661462	3	96	429	nervous system development	GO:0007399
	0.680261	0.803944	6	227	644	positive regulation of transcription, DNA-templated	GO:0045893
	0.707803	0.824009	3	121	337	in utero embryonic development	GO:0001701
	0.755543	0.861606	4	170	579	negative regulation of apoptotic process	GO:0043066
	0.76219	0.861606	3	132	721	lipid metabolic process	GO:0006629
	0.783588	0.87314	9	368	1189	positive regulation of transcription by RNA polymerase II	GO:0045944
	0.837099	0.917071	4	193	10375	biological_process	GO:0008150
	0.846527	0.917071	3	154	321	chromatin organization	GO:0006325
	0.883198	0.943691	3	167	494	cellular response to DNA damage stimulus	GO:0006974
	0.91722	0.9668	4	228	626	cell cycle	GO:0007049
	0.96201	0.975153	5	311	945	negative regulation of transcription by RNA polymerase II	GO:0000122
	0.956854	0.975153	6	349	1537	regulation of transcription by RNA polymerase II	GO:0006357
	0.975153	0.975153	4	284	1068	regulation of transcription, DNA-templated	GO:0006355
	0.96486	0.975153	3	220	568	negative regulation of transcription, DNA-templated	GO:0045892
	GO cellular compartments enriched in up-regulated phosphopeptides defective in 2 or more models of insulin resistance
	3.54003e-06	0.000187621	8	34	66	clathrin-coated pit	GO:0005905
	0.000903965	0.0239551	4	16	68	dendritic shaft	GO:0043198
	0.0115131	0.178025	5	48	89	nuclear matrix	GO:0016363
	0.021136	0.178025	6	76	196	nuclear membrane	GO:0031965
	0.0298365	0.178025	5	61	178	mitochondrial outer membrane	GO:0005741
	0.0295492	0.178025	9	152	618	neuronal cell body	GO:0043025
	0.0302307	0.178025	3	24	69	extrinsic component of cytoplasmic side of plasma membrane	GO:0031234
	0.0184981	0.178025	3	20	44	axonal growth cone	GO:0044295
	0.0184981	0.178025	3	20	38	Cajal body	GO:0015030
	0.0343906	0.18227	66	1952	7081	cytoplasm	GO:0005737
	0.0508315	0.207236	12	248	916	cell junction	GO:0030054
	0.0448585	0.207236	4	47	153	chromosome, centromeric region	GO:0000775
	0.0496276	0.207236	5	70	194	nuclear envelope	GO:0005635
	0.0623338	0.222105	7	123	344	microtubule	GO:0005874
	0.0628598	0.222105	3	32	138	peroxisome	GO:0005777
	0.0691447	0.229042	7	126	545	neuron projection	GO:0043005
	0.113277	0.285891	40	1172	6673	membrane	GO:0016020
	0.111532	0.285891	60	1850	6155	nucleus	GO:0005634
	0.100478	0.285891	3	39	76	cytoplasmic stress granule	GO:0010494
	0.111996	0.285891	13	313	879	protein-containing complex	GO:0032991
	0.0945318	0.285891	10	218	854	cytoplasmic vesicle	GO:0031410
	0.12565	0.302701	4	67	216	trans-Golgi network	GO:0005802
	0.172919	0.381863	3	50	140	kinetochore	GO:0000776
	0.165801	0.381863	3	49	234	Golgi membrane	GO:0000139
	0.195394	0.39692	7	165	737	synapse	GO:0045202
	0.191372	0.39692	7	164	346	nuclear speck	GO:0016607
	0.202205	0.39692	3	54	140	cell cortex	GO:0005938
	0.236622	0.439133	27	817	4448	plasma membrane	GO:0005886
	0.24028	0.439133	3	59	180	dendritic spine	GO:0043197
	0.273451	0.483097	12	341	1375	Golgi apparatus	GO:0005794
	0.314304	0.528014	10	288	1145	cell projection	GO:0042995
	0.318801	0.528014	39	1260	3742	cytosol	GO:0005829
	0.353395	0.52825	34	1105	3215	nucleoplasm	GO:0005654
	0.335151	0.52825	3	71	167	lamellipodium	GO:0030027
	0.359049	0.52825	3	74	228	cell-cell junction	GO:0005911
	0.359049	0.52825	3	74	169	focal adhesion	GO:0005925
	0.390727	0.52825	3	78	292	membrane raft	GO:0045121
	0.398594	0.52825	3	79	200	microtubule cytoskeleton	GO:0015630
	0.398679	0.52825	9	276	757	nucleolus	GO:0005730
	0.398594	0.52825	3	79	423	endoplasmic reticulum membrane	GO:0005789
	0.477452	0.617194	7	226	713	endosome	GO:0005768
	0.508207	0.626395	5	163	538	chromosome	GO:0005694
	0.506818	0.626395	4	128	336	nuclear body	GO:0016604
	0.547588	0.659595	3	99	295	postsynaptic density	GO:0014069
	0.572938	0.674793	4	139	532	dendrite	GO:0030425
	0.642887	0.724958	8	300	1119	intracellular membrane-bounded organelle	GO:0043231
	0.632291	0.724958	3	112	446	lysosome	GO:0005764
	0.664782	0.73403	4	156	382	chromatin	GO:0000785
	0.711037	0.769081	8	319	1594	endoplasmic reticulum	GO:0005783
	0.766425	0.81241	11	451	1353	cytoskeleton	GO:0005856
	0.841846	0.858036	9	406	1825	mitochondrion	GO:0005739
	0.836566	0.858036	5	242	674	perinuclear region of cytoplasm	GO:0048471
	0.976388	0.976388	8	484	5458	integral component of membrane	GO:0016021
	GO cellular compartments enriched in down-regulated phosphopeptides defective in 2 or more models of insulin resistance
	0.00010121	0.0061738	3	4	8	eukaryotic translation initiation factor 4F complex	GO:0016281
	0.000349217	0.00984684	22	341	1375	Golgi apparatus	GO:0005794
	0.000484271	0.00984684	3	6	7	basal cortex	GO:0045180
	0.00170878	0.0260588	50	1172	6673	membrane	GO:0016020
	0.00248127	0.0302715	9	99	295	postsynaptic density	GO:0014069
	0.00345936	0.0351701	7	67	216	trans-Golgi network	GO:0005802
	0.0244648	0.13412	69	1952	7081	cytoplasm	GO:0005737
	0.027638	0.13412	12	218	854	cytoplasmic vesicle	GO:0031410
	0.0331636	0.13412	3	24	78	postsynapse	GO:0098794
	0.0326747	0.13412	33	817	4448	plasma membrane	GO:0005886
	0.0220133	0.13412	6	74	228	cell-cell junction	GO:0005911
	0.0351789	0.13412	4	42	124	sarcolemma	GO:0042383
	0.020355	0.13412	3	20	64	microtubule organizing center	GO:0005815
	0.0300491	0.13412	4	40	120	recycling endosome	GO:0055037
	0.0282051	0.13412	5	58	246	basolateral plasma membrane	GO:0016323
	0.0212031	0.13412	4	36	109	centriolar satellite	GO:0034451
	0.0464969	0.166842	21	484	5458	integral component of membrane	GO:0016021
	0.0569056	0.192847	4	49	234	Golgi membrane	GO:0000139
	0.0653528	0.209817	6	96	1291	integral component of plasma membrane	GO:0005887
	0.0727602	0.221919	7	123	344	microtubule	GO:0005874
	0.0848952	0.235391	13	288	1145	cell projection	GO:0042995
	0.0817936	0.235391	5	78	292	membrane raft	GO:0045121
	0.121954	0.317924	3	41	118	mitotic spindle	GO:0072686
	0.125085	0.317924	5	89	296	transcription regulator complex	GO:0005667
	0.142357	0.333992	3	44	165	vesicle	GO:0031982
	0.142357	0.333992	3	44	143	apical part of cell	GO:0045177
	0.162035	0.350105	5	97	246	actin cytoskeleton	GO:0015629
	0.160533	0.350105	4	71	167	lamellipodium	GO:0030027
	0.166443	0.350105	7	152	618	neuronal cell body	GO:0043025
	0.180674	0.354868	12	300	1119	intracellular membrane-bounded organelle	GO:0043231
	0.182913	0.354868	10	242	674	perinuclear region of cytoplasm	GO:0048471
	0.18616	0.354868	3	50	140	kinetochore	GO:0000776
	0.212726	0.369876	42	1260	3742	cytosol	GO:0005829
	0.218992	0.369876	5	108	445	axon	GO:0030424
	0.230415	0.369876	9	226	713	endosome	GO:0005768
	0.217098	0.369876	3	54	140	cell cortex	GO:0005938
	0.208726	0.369876	4	79	200	microtubule cytoskeleton	GO:0015630
	0.225	0.369876	3	55	155	growth cone	GO:0030426
	0.240745	0.376551	4	84	364	apical plasma membrane	GO:0016324
	0.265745	0.405261	16	451	1353	cytoskeleton	GO:0005856
	0.273425	0.406804	3	61	178	mitochondrial outer membrane	GO:0005741
	0.352764	0.512348	11	319	1594	endoplasmic reticulum	GO:0005783
	0.372388	0.515921	3	73	322	glutamatergic synapse	GO:0098978
	0.369695	0.515921	6	165	737	synapse	GO:0045202
	0.380597	0.515921	3	74	169	focal adhesion	GO:0005925
	0.463118	0.595822	8	248	916	cell junction	GO:0030054
	0.459306	0.595822	10	313	879	protein-containing complex	GO:0032991
	0.468843	0.595822	3	85	262	early endosome	GO:0005769
	0.52299	0.65107	4	126	545	neuron projection	GO:0043005
	0.546311	0.666499	5	164	346	nuclear speck	GO:0016607
	0.565389	0.67625	3	98	742	cell surface	GO:0009986
	0.601873	0.706044	4	139	532	dendrite	GO:0030425
	0.656709	0.755835	3	112	446	lysosome	GO:0005764
	0.707803	0.799555	3	121	9880	cellular_component	GO:0005575
	0.725337	0.804464	4	163	538	chromosome	GO:0005694
	0.852746	0.928884	3	156	382	chromatin	GO:0000785
	0.87036	0.931438	9	406	1825	mitochondrion	GO:0005739
	0.923979	0.955301	5	276	757	nucleolus	GO:0005730
	0.91193	0.955301	3	180	539	centrosome	GO:0005813
	0.999847	0.999955	37	1850	6155	nucleus	GO:0005634
	0.999955	0.999955	16	1105	3215	nucleoplasm	GO:0005654

## Sheet: Fig 2e, h
Phosphopeptides defective in 4 or more models
									t-test comparing ins to bas in CTRL				Anova comparing insulin response across CTRL and all 5 models			Dunnett's post hoc tests comparing the insulin response in each model to CTRL
	Phosphopeptide	CTRL insulin regulation	Number of defective models	CI defect	DEX defect	TNF defect	MPQ defect	AA defect	CTRL INS/BAS log2FC	CTRL INS/BAS t	CTRL INS/BAS p	CTRL INS/BAS adj p	Response anova F	Response anova p	Response anova adj p	CI INS/BAS log2FC	CI/CTRL response p	CI/CTRL response adj p	DEX INS/BAS log2FC	DEX/CTRL response p	DEX/CTRL response adj p	TNF INS/BAS log2FC	TNF/CTRL response p	TNF/CTRL response adj p	MPQ INS/BAS log2FC	MPQ/CTRL response p	MPQ/CTRL response adj p	AA INS/BAS log2FC	AA/CTRL response p	AA/CTRL response adj p
	Ankrd50_A6H6J9_S189_1	down	4	TRUE	TRUE	TRUE	FALSE	TRUE	-4.85954053710888	7.90298820077918	2.55359807769059e-05	0.000708450926148485	53.4737662590766	3.57152494806581e-10	2.91213695496592e-08	0.751894947499999	4.89875257914107e-07	6.19788812391097e-06	3.6122083675	1.92068583260152e-14	2.16632267679984e-12	0.954442972500001	1.48958895218598e-08	1.02509151916896e-06	-4.50335433678424	0.388548894200319	0.811781728128829	1.41971302	3.80611447914347e-08	1.80262699197081e-06
	Arfgef1_G3X9K3_S1566_1	down	4	TRUE	TRUE	TRUE	FALSE	TRUE	-0.916903972500002	7.66002484746803	2.20529462229e-05	0.000629703306955043	12.7999687237523	1.15223793510809e-05	0.000215657320754791	-0.357122902500002	0.00305622766631242	0.00834532271627522	0.106312752499996	2.39894985276656e-06	5.02787422149383e-05	-0.294397830000001	0.00195512917241003	0.0128384446634584	-0.7717952725	0.620740156056992	1	-0.269511702500001	0.000336514456922399	0.00377056755311062
	Arhgef17_Q80U35_S906_1	down	4	TRUE	TRUE	TRUE	FALSE	TRUE	-0.863020900000002	5.18364475550655	0.000653635945040691	0.00947635769523933	20.8707098562639	2.59184085715847e-07	8.49593482125333e-06	0.267500397499997	3.83594546682353e-07	5.02822370927613e-06	0.405077935000001	8.15038543322544e-08	2.49661531814461e-06	-0.252304077499996	0.00480730859766154	0.02352787720434	-0.408897875000001	0.020126743960398	0.113790005537354	0.167101852500004	6.70321225459958e-06	0.000164257844638797
	Baiap2_Q8BKX1_S326_1	up	4	TRUE	TRUE	TRUE	FALSE	TRUE	0.733411307499999	-6.08886942903192	0.000372896476225254	0.00609153808828429	15.7260919696952	2.45665597392052e-06	5.90766033305685e-05	0.309721944999996	7.01806676505212e-05	0.000422288236635569	0.526184089999997	0.0142596094629722	0.0490421485231771	0.384144302500005	0.000576080035871951	0.00543615324820304	0.734646792500001	0.987284424244147	1	0.137527945000002	4.41001533157959e-06	0.000117795480610344
	C2cd2_E9Q3C1_S649_1	down	4	TRUE	TRUE	TRUE	FALSE	TRUE	-1.1616368225	5.55051212343203	0.000976864535264311	0.0131078620320107	12.4571053512004	1.40390578507844e-05	0.000254076791605008	-0.0447163625000009	7.48718807108695e-06	6.66029960059333e-05	-0.403686520000001	0.000255739137221767	0.00241242925551836	-0.421038622499999	0.000519573565062825	0.0050550924614647	-0.977619642500002	0.497481381435918	0.945662806152961	-0.440406322499999	0.000754587163788956	0.00693777039986061
	Daxx_O35613_S515_2	up	4	TRUE	TRUE	TRUE	FALSE	TRUE	1.005093	-6.861735	4.532312e-05	0.001105087	10.17263	5.833571e-05	0.0008096882	0.11061	1.8325e-05	0.000142345	0.3681202	0.0004150459	0.003500576	0.5274725	0.001922942	0.01274046	0.7623763	0.1175502	0.366548	0.4968576	0.00158111	0.01161817
	Daxx_O35613_T523_2	up	4	TRUE	TRUE	TRUE	FALSE	TRUE	1.005093	-6.861735	4.532312e-05	0.001105087	10.17263	5.833571e-05	0.0008096882	0.11061	2.702108e-05	0.0001906157	0.3681202	0.0004608417	0.003761629	0.5274725	0.001836796	0.01235404	0.7623763	0.1177103	0.3666459	0.4968576	0.00154175	0.01135857
	Deptor_Q570Y9_S244_1	down	5	TRUE	TRUE	TRUE	TRUE	TRUE	-0.8326955	6.551198	7.336253e-05	0.001641756	52.86435	1.713614e-10	1.598967e-08	0.5312986	2.309264e-14	1.165964e-12	0.5531683	1.898481e-14	2.166323e-12	-0.2792931	0.0002778176	0.003141732	-0.3727174	0.002373598	0.02704478	-0.3542013	0.0007310534	0.006754454
	Dock11_A2AF47_T1352_1	down	4	TRUE	TRUE	TRUE	FALSE	TRUE	-1.186831	4.942453	0.001893345	0.02227529	18.31381	1.113765e-06	2.977325e-05	0.1004009	2.984395e-06	3.047548e-05	-0.4199543	0.001664996	0.009917046	0.2532558	8.017954e-07	3.164008e-05	-0.9304409	0.338341	0.7407874	-0.2418094	0.0002808304	0.003256708
	Epb41l1_Q9Z2H5_S639_1	down	4	TRUE	TRUE	TRUE	FALSE	TRUE	-0.9174528	7.021373	5.93584e-05	0.001381664	6.901959	0.0006829128	0.005790378	-0.457809	0.01370687	0.02839801	-0.2709313	0.001580238	0.009524135	-0.4269772	0.008443458	0.03513749	-0.8216801	0.9943612	1	-0.3798962	0.004427078	0.02459043
	Kat5_Q8CHK4_S86_2	down	4	TRUE	TRUE	TRUE	FALSE	TRUE	-0.877573	7.005949	4.322831e-05	0.001067963	11.76334	2.119431e-05	0.0003606203	-0.256649	0.001765085	0.005431719	-0.4282532	0.01130218	0.04091536	-0.3020115	0.0006860591	0.006224166	-0.9768515	0.8298984	1	-0.2511535	0.0006531787	0.006271405
	Kat5_Q8CHK4_S90_2	down	4	TRUE	TRUE	TRUE	FALSE	TRUE	-0.877573	7.005949	4.322831e-05	0.001067963	11.76334	2.119431e-05	0.0003606203	-0.256649	0.0016673	0.005213181	-0.4282532	0.01138532	0.04108296	-0.3020115	0.000627436	0.005804298	-0.9768515	0.8298842	1	-0.2511535	0.0006869803	0.006474617
	Lmtk2_Q3TYD6_S788_2	down	4	TRUE	TRUE	FALSE	TRUE	TRUE	-2.530474	27.9912	4.649546e-10	1.164087e-07	66.23676	3.603395e-06	8.197363e-05	0.5054016	3.354102e-06	3.374524e-05	0.6684132	6.174855e-06	0.0001159085	NA	NA	NA	-0.0853281	0.0006350878	0.01109845	0.9932699	1.624149e-06	5.260748e-05
	Map3k5_O35099_S1036_2	down	4	TRUE	TRUE	TRUE	FALSE	TRUE	-0.875793	4.027818	0.004656399	0.04427785	7.522291	0.0004085947	0.003887545	-0.2254715	0.003696425	0.009742196	-0.07465458	0.0009234979	0.006388829	-0.1511884	0.003313684	0.01792917	-0.5671558	0.2835464	0.6590632	-0.07585145	0.0004215597	0.00448285
	Map3k5_O35099_S1040_2	down	4	TRUE	TRUE	TRUE	FALSE	TRUE	-0.875793	4.027818	0.004656399	0.04427785	7.522291	0.0004085947	0.003887545	-0.2254715	0.003704919	0.009759867	-0.07465458	0.000906656	0.006318259	-0.1511884	0.003296155	0.01791927	-0.5671558	0.2835033	0.6590632	-0.07585145	0.0004692071	0.004870076
	Mark2_Q05512_S453_1	down	4	TRUE	TRUE	TRUE	FALSE	TRUE	-0.819346	3.834235	0.00497204	0.04654628	12.64889	1.256438e-05	0.0002312517	0.2074809	1.280576e-05	0.0001058027	0.2828741	1.604017e-05	0.000254769	-0.1223922	0.004373704	0.02184989	-0.3523083	0.08340714	0.290802	-0.1131811	0.001017942	0.008719032
	Mark3_Q03141_S469_1	down	4	TRUE	TRUE	TRUE	FALSE	TRUE	-0.8776422	4.35808	0.003074931	0.03249014	12.00983	1.827391e-05	0.0003185542	0.1741834	4.237152e-05	0.0002787116	-0.007685665	7.731443e-05	0.0009349848	-0.09384966	0.000533799	0.005123691	-0.6589713	0.5845922	1	-0.2192874	0.003368775	0.02037169
	Mettl3_Q8C3P7_S50_1	down	5	TRUE	TRUE	TRUE	TRUE	TRUE	-0.6028628	9.681231	1.59513e-05	0.0004969349	33.79421	4.298188e-09	2.415539e-07	0.08646917	1.073053e-11	3.70339e-10	-0.3219032	9.463606e-05	0.001113072	-0.3155417	0.0002301479	0.002798975	-0.3790545	0.005586325	0.04714858	-0.2818322	3.647003e-05	0.000682874
	Mrtfa_Q8K4J6_T488_2	up	4	TRUE	TRUE	TRUE	FALSE	TRUE	0.6115451	-4.535158	0.001621774	0.01964308	9.631651	8.433121e-05	0.001093758	0.3639574	0.02452461	0.04672702	0.262949	0.001517129	0.00926059	0.2736979	0.003807279	0.01974676	0.6794143	0.9886559	1	0.2749281	0.0005921549	0.005834589
	Mycbp2_Q7TPH6_S2861_1	down	4	TRUE	TRUE	TRUE	FALSE	TRUE	-0.6817727	4.643845	0.001098902	0.01445257	11.11612	3.161522e-05	0.0004973552	-0.02626371	0.0009521535	0.003417596	-0.1179943	0.00179203	0.01051639	0.1349997	9.80778e-05	0.001483788	-0.8270297	1	1	-0.1274643	0.003132288	0.01937824
	Myo9a_Q8C170_Y1431_1	down	4	TRUE	TRUE	TRUE	TRUE	FALSE	-4.31569	16.99082	2.680239e-08	3.108775e-06	71.62789	2.002905e-06	4.947241e-05	0.7349133	2.091794e-05	0.0001568989	2.062446	9.402764e-06	0.0001627963	1.846097	1.989531e-07	9.202397e-06	2.517263	5.449551e-06	0.0002653512	-2.090044	0.03113046	0.09918106
	Ncor1_Q60974_T1529_1	down	5	TRUE	TRUE	TRUE	TRUE	TRUE	-1.991228	14.94641	2.850036e-07	1.963464e-05	23.95076	2.122031e-06	5.179623e-05	-0.00839232	1.352082e-05	0.0001108708	-0.04028463	2.279378e-05	0.0003370698	-0.1534033	0.0002729698	0.003111856	0.3230319	5.389757e-07	3.744567e-05	0.2315068	0.0006017104	0.005897808
	Osbp_Q3B7Z2_S377_1	down	4	TRUE	TRUE	TRUE	FALSE	TRUE	-1.102525	6.311883	8.802729e-05	0.001916437	9.305795	0.0001059856	0.001323307	-0.4705353	0.002286988	0.006644085	-0.5739336	0.007083556	0.02914452	-0.5078883	0.0008553743	0.007099644	-0.9637585	0.9725439	1	-0.3940644	0.0002133815	0.002678437
	Pcm1_Q9R0L6_S119_2	down	5	TRUE	TRUE	TRUE	TRUE	TRUE	-1.181226	3.923534	0.003006865	0.03188582	12.58176	1.306028e-05	0.0002382898	0.1054683	5.693012e-07	6.99189e-06	-0.48629	0.002759666	0.01459502	-0.4184961	0.00326248	0.01782204	-0.4260302	0.0007810882	0.01293564	-0.3985143	0.000240435	0.002885217
	Pex1_Q5BL07_S1217_1	down	5	TRUE	TRUE	TRUE	TRUE	TRUE	-2.863022	10.60892	1.183055e-06	6.276e-05	19.43291	7.510319e-06	0.000151063	0.03772259	0.0007887676	0.002937944	0.2077246	2.676661e-05	0.0003896184	0.3684711	1.147802e-05	0.000269877	0.7756319	4.566377e-06	0.0002281987	0.9400091	0.0007885295	0.007167988
	Pip4p2_Q9CZX7_S18_1	up	4	TRUE	FALSE	TRUE	TRUE	TRUE	1.747961	-10.97359	0.001035755	0.01378535	48.08962	0.0001081921	0.001348637	-2.901644	4.594336e-06	4.410725e-05	NA	NA	NA	-1.181555	0.0009511391	0.007700542	0.01596689	0.003199677	0.0334469	0.3370304	0.003574176	0.02120427
	Ralgapb_Q8BQZ4_T379_1	down	4	TRUE	TRUE	TRUE	FALSE	TRUE	-1.242086	10.63162	5.501239e-06	0.0002099265	30.49364	1.055555e-08	5.312573e-07	0.03087902	2.283231e-10	6.384852e-09	-0.4649105	1.174074e-05	0.000195387	-0.3064203	1.59448e-07	7.625125e-06	-1.096695	0.6760992	1	-0.5107226	3.462098e-05	0.000652588
	Sipa1l2_Q80TE4_S1082_1	down	4	TRUE	TRUE	TRUE	FALSE	TRUE	-0.747273	6.071828	0.0001351431	0.00270418	15.0304	3.474382e-06	7.975653e-05	0.3556809	7.147682e-07	8.510112e-06	-0.07750797	0.0007256162	0.005354158	0.09806824	4.379376e-05	0.0007820512	-0.3092141	0.1511975	0.4328503	0.03254365	0.0001578017	0.002148238
	Slc9a1_Q61165_S603_1	down	5	TRUE	TRUE	TRUE	TRUE	TRUE	-1.18198	5.058684	0.0009721448	0.0130616	23.68249	9.11306e-08	3.415371e-06	-0.5402102	0.0001373749	0.0007390366	-0.2873306	2.413895e-05	0.0003550783	-0.523973	0.0001001328	0.001497702	-0.5485506	0.001110286	0.01642935	0.1883526	5.383927e-11	5.057302e-09
	Sorbs1_Q62417_S441_1	up	4	TRUE	TRUE	TRUE	FALSE	TRUE	0.7609186	-6.264311	0.0003038423	0.005146768	19.30146	4.887752e-07	1.508704e-05	0.4370561	0.001023602	0.003596458	0.505023	0.01018937	0.03802259	0.2575231	2.400724e-06	7.56752e-05	0.7239928	0.58466	1	0.2211719	6.511985e-07	2.279599e-05
	Tnks1bp1_P58871_T533_1	down	4	TRUE	FALSE	TRUE	TRUE	TRUE	-0.7808585	5.41077	0.001797517	0.02140547	44.23257	3.881195e-10	3.108919e-08	0.2324347	4.773959e-15	2.740252e-13	-0.5881281	0.01515205	0.05142978	-0.3897123	4.107248e-05	0.0007381273	-0.5541048	0.003360766	0.03431234	-0.2993121	1.49362e-05	0.0003230006
	Trappc12_Q8K2L8_Y317_1	down	5	TRUE	TRUE	TRUE	TRUE	TRUE	-4.484896	17.21566	3.455965e-08	3.856031e-06	109.0854	3.817906e-10	3.072981e-08	0.1707549	1.270428e-12	5.131589e-11	0.4813137	1.029787e-07	3.103277e-06	0.9998412	2.065015e-14	3.641525e-12	1.352381	7.53908e-11	1.301519e-08	1.702217	5.259571e-12	5.593007e-10
	Trpm7_Q923J1_S1300_1	down	4	TRUE	TRUE	TRUE	FALSE	TRUE	-0.6585212	5.29559	0.0005045637	0.00778264	9.290593	0.0001323493	0.00159075	0.05931426	0.009228956	0.02053264	0.1082611	0.0008380963	0.005974919	0.2294741	6.172437e-05	0.001024443	-0.3609128	0.5777296	1	-0.02531577	0.002864156	0.01813751
	Tsc1_Q9EP53_S502_1	down	4	TRUE	TRUE	TRUE	FALSE	TRUE	-0.7880793	5.32683	0.000785453	0.01098457	19.57099	4.370559e-07	1.361998e-05	0.1100306	1.026206e-05	8.716359e-05	0.3989306	7.548795e-07	1.862147e-05	0.183579	1.603086e-05	0.0003469653	-0.4156685	0.09067924	0.3074998	-0.09376765	0.000130546	0.001830243
	Zc3hc1_Q80YV2_S408_2	up	4	TRUE	TRUE	TRUE	FALSE	TRUE	2.61045	-5.35862	0.0004997801	0.00771465	9.749739	7.772423e-05	0.00102344	0.1063314	0.0009451464	0.0034064	0.5651045	0.002850449	0.01497762	-0.2623625	0.0001809799	0.002342361	1.607776	0.3612787	0.7728895	0.2093368	0.0002151337	0.00269443
	Znf687_Q9D2D7_S374_2	up	4	FALSE	TRUE	TRUE	TRUE	TRUE	3.668109	-12.28405	1.199931e-06	6.349121e-05	35.95176	9.345686e-05	0.001189066	NA	NA	NA	-0.2895651	7.35313e-05	0.000902945	0.4248218	0.004248093	0.02140356	-0.9367342	5.544989e-05	0.001779505	0.558197	0.005268728	0.027726
	Znf687_Q9D2D7_T377_2	up	4	FALSE	TRUE	TRUE	TRUE	TRUE	3.545001	-14.46115	1.711902e-07	1.281851e-05	33.72184	0.0001154144	0.00141769	NA	NA	NA	-0.2895651	0.000153495	0.001593547	0.4248218	0.005164645	0.02482461	-0.9367342	0.000108425	0.002927474	0.558197	0.006957308	0.03403766
	Phosphopeptides emergent in 4 or more models, excluding Ppp2r5b_Q6PD28_S13_1
	Phosphopeptide	CTRL insulin regulation	Number of emergent models	CI emergent	DEX emergent	TNF emergent	MPQ emergent	AA emergent	CTRL INS/BAS log2FC	CTRL INS/BAS t	CTRL INS/BAS p	CTRL INS/BAS adj p	Response anova F	Response anova p	Response anova adj p	CI INS/BAS log2FC	CI/CTRL response p	CI/CTRL response adj p	DEX INS/BAS log2FC	DEX/CTRL response p	DEX/CTRL response adj p	TNF INS/BAS log2FC	TNF/CTRL response p	TNF/CTRL response adj p	MPQ INS/BAS log2FC	MPQ/CTRL response p	MPQ/CTRL response adj p	AA INS/BAS log2FC	AA/CTRL response p	AA/CTRL response adj p
	Asxl2_Q8BZ32_S150_2	unregulated	4	up	up	FALSE	up	up	0.321376805	-1.77582721486799	0.147212863370963	0.427237784139932	24.8809089751486	6.02114325736398e-08	2.37391660245708e-06	1.71912717	2.69082204127358e-05	0.000190311966161671	2.2845478075	4.93065561701922e-06	9.67901586791625e-05	0.309550764999997	0.999997413573897	1	2.0276689525	4.05722250795826e-07	3.00181774387509e-05	1.4836339975	0.000153405172367505	0.00209852318316324
	Atrx_Q61687_T116_1	unregulated	3	down	FALSE	down	FALSE	down	0.555834774999997	-0.963027622230901	0.390032425425889	0.68310575789059	6.54803457751964	0.00743752221525753	0.0338392385749787	-1.0460295575	0.0153482891293567	0.031310969181587	NA	NA	NA	-1.50763559	0.00851581404460733	0.0352979435519192	-0.76071692	0.0382308578808235	0.171560118166992	-1.45247984	0.0103221836553221	0.0449386971663353
	Cic_Q924A2_S2304_3	unregulated	3	up	up	FALSE	up	FALSE	0.472560412500002	-2.08812419675488	0.0758383503764195	0.300594288506743	5.83600436633826	0.00175800378326533	0.011818211603281	1.7775249525	0.0220704581872063	0.042677378898878	1.8590307325	0.00553423976269707	0.024351528553304	1.2384104775	0.509338625674885	0.782646498003677	2.16576671	0.000543531946527231	0.0100535762966417	1.399780275	0.08860695613187	0.215811929455151
	Frmd4a_Q8BIE6_S696_1	unregulated	3	up	FALSE	up	up	FALSE	0.3513479	-3.45603	0.006468755	0.05619161	10.33152	5.248057e-05	0.0007480454	0.888721	0.0001090751	0.0006087885	0.4102893	1	1	0.6597419	0.009698871	0.03900979	0.8481655	0.0005928355	0.01052145	0.5184212	0.3627476	0.6184045
	Hexim2_Q3TVI4_S164_1	unregulated	4	up	up	FALSE	up	up	-0.4551935	0.8868718	0.4036561	0.6938588	8.659442	0.0003137876	0.003172602	0.9816909	0.001735397	0.005367622	0.8625603	0.004292642	0.02005991	0.897933	0.01830735	0.06171349	1.508531	0.0001337095	0.003431274	1.217132	0.001564406	0.01151043
	Hirip3_Q8BLH7_S295_2	unregulated	3	down	FALSE	FALSE	down	down	0.009266855	-0.8274471	0.4927898	0.7547166	9.702505	0.00473402	0.02432668	-1.032774	0.02484148	0.04726943	-0.5524278	0.2992471	0.5174636	-0.3560457	0.7011539	0.9771824	-1.521708	0.003095812	0.03260044	-1.292976	0.007287604	0.0350751
	Inpp5f_Q8CDA1_T916_2	unregulated	3	down	FALSE	FALSE	down	down	0.2868338	0.1863137	0.8615461	0.9505017	12.22466	0.001105019	0.008359852	-3.31551	0.01568205	0.03190828	-0.3696804	0.9895203	1	NA	NA	NA	-4.657459	0.0005767283	0.01034679	-3.212002	0.0118836	0.04992881
	Lmna_P48678_S429_1	unregulated	3	FALSE	FALSE	up	up	up	0.2244086	-2.059733	0.1390662	0.4155791	24.99365	5.795937e-08	2.293074e-06	-0.1959181	0.002154591	0.006343945	0.6585741	0.1202879	0.2538248	0.8528938	0.008252338	0.0344477	1.396437	2.522063e-06	0.000139497	1.001123	0.01134913	0.04831095
	Mier1_Q5UAK0_S487_3	unregulated	3	FALSE	FALSE	up	up	up	0.2355185	NA	NA	NA	16.33006	1.164157e-05	0.0002174336	NA	NA	NA	1.887299	0.2371672	0.4312483	4.751575	8.517919e-07	3.292234e-05	2.830254	0.001371825	0.01906167	3.179123	0.001089033	0.009122354
	Mxra7_Q9CZH7_T160_1	unregulated	3	FALSE	down	down	FALSE	down	0.4894962	NA	NA	NA	6.11156	0.004870248	0.02490296	0.2397389	0.5761037	0.7243471	-1.054836	0.005458082	0.0241307	-0.856925	0.01335004	0.04907769	-0.2096834	0.0752192	0.2712176	-1.078453	0.007771122	0.03645765
	Phldb1_Q6PDH0_S976_1	unregulated	4	up	up	FALSE	up	up	0.1486635	-1.635821	0.1348611	0.4090544	35.6639	5.103418e-09	2.804291e-07	1.034678	7.605034e-05	0.0004532268	1.983737	6.106227e-15	7.535035e-13	0.6152611	0.01696462	0.05851548	1.026892	2.496767e-05	0.0009236418	1.060985	7.116545e-05	0.001142702
	Pip5k1c_O70161_S554_1	unregulated	3	up	FALSE	up	FALSE	up	0.03121519	-0.5467988	0.5972249	0.8198614	16.13056	2.019036e-06	4.981675e-05	1.155586	1.543603e-07	2.25664e-06	0.4849176	0.009501722	0.03608454	0.6964502	0.0001464491	0.001977063	0.4145603	0.02061914	0.1152257	0.7614837	5.012202e-05	0.0008883261
	Ppp1r35_Q9D8C8_S46_2	unregulated	3	up	up	up	FALSE	FALSE	-0.3589125	0.08711316	0.9331781	0.9764578	8.722862	0.0006190144	0.005361037	2.023396	0.002209657	0.006467127	1.892044	0.000433383	0.00360076	1.704515	0.003072263	0.01716513	1.377345	0.01694888	0.1013558	NA	NA	NA
	Rragc_Q99K70_S15_1	unregulated	3	up	FALSE	up	FALSE	up	-0.2091494	0.8571228	0.4186189	0.7054941	21.34365	2.157123e-07	7.20593e-06	0.6763272	2.637611e-05	0.0001872773	-0.1086359	0.9998899	1	0.9806967	1.707764e-07	8.098245e-06	0.1129599	0.2007083	0.5265011	0.649816	9.57673e-05	0.001416652
	Supt16h_Q920B9_S982_1	unregulated	3	up	FALSE	FALSE	up	up	-0.3187652	NA	NA	NA	24.57088	0.001574673	0.01089484	2.683093	0.001750449	0.005398869	-0.01321602	0.8816559	1	0.1236334	0.4403315	0.7017201	2.258913	0.00353525	0.03569302	1.437557	0.007870928	0.03684431
	Trappc8_A0A286YCX6_S273_1	unregulated	3	up	up	FALSE	FALSE	up	-0.06891774	-0.01930573	0.9852027	0.994917	7.946081	0.000510267	0.004599075	1.039093	0.01202673	0.02549836	0.5978766	0.006722668	0.02813729	0.2393746	0.3694386	0.613228	-0.288897	0.9981784	1	0.8882866	0.001434362	0.01079314
	Ube2h_P62257_S3_1	unregulated	3	up	up	FALSE	FALSE	up	0.522428	-2.140673	0.07962686	0.3092583	6.149118	0.001501002	0.01051626	1.513067	0.002742587	0.007669397	1.279405	0.009456429	0.03598501	1.248319	0.0646562	0.1584259	0.5513902	0.9964963	1	1.386431	0.009883698	0.04375846
	Zbed6_D2EAC2_S383_1	unregulated	3	up	FALSE	up	FALSE	up	0.0444417	-0.6770978	0.5192176	0.7722623	21.27238	9.069922e-07	2.51624e-05	1.326575	0.0005869342	0.002324322	-0.4712524	0.1106705	0.2387724	0.9810967	0.002053703	0.01325978	-0.3194823	0.6789075	1	1.244757	9.444581e-05	0.001408192

## Sheet: Fig 2f
	GLUT4 translocation assay in siRNA-treated 3T3-L1 adipocytes. Units: Normalised fluorescence of GLUT4 at the plasma membrane
	target	0nM_1	0nM_2	0nM_3	0.5nM_1	0.5nM_2	0.5nM_3	100nM_1	100nM_2	100nM_3
	OT	0	0	0	0.559201	0.513106	0.935806	1	1	1
	Mark 2	-0.0779838	0.000718133	0.0360614	0.773181	0.670736	1.21228	0.844983	0.982406	1.22864
	Mark 3	-0.0142653	0.0549372	0.0731458	1.10081	0.815081	1.25013	1.12126	1.0754	1.27877

## Sheet: Fig 2G
	Ins Dose	DMSO			PCC 0.5			396 10
	0	159.367	237	194	201.367	276	222	121.367	266	172
	0.5 nM	546.867	653	620	793.367	934	939	811.367	922	923
	100 nM	1454.87	1421.5	1364.5	2071.37	1897	2101	1947.37	1939	1995
	Units:
	Surface GLUT4 (fluorescence)

[truncated: 45 more sheets: Fig 3c, Fig 3d-e, Fig 3f, Fig 4b, Fig 4d-e, Fig 4f-g, Fig 4h, Fig 5a, Fig 5b, Fig 5c, Fig 5d, Fig 5e, Fig S1a-h, Fig S1i-j, Fig S1k, Fig S2a-b, Fig S2c-d, Fig S3a, Fig S3b, Fig S4a,b,h …]
